# Supplementary material for: Loss and gain of N-linked glycosylation sequons due to single-nucleotide variation in cancer
Source: Sci Rep. 2018 Mar 12;8:4322. doi: 10.1038/s41598-018-22345-2 (PMC5847511; doi:10.1038/s41598-018-22345-2)
Supplement: Supplementary file 1 — Table S1 [file 41598_2018_22345_MOESM1_ESM.xlsx]

## Sheet: S1-NonredundantSequons
UniProtKB_AC	Gene_Name	Protein_Name	Sequence_Length	Signal_Peptide_Existence	Signal_Peptide_Position	Cellular_Component	Motif_Position	Subsequence	Methods	Domain	Secondary_Structure	NetNGlyc_Prediction
O75113	N4BP1	NEDD4-binding protein 1	896	N	-	Nucleus	333	NLSP	string_search	-	-	---
Q6ZSZ5	ARHGEF18	Rho guanine nucleotide exchange factor 18	1173	N	-	Cytoplasm	395	NFSI	NetNGlyc_prediction / string_search	-	-	+
Q15637	SF1	Splicing factor 1	639	N	-	Nucleus	275	NTTV	NetNGlyc_prediction / string_search	-	-	++
Q8NEZ4	KMT2C	Histone-lysine N-methyltransferase 2C	4911	N	-	Nucleus	1713	NDSM	string_search	-	-	---
Q13449	LSAMP	Limbic system-associated membrane protein	338	Y	1--28	Membrane	66	NRSG	UniProt-Manual_assertion / NetNGlyc_prediction / string_search	-	-	++
Q9H799	C5orf42	Uncharacterized protein C5orf42	3197	N	-	Membrane	1849	NKSC	string_search	-	-	-
Q6NSH3	CT45A5	Cancer/testis antigen family 45 member A5	189	N	-	-	97	NVTS	NetNGlyc_prediction / string_search	-	-	+++
Q5ZPR3	CD276	CD276 antigen	534	Y	1--28	Membrane	91	NRTA	NetNGlyc_prediction / string_search / neXtProt	-	-	+
Q8NGS9	OR13C2	Olfactory receptor 13C2	318	N	-	Membrane	42	NGTL	NetNGlyc_prediction / string_search	-	-	+++
P25391	LAMA1	Laminin subunit alpha-1	3075	Y	1--17	Secreted	952	NCSV	UniProt-Manual_assertion / NetNGlyc_prediction / string_search	-	-	+
Q5CZC0	FSIP2	Fibrous sheath-interacting protein 2	6907	N	-	-	6372	NLSK	NetNGlyc_prediction / string_search	-	-	+
P48357	LEPR	Leptin receptor	1165	Y	1--21	Membrane;Secreted	670	NDSL	string_search	-	-	-
Q8NH64	OR51A7	Olfactory receptor 51A7	312	N	-	Membrane	192	NKTN	UniProt-Manual_assertion / NetNGlyc_prediction / string_search	-	-	+
Q03924	ZNF117	Zinc finger protein 117	483	N	-	Nucleus	259	NRSS	NetNGlyc_prediction / string_search	-	-	+
Q504Y0	SLC39A12	Zinc transporter ZIP12	691	N	-	Membrane	59	NHSR	NetNGlyc_prediction / string_search	-	-	+
O94913	PCF11	Pre-mRNA cleavage complex 2 protein Pcf11	1555	N	-	Nucleus	339	NSSK	NetNGlyc_prediction / string_search	-	-	+
Q9HCU4	CELSR2	Cadherin EGF LAG seven-pass G-type receptor 2	2923	Y	1--31	Membrane	486	NVSG	UniProt-Manual_assertion / NetNGlyc_prediction / string_search	-	-	+
Q13835	PKP1	Plakophilin-1	747	N	-	Nucleus	742	NFTS	NetNGlyc_prediction / string_search	-	-	+
Q8NFY4	SEMA6D	Semaphorin-6D	1073	Y	1--20	Cytoplasm;Membrane	51	NESQ	UniProt-Manual_assertion / NetNGlyc_prediction / string_search	-	-	+
Q2KHR2	RFX7	DNA-binding protein RFX7	1363	N	-	Nucleus	1224	NSTG	string_search	-	-	-
P00450	CP	Ceruloplasmin	1065	Y	1--19	Secreted	138	NTTD	UniProt-PubMed:14760718;PubMed:15084671;PubMed:16335952;PubMed:19139490;PubMed:19159218;PubMed:19838169 / NetNGlyc_prediction / string_search / neXtProt	-	-	++
Q12972	PPP1R8	Nuclear inhibitor of protein phosphatase 1	351	N	-	Cytoplasm;Nucleus	165	NLTE	NetNGlyc_prediction / string_search	-	-	+++
P04733	MT1F	Metallothionein-1F	61	N	-	-	4	NCSC	NetNGlyc_prediction / string_search	-	-	+
O15118	NPC1	Niemann-Pick C1 protein	1278	Y	1--22	Membrane	961	NITD	UniProt-Manual_assertion / NetNGlyc_prediction / string_search	-	-	++
P06276	BCHE	Cholinesterase	602	Y	1--28	Secreted	509	NETQ	UniProt-PubMed:14760718;PubMed:16335952;PubMed:3542989 / NetNGlyc_prediction / string_search	-	-	++
A6NMZ7	COL6A6	Collagen alpha-6(VI) chain	2263	Y	1--19	Secreted	761	NVTQ	NetNGlyc_prediction / string_search	-	-	+
Q9Y6X6	MYO16	Unconventional myosin-XVI	1858	N	-	Cytoplasm	1203	NASD	NetNGlyc_prediction / string_search	-	-	+
P98198	ATP8B2	Phospholipid-transporting ATPase ID	1209	N	-	Membrane	598	NTTM	NetNGlyc_prediction / string_search	-	-	+
Q6ZRK6	CCDC73	Coiled-coil domain-containing protein 73	1079	N	-	-	879	NRSG	string_search	-	-	-
Q9BXB5	OSBPL10	Oxysterol-binding protein-related protein 10	764	N	-	-	332	NGTL	NetNGlyc_prediction / string_search	-	-	++
O15063	KIAA0355	Uncharacterized protein KIAA0355	1070	N	-	-	609	NSSN	NetNGlyc_prediction / string_search	-	-	++
P55285	CDH6	Cadherin-6	790	Y	1--18	Membrane	49	NRSK	UniProt-Manual_assertion / NetNGlyc_prediction / string_search	-	-	++
Q9BVS4	RIOK2	Serine/threonine-protein kinase RIO2	552	N	-	-	410	NNSV	NetNGlyc_prediction / string_search	Protein kinase.	-	+
Q9NY84	VNN3	Vascular non-inflammatory molecule 3	501	Y	1--22	Membrane	270	NTSM	UniProt-Manual_assertion / string_search	CN hydrolase.	-	-
P29401	TKT	Transketolase	623	N	-	-	344	NSTF	string_search	-	-	-
Q5T5J6	SWT1	Transcriptional protein SWT1	900	N	-	-	715	NSSE	NetNGlyc_prediction / string_search	-	-	+
Q9BQP9	BPIFA3	BPI fold-containing family A member 3	254	Y	1--21	Secreted	118	NISL	NetNGlyc_prediction / string_search	-	-	+
A6NMS7	LRRC37A	Leucine-rich repeat-containing protein 37A	1700	Y	1--35	Membrane	1386	NNTK	string_search	-	-	-
Q9GZU1	MCOLN1	Mucolipin-1	580	N	-	Membrane	230	NVTI	UniProt-PubMed:19159218 / NetNGlyc_prediction / string_search	-	-	+++
P26045	PTPN3	Tyrosine-protein phosphatase non-receptor type 3	913	N	-	Cytoplasm;Membrane	697	NASY	string_search	Tyrosine-protein phosphatase.	-	-
P22303	ACHE	Acetylcholinesterase	614	Y	1--31	Membrane;Nucleus;Secreted	381	NESL	UniProt-Manual_assertion / NetNGlyc_prediction / string_search	-	-	+
Q9Y6X3	MAU2	MAU2 chromatid cohesion factor homolog	613	N	-	Nucleus	606	NTSL	string_search	-	-	---
P59510	ADAMTS20	A disintegrin and metalloproteinase with thrombospondin motifs 20	1910	Y	1--21	Secreted	1572	NSST	UniProt-Manual_assertion / string_search	-	-	-
P51805	PLXNA3	Plexin-A3	1871	Y	1--19	Membrane	1115	NRSS	UniProt-Manual_assertion / NetNGlyc_prediction / string_search	-	-	+
Q03001	DST	Dystonin	7570	N	-	Cytoplasm;Membrane;Nucleus	2241	NDTH	NetNGlyc_prediction / string_search	-	-	+
Q86UV5	USP48	Ubiquitin carboxyl-terminal hydrolase 48	1035	N	-	Cytoplasm;Nucleus	974	NLSI	NetNGlyc_prediction / string_search	Ubiquitin-like.	-	+
Q9Y6N7	ROBO1	Roundabout homolog 1	1651	Y	1--25	Membrane	1449	NMSA	string_search	-	-	--
P60510	PPP4C	Serine/threonine-protein phosphatase 4 catalytic subunit	307	N	-	Cytoplasm;Nucleus	250	NETV	string_search	-	-	-
O60383	GDF9	Growth/differentiation factor 9	454	Y	1--24	Secreted	236	NFTC	UniProt-Manual_assertion / NetNGlyc_prediction / string_search	-	-	+
P18146	EGR1	Early growth response protein 1	543	N	-	Nucleus	78	NSSS	NetNGlyc_prediction / string_search	-	-	++
O43318	MAP3K7	Mitogen-activated protein kinase kinase kinase 7	606	N	-	Cytoplasm;Membrane	563	NTSR	string_search	-	-	-
Q96ND8	ZNF583	Zinc finger protein 583	569	N	-	Nucleus	335	NGSF	string_search	-	-	-
P36894	BMPR1A	Bone morphogenetic protein receptor type-1A	532	Y	1--23	Membrane	314	NGSL	NetNGlyc_prediction / string_search	Protein kinase.	-	+
Q7Z589	EMSY	Protein EMSY	1322	N	-	Nucleus	208	NSSS	NetNGlyc_prediction / string_search	-	-	++
Q86X10	RALGAPB	Ral GTPase-activating protein subunit beta	1494	N	-	-	423	NQTS	NetNGlyc_prediction / string_search	-	-	+
Q08AD1	CAMSAP2	Calmodulin-regulated spectrin-associated protein 2	1489	N	-	Cytoplasm	899	NSSL	string_search	-	-	-
Q8WZ42	TTN	Titin	34350	N	-	Cytoplasm;Nucleus	26178	NCTK	NetNGlyc_prediction / string_search	-	-	++
P22732	SLC2A5	Solute carrier family 2, facilitated glucose transporter member 5	501	N	-	Membrane	423	NFTV	NetNGlyc_prediction / string_search	-	-	+
Q9UP65	PLA2G4C	Cytosolic phospholipase A2 gamma	541	N	-	Membrane	316	NWTR	NetNGlyc_prediction / string_search	PLA2c.	-	+
Q9H2T7	RANBP17	Ran-binding protein 17	1088	N	-	Cytoplasm;Nucleus	360	NFTI	NetNGlyc_prediction / string_search	-	-	++
Q6ZRS2	SRCAP	Helicase SRCAP	3230	N	-	Nucleus	1304	NNTG	NetNGlyc_prediction / string_search	-	-	+
P98161	PKD1	Polycystin-1	4303	Y	1--23	Membrane	2818	NLSD	string_search	-	-	-
O14529	CUX2	Homeobox protein cut-like 2	1486	N	-	Nucleus	290	NFTL	NetNGlyc_prediction / string_search	-	-	+
Q709C8	VPS13C	Vacuolar protein sorting-associated protein 13C	3753	N	-	-	1499	NVTD	NetNGlyc_prediction / string_search	-	-	+
Q8WZ42	TTN	Titin	34350	N	-	Cytoplasm;Nucleus	14507	NMST	string_search	-	-	--
P0C6S8	LINGO3	Leucine-rich repeat and immunoglobulin-like domain-containing nogo receptor-interacting protein 3	592	Y	1--24	Membrane	562	NFSV	string_search	-	-	-
Q8IYP2	PRSS58	Serine protease 58	241	Y	1--17	Secreted	11	NLTV	NetNGlyc_prediction / string_search	-	-	+++
Q8IX30	SCUBE3	Signal peptide, CUB and EGF-like domain-containing protein 3	993	Y	1--20	Secreted	685	NVTT	UniProt-Manual_assertion / NetNGlyc_prediction / string_search	-	-	++
Q8IYW4	ENTHD1	ENTH domain-containing protein 1	607	N	-	-	84	NGSK	NetNGlyc_prediction / string_search	ENTH.	-	++
P16070	CD44	CD44 antigen	742	Y	1--20	Membrane	350	NGTT	UniProt-Manual_assertion / string_search	-	-	-
O75373	ZNF737	Zinc finger protein 737	536	N	-	Nucleus	183	NQSS	NetNGlyc_prediction / string_search	-	-	++
Q9H967	WDR76	WD repeat-containing protein 76	626	N	-	-	133	NLSV	NetNGlyc_prediction / string_search	-	-	++
Q9UIA9	XPO7	Exportin-7	1087	N	-	Cytoplasm;Nucleus	532	NLTD	NetNGlyc_prediction / string_search	-	-	++
Q9UKN1	MUC12	Mucin-12	5478	Y	1--16	Membrane	5264	NETR	NetNGlyc_prediction / UniProt-Manual_assertion / string_search	SEA.	-	+
P16157	ANK1	Ankyrin-1	1881	N	-	Cytoplasm;Membrane	1360	NITM	NetNGlyc_prediction / string_search	-	-	+
Q96J42	TXNDC15	Thioredoxin domain-containing protein 15	360	Y	1--32	Membrane	293	NQTG	UniProt-PubMed:19159218 / string_search	Thioredoxin.	-	-
Q03167	TGFBR3	Transforming growth factor beta receptor type 3	851	Y	1--20	Membrane;Secreted	571	NCSL	UniProt-Manual_assertion / string_search	ZP.	-	-
P31941	APOBEC3A	DNA dC->dU-editing enzyme APOBEC-3A	199	N	-	Cytoplasm;Nucleus	42	NGTS	NetNGlyc_prediction / string_search	-	-	+++
O14576	DYNC1I1	Cytoplasmic dynein 1 intermediate chain 1	645	N	-	Cytoplasm	272	NLSF	string_search	-	-	-
Q6ZPD9	DPY19L3	Probable C-mannosyltransferase DPY19L3	716	N	-	Membrane	319	NLSV	NetNGlyc_prediction / string_search	-	-	++
P35968	KDR	Vascular endothelial growth factor receptor 2	1356	Y	1--19	Cytoplasm;Membrane;Nucleus;Secreted	704	NETL	UniProt-Manual_assertion / NetNGlyc_prediction / string_search	-	-	++
A8MTY0	ZNF724P	Putative zinc finger protein 724	619	N	-	Nucleus	292	NQSS	NetNGlyc_prediction / string_search	-	-	++
Q2I0M5	RSPO4	R-spondin-4	234	Y	1--19	Secreted	34	NCTG	UniProt-Manual_assertion / NetNGlyc_prediction / string_search	-	-	++
P43626	KIR2DL1	Killer cell immunoglobulin-like receptor 2DL1	348	Y	1--21	Membrane	67	NDTL	UniProt-Manual_assertion / NetNGlyc_prediction / string_search	-	-	++
Q92819	HAS2	Hyaluronan synthase 2	552	N	-	Membrane	82	NKTV	NetNGlyc_prediction / string_search	-	-	+++
Q6UWL6	KIRREL2	Kin of IRRE-like protein 2	708	Y	1--20	Membrane	484	NCSA	UniProt-Manual_assertion / string_search	Ig-like C2-type 5.	-	-
P61647	ST8SIA6	Alpha-2,8-sialyltransferase 8F	398	N	-	Membrane	196	NKSL	UniProt-Manual_assertion / NetNGlyc_prediction / string_search	-	-	+
Q86UQ4	ABCA13	ATP-binding cassette sub-family A member 13	5058	N	-	Membrane	237	NVTI	NetNGlyc_prediction / string_search	-	-	++
Q05481	ZNF91	Zinc finger protein 91	1191	N	-	Nucleus	361	NSST	string_search	-	-	--
O14514	BAI1	Brain-specific angiogenesis inhibitor 1	1584	Y	1--30	Membrane	1282	NVSK	NetNGlyc_prediction / string_search	-	-	+
Q86XL3	ANKLE2	Ankyrin repeat and LEM domain-containing protein 2	938	N	-	Membrane	660	NNSP	string_search	-	-	---
O43150	ASAP2	Arf-GAP with SH3 domain, ANK repeat and PH domain-containing protein 2	1006	N	-	Cytoplasm;Membrane	62	NSSG	NetNGlyc_prediction / string_search	-	-	+
P39880	CUX1	Homeobox protein cut-like 1	1505	N	-	Nucleus	335	NSTL	NetNGlyc_prediction / string_search	-	-	+
Q8WTX9	ZDHHC1	Probable palmitoyltransferase ZDHHC1	485	N	-	Membrane	123	NRSQ	NetNGlyc_prediction / string_search	-	-	+
Q9C0I4	THSD7B	Thrombospondin type-1 domain-containing protein 7B	1608	Y	1--31	Membrane	683	NATI	UniProt-Manual_assertion / string_search	-	-	-
Q10469	MGAT2	Alpha-1,6-mannosyl-glycoprotein 2-beta-N-acetylglucosaminyltransferase	447	N	-	Membrane	86	NLTL	UniProt-Manual_assertion / NetNGlyc_prediction / string_search	-	-	+++
P32004	L1CAM	Neural cell adhesion molecule L1	1257	Y	1--19	Membrane	825	NSSA	UniProt-Manual_assertion / string_search	-	-	-
Q14573	ITPR3	Inositol 1,4,5-trisphosphate receptor type 3	2671	N	-	Membrane	1897	NKTN	string_search	-	-	-
Q96DN2	VWCE	von Willebrand factor C and EGF domain-containing protein	955	Y	1--21	Secreted	462	NCTV	UniProt-Manual_assertion / NetNGlyc_prediction / string_search	-	-	++
Q5T5P2	KIAA1217	Sickle tail protein homolog	1943	N	-	Cytoplasm	941	NGSA	NetNGlyc_prediction / string_search	-	-	+
Q4LDE5	SVEP1	Sushi, von Willebrand factor type A, EGF and pentraxin domain-containing protein 1	3571	Y	1--17	Cytoplasm;Membrane;Secreted	3562	NCSR	string_search	EGF-like 9.	-	-
Q96G46	DUS3L	tRNA-dihydrouridine(47) synthase [NAD(P)(+)]-like	650	N	-	-	412	NRST	string_search	-	-	-
A8MTB9	CEACAM18	Carcinoembryonic antigen-related cell adhesion molecule 18	384	Y	1--30	-	275	NFSD	NetNGlyc_prediction / string_search	Ig-like C2-type.	-	+
Q5MIZ7	SMEK2	Serine/threonine-protein phosphatase 4 regulatory subunit 3B	849	N	-	Cytoplasm;Nucleus	481	NTSE	NetNGlyc_prediction / string_search	-	-	+
Q5SZK8	FREM2	FRAS1-related extracellular matrix protein 2	3169	Y	1--46	Membrane	1117	NISP	string_search	-	-	---
O60293	ZFC3H1	Zinc finger C3H1 domain-containing protein	1989	N	-	-	1222	NLSL	NetNGlyc_prediction / string_search	-	-	++
Q9H9J4	USP42	Ubiquitin carboxyl-terminal hydrolase 42	1324	N	-	-	215	NGSN	NetNGlyc_prediction / string_search	USP.	-	++
Q96JM2	ZNF462	Zinc finger protein 462	2506	N	-	Nucleus	384	NDSS	NetNGlyc_prediction / string_search	-	-	++
Q7Z692	CEACAM19	Carcinoembryonic antigen-related cell adhesion molecule 19	300	Y	1--32	Membrane	104	NGSM	UniProt-Manual_assertion / NetNGlyc_prediction / string_search	-	-	+
Q6UX52	C17orf99	Uncharacterized protein C17orf99	265	Y	1--20	Secreted	132	NFTL	UniProt-Manual_assertion / NetNGlyc_prediction / string_search	-	-	+++
Q8TDU6	GPBAR1	G-protein coupled bile acid receptor 1	330	N	-	Membrane	93	NFSF	NetNGlyc_prediction / string_search	-	-	+
Q9UKT8	FBXW2	F-box/WD repeat-containing protein 2	454	N	-	-	26	NETL	NetNGlyc_prediction / string_search	-	-	+
Q8N2C7	UNC80	Protein unc-80 homolog	3258	N	-	Membrane	2441	NHTM	string_search	-	-	--
Q8TCY9	URGCP	Up-regulator of cell proliferation	931	N	-	Cytoplasm;Nucleus	364	NISK	NetNGlyc_prediction / string_search	-	-	+
P06733	ENO1	Alpha-enolase	434	N	-	Cytoplasm;Membrane;Nucleus	102	NKSK	NetNGlyc_prediction / string_search	-	-	+++
A7KAX9	ARHGAP32	Rho GTPase-activating protein 32	2087	N	-	Cytoplasm;Membrane	1495	NMTP	string_search	-	-	---
Q8N961	ABTB2	Ankyrin repeat and BTB/POZ domain-containing protein 2	1025	N	-	-	876	NKSE	NetNGlyc_prediction / string_search	BTB.	-	+
Q8NGH5	OR56A1	Olfactory receptor 56A1	318	N	-	Membrane	49	NTTL	NetNGlyc_prediction / string_search	-	-	+
Q8WZ42	TTN	Titin	34350	N	-	Cytoplasm;Nucleus	7726	NLSL	string_search	-	-	-
Q8NGJ4	OR52E2	Olfactory receptor 52E2	325	N	-	Membrane	44	NFTI	NetNGlyc_prediction / string_search	-	-	++
Q5W064	LIPJ	Lipase member J	366	N	-	-	268	NSTH	string_search	-	-	-
P27487	DPP4	Dipeptidyl peptidase 4	766	N	-	Membrane;Secreted	219	NGTF	UniProt-PubMed:12483204;PubMed:12646248;PubMed:20684603 / NetNGlyc_prediction / string_search	-	-	+
Q8WXI7	MUC16	Mucin-16	22152	N	-	Membrane;Secreted	16020	NXSV	UniProt-Manual_assertion / string_search	-	-	-
Q9HBJ8	TMEM27	Collectrin	222	Y	1--14	Membrane	76	NVTQ	UniProt-Manual_assertion / NetNGlyc_prediction / string_search	-	-	+++
Q8WYQ4	C22orf15	Uncharacterized protein C22orf15	148	N	-	-	16	NTSC	NetNGlyc_prediction / string_search	-	-	+
Q92878	RAD50	DNA repair protein RAD50	1312	N	-	Nucleus	1172	NVSA	string_search	-	-	-
Q9NPJ4	PNRC2	Proline-rich nuclear receptor coactivator 2	139	N	-	Cytoplasm;Nucleus	71	NQSW	string_search	-	-	-
Q9Y5H6	PCDHA8	Protocadherin alpha-8	950	Y	1--29	Membrane	265	NASD	UniProt-Manual_assertion / NetNGlyc_prediction / string_search	-	-	+
Q8NFT8	DNER	Delta and Notch-like epidermal growth factor-related receptor	737	Y	1--34	Membrane	286	NDSV	NetNGlyc_prediction / string_search	-	-	+
P0CG38	POTEI	POTE ankyrin domain family member I	1075	N	-	-	597	NDTQ	string_search	-	-	-
Q9ULD9	ZNF608	Zinc finger protein 608	1512	N	-	-	393	NVTW	NetNGlyc_prediction / string_search	-	-	++
Q8NGT2	OR13J1	Olfactory receptor 13J1	312	N	-	Membrane	191	NTSV	UniProt-Manual_assertion / NetNGlyc_prediction / string_search	-	-	++
Q3SY52	ZIK1	Zinc finger protein interacting with ribonucleoprotein K	487	N	-	Nucleus	82	NVSV	NetNGlyc_prediction / string_search	KRAB.	-	++
P48745	NOV	Protein NOV homolog	357	Y	1--31	Secreted	280	NCTS	UniProt-Manual_assertion / string_search	CTCK.	-	-
O14529	CUX2	Homeobox protein cut-like 2	1486	N	-	Nucleus	271	NSSI	NetNGlyc_prediction / string_search	-	-	+
P04114	APOB	Apolipoprotein B-100	4563	Y	1--27	Cytoplasm;Secreted	1368	NWSA	UniProt-Manual_assertion / string_search	-	-	-
O00444	PLK4	Serine/threonine-protein kinase PLK4	970	N	-	Cytoplasm;Nucleus	328	NKSS	NetNGlyc_prediction / string_search	-	-	+
Q8NGR2	OR1L6	Olfactory receptor 1L6	347	N	-	Membrane	41	NYSS	UniProt-Manual_assertion / NetNGlyc_prediction / string_search	-	-	+
Q9UN67	PCDHB10	Protocadherin beta-10	800	Y	1--26	Membrane	169	NYTI	UniProt-Manual_assertion / NetNGlyc_prediction / string_search	-	-	+++
Q8TE58	ADAMTS15	A disintegrin and metalloproteinase with thrombospondin motifs 15	950	Y	1--17	Secreted	141	NASA	UniProt-Manual_assertion / NetNGlyc_prediction / string_search	-	-	+
Q8WUM0	NUP133	Nuclear pore complex protein Nup133	1156	N	-	Nucleus	881	NQSR	string_search	-	-	-
Q8NE09	RGS22	Regulator of G-protein signaling 22	1264	N	-	Cytoplasm;Nucleus	1140	NLTD	NetNGlyc_prediction / string_search	RGS 2.	-	+
P35663	CYLC1	Cylicin-1	651	N	-	Cytoplasm	267	NYSQ	NetNGlyc_prediction / string_search	-	-	+
Q9HBW9	ELTD1	EGF, latrophilin and seven transmembrane domain-containing protein 1	690	Y	1--19	Membrane	177	NNTI	UniProt-Manual_assertion / NetNGlyc_prediction / string_search	-	-	+
Q92753	RORB	Nuclear receptor ROR-beta	470	N	-	Nucleus	146	NETS	string_search	-	-	-
Q8IV08	PLD3	Phospholipase D3	490	N	-	Membrane	387	NHTH	NetNGlyc_prediction / string_search / neXtProt	-	-	+
P15144	ANPEP	Aminopeptidase N	967	N	-	Cytoplasm;Membrane	735	NNTN	UniProt-Manual_assertion / string_search	-	-	--
A6NP11	ZNF716	Zinc finger protein 716	495	N	-	Nucleus	418	NCSS	NetNGlyc_prediction / string_search	-	-	++
O15014	ZNF609	Zinc finger protein 609	1411	N	-	Nucleus	775	NGSS	NetNGlyc_prediction / string_search	-	-	+++
Q8NEP3	DNAAF1	Dynein assembly factor 1, axonemal	725	N	-	Cytoplasm	109	NDTL	NetNGlyc_prediction / string_search	-	-	+++
Q7Z7M0	MEGF8	Multiple epidermal growth factor-like domains protein 8	2845	Y	1--27	Membrane	1115	NRTC	NetNGlyc_prediction / string_search / neXtProt	-	-	+
Q8N6G6	ADAMTSL1	ADAMTS-like protein 1	1762	Y	1--28	Secreted	828	NSTL	string_search	-	-	-
Q7L985	LINGO2	Leucine-rich repeat and immunoglobulin-like domain-containing nogo receptor-interacting protein 2	606	Y	1--27	Membrane	260	NLST	NetNGlyc_prediction / string_search	-	-	+
Q4G0T1	N/A	Scavenger receptor cysteine-rich domain-containing protein SCART1	1027	Y	1--19	Membrane	332	NGSS	NetNGlyc_prediction / UniProt-Manual_assertion / string_search	-	-	++
Q5VTT5	MYOM3	Myomesin-3	1437	N	-	Cytoplasm	952	NKSK	NetNGlyc_prediction / string_search	-	-	+
A8MVG2	SKINTL	Putative selection and upkeep of intraepithelial T-cells protein 1 homolog	218	N	-	Membrane	155	NITC	NetNGlyc_prediction / UniProt-Manual_assertion / string_search	Ig-like C1-type.	-	++
Q3MJ62	ZSCAN23	Zinc finger and SCAN domain-containing protein 23	389	N	-	Nucleus	219	NITQ	NetNGlyc_prediction / string_search	-	-	++
Q8IYH5	ZZZ3	ZZ-type zinc finger-containing protein 3	903	N	-	Nucleus	447	NGSE	string_search	-	-	-
Q92988	DLX4	Homeobox protein DLX-4	240	N	-	Nucleus	44	NLSY	NetNGlyc_prediction / string_search	-	-	+
Q8N6C5	IGSF1	Immunoglobulin superfamily member 1	1336	Y	1--28	Membrane;Secreted	1223	NYSC	UniProt-Manual_assertion / NetNGlyc_prediction / string_search	Ig-like C2-type 12.	-	+
P40879	SLC26A3	Chloride anion exchanger	764	N	-	Membrane	165	NSSL	UniProt-PubMed:22159084 / string_search	-	-	-
P40225	THPO	Thrombopoietin	353	Y	1--21	Secreted	348	NLSQ	UniProt-Manual_assertion / NetNGlyc_prediction / string_search	-	-	+
P0C626	OR5G3	Olfactory receptor 5G3	314	N	-	Membrane	5	NQTV	NetNGlyc_prediction / UniProt-Manual_assertion / string_search	-	-	+
Q5T8D3	ACBD5	Acyl-CoA-binding domain-containing protein 5	534	N	-	Membrane	58	NGSF	NetNGlyc_prediction / string_search	ACB.	-	+
O75962	TRIO	Triple functional domain protein	3097	N	-	Cytoplasm	2289	NHSG	string_search	-	-	---
Q4KMG0	CDON	Cell adhesion molecule-related/down-regulated by oncogenes	1287	Y	1--25	Membrane	427	NASG	UniProt-Manual_assertion / NetNGlyc_prediction / string_search	-	-	+
Q8WZ42	TTN	Titin	34350	N	-	Cytoplasm;Nucleus	18490	NFSS	string_search	-	-	-
P25054	APC	Adenomatous polyposis coli protein	2843	N	-	Cytoplasm;Membrane	1818	NNSK	string_search	-	-	--
O95251	KAT7	Histone acetyltransferase KAT7	611	N	-	Nucleus	146	NVSH	NetNGlyc_prediction / string_search	-	-	++
Q9C026	TRIM9	E3 ubiquitin-protein ligase TRIM9	710	N	-	Cytoplasm	517	NKTG	NetNGlyc_prediction / string_search	-	-	++
Q9UHP6	RTDR1	Rhabdoid tumor deletion region protein 1	348	N	-	-	291	NATK	NetNGlyc_prediction / string_search	-	-	+
Q9UHI6	DDX20	Probable ATP-dependent RNA helicase DDX20	824	N	-	Cytoplasm;Nucleus	701	NGSD	NetNGlyc_prediction / string_search	-	-	+
Q12965	MYO1E	Unconventional myosin-Ie	1108	N	-	Cytoplasm	934	NTTQ	NetNGlyc_prediction / string_search	-	-	+
P09958	FURIN	Furin	794	Y	1--24	Membrane	553	NTSE	UniProt-Manual_assertion / string_search	-	-	-
Q8NGY9	OR2L8	Olfactory receptor 2L8	312	N	-	Membrane	88	NKSI	UniProt-Manual_assertion / NetNGlyc_prediction / string_search	-	-	++
P20916	MAG	Myelin-associated glycoprotein	626	Y	1--19	Membrane	450	NVTV	UniProt-PubMed:7505568 / NetNGlyc_prediction / string_search	Ig-like C2-type 4.	-	++
Q8IUK5	PLXDC1	Plexin domain-containing protein 1	500	Y	1--18	Cytoplasm;Membrane;Secreted	80	NRTR	UniProt-Manual_assertion / NetNGlyc_prediction / string_search	-	-	+++
Q96MS0	ROBO3	Roundabout homolog 3	1386	Y	1--20	Membrane	459	NQTL	UniProt-Manual_assertion / NetNGlyc_prediction / string_search	-	-	++
Q06418	TYRO3	Tyrosine-protein kinase receptor TYRO3	890	Y	1--40	Membrane	63	NCSV	UniProt-Manual_assertion / NetNGlyc_prediction / string_search	-	-	++
Q8WVD3	RNF138	E3 ubiquitin-protein ligase RNF138	245	N	-	-	148	NTSS	NetNGlyc_prediction / string_search	-	-	+
Q9H9J2	MRPL44	39S ribosomal protein L44, mitochondrial	332	N	-	-	82	NFSL	NetNGlyc_prediction / string_search	-	-	+
Q9NUN5	LMBRD1	Probable lysosomal cobalamin transporter	540	N	-	Membrane	448	NITS	UniProt-Manual_assertion / NetNGlyc_prediction / string_search	-	-	++
Q6P3X3	TTC27	Tetratricopeptide repeat protein 27	843	N	-	-	108	NWTG	NetNGlyc_prediction / string_search	-	-	+
Q9BYJ1	ALOXE3	Hydroperoxide isomerase ALOXE3	711	N	-	Cytoplasm	405	NNTH	NetNGlyc_prediction / string_search	Lipoxygenase.	-	+
Q9HCI6	KIAA1586	Uncharacterized protein KIAA1586	787	N	-	-	228	NDSI	string_search	-	-	-
Q7Z407	CSMD3	CUB and sushi domain-containing protein 3	3707	N	-	Membrane	2286	NITA	UniProt-Manual_assertion / string_search	-	-	-
Q6ZPD9	DPY19L3	Probable C-mannosyltransferase DPY19L3	716	N	-	Membrane	704	NKTF	string_search	-	-	-
Q8IVM8	SLC22A9	Solute carrier family 22 member 9	553	N	-	Membrane	39	NFTA	UniProt-Manual_assertion / NetNGlyc_prediction / string_search	-	-	+++
Q6PEV8	FAM199X	Protein FAM199X	388	N	-	-	306	NSSA	NetNGlyc_prediction / string_search	-	-	+
P17181	IFNAR1	Interferon alpha/beta receptor 1	557	Y	1--27	Membrane	50	NRSD	UniProt-Manual_assertion / NetNGlyc_prediction / string_search	-	-	++
O60487	MPZL2	Myelin protein zero-like protein 2	215	Y	1--26	Membrane	118	NGTY	UniProt-Manual_assertion / NetNGlyc_prediction / string_search	Ig-like V-type.	-	++
Q58F21	BRDT	Bromodomain testis-specific protein	947	N	-	Nucleus	410	NSSD	NetNGlyc_prediction / string_search	-	-	+
Q13029	PRDM2	PR domain zinc finger protein 2	1718	N	-	Nucleus	579	NTSN	string_search	-	-	-
P47874	OMP	Olfactory marker protein	163	N	-	Cytoplasm	86	NWTP	string_search	-	-	---
P05556	ITGB1	Integrin beta-1	798	Y	1--20	Membrane	481	NGTF	UniProt-PubMed:19159218 / NetNGlyc_prediction / string_search	-	-	+
Q8N944	AMER3	APC membrane recruitment protein 3	861	N	-	Membrane	169	NKTE	NetNGlyc_prediction / string_search	-	-	+++
P20742	PZP	Pregnancy zone protein	1482	Y	1--25	Secreted	69	NRSL	NetNGlyc_prediction / UniProt-Manual_assertion / string_search	-	-	+++
Q8WU20	FRS2	Fibroblast growth factor receptor substrate 2	508	N	-	Membrane	337	NNSA	NetNGlyc_prediction / string_search	-	-	+
Q5T4S7	UBR4	E3 ubiquitin-protein ligase UBR4	5183	N	-	Cytoplasm;Membrane;Nucleus	2322	NSTG	NetNGlyc_prediction / string_search	-	-	++
Q9NS82	SLC7A10	Asc-type amino acid transporter 1	523	N	-	Membrane	176	NSSS	NetNGlyc_prediction / string_search	-	-	++
Q86VD1	MORC1	MORC family CW-type zinc finger protein 1	984	N	-	Nucleus	21	NSTT	NetNGlyc_prediction / string_search	-	-	++
Q5QJ74	TBCEL	Tubulin-specific chaperone cofactor E-like protein	424	N	-	Cytoplasm	134	NNSK	NetNGlyc_prediction / string_search	-	-	+
Q76B58	BRINP3	BMP/retinoic acid-inducible neural-specific protein 3	766	Y	1--33	Secreted	641	NESI	UniProt-Manual_assertion / NetNGlyc_prediction / string_search	-	-	+
Q9UPP1	PHF8	Histone lysine demethylase PHF8	1060	N	-	Nucleus	580	NITG	NetNGlyc_prediction / string_search	-	-	+
Q9H8T0	AKTIP	AKT-interacting protein	292	N	-	Cytoplasm;Membrane	264	NKSV	NetNGlyc_prediction / string_search	-	-	+
Q8IUW5	RELL1	RELT-like protein 1	271	Y	1--23	Membrane	49	NDTG	UniProt-Manual_assertion / NetNGlyc_prediction / string_search	-	-	+
O75382	TRIM3	Tripartite motif-containing protein 3	744	N	-	Cytoplasm	594	NKSC	string_search	-	-	-
Q16533	SNAPC1	snRNA-activating protein complex subunit 1	368	N	-	Nucleus	351	NESL	string_search	-	-	-
Q6YHU6	THADA	Thyroid adenoma-associated protein	1953	N	-	-	322	NGSM	NetNGlyc_prediction / string_search	-	-	+
Q9Y6C5	PTCH2	Protein patched homolog 2	1203	N	-	Membrane	812	NGSE	UniProt-Manual_assertion / NetNGlyc_prediction / string_search	-	-	+
P49792	RANBP2	E3 SUMO-protein ligase RanBP2	3224	N	-	Membrane;Nucleus	1844	NFSE	string_search	-	-	-
A6NKT7	RGPD3	RanBP2-like and GRIP domain-containing protein 3	1758	N	-	-	361	NLSR	NetNGlyc_prediction / string_search	-	-	++
Q8IZF2	GPR116	Probable G-protein coupled receptor 116	1346	Y	1--21	Membrane	963	NNTG	UniProt-Manual_assertion / string_search	GPS.	-	--
Q9H8L6	MMRN2	Multimerin-2	949	Y	1--22	Secreted	261	NLSL	UniProt-Manual_assertion / NetNGlyc_prediction / string_search	-	-	++
P14672	SLC2A4	Solute carrier family 2, facilitated glucose transporter member 4	509	N	-	Cytoplasm;Membrane	57	NETW	UniProt-PubMed:19349973 / NetNGlyc_prediction / string_search	-	-	+
Q5GH70	XKR9	XK-related protein 9	373	N	-	Membrane	109	NTSN	NetNGlyc_prediction / string_search	-	-	+
Q86W24	NLRP14	NACHT, LRR and PYD domains-containing protein 14	1093	N	-	-	899	NKSL	NetNGlyc_prediction / string_search	-	-	++
Q9H6T3	RPAP3	RNA polymerase II-associated protein 3	665	N	-	-	479	NSSQ	string_search	-	-	-
Q92585	MAML1	Mastermind-like protein 1	1016	N	-	Nucleus	856	NVSP	string_search	-	-	--
O60343	TBC1D4	TBC1 domain family member 4	1298	N	-	Cytoplasm	354	NRTM	string_search	-	-	-
Q92543	SNX19	Sorting nexin-19	992	N	-	Membrane	567	NSSG	string_search	PX.	-	--
O60673	REV3L	DNA polymerase zeta catalytic subunit	3130	N	-	Nucleus	1815	NTSF	string_search	-	-	-
Q92804	TAF15	TATA-binding protein-associated factor 2N	592	N	-	Cytoplasm;Nucleus	233	NNTI	NetNGlyc_prediction / string_search	-	-	+
Q6PJP8	DCLRE1A	DNA cross-link repair 1A protein	1040	N	-	Nucleus	81	NSSC	NetNGlyc_prediction / string_search	-	-	+
Q01118	SCN7A	Sodium channel protein type 7 subunit alpha	1682	N	-	Membrane	276	NETL	UniProt-Manual_assertion / NetNGlyc_prediction / string_search	-	-	++
Q9UQC2	GAB2	GRB2-associated-binding protein 2	676	N	-	Cytoplasm;Membrane	532	NNTV	NetNGlyc_prediction / string_search	-	-	+
P0C091	FREM3	FRAS1-related extracellular matrix protein 3	2139	Y	1--30	Secreted	940	NRSP	string_search	-	-	---
Q08050	FOXM1	Forkhead box protein M1	763	N	-	Nucleus	250	NSTE	NetNGlyc_prediction / string_search	-	-	+
Q9UGH3	SLC23A2	Solute carrier family 23 member 2	650	N	-	Membrane	196	NGTA	UniProt-Manual_assertion / NetNGlyc_prediction / string_search	-	-	+
Q9UK85	DKKL1	Dickkopf-like protein 1	242	Y	1--30	Secreted	112	NKTG	UniProt-Manual_assertion / NetNGlyc_prediction / string_search	-	-	++
O95900	TRUB2	Probable tRNA pseudouridine synthase 2	331	N	-	-	202	NKSP	string_search	-	-	---
Q8TDD1	DDX54	ATP-dependent RNA helicase DDX54	881	N	-	Nucleus	579	NASS	string_search	-	-	-
P16615	ATP2A2	Sarcoplasmic/endoplasmic reticulum calcium ATPase 2	1042	N	-	Membrane	918	NQSL	string_search	-	-	-
P11215	ITGAM	Integrin alpha-M	1152	Y	1--16	Membrane	880	NITF	UniProt-Manual_assertion / string_search	-	-	-
Q16348	SLC15A2	Solute carrier family 15 member 2	729	N	-	Membrane	373	NFSS	UniProt-Manual_assertion / string_search	-	-	-
Q9ULG1	INO80	DNA helicase INO80	1556	N	-	Nucleus	436	NITQ	NetNGlyc_prediction / string_search	-	-	++
Q7Z3B3	KANSL1	KAT8 regulatory NSL complex subunit 1	1105	N	-	Nucleus	47	NGTK	NetNGlyc_prediction / string_search	-	-	+++
P22888	LHCGR	Lutropin-choriogonadotropic hormone receptor	699	Y	1--26	Membrane	299	NFSK	UniProt-Manual_assertion / NetNGlyc_prediction / string_search	-	-	++
Q96S15	WDR24	WD repeat-containing protein 24	920	N	-	-	821	NVSN	NetNGlyc_prediction / string_search	-	-	++
O43896	KIF1C	Kinesin-like protein KIF1C	1103	N	-	Cytoplasm	211	NETS	NetNGlyc_prediction / string_search	-	-	++
Q9Y2F9	BTBD3	BTB/POZ domain-containing protein 3	522	N	-	Cytoplasm;Nucleus	87	NLSN	NetNGlyc_prediction / string_search	-	-	++
Q8TF32	ZNF431	Zinc finger protein 431	576	N	-	Nucleus	382	NWSS	NetNGlyc_prediction / string_search	-	-	+
O14525	ASTN1	Astrotactin-1	1302	Y	1--21	Membrane	729	NQTL	UniProt-Manual_assertion / NetNGlyc_prediction / string_search	-	-	++
Q9UHR4	BAIAP2L1	Brain-specific angiogenesis inhibitor 1-associated protein 2-like protein 1	511	N	-	Cytoplasm	316	NSTG	string_search	-	-	-
Q70E73	RAPH1	Ras-associated and pleckstrin homology domains-containing protein 1	1250	N	-	Cytoplasm;Membrane	206	NSSH	NetNGlyc_prediction / string_search	-	-	+
P54253	ATXN1	Ataxin-1	815	N	-	Cytoplasm;Nucleus	692	NGSV	string_search	AXH.	-	-
Q6ZN18	AEBP2	Zinc finger protein AEBP2	517	N	-	Nucleus	336	NASF	string_search	-	-	-
Q5JWF2	GNAS	Guanine nucleotide-binding protein G(s) subunit alpha isoforms XLas	1037	N	-	Membrane	294	NFTG	NetNGlyc_prediction / string_search	-	-	++
Q9GZT9	EGLN1	Egl nine homolog 1	426	N	-	Cytoplasm;Nucleus	306	NGTG	NetNGlyc_prediction / string_search	Fe2OG dioxygenase.	-	+
Q6ZR52	ZNF493	Zinc finger protein 493	646	N	-	Nucleus	427	NRSS	NetNGlyc_prediction / string_search	-	-	++
Q9BYM8	RBCK1	RanBP-type and C3HC4-type zinc finger-containing protein 1	510	N	-	-	363	NRSA	NetNGlyc_prediction / string_search	-	-	+
Q52M93	ZNF585B	Zinc finger protein 585B	769	N	-	Nucleus	648	NLSK	NetNGlyc_prediction / string_search	-	-	++
Q9H672	ASB7	Ankyrin repeat and SOCS box protein 7	318	N	-	-	192	NHSY	string_search	-	-	-
Q5SNT2	TMEM201	Transmembrane protein 201	666	N	-	Membrane;Nucleus	602	NRSI	string_search	-	-	-
P04179	SOD2	Superoxide dismutase [Mn], mitochondrial	222	N	-	-	212	NVTE	NetNGlyc_prediction / string_search	-	HELIX	+
Q9BY84	DUSP16	Dual specificity protein phosphatase 16	665	N	-	Cytoplasm;Nucleus	640	NRSR	string_search	-	-	-
Q6BAA4	FCRLB	Fc receptor-like B	426	Y	1--17	Cytoplasm	333	NTTS	NetNGlyc_prediction / string_search	-	-	+
O94986	CEP152	Centrosomal protein of 152 kDa	1710	N	-	Cytoplasm	260	NESE	NetNGlyc_prediction / string_search	-	-	+
Q9P2E9	RRBP1	Ribosome-binding protein 1	1410	N	-	Membrane	1081	NYTE	NetNGlyc_prediction / string_search	-	-	++
P38398	BRCA1	Breast cancer type 1 susceptibility protein	1863	N	-	Cytoplasm;Nucleus	473	NLSH	NetNGlyc_prediction / string_search	-	-	++
P50851	LRBA	Lipopolysaccharide-responsive and beige-like anchor protein	2863	N	-	Membrane	335	NTSD	NetNGlyc_prediction / string_search	-	-	++
Q9Y4E6	WDR7	WD repeat-containing protein 7	1490	N	-	-	1238	NITM	NetNGlyc_prediction / string_search	-	-	+
Q9UQB3	CTNND2	Catenin delta-2	1225	N	-	Nucleus	770	NLSY	NetNGlyc_prediction / string_search	-	-	+
Q13003	GRIK3	Glutamate receptor ionotropic, kainate 3	919	Y	1--31	Membrane	278	NLTG	UniProt-Manual_assertion / NetNGlyc_prediction / string_search	-	-	+++
Q86UV5	USP48	Ubiquitin carboxyl-terminal hydrolase 48	1035	N	-	Cytoplasm;Nucleus	278	NATR	NetNGlyc_prediction / string_search	-	-	+
Q09MP3	RAD51AP2	RAD51-associated protein 2	1159	N	-	-	727	NSST	string_search	-	-	-
Q86Y91	KIF18B	Kinesin-like protein KIF18B	864	N	-	Cytoplasm;Nucleus	227	NATS	NetNGlyc_prediction / string_search	Kinesin motor.	-	+
Q8IWJ2	GCC2	GRIP and coiled-coil domain-containing protein 2	1684	N	-	Cytoplasm;Membrane	1375	NVSE	NetNGlyc_prediction / string_search	-	-	+
Q86YB8	ERO1LB	ERO1-like protein beta	467	Y	1--33	Membrane	383	NISR	UniProt-Manual_assertion / NetNGlyc_prediction / string_search	-	-	+
A8TX70	COL6A5	Collagen alpha-5(VI) chain	2615	Y	1--18	Secreted	1775	NKTR	NetNGlyc_prediction / string_search	-	-	+
Q9NVF7	FBXO28	F-box only protein 28	368	N	-	-	133	NHSL	string_search	-	-	-
Q9BQE9	BCL7B	B-cell CLL/lymphoma 7 protein family member B	202	N	-	-	80	NSSL	string_search	-	-	-
Q8TE73	DNAH5	Dynein heavy chain 5, axonemal	4624	N	-	Cytoplasm	2987	NTSN	string_search	-	-	-
P25054	APC	Adenomatous polyposis coli protein	2843	N	-	Cytoplasm;Membrane	2752	NESS	string_search	-	-	-
A4D0V7	CPED1	Cadherin-like and PC-esterase domain-containing protein 1	1026	Y	1--34	-	251	NETT	UniProt-Manual_assertion / NetNGlyc_prediction / string_search	-	-	++
Q6ZMV7	LEKR1	Leucine-, glutamate- and lysine-rich protein 1	388	N	-	-	247	NQSQ	string_search	-	-	-
Q92614	MYO18A	Unconventional myosin-XVIIIa	2054	N	-	Cytoplasm	1915	NQSL	string_search	-	-	-
A8MW92	PHF20L1	PHD finger protein 20-like protein 1	1017	N	-	-	163	NQSM	string_search	-	-	-
Q14439	GPR176	Probable G-protein coupled receptor 176	515	N	-	Membrane	210	NITT	NetNGlyc_prediction / string_search	-	-	++
Q9Y5G7	PCDHGA6	Protocadherin gamma-A6	932	Y	1--29	Membrane	901	NATL	NetNGlyc_prediction / string_search	-	-	+
P22792	CPN2	Carboxypeptidase N subunit 2	545	Y	1--21	Secreted	348	NLTA	UniProt-PubMed:14760718 / NetNGlyc_prediction / string_search	-	-	+
P40879	SLC26A3	Chloride anion exchanger	764	N	-	Membrane	621	NTTD	string_search	STAS.	-	-
Q96RS0	TGS1	Trimethylguanosine synthase	853	N	-	Cytoplasm;Nucleus	396	NTSK	NetNGlyc_prediction / string_search	-	-	+
O75914	PAK3	Serine/threonine-protein kinase PAK 3	559	N	-	Cytoplasm	556	NSSR	string_search	-	-	---
P02790	HPX	Hemopexin	462	Y	1--23	Secreted	246	NSTH	UniProt-PubMed:14760718;PubMed:6371807;PubMed:6510521 / NetNGlyc_prediction / string_search	-	-	+
O00519	FAAH	Fatty-acid amide hydrolase 1	579	N	-	Cytoplasm;Membrane	334	NYTM	NetNGlyc_prediction / string_search	-	-	++
O00507	USP9Y	Probable ubiquitin carboxyl-terminal hydrolase FAF-Y	2555	N	-	Cytoplasm	289	NLTD	NetNGlyc_prediction / string_search	-	-	+++
Q86WI3	NLRC5	Protein NLRC5	1866	N	-	Cytoplasm	434	NMTQ	NetNGlyc_prediction / string_search	NACHT.	-	++
Q9H334	FOXP1	Forkhead box protein P1	677	N	-	Nucleus	248	NHSS	string_search	-	-	-
Q6P0N0	MIS18BP1	Mis18-binding protein 1	1132	N	-	Nucleus	170	NKSF	NetNGlyc_prediction / string_search	-	-	+
Q8WXH0	SYNE2	Nesprin-2	6885	N	-	Cytoplasm;Membrane;Nucleus	6163	NSSE	string_search	-	-	-
Q7Z2Y5	NRK	Nik-related protein kinase	1582	N	-	-	1025	NRSH	string_search	-	-	-
Q15700	DLG2	Disks large homolog 2	870	N	-	Membrane	521	NHSM	string_search	-	-	-
Q96LD4	TRIM47	Tripartite motif-containing protein 47	638	N	-	Cytoplasm;Nucleus	320	NLSQ	NetNGlyc_prediction / string_search	-	-	++
Q8N157	AHI1	Jouberin	1196	N	-	Cytoplasm	1000	NLSF	string_search	-	-	-
Q7Z7M0	MEGF8	Multiple epidermal growth factor-like domains protein 8	2845	Y	1--27	Membrane	2628	NGSA	string_search	-	-	-
Q5TFQ8	SIRPB1	Signal-regulatory protein beta-1 isoform 3	398	Y	1--29	Membrane	318	NVSA	UniProt-Manual_assertion / NetNGlyc_prediction / string_search	Ig-like C1-type 2.	-	++
Q7L5D6	GET4	Golgi to ER traffic protein 4 homolog	327	N	-	Cytoplasm	208	NKSS	string_search	-	-	-
Q13002	GRIK2	Glutamate receptor ionotropic, kainate 2	908	Y	1--31	Membrane	378	NKTN	UniProt-Manual_assertion / NetNGlyc_prediction / string_search	-	-	++
Q86X51	CXorf67	Uncharacterized protein CXorf67	503	N	-	-	24	NETA	NetNGlyc_prediction / string_search	-	-	+
Q69384	ERVK-6	Endogenous retrovirus group K member 6 Env polyprotein	699	Y	1--89	Membrane	372	NSSL	NetNGlyc_prediction / UniProt-Manual_assertion / string_search	-	-	++
A6NGN4	PRAMEF25	PRAME family member 25	478	N	-	-	159	NRTL	NetNGlyc_prediction / string_search	-	-	+
Q9H1E1	RNASE7	Ribonuclease 7	156	Y	1--28	Secreted	127	NKSY	UniProt-Manual_assertion / NetNGlyc_prediction / string_search	-	-	++
Q9BYG3	NIFK	MKI67 FHA domain-interacting nucleolar phosphoprotein	293	N	-	Nucleus	152	NRTL	NetNGlyc_prediction / string_search	-	-	++
Q5SVQ8	ZBTB41	Zinc finger and BTB domain-containing protein 41	909	N	-	Nucleus	801	NVSA	NetNGlyc_prediction / string_search	-	-	++
Q5TFG8	ZC2HC1B	Zinc finger C2HC domain-containing protein 1B	222	N	-	-	129	NESA	NetNGlyc_prediction / string_search	-	-	+
Q96N67	DOCK7	Dedicator of cytokinesis protein 7	2140	N	-	-	458	NLTS	NetNGlyc_prediction / string_search	-	-	+++
B1ANS9	WDR64	WD repeat-containing protein 64	1081	N	-	-	843	NISS	NetNGlyc_prediction / string_search	-	-	++
Q8IY45	AMN1	Protein AMN1 homolog	258	N	-	-	127	NLTD	NetNGlyc_prediction / string_search	-	-	+++
Q3BBV0	NBPF1	Neuroblastoma breakpoint family member 1	1214	N	-	Cytoplasm	269	NVSM	NetNGlyc_prediction / string_search	-	-	++
Q08380	LGALS3BP	Galectin-3-binding protein	585	Y	1--18	Secreted	580	NSSG	UniProt-PubMed:16335952;PubMed:16740002;PubMed:19139490 / string_search	-	-	-
P43681	CHRNA4	Neuronal acetylcholine receptor subunit alpha-4	627	Y	1--28	Membrane	57	NISD	UniProt-Manual_assertion / NetNGlyc_prediction / string_search	-	-	+
Q14126	DSG2	Desmoglein-2	1118	Y	1--23	Membrane	182	NATD	UniProt-PubMed:16335952;PubMed:19159218;PubMed:19349973 / NetNGlyc_prediction / string_search	-	-	+
P46093	GPR4	G-protein coupled receptor 4	362	N	-	Membrane	318	NASL	NetNGlyc_prediction / string_search	-	-	+
O95521	PRAMEF1	PRAME family member 1	474	N	-	-	326	NLSY	NetNGlyc_prediction / string_search	-	-	+
Q6P158	DHX57	Putative ATP-dependent RNA helicase DHX57	1386	N	-	-	460	NNSF	string_search	-	-	-
O94979	SEC31A	Protein transport protein Sec31A	1220	N	-	Cytoplasm;Membrane	143	NESE	NetNGlyc_prediction / string_search	-	-	+
P0C091	FREM3	FRAS1-related extracellular matrix protein 3	2139	Y	1--30	Secreted	2023	NESA	string_search	Calx-beta 3.	-	-
P09093	CELA3A	Chymotrypsin-like elastase family member 3A	270	Y	1--15	-	114	NRSC	UniProt-Manual_assertion / NetNGlyc_prediction / string_search	Peptidase S1.	-	+
Q92499	DDX1	ATP-dependent RNA helicase DDX1	740	N	-	Cytoplasm;Nucleus	589	NVTL	NetNGlyc_prediction / string_search	Helicase C-terminal.	-	+
O14842	FFAR1	Free fatty acid receptor 1	300	N	-	Membrane	165	NGSP	string_search	-	-	---
Q9P0W5	SCHIP1	Schwannomin-interacting protein 1	487	N	-	Cytoplasm	48	NSTK	NetNGlyc_prediction / string_search	-	-	++
Q16658	FSCN1	Fascin	493	N	-	Cytoplasm	407	NRSS	NetNGlyc_prediction / string_search	-	-	+
O60486	PLXNC1	Plexin-C1	1568	Y	1--34	Membrane	241	NGSI	UniProt-PubMed:20727575 / NetNGlyc_prediction / string_search	Sema.	-	+
Q93091	RNASE6	Ribonuclease K6	150	Y	1--23	Secreted	55	NYTQ	UniProt-Manual_assertion / NetNGlyc_prediction / string_search	-	-	+++
P00751	CFB	Complement factor B	764	Y	1--25	Secreted	122	NVSD	UniProt-PubMed:16335952;PubMed:17310251;PubMed:19159218;PubMed:6546754 / NetNGlyc_prediction / string_search	-	-	+++
O94916	NFAT5	Nuclear factor of activated T-cells 5	1531	N	-	Cytoplasm;Nucleus	252	NGTL	NetNGlyc_prediction / string_search	-	-	+++
P22894	MMP8	Neutrophil collagenase	467	Y	1--20	Secreted	204	NTSA	UniProt-Manual_assertion / NetNGlyc_prediction / string_search	-	-	+
Q9BZA8	PCDH11Y	Protocadherin-11 Y-linked	1340	Y	1--28	Membrane	27	NTTN	NetNGlyc_prediction / string_search	-	-	+
P78527	PRKDC	DNA-dependent protein kinase catalytic subunit	4128	N	-	Nucleus	3311	NVSS	string_search	-	-	-
Q5KU26	COLEC12	Collectin-12	742	N	-	Membrane	613	NFTD	string_search	-	-	-
Q7Z570	ZNF804A	Zinc finger protein 804A	1209	N	-	-	705	NATM	NetNGlyc_prediction / string_search	-	-	+
Q9C091	GREB1L	GREB1-like protein	1923	N	-	Membrane	1360	NESS	string_search	-	-	-
D6R9N7	USP17L18	Ubiquitin carboxyl-terminal hydrolase 17-like protein 18	530	N	-	Nucleus	444	NKTK	NetNGlyc_prediction / string_search	-	-	++
Q9Y485	DMXL1	DmX-like protein 1	3027	N	-	-	1037	NSSI	NetNGlyc_prediction / string_search	-	-	+
Q330K2	NDUFAF6	NADH dehydrogenase (ubiquinone) complex I, assembly factor 6	333	N	-	Cytoplasm;Membrane;Nucleus	146	NLTK	NetNGlyc_prediction / string_search	-	-	+++
Q9BYE9	CDHR2	Cadherin-related family member 2	1310	Y	1--20	Membrane	871	NGSV	UniProt-Manual_assertion / NetNGlyc_prediction / string_search	-	-	+
O95800	GPR75	Probable G-protein coupled receptor 75	540	N	-	Membrane	153	NRTA	NetNGlyc_prediction / string_search	-	-	+
Q9Y5H4	PCDHGA1	Protocadherin gamma-A1	931	Y	1--28	Membrane	545	NVSL	UniProt-Manual_assertion / NetNGlyc_prediction / string_search	-	-	++
Q5VW38	GPR107	Protein GPR107	600	Y	1--39	Membrane	211	NIST	UniProt-Manual_assertion / NetNGlyc_prediction / string_search	-	-	+
Q9H3Y8	PPDPF	Pancreatic progenitor cell differentiation and proliferation factor	114	N	-	-	27	NSSC	string_search	-	-	-
P28324	ELK4	ETS domain-containing protein Elk-4	431	N	-	Nucleus	315	NSSR	string_search	-	-	-
Q9HCJ0	TNRC6C	Trinucleotide repeat-containing gene 6C protein	1690	N	-	-	1421	NTTI	NetNGlyc_prediction / string_search	-	-	+
Q99705	MCHR1	Melanin-concentrating hormone receptor 1	422	N	-	Membrane	92	NLTS	UniProt-Manual_assertion / NetNGlyc_prediction / string_search	-	-	+++
Q9NR99	MXRA5	Matrix-remodeling-associated protein 5	2828	Y	1--26	Secreted	2306	NGTL	string_search	-	-	-
Q9Y286	SIGLEC7	Sialic acid-binding Ig-like lectin 7	467	Y	1--18	Membrane	334	NLSL	UniProt-Manual_assertion / NetNGlyc_prediction / string_search	Ig-like C2-type 2.	-	++
P25092	GUCY2C	Heat-stable enterotoxin receptor	1073	Y	1--23	Membrane	656	NISQ	NetNGlyc_prediction / string_search	-	-	+
Q8N448	LNX2	Ligand of Numb protein X 2	690	N	-	-	529	NLSH	string_search	-	-	-
P0C7X4	FTH1P19	Putative ferritin heavy polypeptide-like 19	201	N	-	-	75	NQSL	NetNGlyc_prediction / string_search	Ferritin-like diiron.	-	+
Q5T3F8	TMEM63B	CSC1-like protein 2	832	N	-	Membrane	406	NWTV	NetNGlyc_prediction / string_search	-	-	+
O00222	GRM8	Metabotropic glutamate receptor 8	908	Y	1--33	Membrane	95	NITL	UniProt-Manual_assertion / NetNGlyc_prediction / string_search	-	-	++
Q68CQ1	MROH7	Maestro heat-like repeat-containing protein family member 7	1323	N	-	Membrane	318	NSTI	UniProt-Manual_assertion / NetNGlyc_prediction / string_search	-	-	++
P32004	L1CAM	Neural cell adhesion molecule L1	1257	Y	1--19	Membrane	1105	NGTG	UniProt-Manual_assertion / NetNGlyc_prediction / string_search	Fibronectin type-III 5.	-	+
P60507	ERVFC1	Endogenous retrovirus group FC1 Env polyprotein	584	Y	1--22	Membrane	313	NQTY	UniProt-Manual_assertion / string_search	-	-	-
Q7Z3Z3	PIWIL3	Piwi-like protein 3	882	N	-	Cytoplasm	711	NESS	string_search	Piwi.	-	-
P82279	CRB1	Protein crumbs homolog 1	1406	Y	1--25	Membrane;Secreted	968	NITR	UniProt-Manual_assertion / NetNGlyc_prediction / string_search	-	-	++
Q08AD1	CAMSAP2	Calmodulin-regulated spectrin-associated protein 2	1489	N	-	Cytoplasm	602	NVTD	NetNGlyc_prediction / string_search	-	-	++
P78527	PRKDC	DNA-dependent protein kinase catalytic subunit	4128	N	-	Nucleus	3113	NYSS	NetNGlyc_prediction / string_search	-	-	+
Q02880	TOP2B	DNA topoisomerase 2-beta	1626	N	-	Cytoplasm;Nucleus	1088	NRSK	string_search	-	-	-
Q08999	RBL2	Retinoblastoma-like protein 2	1139	N	-	Nucleus	317	NLTG	NetNGlyc_prediction / string_search	-	-	++
Q9UQ35	SRRM2	Serine/arginine repetitive matrix protein 2	2752	N	-	Nucleus	1399	NQSI	string_search	-	-	-
Q6WCQ1	MPRIP	Myosin phosphatase Rho-interacting protein	1025	N	-	Cytoplasm	499	NKSS	NetNGlyc_prediction / string_search	-	-	+
Q8NGP4	OR5M3	Olfactory receptor 5M3	307	N	-	Membrane	74	NVTP	string_search	-	-	---
P57078	RIPK4	Receptor-interacting serine/threonine-protein kinase 4	832	N	-	Cytoplasm;Membrane	751	NQTA	NetNGlyc_prediction / string_search	-	-	+
P28370	SMARCA1	Probable global transcription activator SNF2L1	1054	N	-	Nucleus	60	NVSS	NetNGlyc_prediction / string_search	-	-	++
P55212	CASP6	Caspase-6	293	N	-	Cytoplasm	180	NQTE	string_search	-	-	-
P28070	PSMB4	Proteasome subunit beta type-4	264	N	-	Cytoplasm;Nucleus	91	NNST	NetNGlyc_prediction / string_search	-	-	+
Q12923	PTPN13	Tyrosine-protein phosphatase non-receptor type 13	2485	N	-	Cytoplasm;Nucleus	1838	NDTD	NetNGlyc_prediction / string_search	-	-	+
P48506	GCLC	Glutamate--cysteine ligase catalytic subunit	637	N	-	-	598	NYSL	NetNGlyc_prediction / string_search	-	-	+
Q86V85	GPR180	Integral membrane protein GPR180	440	Y	1--22	Membrane	110	NLTV	UniProt-Manual_assertion / NetNGlyc_prediction / string_search	-	-	++
Q8N3X6	LCORL	Ligand-dependent nuclear receptor corepressor-like protein	602	N	-	Nucleus	398	NESL	string_search	-	-	-
Q8N2I2	ZNF619	Zinc finger protein 619	560	N	-	Nucleus	452	NASF	NetNGlyc_prediction / string_search	-	-	+
Q9NQL2	RRAGD	Ras-related GTP-binding protein D	400	N	-	Cytoplasm;Nucleus	323	NTTV	NetNGlyc_prediction / string_search	-	-	+
Q9P275	USP36	Ubiquitin carboxyl-terminal hydrolase 36	1121	N	-	Nucleus	560	NSSR	NetNGlyc_prediction / string_search	-	-	+
Q4G0P3	HYDIN	Hydrocephalus-inducing protein homolog	5121	N	-	-	5076	NITV	NetNGlyc_prediction / string_search	-	-	+
Q12756	KIF1A	Kinesin-like protein KIF1A	1690	N	-	Cytoplasm	962	NNTC	string_search	-	-	-
Q58FF3	HSP90B2P	Putative endoplasmin-like protein	399	N	-	-	159	NRTC	NetNGlyc_prediction / string_search	-	-	+
O95672	ECEL1	Endothelin-converting enzyme-like 1	775	N	-	Membrane	322	NITV	UniProt-Manual_assertion / NetNGlyc_prediction / string_search	-	-	++
Q9UMZ2	SYNRG	Synergin gamma	1314	N	-	Cytoplasm;Membrane	67	NYSS	NetNGlyc_prediction / string_search	-	-	++
Q9H3H5	DPAGT1	UDP-N-acetylglucosamine--dolichyl-phosphate N-acetylglucosaminephosphotransferase	408	N	-	Membrane	47	NKTS	NetNGlyc_prediction / string_search	-	-	++
P31943	HNRNPH1	Heterogeneous nuclear ribonucleoprotein H	449	N	-	Nucleus	404	NQSS	NetNGlyc_prediction / string_search	-	-	+
Q5T5Y3	CAMSAP1	Calmodulin-regulated spectrin-associated protein 1	1602	N	-	Cytoplasm	1546	NITK	NetNGlyc_prediction / string_search	CKK.	-	++
Q76I76	SSH2	Protein phosphatase Slingshot homolog 2	1423	N	-	Cytoplasm	951	NATV	NetNGlyc_prediction / string_search	-	-	+
Q8N5G2	TMEM57	Macoilin	664	N	-	Membrane;Nucleus	324	NASG	UniProt-Manual_assertion / string_search	-	-	-
P01298	PPY	Pancreatic prohormone	95	Y	1--29	Secreted	40	NATP	string_search	-	-	---
Q5C9Z4	NOM1	Nucleolar MIF4G domain-containing protein 1	860	N	-	Nucleus	743	NFSN	string_search	MI.	-	-
Q9HCK1	ZDBF2	DBF4-type zinc finger-containing protein 2	2354	N	-	-	822	NESC	NetNGlyc_prediction / string_search	-	-	+
Q9N2K0	N/A	HERV-H_2q24.3 provirus ancestral Env polyprotein	584	Y	1--35	Membrane	560	NHSI	string_search	-	-	---
Q96C28	ZNF707	Zinc finger protein 707	371	N	-	Nucleus	225	NHTR	string_search	-	-	-
Q9UFH2	DNAH17	Dynein heavy chain 17, axonemal	4485	N	-	Cytoplasm	274	NVTE	NetNGlyc_prediction / string_search	-	-	+
Q5T601	GPR110	Probable G-protein coupled receptor 110	910	Y	1--19	Membrane	139	NLSQ	UniProt-Manual_assertion / NetNGlyc_prediction / string_search	-	-	++
Q9HCS4	TCF7L1	Transcription factor 7-like 1	588	N	-	Nucleus	75	NQSS	NetNGlyc_prediction / string_search	-	-	+
Q6B9Z1	IGFL4	Insulin growth factor-like family member 4	124	Y	1--19	Secreted	84	NQTV	UniProt-Manual_assertion / NetNGlyc_prediction / string_search	-	-	++
Q8NH18	OR5J2	Olfactory receptor 5J2	312	N	-	Membrane	5	NFTV	UniProt-Manual_assertion / NetNGlyc_prediction / string_search	-	-	++
Q14995	NR1D2	Nuclear receptor subfamily 1 group D member 2	579	N	-	Nucleus	145	NCSI	NetNGlyc_prediction / string_search	-	-	++
Q9UPP5	KIAA1107	Uncharacterized protein KIAA1107	1409	N	-	-	506	NTTT	NetNGlyc_prediction / string_search	-	-	+
Q13751	LAMB3	Laminin subunit beta-3	1172	Y	1--17	Secreted	810	NGTA	UniProt-Manual_assertion / NetNGlyc_prediction / string_search	-	-	+
Q9NRJ4	TULP4	Tubby-related protein 4	1543	N	-	Cytoplasm	1421	NQSQ	string_search	-	-	-
Q01650	SLC7A5	Large neutral amino acids transporter small subunit 1	507	N	-	Cytoplasm;Membrane	340	NGSL	UniProt-Manual_assertion / NetNGlyc_prediction / string_search	-	-	++
Q7Z7M9	GALNT5	Polypeptide N-acetylgalactosaminyltransferase 5	940	N	-	Membrane	395	NITA	UniProt-Manual_assertion / NetNGlyc_prediction / string_search	-	-	+
Q5H9I0	TFDP3	Transcription factor Dp family member 3	405	N	-	Cytoplasm;Nucleus	349	NGTW	NetNGlyc_prediction / string_search	-	-	+
P21860	ERBB3	Receptor tyrosine-protein kinase erbB-3	1342	Y	1--19	Membrane;Secreted	469	NWTK	UniProt-PubMed:12154198 / NetNGlyc_prediction / string_search	-	-	++
Q9NZV5	SEPN1	Selenoprotein N	590	Y	1--43	Membrane	531	NGTV	NetNGlyc_prediction / UniProt-Manual_assertion / string_search	-	-	+
Q9UBS5	GABBR1	Gamma-aminobutyric acid type B receptor subunit 1	961	Y	1--14	Membrane;Secreted	160	NRTP	string_search	-	-	---
Q16851	UGP2	UTP--glucose-1-phosphate uridylyltransferase	508	N	-	Cytoplasm	150	NKTY	NetNGlyc_prediction / string_search	-	-	+
Q7Z4L9	PPP1R42	Protein phosphatase 1 regulatory subunit 42	355	N	-	Cytoplasm	320	NLSL	string_search	-	-	-
Q9H1J7	WNT5B	Protein Wnt-5b	359	Y	1--17	Secreted	305	NKTS	UniProt-Manual_assertion / NetNGlyc_prediction / string_search	-	-	+
Q6NVV3	NIPAL1	Magnesium transporter NIPA3	410	N	-	Membrane	35	NVSQ	UniProt-Manual_assertion / NetNGlyc_prediction / string_search	-	-	++
P25391	LAMA1	Laminin subunit alpha-1	3075	Y	1--17	Secreted	801	NFSP	string_search	-	-	---
Q15746	MYLK	Myosin light chain kinase, smooth muscle	1914	N	-	Cytoplasm	1672	NVTS	NetNGlyc_prediction / string_search	-	-	+
Q9NY47	CACNA2D2	Voltage-dependent calcium channel subunit alpha-2/delta-2	1150	Y	1--18	Membrane	624	NYTW	UniProt-Manual_assertion / NetNGlyc_prediction / string_search	-	-	+
Q9NRY4	ARHGAP35	Rho GTPase-activating protein 35	1499	N	-	Cytoplasm;Nucleus	1128	NGSG	string_search	-	-	-
O00194	RAB27B	Ras-related protein Rab-27B	218	N	-	Membrane	59	NGSS	NetNGlyc_prediction / string_search	-	-	+
Q9Y5E2	PCDHB7	Protocadherin beta-7	793	Y	1--26	Membrane	567	NSSA	UniProt-Manual_assertion / NetNGlyc_prediction / string_search	-	-	+
Q76B58	BRINP3	BMP/retinoic acid-inducible neural-specific protein 3	766	Y	1--33	Secreted	337	NTST	UniProt-Manual_assertion / NetNGlyc_prediction / string_search	-	-	+
Q8IYU8	MICU2	Calcium uptake protein 2, mitochondrial	434	N	-	-	231	NTTL	NetNGlyc_prediction / string_search	-	-	++
Q96RJ0	TAAR1	Trace amine-associated receptor 1	339	N	-	Membrane	296	NSTF	NetNGlyc_prediction / string_search	-	-	+
Q8N720	ZNF655	Zinc finger protein 655	491	N	-	Nucleus	472	NSSQ	string_search	-	-	---
Q9HCJ0	TNRC6C	Trinucleotide repeat-containing gene 6C protein	1690	N	-	-	631	NDTT	string_search	-	-	-
Q8IWR0	ZC3H7A	Zinc finger CCCH domain-containing protein 7A	971	N	-	Nucleus	297	NETV	NetNGlyc_prediction / string_search	-	-	++
Q8NGR1	OR13A1	Olfactory receptor 13A1	328	N	-	Membrane	23	NQTL	UniProt-Manual_assertion / NetNGlyc_prediction / string_search	-	-	++
Q7Z408	CSMD2	CUB and sushi domain-containing protein 2	3487	N	-	Membrane	680	NITF	UniProt-Manual_assertion / NetNGlyc_prediction / string_search	-	-	+
Q13591	SEMA5A	Semaphorin-5A	1074	Y	1--22	Membrane	142	NRSL	UniProt-Manual_assertion / NetNGlyc_prediction / string_search	-	-	++
D6RB28	GOLGA6L18	Putative golgin subfamily A member 6-like protein 18	536	N	-	-	532	NITI	NetNGlyc_prediction / string_search	-	-	++
O43306	ADCY6	Adenylate cyclase type 6	1168	N	-	Membrane	1044	NAST	string_search	-	-	-
O43314	PPIP5K2	Inositol hexakisphosphate and diphosphoinositol-pentakisphosphate kinase 2	1243	N	-	Cytoplasm	1218	NTSS	string_search	-	-	-
P03952	KLKB1	Plasma kallikrein	638	Y	1--19	Secreted	453	NLSD	UniProt-PubMed:12754519;PubMed:16335952;PubMed:19159218;PubMed:3521732 / NetNGlyc_prediction / string_search	Peptidase S1.	-	++
P46060	RANGAP1	Ran GTPase-activating protein 1	587	N	-	Cytoplasm;Membrane;Nucleus	299	NLSF	NetNGlyc_prediction / string_search	-	-	+
P51687	SUOX	Sulfite oxidase, mitochondrial	545	N	-	-	49	NSST	NetNGlyc_prediction / string_search	-	-	+
Q9NPD5	SLCO1B3	Solute carrier organic anion transporter family member 1B3	702	N	-	Membrane	310	NLTN	NetNGlyc_prediction / string_search	-	-	+++
Q5T0W9	FAM83B	Protein FAM83B	1011	N	-	-	712	NVTH	NetNGlyc_prediction / string_search	-	-	++
Q9Y6I4	USP3	Ubiquitin carboxyl-terminal hydrolase 3	520	N	-	Nucleus	215	NVSL	NetNGlyc_prediction / string_search	USP.	-	++
Q05086	UBE3A	Ubiquitin-protein ligase E3A	875	N	-	Cytoplasm;Nucleus	742	NESP	string_search	-	-	---
Q8NCR6	SMRP1	Spermatid-specific manchette-related protein 1	262	N	-	Cytoplasm;Nucleus	116	NSSC	NetNGlyc_prediction / string_search	-	-	+
Q6ZMJ2	SCARA5	Scavenger receptor class A member 5	495	N	-	Membrane	254	NASE	UniProt-Manual_assertion / NetNGlyc_prediction / string_search	-	-	+
Q8WY21	SORCS1	VPS10 domain-containing receptor SorCS1	1168	Y	1--33	Membrane	184	NSSV	UniProt-Manual_assertion / NetNGlyc_prediction / string_search	-	-	++
Q6ZTW0	TPGS1	Tubulin polyglutamylase complex subunit 1	290	N	-	Cytoplasm	119	NVSV	NetNGlyc_prediction / string_search	-	-	++
Q8NC56	LEMD2	LEM domain-containing protein 2	503	N	-	Membrane;Nucleus	471	NESR	NetNGlyc_prediction / string_search	-	-	+
P08575	PTPRC	Receptor-type tyrosine-protein phosphatase C	1304	Y	1--23	Membrane	260	NNTC	UniProt-Manual_assertion / NetNGlyc_prediction / string_search	-	-	+
O60218	AKR1B10	Aldo-keto reductase family 1 member B10	316	N	-	Secreted	161	NFSH	NetNGlyc_prediction / string_search	-	-	++
Q9UKU9	ANGPTL2	Angiopoietin-related protein 2	493	Y	1--22	Secreted	164	NQTA	UniProt-Manual_assertion / NetNGlyc_prediction / string_search	-	-	++
P28827	PTPRM	Receptor-type tyrosine-protein phosphatase mu	1452	Y	1--20	Membrane	598	NQTD	UniProt-Manual_assertion / NetNGlyc_prediction / string_search	-	-	++
Q30134	HLA-DRB1	HLA class II histocompatibility antigen, DRB1-8 beta chain	266	Y	1--29	Membrane	48	NGTE	NetNGlyc_prediction / UniProt-Manual_assertion / string_search	-	-	++
Q03001	DST	Dystonin	7570	N	-	Cytoplasm;Membrane;Nucleus	2774	NMTP	string_search	-	-	---
Q8TF05	PPP4R1	Serine/threonine-protein phosphatase 4 regulatory subunit 1	950	N	-	-	599	NNSS	string_search	-	-	-
Q8NGL3	OR5D14	Olfactory receptor 5D14	314	N	-	Membrane	169	NFSG	UniProt-Manual_assertion / NetNGlyc_prediction / string_search	-	-	++
Q13291	SLAMF1	Signaling lymphocytic activation molecule	335	Y	1--20	Membrane	102	NLTL	UniProt-Manual_assertion / NetNGlyc_prediction / string_search	-	-	++
Q9NP60	IL1RAPL2	X-linked interleukin-1 receptor accessory protein-like 2	686	Y	1--16	Membrane	120	NSTY	UniProt-Manual_assertion / NetNGlyc_prediction / string_search	-	-	+
Q9UIF8	BAZ2B	Bromodomain adjacent to zinc finger domain protein 2B	2168	N	-	Nucleus	174	NGSN	NetNGlyc_prediction / string_search	-	-	++
Q86XP1	DGKH	Diacylglycerol kinase eta	1220	N	-	Cytoplasm;Membrane	124	NNSF	NetNGlyc_prediction / string_search	-	-	+
Q6PI77	BHLHB9	Protein BHLHb9	547	N	-	Cytoplasm;Nucleus	6	NKTR	NetNGlyc_prediction / string_search	-	-	++
Q9P267	MBD5	Methyl-CpG-binding domain protein 5	1494	N	-	Nucleus	1135	NLSS	NetNGlyc_prediction / string_search	-	-	+
O15204	ADAMDEC1	ADAM DEC1	470	Y	1--30	Secreted	61	NQTE	UniProt-Manual_assertion / NetNGlyc_prediction / string_search	-	-	++
Q8WZ42	TTN	Titin	34350	N	-	Cytoplasm;Nucleus	8749	NVSL	NetNGlyc_prediction / string_search	-	-	++
Q9BX26	SYCP2	Synaptonemal complex protein 2	1530	N	-	Nucleus	463	NNSQ	NetNGlyc_prediction / string_search	-	-	+
O95347	SMC2	Structural maintenance of chromosomes protein 2	1197	N	-	Cytoplasm;Nucleus	904	NDSQ	string_search	-	-	--
Q03933	HSF2	Heat shock factor protein 2	536	N	-	Cytoplasm;Nucleus	277	NCSQ	string_search	-	-	-
Q9Y616	IRAK3	Interleukin-1 receptor-associated kinase 3	596	N	-	-	80	NKTI	NetNGlyc_prediction / string_search	-	-	+
Q08257	CRYZ	Quinone oxidoreductase	329	N	-	Cytoplasm	229	NLSK	NetNGlyc_prediction / string_search	-	-	++
Q9NZP8	C1RL	Complement C1r subcomponent-like protein	487	Y	1--35	Secreted	331	NESH	string_search	Peptidase S1.	-	-
P42694	HELZ	Probable helicase with zinc finger domain	1942	N	-	Nucleus	1806	NTTS	NetNGlyc_prediction / string_search	-	-	+
Q02447	SP3	Transcription factor Sp3	781	N	-	Nucleus	777	NETM	string_search	-	-	-
Q5T1H1	EYS	Protein eyes shut homolog	3165	Y	1--21	Secreted	2635	NCTT	string_search	-	-	-
Q3SY69	ALDH1L2	Mitochondrial 10-formyltetrahydrofolate dehydrogenase	923	N	-	-	885	NKTD	NetNGlyc_prediction / string_search	-	-	+
Q8WZ42	TTN	Titin	34350	N	-	Cytoplasm;Nucleus	7328	NDSE	string_search	-	-	---
Q6ZMV7	LEKR1	Leucine-, glutamate- and lysine-rich protein 1	388	N	-	-	371	NETR	NetNGlyc_prediction / string_search	-	-	+
Q86UN6	AKAP14	A-kinase anchor protein 14	197	N	-	Cytoplasm	6	NSTS	NetNGlyc_prediction / string_search	-	-	++
P20138	CD33	Myeloid cell surface antigen CD33	364	Y	1--17	Membrane	297	NDTH	string_search	-	-	-
P20061	TCN1	Transcobalamin-1	433	Y	1--23	Secreted	349	NVTV	UniProt-PubMed:23846701 / NetNGlyc_prediction / string_search	-	-	++
Q9BS91	SLC35A5	Probable UDP-sugar transporter protein SLC35A5	424	N	-	Membrane	204	NCTA	UniProt-Manual_assertion / NetNGlyc_prediction / string_search	-	-	++
Q9HCM1	KIAA1551	Uncharacterized protein KIAA1551	1747	N	-	-	336	NFTN	NetNGlyc_prediction / string_search	-	-	+
Q09028	RBBP4	Histone-binding protein RBBP4	425	N	-	Nucleus	261	NTSK	NetNGlyc_prediction / string_search	-	-	+
Q8N6M5	ALLC	Probable allantoicase	410	N	-	-	348	NQSH	string_search	-	-	-
P06737	PYGL	Glycogen phosphorylase, liver form	847	N	-	-	482	NKTN	NetNGlyc_prediction / string_search	-	-	+
P17927	CR1	Complement receptor type 1	2039	Y	1--41	Membrane	252	NRSL	UniProt-Manual_assertion / NetNGlyc_prediction / string_search	-	-	+
Q9H329	EPB41L4B	Band 4.1-like protein 4B	900	N	-	Cytoplasm	537	NSSS	string_search	-	-	-
Q9UHD0	IL19	Interleukin-19	177	Y	1--24	Secreted	56	NVTI	UniProt-Manual_assertion / NetNGlyc_prediction / string_search	-	-	+
Q14315	FLNC	Filamin-C	2725	N	-	Cytoplasm;Membrane	2693	NVTY	NetNGlyc_prediction / string_search	-	-	+
Q6GYQ0	RALGAPA1	Ral GTPase-activating protein subunit alpha-1	2036	N	-	Cytoplasm;Nucleus	851	NAST	string_search	-	-	-
Q7Z3Y7	KRT28	Keratin, type I cytoskeletal 28	464	N	-	Cytoplasm	7	NGSR	NetNGlyc_prediction / string_search	-	-	++
Q9Y264	ANGPT4	Angiopoietin-4	503	Y	1--24	Secreted	427	NTSF	UniProt-Manual_assertion / string_search	Fibrinogen C-terminal.	-	-
O94898	LRIG2	Leucine-rich repeats and immunoglobulin-like domains protein 2	1065	Y	1--40	Cytoplasm;Membrane	441	NTSS	UniProt-Manual_assertion / NetNGlyc_prediction / string_search	-	-	+
P56715	RP1	Oxygen-regulated protein 1	2156	N	-	Cytoplasm	1461	NISE	string_search	-	-	-
P57740	NUP107	Nuclear pore complex protein Nup107	925	N	-	Membrane;Nucleus	98	NLSM	NetNGlyc_prediction / string_search	-	-	++
Q14202	ZMYM3	Zinc finger MYM-type protein 3	1370	N	-	Nucleus	204	NSSQ	string_search	-	-	-
P32314	FOXN2	Forkhead box protein N2	431	N	-	Nucleus	163	NLSL	NetNGlyc_prediction / string_search	-	-	++
Q92736	RYR2	Ryanodine receptor 2	4967	N	-	Membrane	198	NGSL	NetNGlyc_prediction / string_search	-	-	++
Q8NGI8	OR5AN1	Olfactory receptor 5AN1	311	N	-	Membrane	43	NLSL	NetNGlyc_prediction / string_search	-	-	+++
Q5QGS0	KIAA2022	Protein KIAA2022	1516	N	-	-	687	NGSH	NetNGlyc_prediction / string_search	-	-	+
Q9NY47	CACNA2D2	Voltage-dependent calcium channel subunit alpha-2/delta-2	1150	Y	1--18	Membrane	540	NYTL	UniProt-Manual_assertion / NetNGlyc_prediction / string_search	Cache.	-	++
Q5CZ79	ANKRD20A8P	Ankyrin repeat domain-containing protein 20B	823	N	-	-	722	NSTG	string_search	-	-	--
Q9GZR1	SENP6	Sentrin-specific protease 6	1112	N	-	Nucleus	487	NTSD	NetNGlyc_prediction / string_search	-	-	+
Q6ZMQ8	AATK	Serine/threonine-protein kinase LMTK1	1374	N	-	Cytoplasm;Membrane	686	NNSG	string_search	-	-	--
Q5CZC0	FSIP2	Fibrous sheath-interacting protein 2	6907	N	-	-	4120	NLTE	NetNGlyc_prediction / string_search	-	-	++
Q06732	ZNF33B	Zinc finger protein 33B	778	N	-	Nucleus	371	NLTK	NetNGlyc_prediction / string_search	-	-	++
O75829	LECT1	Leukocyte cell-derived chemotaxin 1	334	N	-	Membrane;Secreted	243	NETR	UniProt-Manual_assertion / NetNGlyc_prediction / string_search	-	-	+
Q3ZCN5	OTOGL	Otogelin-like protein	2332	Y	1--22	Secreted	2142	NCSK	string_search	-	-	-
P61566	ERVK-24	Endogenous retrovirus group K member 24 Env polyprotein	588	N	-	Membrane	163	NCSG	NetNGlyc_prediction / string_search	-	-	++
Q8WZ42	TTN	Titin	34350	N	-	Cytoplasm;Nucleus	4539	NLTI	NetNGlyc_prediction / string_search	-	-	++
Q9BZD2	SLC29A3	Equilibrative nucleoside transporter 3	475	N	-	Membrane	84	NSSS	UniProt-Manual_assertion / NetNGlyc_prediction / string_search	-	-	++
P31749	AKT1	RAC-alpha serine/threonine-protein kinase	480	N	-	Cytoplasm;Membrane;Nucleus	54	NFSV	NetNGlyc_prediction / string_search	-	-	++
O14921	RGS13	Regulator of G-protein signaling 13	159	N	-	-	156	NNSF	string_search	-	-	---
Q8N5V2	NGEF	Ephexin-1	710	N	-	Cytoplasm;Membrane	206	NGSP	string_search	-	-	---
P22735	TGM1	Protein-glutamine gamma-glutamyltransferase K	817	N	-	Membrane	270	NESG	string_search	-	-	-
Q86T96	RNF180	E3 ubiquitin-protein ligase RNF180	592	N	-	Membrane;Nucleus	234	NISE	NetNGlyc_prediction / string_search	-	-	+
P12314	FCGR1A	High affinity immunoglobulin gamma Fc receptor I	374	Y	1--15	Membrane	59	NGTA	UniProt-PubMed:21965667 / NetNGlyc_prediction / string_search	-	-	+++
Q7L775	EPM2AIP1	EPM2A-interacting protein 1	607	N	-	-	603	NESN	string_search	-	-	-
O60318	MCM3AP	Germinal-center associated nuclear protein	1980	N	-	Cytoplasm;Nucleus	42	NSTL	NetNGlyc_prediction / string_search	-	-	++
O95980	RECK	Reversion-inducing cysteine-rich protein with Kazal motifs	971	Y	1--22	Membrane	200	NYTQ	UniProt-Manual_assertion / NetNGlyc_prediction / string_search	-	-	+
O14490	DLGAP1	Disks large-associated protein 1	977	N	-	Membrane	438	NESY	NetNGlyc_prediction / string_search	-	-	+
Q49AA0	ZFP69	Zinc finger protein ZFP69	526	N	-	Nucleus	507	NSSL	NetNGlyc_prediction / string_search	-	-	+
Q9H4S2	GSX1	GS homeobox 1	264	N	-	Nucleus	185	NLSE	NetNGlyc_prediction / string_search	-	-	+
Q9ULL1	PLEKHG1	Pleckstrin homology domain-containing family G member 1	1385	N	-	-	819	NLSM	NetNGlyc_prediction / string_search	-	-	+
Q6MZP7	LIN54	Protein lin-54 homolog	749	N	-	Nucleus	79	NTTI	NetNGlyc_prediction / string_search	-	-	+
O95563	MPC2	Mitochondrial pyruvate carrier 2	127	N	-	Membrane	93	NWSL	string_search	-	-	--
Q9GZP7	VN1R1	Vomeronasal type-1 receptor 1	353	N	-	Membrane	117	NDTG	UniProt-Manual_assertion / NetNGlyc_prediction / string_search	-	-	+
Q8WXI7	MUC16	Mucin-16	22152	N	-	Membrane;Secreted	13679	NTSV	UniProt-Manual_assertion / string_search	-	-	-
Q7Z3B4	NUP54	Nucleoporin p54	507	N	-	Membrane;Nucleus	496	NETI	NetNGlyc_prediction / string_search	-	-	+
Q1HG44	DUOXA2	Dual oxidase maturation factor 2	320	N	-	Membrane	84	NTSY	UniProt-Manual_assertion / NetNGlyc_prediction / string_search	-	-	++
Q8WYK1	CNTNAP5	Contactin-associated protein-like 5	1306	Y	1--24	Membrane	622	NITE	UniProt-Manual_assertion / NetNGlyc_prediction / string_search	-	-	++
Q9Y261	FOXA2	Hepatocyte nuclear factor 3-beta	457	N	-	Cytoplasm;Nucleus	455	NSS	string_search	-	-	---
C9JL84	HHLA1	HERV-H LTR-associating protein 1	531	Y	1--29	Secreted	214	NYTF	NetNGlyc_prediction / string_search	-	-	+
P49585	PCYT1A	Choline-phosphate cytidylyltransferase A	367	N	-	Cytoplasm;Membrane	231	NVSF	NetNGlyc_prediction / string_search	-	-	++
Q7LGC8	CHST3	Carbohydrate sulfotransferase 3	479	N	-	Membrane	96	NLSL	UniProt-Manual_assertion / NetNGlyc_prediction / string_search	-	-	++
O95319	CELF2	CUGBP Elav-like family member 2	508	N	-	Cytoplasm;Nucleus	19	NGTA	NetNGlyc_prediction / string_search	-	-	+++
Q6ZTY8	C12orf63	Putative uncharacterized protein C12orf63	1197	N	-	-	312	NRSI	NetNGlyc_prediction / string_search	-	-	++
Q8WXG9	GPR98	G-protein coupled receptor 98	6306	Y	1--29	Membrane	4083	NLSP	string_search	-	-	---
P20711	DDC	Aromatic-L-amino-acid decarboxylase	480	N	-	-	2	NASE	NetNGlyc_prediction / string_search	-	-	++
Q68CR7	LRRC66	Leucine-rich repeat-containing protein 66	880	N	-	Membrane	115	NLSN	UniProt-Manual_assertion / NetNGlyc_prediction / string_search	-	-	++
Q9P270	SLAIN2	SLAIN motif-containing protein 2	581	N	-	Cytoplasm	416	NLSR	NetNGlyc_prediction / string_search	-	-	+
Q8NH00	OR2T4	Olfactory receptor 2T4	348	N	-	Membrane	31	NITW	UniProt-Manual_assertion / NetNGlyc_prediction / string_search	-	-	++
P41145	OPRK1	Kappa-type opioid receptor	380	N	-	Membrane	25	NSSA	UniProt-PubMed:17711303 / NetNGlyc_prediction / string_search	-	-	++
Q8WV22	NSMCE1	Non-structural maintenance of chromosomes element 1 homolog	266	N	-	Nucleus	47	NATV	NetNGlyc_prediction / string_search	-	-	+
P78509	RELN	Reelin	3460	Y	1--25	Secreted	1749	NYTV	UniProt-Manual_assertion / NetNGlyc_prediction / string_search	-	-	+
P40763	STAT3	Signal transducer and activator of transcription 3	770	N	-	Cytoplasm;Nucleus	538	NYSG	NetNGlyc_prediction / string_search	-	-	+
Q8IYR2	SMYD4	SET and MYND domain-containing protein 4	804	N	-	-	172	NFTA	NetNGlyc_prediction / string_search	-	-	++
Q9NYC9	DNAH9	Dynein heavy chain 9, axonemal	4486	N	-	Cytoplasm	3574	NFTV	NetNGlyc_prediction / string_search	-	-	+
P42766	RPL35	60S ribosomal protein L35	123	N	-	-	62	NQTQ	string_search	-	-	-
Q9BXX0	EMILIN2	EMILIN-2	1053	Y	1--30	Secreted	587	NDTM	UniProt-Manual_assertion / NetNGlyc_prediction / string_search	-	-	+
A4UGR9	XIRP2	Xin actin-binding repeat-containing protein 2	3374	N	-	-	2126	NASS	string_search	-	-	-
P20592	MX2	Interferon-induced GTP-binding protein Mx2	715	N	-	Cytoplasm;Nucleus	313	NLTY	NetNGlyc_prediction / string_search	-	-	+
Q8NH16	OR2L2	Olfactory receptor 2L2	312	N	-	Membrane	88	NKSI	UniProt-Manual_assertion / NetNGlyc_prediction / string_search	-	-	+++
P57730	CARD18	Caspase recruitment domain-containing protein 18	90	N	-	-	47	NDTV	NetNGlyc_prediction / string_search	CARD.	-	+
O00151	PDLIM1	PDZ and LIM domain protein 1	329	N	-	Cytoplasm	155	NISN	NetNGlyc_prediction / string_search	-	-	+
P30511	HLA-F	HLA class I histocompatibility antigen, alpha chain F	346	Y	1--21	Membrane	107	NQSE	UniProt-Manual_assertion / NetNGlyc_prediction / string_search	-	-	+
A8MTY0	ZNF724P	Putative zinc finger protein 724	619	N	-	Nucleus	464	NLTE	NetNGlyc_prediction / string_search	-	-	++
P34059	GALNS	N-acetylgalactosamine-6-sulfatase	522	Y	1--26	-	204	NLTQ	UniProt-PubMed:22940367 / NetNGlyc_prediction / string_search	-	-	+++
Q14494	NFE2L1	Nuclear factor erythroid 2-related factor 1	772	N	-	Membrane;Nucleus	405	NSTF	string_search	-	-	-
Q9BYP9	KRTAP9-9	Keratin-associated protein 9-9	154	N	-	-	113	NQSC	NetNGlyc_prediction / string_search	-	-	+
Q96AN5	TMEM143	Transmembrane protein 143	459	N	-	Membrane	165	NFSP	string_search	-	-	---
Q6NWY9	PRPF40B	Pre-mRNA-processing factor 40 homolog B	871	N	-	Nucleus	830	NRSP	string_search	-	-	---
P35613	BSG	Basigin	385	Y	1--21	Membrane	64	NDTC	NetNGlyc_prediction / string_search	-	-	+
Q6IQ23	PLEKHA7	Pleckstrin homology domain-containing family A member 7	1121	N	-	Cytoplasm	305	NHTE	string_search	-	-	-
A6NE02	BTBD17	BTB/POZ domain-containing protein 17	478	Y	1--28	Secreted	195	NLSA	UniProt-Manual_assertion / NetNGlyc_prediction / string_search	BACK.	-	+++
Q8NGC6	OR4K17	Olfactory receptor 4K17	315	N	-	Membrane	230	NHSP	string_search	-	-	---
P25092	GUCY2C	Heat-stable enterotoxin receptor	1073	Y	1--23	Membrane	79	NATF	UniProt-PubMed:23269669 / NetNGlyc_prediction / string_search	-	-	+
Q9BXT4	TDRD1	Tudor domain-containing protein 1	1180	N	-	Cytoplasm	390	NWSS	NetNGlyc_prediction / string_search	-	-	++
Q5TA50	CPTP	Ceramide-1-phosphate transfer protein	214	N	-	Cytoplasm;Membrane;Nucleus	143	NASL	string_search	-	-	-
P33981	TTK	Dual specificity protein kinase TTK	857	N	-	-	202	NLSA	NetNGlyc_prediction / string_search	-	-	+
O94933	SLITRK3	SLIT and NTRK-like protein 3	977	Y	1--26	Membrane	399	NISE	NetNGlyc_prediction / string_search	-	-	+
Q96PM9	ZNF385A	Zinc finger protein 385A	386	N	-	Cytoplasm;Nucleus	46	NYST	NetNGlyc_prediction / string_search	-	-	+
Q8TED4	SLC37A2	Sugar phosphate exchanger 2	501	N	-	Membrane	62	NDTH	UniProt-Manual_assertion / NetNGlyc_prediction / string_search	-	-	+
Q92541	RTF1	RNA polymerase-associated protein RTF1 homolog	710	N	-	Nucleus	161	NSSS	NetNGlyc_prediction / string_search	-	-	+
Q9P2N4	ADAMTS9	A disintegrin and metalloproteinase with thrombospondin motifs 9	1935	Y	1--18	Secreted	112	NLTA	UniProt-Manual_assertion / NetNGlyc_prediction / string_search	-	-	+
Q0VDD8	DNAH14	Dynein heavy chain 14, axonemal	3507	N	-	Cytoplasm	2606	NFTV	string_search	-	-	-
Q9HCK4	ROBO2	Roundabout homolog 2	1378	Y	1--21	Membrane	1065	NGST	string_search	-	-	-
Q15622	OR7A5	Olfactory receptor 7A5	319	N	-	Membrane	5	NDTQ	UniProt-Manual_assertion / NetNGlyc_prediction / string_search	-	-	++
Q9UN71	PCDHGB4	Protocadherin gamma-B4	923	Y	1--30	Membrane	740	NYSE	string_search	-	-	-
Q8WXI7	MUC16	Mucin-16	22152	N	-	Membrane;Secreted	4222	NLSS	NetNGlyc_prediction / UniProt-Manual_assertion / string_search	-	-	++
P49768	PSEN1	Presenilin-1	467	N	-	Membrane	279	NETL	NetNGlyc_prediction / string_search	-	-	+
Q8WXI7	MUC16	Mucin-16	22152	N	-	Membrane;Secreted	18983	NSSV	UniProt-Manual_assertion / string_search	-	-	---
Q969F9	HPS3	Hermansky-Pudlak syndrome 3 protein	1004	N	-	Cytoplasm	854	NYTE	string_search	-	-	-
P36269	GGT5	Gamma-glutamyltransferase 5	586	N	-	Membrane	347	NASR	UniProt-Manual_assertion / NetNGlyc_prediction / string_search	-	-	+
Q7Z3I7	ZNF572	Zinc finger protein 572	529	N	-	Nucleus	124	NSSF	string_search	-	-	-
O75663	TIPRL	TIP41-like protein	272	N	-	Cytoplasm	68	NATD	NetNGlyc_prediction / string_search	-	-	+
Q9HC10	OTOF	Otoferlin	1997	N	-	Membrane	545	NYTL	NetNGlyc_prediction / string_search	-	-	+
Q92499	DDX1	ATP-dependent RNA helicase DDX1	740	N	-	Cytoplasm;Nucleus	667	NCTI	NetNGlyc_prediction / string_search	Helicase C-terminal.	-	+
Q86YG4	NT5DC4	5'-nucleotidase domain-containing protein 4	428	N	-	-	219	NSSY	NetNGlyc_prediction / string_search	-	-	++
A6NCD4	C10orf131	Uncharacterized protein C10orf131	256	N	-	-	104	NRSY	NetNGlyc_prediction / string_search	-	-	++
Q9NQZ7	ENTPD7	Ectonucleoside triphosphate diphosphohydrolase 7	604	N	-	Membrane	411	NNSE	string_search	-	-	-
P05556	ITGB1	Integrin beta-1	798	Y	1--20	Membrane	584	NYTG	UniProt-Manual_assertion / NetNGlyc_prediction / string_search	-	-	+
Q7Z460	CLASP1	CLIP-associating protein 1	1538	N	-	Cytoplasm	1083	NSSN	string_search	-	-	-
Q8IU89	CERS3	Ceramide synthase 3	383	N	-	Membrane;Nucleus	107	NLTE	NetNGlyc_prediction / string_search	-	-	++
Q6PCE3	PGM2L1	Glucose 1,6-bisphosphate synthase	622	N	-	-	468	NITL	NetNGlyc_prediction / string_search	-	-	+
Q8IY95	TMEM192	Transmembrane protein 192	271	N	-	Membrane	85	NYTN	NetNGlyc_prediction / string_search	-	-	++
Q13936	CACNA1C	Voltage-dependent L-type calcium channel subunit alpha-1C	2221	N	-	Membrane	1607	NATL	NetNGlyc_prediction / string_search	-	-	+
Q9UG63	ABCF2	ATP-binding cassette sub-family F member 2	623	N	-	-	82	NSTD	NetNGlyc_prediction / string_search	-	-	++
Q9UL36	ZNF236	Zinc finger protein 236	1845	N	-	Nucleus	1532	NTTS	string_search	-	-	-
P12270	TPR	Nucleoprotein TPR	2363	N	-	Cytoplasm;Membrane;Nucleus	2255	NETA	string_search	-	-	-
Q9H2H9	SLC38A1	Sodium-coupled neutral amino acid transporter 1	487	N	-	Membrane	79	NLSN	NetNGlyc_prediction / string_search	-	-	+
Q9NZM3	ITSN2	Intersectin-2	1697	N	-	Cytoplasm	861	NVSF	NetNGlyc_prediction / string_search	-	-	+
Q9Y264	ANGPT4	Angiopoietin-4	503	Y	1--24	Secreted	311	NATK	UniProt-Manual_assertion / NetNGlyc_prediction / string_search	Fibrinogen C-terminal.	-	+
P01266	TG	Thyroglobulin	2768	Y	1--19	Secreted	816	NFSL	UniProt-PubMed:8615697 / NetNGlyc_prediction / string_search	-	-	+
Q99698	LYST	Lysosomal-trafficking regulator	3801	N	-	Cytoplasm	2087	NSSN	NetNGlyc_prediction / string_search	-	-	+
Q9UMD9	COL17A1	Collagen alpha-1(XVII) chain	1497	N	-	Membrane;Secreted	66	NSTG	NetNGlyc_prediction / string_search	-	-	++
Q9UBJ2	ABCD2	ATP-binding cassette sub-family D member 2	740	N	-	Membrane	190	NQTY	UniProt-Manual_assertion / NetNGlyc_prediction / string_search	-	-	+
Q9H2X6	HIPK2	Homeodomain-interacting protein kinase 2	1198	N	-	Cytoplasm;Nucleus	990	NTSH	string_search	-	-	-
O43427	FIBP	Acidic fibroblast growth factor intracellular-binding protein	364	N	-	Membrane;Nucleus	281	NLSR	string_search	-	-	-
O15018	PDZD2	PDZ domain-containing protein 2	2839	N	-	Cytoplasm;Nucleus;Secreted	190	NSSN	NetNGlyc_prediction / string_search	-	-	+
Q8WXG9	GPR98	G-protein coupled receptor 98	6306	Y	1--29	Membrane	2766	NTTL	NetNGlyc_prediction / string_search	-	-	++
Q68DE3	KIAA2018	Basic helix-loop-helix domain-containing protein KIAA2018	2245	N	-	Nucleus	1274	NLTV	NetNGlyc_prediction / string_search	-	-	++
Q8NFD5	ARID1B	AT-rich interactive domain-containing protein 1B	2236	N	-	Nucleus	992	NSSA	string_search	-	-	-
Q15075	EEA1	Early endosome antigen 1	1411	N	-	Cytoplasm;Membrane	631	NESK	NetNGlyc_prediction / string_search	-	-	+
Q8IYF1	TCEB3B	RNA polymerase II transcription factor SIII subunit A2	753	N	-	Nucleus	115	NATA	NetNGlyc_prediction / string_search	-	-	+
Q9BZ71	PITPNM3	Membrane-associated phosphatidylinositol transfer protein 3	974	N	-	Membrane	692	NSSG	string_search	-	-	-
O95302	FKBP9	Peptidyl-prolyl cis-trans isomerase FKBP9	570	Y	1--24	-	302	NRTF	UniProt-Manual_assertion / string_search	-	-	-
Q9Y3Y4	PYGO1	Pygopus homolog 1	419	N	-	Nucleus	153	NSSF	string_search	-	-	-
Q01968	OCRL	Inositol polyphosphate 5-phosphatase OCRL-1	901	N	-	Membrane	403	NQTL	NetNGlyc_prediction / string_search	-	-	+
Q14679	TTLL4	Tubulin polyglutamylase TTLL4	1199	N	-	Cytoplasm	219	NNSF	string_search	-	-	-
Q9WJR5	ERVK-19	Endogenous retrovirus group K member 19 Pol protein	959	N	-	-	1	NKSK	NetNGlyc_prediction / string_search	-	-	++
Q9BQ51	PDCD1LG2	Programmed cell death 1 ligand 2	273	Y	1--19	Membrane;Secreted	37	NVTL	UniProt-Manual_assertion / NetNGlyc_prediction / string_search	-	-	+++
Q9UIQ6	LNPEP	Leucyl-cystinyl aminopeptidase	1025	N	-	Membrane;Secreted	850	NGTQ	UniProt-PubMed:19349973 / NetNGlyc_prediction / string_search	-	-	++
Q14973	SLC10A1	Sodium/bile acid cotransporter	349	N	-	Membrane	117	NLSI	UniProt-Manual_assertion / NetNGlyc_prediction / string_search	-	-	++
Q8WYK1	CNTNAP5	Contactin-associated protein-like 5	1306	Y	1--24	Membrane	282	NFTV	UniProt-Manual_assertion / NetNGlyc_prediction / string_search	-	-	++
Q7Z442	PKD1L2	Polycystic kidney disease protein 1-like 2	2459	Y	1--17	Membrane	110	NVTY	UniProt-Manual_assertion / NetNGlyc_prediction / string_search	-	-	++
P17948	FLT1	Vascular endothelial growth factor receptor 1	1338	Y	1--26	Cytoplasm;Membrane;Secreted	323	NTSV	UniProt-Manual_assertion / NetNGlyc_prediction / string_search	-	-	++
O43653	PSCA	Prostate stem cell antigen	123	Y	1--20	Membrane	83	NITC	NetNGlyc_prediction / UniProt-Manual_assertion / string_search	UPAR/Ly6.	-	+
Q07444	KLRC3	NKG2-E type II integral membrane protein	240	N	-	Membrane	101	NSSP	string_search	-	-	---
Q6W0C5	DPPA3	Developmental pluripotency-associated protein 3	159	N	-	Cytoplasm;Nucleus	43	NLTI	NetNGlyc_prediction / string_search	-	-	++
Q7Z2W7	TRPM8	Transient receptor potential cation channel subfamily M member 8	1104	N	-	Membrane	84	NQSE	string_search	-	-	-
P28827	PTPRM	Receptor-type tyrosine-protein phosphatase mu	1452	Y	1--20	Membrane	534	NQSG	UniProt-Manual_assertion / string_search	-	-	-
O96005	CLPTM1	Cleft lip and palate transmembrane protein 1	669	N	-	Membrane	295	NESL	UniProt-PubMed:16263699;PubMed:19159218 / NetNGlyc_prediction / string_search	-	-	+
P07550	ADRB2	Beta-2 adrenergic receptor	413	N	-	Membrane	405	NCST	string_search	-	-	-
Q68DN1	C2orf16	Uncharacterized protein C2orf16	1984	N	-	-	455	NQSM	string_search	-	-	--
Q9Y6N8	CDH10	Cadherin-10	788	Y	1--22	Membrane	534	NFTV	UniProt-Manual_assertion / NetNGlyc_prediction / string_search	Cadherin 5.	-	++
Q8IY34	SLC15A3	Solute carrier family 15 member 3	581	N	-	Membrane	356	NISV	UniProt-Manual_assertion / NetNGlyc_prediction / string_search	-	-	+
Q9P281	BAHCC1	BAH and coiled-coil domain-containing protein 1	2608	N	-	-	2220	NKTC	NetNGlyc_prediction / string_search	-	-	+
Q9H195	MUC3B	Mucin-3B	1237	Y	1--21	Membrane	964	NKTF	NetNGlyc_prediction / string_search	SEA.	-	+
Q9BS40	LXN	Latexin	222	N	-	Cytoplasm	69	NCTA	NetNGlyc_prediction / string_search	-	-	+
Q9Y2Z2	MTO1	Protein MTO1 homolog, mitochondrial	717	N	-	-	434	NGTT	NetNGlyc_prediction / string_search	-	-	+
Q9UH77	KLHL3	Kelch-like protein 3	587	N	-	Cytoplasm	262	NNTC	NetNGlyc_prediction / string_search	-	-	+
Q15398	DLGAP5	Disks large-associated protein 5	846	N	-	Cytoplasm;Nucleus	168	NESD	NetNGlyc_prediction / string_search	-	-	++
P78552	IL13RA1	Interleukin-13 receptor subunit alpha-1	427	Y	1--21	Membrane	138	NLSY	UniProt-Manual_assertion / NetNGlyc_prediction / string_search	-	-	++
Q96RK4	BBS4	Bardet-Biedl syndrome 4 protein	519	N	-	Cytoplasm;Membrane	408	NSSL	NetNGlyc_prediction / string_search	-	-	+
Q99743	NPAS2	Neuronal PAS domain-containing protein 2	824	N	-	Nucleus	15	NKSE	NetNGlyc_prediction / string_search	-	-	+
Q52LR7	EPC2	Enhancer of polycomb homolog 2	807	N	-	Nucleus	501	NASS	NetNGlyc_prediction / string_search	-	-	+
Q9H8N7	ZNF395	Zinc finger protein 395	513	N	-	Cytoplasm;Nucleus	192	NFSA	string_search	-	-	-
Q9GZT5	WNT10A	Protein Wnt-10a	417	Y	1--35	Secreted	363	NKSS	UniProt-Manual_assertion / NetNGlyc_prediction / string_search	-	-	+
Q6ZN08	ZNF66	Putative zinc finger protein 66	573	N	-	Nucleus	243	NLTT	NetNGlyc_prediction / string_search	-	-	++
P16383	GCFC2	GC-rich sequence DNA-binding factor 2	781	N	-	Nucleus	391	NFSV	NetNGlyc_prediction / string_search	-	-	+
Q9C091	GREB1L	GREB1-like protein	1923	N	-	Membrane	1645	NVSL	string_search	-	-	-
Q8N1H7	SIX6OS1	Protein SIX6OS1	587	N	-	-	201	NLTK	NetNGlyc_prediction / string_search	-	-	+++
Q75T13	PGAP1	GPI inositol-deacylase	922	N	-	Membrane	558	NNTH	UniProt-Manual_assertion / string_search	-	-	-
P30475	HLA-B	HLA class I histocompatibility antigen, B-39 alpha chain	362	Y	1--24	Membrane	110	NQSE	NetNGlyc_prediction / UniProt-Manual_assertion / string_search	-	-	++
P16233	PNLIP	Pancreatic triacylglycerol lipase	465	Y	1--16	Secreted	183	NGTI	UniProt-Manual_assertion / NetNGlyc_prediction / string_search	-	-	++
Q9H6K1	C6orf106	Uncharacterized protein C6orf106	298	N	-	-	69	NISV	NetNGlyc_prediction / string_search	-	-	++
Q96GP6	SCARF2	Scavenger receptor class F member 2	870	Y	1--43	Membrane	218	NSSP	string_search	-	-	---
Q9NX62	IMPAD1	Inositol monophosphatase 3	359	N	-	Membrane	259	NQTT	UniProt-PubMed:18695242 / string_search	-	-	-
Q7Z3J3	RGPD4	RanBP2-like and GRIP domain-containing protein 4	1758	N	-	-	1620	NLSA	string_search	-	-	-
Q6R327	RICTOR	Rapamycin-insensitive companion of mTOR	1708	N	-	-	1318	NFSY	string_search	-	-	-
Q5VSY0	GKAP1	G kinase-anchoring protein 1	366	N	-	-	234	NGTD	NetNGlyc_prediction / string_search	-	-	++
P17844	DDX5	Probable ATP-dependent RNA helicase DDX5	614	N	-	Nucleus	420	NSSE	NetNGlyc_prediction / string_search	Helicase C-terminal.	-	+
P32856	STX2	Syntaxin-2	288	N	-	Membrane	238	NATD	string_search	t-SNARE coiled-coil homology.	-	-
Q8WYR1	PIK3R5	Phosphoinositide 3-kinase regulatory subunit 5	880	N	-	Cytoplasm;Membrane;Nucleus	776	NLTE	NetNGlyc_prediction / string_search	-	-	++
Q9C0G6	DNAH6	Dynein heavy chain 6, axonemal	4158	N	-	Cytoplasm	1497	NCSD	string_search	-	-	-
Q8N2S1	LTBP4	Latent-transforming growth factor beta-binding protein 4	1624	Y	1--27	Secreted	1055	NRSF	UniProt-Manual_assertion / string_search	-	-	-
A6NDV4	TMEM8B	Transmembrane protein 8B	472	N	-	Cytoplasm;Membrane;Nucleus	100	NVTV	UniProt-Manual_assertion / NetNGlyc_prediction / string_search	-	-	++
P21453	S1PR1	Sphingosine 1-phosphate receptor 1	382	N	-	Membrane	30	NYTG	UniProt-PubMed:15750791;PubMed:22344443 / NetNGlyc_prediction / string_search	-	-	+
Q8NGT1	OR2K2	Olfactory receptor 2K2	345	N	-	Membrane	71	NSTL	NetNGlyc_prediction / string_search	-	-	+++
P21359	NF1	Neurofibromin	2839	N	-	Nucleus	2091	NNSL	string_search	-	-	-
P35125	USP6	Ubiquitin carboxyl-terminal hydrolase 6	1406	N	-	Cytoplasm;Membrane	42	NSSI	NetNGlyc_prediction / string_search	-	-	++
Q3ZCN5	OTOGL	Otogelin-like protein	2332	Y	1--22	Secreted	135	NCSY	NetNGlyc_prediction / UniProt-Manual_assertion / string_search	-	-	+++
P25024	CXCR1	C-X-C chemokine receptor type 1	350	N	-	Membrane	3	NITD	UniProt-Manual_assertion / NetNGlyc_prediction / string_search	-	-	+++
Q99698	LYST	Lysosomal-trafficking regulator	3801	N	-	Cytoplasm	3127	NITA	string_search	BEACH.	-	-
Q96FV9	THOC1	THO complex subunit 1	657	N	-	Cytoplasm;Nucleus	488	NNSN	NetNGlyc_prediction / string_search	-	-	++
O14513	NCKAP5	Nck-associated protein 5	1909	N	-	-	585	NETF	string_search	-	-	-
Q9BZS1	FOXP3	Forkhead box protein P3	431	N	-	Nucleus	388	NLSL	NetNGlyc_prediction / string_search	-	-	++
Q15399	TLR1	Toll-like receptor 1	786	Y	1--24	Membrane	578	NITL	UniProt-Manual_assertion / NetNGlyc_prediction / string_search	-	-	++
P22888	LHCGR	Lutropin-choriogonadotropic hormone receptor	699	Y	1--26	Membrane	400	NLSF	NetNGlyc_prediction / string_search	-	-	+
P49588	AARS	Alanine--tRNA ligase, cytoplasmic	968	N	-	Cytoplasm	340	NASR	NetNGlyc_prediction / string_search	-	-	+
Q16587	ZNF74	Zinc finger protein 74	644	N	-	Nucleus	222	NAST	string_search	-	-	-
Q9P242	NYAP2	Neuronal tyrosine-phosphorylated phosphoinositide-3-kinase adapter 2	653	N	-	-	368	NVSY	NetNGlyc_prediction / string_search	-	-	++
P59797	SELV	Selenoprotein V	346	N	-	-	245	NCTE	NetNGlyc_prediction / string_search	-	-	++
Q05195	MXD1	Max dimerization protein 1	221	N	-	Nucleus	48	NKSK	NetNGlyc_prediction / string_search	-	-	++
P18206	VCL	Vinculin	1134	N	-	Cytoplasm;Membrane	231	NFTV	NetNGlyc_prediction / string_search	-	-	++
Q9UGP5	POLL	DNA polymerase lambda	575	N	-	Nucleus	513	NRSM	string_search	-	-	-
Q96QB1	DLC1	Rho GTPase-activating protein 7	1528	N	-	Cytoplasm;Membrane	736	NSTQ	NetNGlyc_prediction / string_search	-	-	+
O95405	ZFYVE9	Zinc finger FYVE domain-containing protein 9	1425	N	-	Cytoplasm;Membrane	849	NGTS	NetNGlyc_prediction / string_search	-	-	++
P30453	HLA-A	HLA class I histocompatibility antigen, A-34 alpha chain	365	Y	1--24	Membrane	110	NQSE	NetNGlyc_prediction / UniProt-Manual_assertion / string_search	-	-	++
Q5T1H1	EYS	Protein eyes shut homolog	3165	Y	1--21	Secreted	2033	NFTG	string_search	-	-	---
Q68DN1	C2orf16	Uncharacterized protein C2orf16	1984	N	-	-	1597	NHSS	string_search	-	-	-
P08581	MET	Hepatocyte growth factor receptor	1390	Y	1--24	Membrane;Secreted	1171	NETH	NetNGlyc_prediction / string_search	Protein kinase.	-	+
Q8N387	MUC15	Mucin-15	334	Y	1--23	Membrane;Secreted	139	NATP	string_search	-	-	---
Q9H1U4	MEGF9	Multiple epidermal growth factor-like domains protein 9	602	Y	1--30	Membrane	205	NCSV	UniProt-Manual_assertion / NetNGlyc_prediction / string_search	-	-	+
Q9Y572	RIPK3	Receptor-interacting serine/threonine-protein kinase 3	518	N	-	Cytoplasm;Membrane	99	NGSL	NetNGlyc_prediction / string_search	Protein kinase.	-	++
Q8IZ52	CHPF	Chondroitin sulfate synthase 2	775	N	-	Cytoplasm;Membrane	773	NST	string_search	-	-	-
Q86V71	ZNF429	Zinc finger protein 429	674	N	-	Nucleus	323	NRSS	NetNGlyc_prediction / string_search	-	-	++
Q6P9A2	GALNT18	Polypeptide N-acetylgalactosaminyltransferase 18	607	N	-	Membrane	146	NLSF	UniProt-Manual_assertion / NetNGlyc_prediction / string_search	-	-	++
A4D256	CDC14C	Dual specificity protein phosphatase CDC14C	554	N	-	Membrane;Nucleus	333	NVTT	NetNGlyc_prediction / string_search	-	-	+++
Q6UXF7	CLEC18B	C-type lectin domain family 18 member B	455	Y	1--26	Secreted	243	NIST	NetNGlyc_prediction / string_search	-	-	+
Q99666	RGPD5	RANBP2-like and GRIP domain-containing protein 5/6	1765	N	-	Cytoplasm	1309	NQSG	NetNGlyc_prediction / string_search	-	-	+
P38432	COIL	Coilin	576	N	-	Nucleus	428	NRST	string_search	-	-	-
Q9UHD8	2017-09-09	Septin-9	586	N	-	Cytoplasm	527	NTTH	string_search	Septin-type G.	-	-
Q6ZSZ5	ARHGEF18	Rho guanine nucleotide exchange factor 18	1173	N	-	Cytoplasm	737	NGSF	string_search	-	-	---
Q2MKA7	RSPO1	R-spondin-1	263	Y	1--20	Secreted	137	NGTM	UniProt-Manual_assertion / NetNGlyc_prediction / string_search	-	STRAND	+
Q6W2J9	BCOR	BCL-6 corepressor	1755	N	-	Nucleus	556	NVSG	NetNGlyc_prediction / string_search	-	-	+
P51692	STAT5B	Signal transducer and activator of transcription 5B	787	N	-	Cytoplasm;Nucleus	418	NMSL	string_search	-	-	-
Q9BVP2	GNL3	Guanine nucleotide-binding protein-like 3	549	N	-	Nucleus	416	NESI	NetNGlyc_prediction / string_search	-	-	+
Q5HYJ3	FAM76B	Protein FAM76B	339	N	-	Nucleus	155	NSSS	NetNGlyc_prediction / string_search	-	-	+
Q5H913	ARL13A	ADP-ribosylation factor-like protein 13A	290	N	-	-	206	NNTG	string_search	-	-	--
Q96Q15	SMG1	Serine/threonine-protein kinase SMG1	3661	N	-	Cytoplasm;Nucleus	834	NHTE	NetNGlyc_prediction / string_search	-	-	+
A2RUS2	DENND3	DENN domain-containing protein 3	1198	N	-	-	1017	NVST	NetNGlyc_prediction / string_search	-	-	+
Q6ZN19	ZNF841	Zinc finger protein 841	808	N	-	Nucleus	787	NLTT	string_search	-	-	-
Q8WXI7	MUC16	Mucin-16	22152	N	-	Membrane;Secreted	8915	NITS	NetNGlyc_prediction / UniProt-Manual_assertion / string_search	-	-	+
Q8WW38	ZFPM2	Zinc finger protein ZFPM2	1151	N	-	Nucleus	627	NSST	string_search	-	-	-
Q9Y6N7	ROBO1	Roundabout homolog 1	1651	Y	1--25	Membrane	1382	NISS	string_search	-	-	-
Q6QNK2	GPR133	Probable G-protein coupled receptor 133	874	Y	1--25	Membrane	282	NLTE	UniProt-Manual_assertion / NetNGlyc_prediction / string_search	-	-	++
Q15645	TRIP13	Pachytene checkpoint protein 2 homolog	432	N	-	-	300	NITE	NetNGlyc_prediction / string_search	-	-	+
Q9UKN5	PRDM4	PR domain zinc finger protein 4	801	N	-	Nucleus	196	NVSR	NetNGlyc_prediction / string_search	-	-	+
Q01118	SCN7A	Sodium channel protein type 7 subunit alpha	1682	N	-	Membrane	56	NLSQ	NetNGlyc_prediction / string_search	-	-	+++
Q9P2J8	ZNF624	Zinc finger protein 624	865	N	-	Nucleus	230	NFTE	NetNGlyc_prediction / string_search	-	-	++
Q8IWV1	LAX1	Lymphocyte transmembrane adapter 1	398	N	-	Membrane	270	NMTG	NetNGlyc_prediction / string_search	-	-	+
Q96S79	RASL10B	Ras-like protein family member 10B	203	N	-	Membrane	142	NVSH	NetNGlyc_prediction / string_search	-	-	+
Q09MP3	RAD51AP2	RAD51-associated protein 2	1159	N	-	-	352	NCSS	NetNGlyc_prediction / string_search	-	-	+
Q9Y252	RNF6	E3 ubiquitin-protein ligase RNF6	685	N	-	Cytoplasm;Nucleus	288	NVTV	NetNGlyc_prediction / string_search	-	-	++
Q9NZW4	DSPP	Dentin sialophosphoprotein	1301	Y	1--15	Secreted	1248	NSSD	string_search	-	-	---
Q56UN5	MAP3K19	Mitogen-activated protein kinase kinase kinase 19	1328	N	-	-	905	NFSF	string_search	-	-	-
Q9NVP4	DZANK1	Double zinc ribbon and ankyrin repeat-containing protein 1	752	N	-	-	530	NYSQ	NetNGlyc_prediction / string_search	-	-	++
O14929	HAT1	Histone acetyltransferase type B catalytic subunit	419	N	-	Cytoplasm;Nucleus	156	NFTF	NetNGlyc_prediction / string_search	-	-	++
Q9NZJ4	SACS	Sacsin	4579	N	-	Cytoplasm	2174	NKSD	string_search	-	-	-
Q12913	PTPRJ	Receptor-type tyrosine-protein phosphatase eta	1337	Y	1--35	Membrane	192	NETW	UniProt-Manual_assertion / NetNGlyc_prediction / string_search	-	-	++
Q9HCD6	TANC2	Protein TANC2	1990	N	-	-	1296	NLSR	NetNGlyc_prediction / string_search	-	-	+
Q75V66	ANO5	Anoctamin-5	913	N	-	Membrane	335	NTSS	UniProt-Manual_assertion / NetNGlyc_prediction / string_search	-	-	+
P57768	SNX16	Sorting nexin-16	344	N	-	Cytoplasm;Membrane	38	NSSK	NetNGlyc_prediction / string_search	-	-	+
O94911	ABCA8	ATP-binding cassette sub-family A member 8	1581	N	-	Membrane	484	NVTK	UniProt-Manual_assertion / NetNGlyc_prediction / string_search	-	-	++
Q96AK3	APOBEC3D	DNA dC->dU-editing enzyme APOBEC-3D	386	N	-	Cytoplasm	227	NESW	string_search	-	-	---
Q15303	ERBB4	Receptor tyrosine-protein kinase erbB-4	1308	Y	1--25	Membrane;Nucleus	181	NGSS	UniProt-Manual_assertion / NetNGlyc_prediction / string_search	-	-	+
Q00987	MDM2	E3 ubiquitin-protein ligase Mdm2	491	N	-	Cytoplasm;Nucleus	5	NMSV	NetNGlyc_prediction / string_search	-	-	++
Q5EBL4	RILPL1	RILP-like protein 1	403	N	-	Cytoplasm	143	NFSE	NetNGlyc_prediction / string_search	-	-	++
Q14439	GPR176	Probable G-protein coupled receptor 176	515	N	-	Membrane	17	NASG	UniProt-Manual_assertion / NetNGlyc_prediction / string_search	-	-	+
P15924	DSP	Desmoplakin	2871	N	-	Cytoplasm	2265	NETT	string_search	-	-	-
Q99502	EYA1	Eyes absent homolog 1	592	N	-	Cytoplasm;Nucleus	209	NSSQ	NetNGlyc_prediction / string_search	-	-	+
Q7RTU9	STRC	Stereocilin	1775	Y	1--22	-	202	NATG	UniProt-Manual_assertion / NetNGlyc_prediction / string_search	-	-	+
Q16821	PPP1R3A	Protein phosphatase 1 regulatory subunit 3A	1122	N	-	Membrane	20	NLSD	NetNGlyc_prediction / string_search	-	-	+
Q96T58	SPEN	Msx2-interacting protein	3664	N	-	Nucleus	1461	NWSF	string_search	-	-	--
Q2WEN9	CEACAM16	Carcinoembryonic antigen-related cell adhesion molecule 16	425	Y	1--20	Secreted	138	NSTA	NetNGlyc_prediction / string_search	-	-	+
Q8NDV7	TNRC6A	Trinucleotide repeat-containing gene 6A protein	1962	N	-	Cytoplasm	1210	NISF	string_search	-	-	-
Q6EBC2	IL31	Interleukin-31	164	Y	1--23	Secreted	123	NISV	NetNGlyc_prediction / string_search	-	-	+
P29622	SERPINA4	Kallistatin	427	Y	1--20	Secreted	33	NSSH	UniProt-Manual_assertion / NetNGlyc_prediction / string_search	-	-	++
Q7Z3B1	NEGR1	Neuronal growth regulator 1	354	Y	1--37	Membrane	286	NVTQ	UniProt-Manual_assertion / NetNGlyc_prediction / string_search	Ig-like C2-type 3.	-	+
Q86UQ4	ABCA13	ATP-binding cassette sub-family A member 13	5058	N	-	Membrane	1312	NLTN	NetNGlyc_prediction / string_search	-	-	++
Q96R47	OR2A14	Olfactory receptor 2A14	310	N	-	Membrane	4	NKTW	UniProt-Manual_assertion / NetNGlyc_prediction / string_search	-	-	+++
O94916	NFAT5	Nuclear factor of activated T-cells 5	1531	N	-	Cytoplasm;Nucleus	481	NVSD	NetNGlyc_prediction / string_search	-	-	++
P16870	CPE	Carboxypeptidase E	476	Y	1--25	Membrane;Nucleus;Secreted	390	NATI	UniProt-Manual_assertion / NetNGlyc_prediction / string_search	-	-	+
P07996	THBS1	Thrombospondin-1	1170	Y	1--18	-	1067	NSTT	UniProt-PubMed:15014436;PubMed:16335952;PubMed:16740002;PubMed:19159218 / string_search	TSP C-terminal.	-	--
Q9ULD4	BRPF3	Bromodomain and PHD finger-containing protein 3	1205	N	-	-	863	NDSK	NetNGlyc_prediction / string_search	-	-	+
Q9UEF7	KL	Klotho	1012	Y	1--33	Membrane;Secreted	283	NTSF	UniProt-Manual_assertion / NetNGlyc_prediction / string_search	-	-	+
Q2TBC4	PRICKLE4	Prickle-like protein 4	344	N	-	-	23	NWTG	NetNGlyc_prediction / string_search	-	-	++
A0AVT1	UBA6	Ubiquitin-like modifier-activating enzyme 6	1052	N	-	-	220	NITQ	NetNGlyc_prediction / string_search	-	-	+
Q15653	NFKBIB	NF-kappa-B inhibitor beta	356	N	-	Cytoplasm;Nucleus	173	NHTP	string_search	-	-	---
Q66K74	MAP1S	Microtubule-associated protein 1S	1059	N	-	Cytoplasm;Nucleus	858	NVSR	NetNGlyc_prediction / string_search	-	-	+
Q7Z7G8	VPS13B	Vacuolar protein sorting-associated protein 13B	4022	N	-	-	1753	NMTG	string_search	-	-	-
Q05397	PTK2	Focal adhesion kinase 1	1052	N	-	Cytoplasm;Membrane;Nucleus	15	NSST	string_search	-	-	-
Q8IXH8	CDH26	Cadherin-like protein 26	852	Y	1--26	Membrane	85	NMSL	UniProt-Manual_assertion / NetNGlyc_prediction / string_search	-	-	+
Q9BQS7	HEPH	Hephaestin	1158	Y	1--23	Membrane	714	NVSQ	UniProt-Manual_assertion / NetNGlyc_prediction / string_search	-	-	++
P11308	ERG	Transcriptional regulator ERG	486	N	-	Cytoplasm;Nucleus	83	NGSR	NetNGlyc_prediction / string_search	-	-	++
Q9Y3Y4	PYGO1	Pygopus homolog 1	419	N	-	Nucleus	252	NSSA	NetNGlyc_prediction / string_search	-	-	+
Q9Y2H9	MAST1	Microtubule-associated serine/threonine-protein kinase 1	1570	N	-	Cytoplasm;Membrane	67	NFSP	string_search	-	-	---
Q6ZNJ1	NBEAL2	Neurobeachin-like protein 2	2754	N	-	-	1238	NLSD	NetNGlyc_prediction / string_search	-	-	+
Q9GZR5	ELOVL4	Elongation of very long chain fatty acids protein 4	314	N	-	Membrane	20	NDTV	UniProt-PubMed:16036915 / NetNGlyc_prediction / string_search	-	-	++
Q8N7P1	PLD5	Inactive phospholipase D5	536	N	-	Membrane	321	NRSF	string_search	-	-	--
Q9BZ95	WHSC1L1	Histone-lysine N-methyltransferase NSD3	1437	N	-	Nucleus	105	NFSP	string_search	-	-	---
P68104	EEF1A1	Elongation factor 1-alpha 1	462	N	-	Cytoplasm;Nucleus	314	NVSV	string_search	-	-	-
Q6GPH4	XAF1	XIAP-associated factor 1	301	N	-	Cytoplasm;Nucleus	236	NKTL	NetNGlyc_prediction / string_search	-	-	+
Q9BPW9	DHRS9	Dehydrogenase/reductase SDR family member 9	319	Y	1--17	Membrane	187	NDSL	string_search	-	-	-
Q9NTI2	ATP8A2	Phospholipid-transporting ATPase IB	1148	N	-	Membrane	299	NRSH	NetNGlyc_prediction / string_search	-	-	++
B4DYI2	SPATA31C2	Spermatogenesis-associated protein 31C2	1134	N	-	Membrane	1041	NRSC	string_search	-	-	-
Q86T24	ZBTB33	Transcriptional regulator Kaiso	672	N	-	Cytoplasm;Nucleus	656	NVTD	string_search	-	-	-
Q8TE73	DNAH5	Dynein heavy chain 5, axonemal	4624	N	-	Cytoplasm	4218	NATV	NetNGlyc_prediction / string_search	-	-	+
Q14789	GOLGB1	Golgin subfamily B member 1	3259	N	-	Membrane	1098	NQTL	NetNGlyc_prediction / string_search	-	-	+
O14647	CHD2	Chromodomain-helicase-DNA-binding protein 2	1828	N	-	Nucleus	502	NNSV	string_search	-	-	-
Q9HC77	CENPJ	Centromere protein J	1338	N	-	Cytoplasm	518	NKTQ	NetNGlyc_prediction / string_search	-	-	+
Q9P0L0	VAPA	Vesicle-associated membrane protein-associated protein A	249	N	-	Membrane	223	NVTS	NetNGlyc_prediction / string_search	-	-	++
Q4V339	CBWD6	COBW domain-containing protein 6	395	N	-	-	76	NESG	NetNGlyc_prediction / string_search	-	-	+
Q92932	PTPRN2	Receptor-type tyrosine-protein phosphatase N2	1015	Y	1--21	Membrane	774	NRSL	string_search	Tyrosine-protein phosphatase.	-	-
P78312	FAM193A	Protein FAM193A	1265	N	-	-	575	NETP	string_search	-	-	---
O75969	AKAP3	A-kinase anchor protein 3	853	N	-	-	117	NGSS	NetNGlyc_prediction / string_search	-	-	+++
O94822	LTN1	E3 ubiquitin-protein ligase listerin	1766	N	-	-	1584	NSSE	string_search	-	-	-
P04180	LCAT	Phosphatidylcholine-sterol acyltransferase	440	Y	1--24	Secreted	296	NYTG	UniProt-PubMed:16335952;PubMed:7613477 / NetNGlyc_prediction / string_search	-	-	+
P08575	PTPRC	Receptor-type tyrosine-protein phosphatase C	1304	Y	1--23	Membrane	232	NITV	UniProt-PubMed:19159218;PubMed:19349973 / NetNGlyc_prediction / string_search	-	-	++
Q9UKG1	APPL1	DCC-interacting protein 13-alpha	709	N	-	Membrane;Nucleus	327	NCSV	NetNGlyc_prediction / string_search	-	-	+
Q8TF68	ZNF384	Zinc finger protein 384	577	N	-	Nucleus	346	NCSY	NetNGlyc_prediction / string_search	-	-	++
P0DKV0	SPATA31C1	Spermatogenesis-associated protein 31C1	1188	N	-	Membrane	1047	NRSC	string_search	-	-	-
P62079	TSPAN5	Tetraspanin-5	268	N	-	Membrane	49	NISS	UniProt-Manual_assertion / NetNGlyc_prediction / string_search	-	-	++
Q8N5C7	DTWD1	DTW domain-containing protein 1	304	N	-	-	100	NETD	NetNGlyc_prediction / string_search	-	-	+
Q8WZ42	TTN	Titin	34350	N	-	Cytoplasm;Nucleus	17554	NLTN	NetNGlyc_prediction / string_search	-	-	++
Q86Y91	KIF18B	Kinesin-like protein KIF18B	864	N	-	Cytoplasm;Nucleus	367	NVTS	NetNGlyc_prediction / string_search	-	-	++
Q9BY44	EIF2A	Eukaryotic translation initiation factor 2A	585	N	-	-	282	NSSS	NetNGlyc_prediction / string_search	-	-	+
O75121	MFAP3L	Microfibrillar-associated protein 3-like	409	Y	1--28	Membrane	168	NITR	NetNGlyc_prediction / string_search	-	-	+
Q9Y615	ACTL7A	Actin-like protein 7A	435	N	-	Cytoplasm;Nucleus	384	NDTP	string_search	-	-	---
P53992	SEC24C	Protein transport protein Sec24C	1094	N	-	Cytoplasm;Membrane	774	NTTD	NetNGlyc_prediction / string_search	-	-	+
O75339	CILP	Cartilage intermediate layer protein 1	1184	Y	1--21	Secreted	420	NATN	UniProt-Manual_assertion / string_search	-	-	-
Q2KJY2	KIF26B	Kinesin-like protein KIF26B	2108	N	-	Cytoplasm	1965	NSTG	NetNGlyc_prediction / string_search	-	-	++
Q8IUA7	ABCA9	ATP-binding cassette sub-family A member 9	1624	N	-	Membrane	1376	NLTV	NetNGlyc_prediction / string_search	ABC transporter 2.	-	+
O15439	ABCC4	Multidrug resistance-associated protein 4	1325	N	-	Membrane	754	NVTE	UniProt-Manual_assertion / NetNGlyc_prediction / string_search	-	-	++
P35556	FBN2	Fibrillin-2	2912	Y	1--28	Secreted	1625	NSTE	UniProt-Manual_assertion / NetNGlyc_prediction / string_search	-	-	+
O94889	KLHL18	Kelch-like protein 18	574	N	-	-	394	NSSL	string_search	-	-	-
P34903	GABRA3	Gamma-aminobutyric acid receptor subunit alpha-3	492	Y	1--28	Membrane	176	NGTL	UniProt-Manual_assertion / NetNGlyc_prediction / string_search	-	-	++
Q68CQ7	GLT8D1	Glycosyltransferase 8 domain-containing protein 1	371	N	-	Membrane	103	NNTA	NetNGlyc_prediction / string_search / neXtProt	-	-	+
Q53QZ3	ARHGAP15	Rho GTPase-activating protein 15	475	N	-	Cytoplasm;Membrane	291	NSTV	NetNGlyc_prediction / string_search	Rho-GAP.	-	++
Q9ULM6	CNOT6	CCR4-NOT transcription complex subunit 6	557	N	-	Cytoplasm;Nucleus	481	NYTF	NetNGlyc_prediction / string_search	-	-	+
Q9H3U5	MFSD1	Major facilitator superfamily domain-containing protein 1	465	N	-	Membrane	77	NTTK	NetNGlyc_prediction / string_search	-	-	++
Q68DQ2	CRYBG3	Very large A-kinase anchor protein	2970	N	-	-	1296	NVSC	string_search	-	-	-
O60733	PLA2G6	85/88 kDa calcium-independent phospholipase A2	806	N	-	Cytoplasm;Membrane	52	NRTW	NetNGlyc_prediction / string_search	-	-	+
Q12923	PTPN13	Tyrosine-protein phosphatase non-receptor type 13	2485	N	-	Cytoplasm;Nucleus	179	NLSG	NetNGlyc_prediction / string_search	-	-	++
Q9C098	DCLK3	Serine/threonine-protein kinase DCLK3	648	N	-	Cytoplasm;Nucleus	581	NISD	NetNGlyc_prediction / string_search	Protein kinase.	-	+
Q9HCM9	TRIM39	E3 ubiquitin-protein ligase TRIM39	518	N	-	Cytoplasm	317	NFSN	NetNGlyc_prediction / string_search	-	-	+
P06756	ITGAV	Integrin alpha-V	1048	Y	1--30	Membrane	851	NCTS	UniProt-Manual_assertion / NetNGlyc_prediction / string_search	-	-	+
Q16787	LAMA3	Laminin subunit alpha-3	3333	Y	1--35	Secreted	993	NYSV	string_search	-	-	-
Q8WUJ3	CEMIP	Cell migration-inducing and hyaluronan-binding protein	1361	Y	1--30	Cytoplasm;Membrane;Nucleus;Secreted	119	NFTI	UniProt-Manual_assertion / NetNGlyc_prediction / string_search	G8.	-	++
P07992	ERCC1	DNA excision repair protein ERCC-1	297	N	-	Cytoplasm;Nucleus	246	NKTD	NetNGlyc_prediction / string_search	-	-	+
A6NC57	ANKRD62	Ankyrin repeat domain-containing protein 62	917	N	-	-	452	NISV	NetNGlyc_prediction / string_search	-	-	+
P11055	MYH3	Myosin-3	1940	N	-	Cytoplasm	480	NFTN	NetNGlyc_prediction / string_search	-	-	++
Q9Y3P9	RABGAP1	Rab GTPase-activating protein 1	1069	N	-	Cytoplasm	611	NRTF	NetNGlyc_prediction / string_search	Rab-GAP TBC.	-	+
P78509	RELN	Reelin	3460	Y	1--25	Secreted	3184	NSSS	UniProt-Manual_assertion / string_search	-	-	-
P78524	ST5	Suppression of tumorigenicity 5 protein	1137	N	-	-	469	NGTE	NetNGlyc_prediction / string_search	-	-	+
Q7Z478	DHX29	ATP-dependent RNA helicase DHX29	1369	N	-	Cytoplasm	1167	NRTS	NetNGlyc_prediction / string_search	-	-	+
P07996	THBS1	Thrombospondin-1	1170	Y	1--18	-	708	NATY	UniProt-Manual_assertion / string_search	-	-	---
Q13114	TRAF3	TNF receptor-associated factor 3	568	N	-	Cytoplasm	285	NKSI	string_search	-	-	-
Q8N1N0	CLEC4F	C-type lectin domain family 4 member F	589	N	-	Membrane	230	NASL	UniProt-Manual_assertion / NetNGlyc_prediction / string_search	-	-	++
O75752	B3GALNT1	UDP-GalNAc:beta-1,3-N-acetylgalactosaminyltransferase 1	331	N	-	Membrane	326	NTTC	UniProt-Manual_assertion / string_search	-	-	-
P42166	TMPO	Lamina-associated polypeptide 2, isoform alpha	694	N	-	Nucleus	175	NGSN	NetNGlyc_prediction / string_search	-	-	++
Q15746	MYLK	Myosin light chain kinase, smooth muscle	1914	N	-	Cytoplasm	1375	NKTW	string_search	-	-	-
P22897	MRC1	Macrophage mannose receptor 1	1456	Y	1--18	Membrane	529	NQTC	UniProt-Manual_assertion / NetNGlyc_prediction / string_search	-	-	+
Q9BZE0	GLIS2	Zinc finger protein GLIS2	524	N	-	Cytoplasm;Nucleus	93	NGSS	NetNGlyc_prediction / string_search	-	-	++
O60462	NRP2	Neuropilin-2	931	Y	1--20	Membrane;Secreted	157	NGTI	UniProt-Manual_assertion / NetNGlyc_prediction / string_search	-	-	+
Q9NSN8	SNTG1	Gamma-1-syntrophin	517	N	-	Cytoplasm;Nucleus	262	NISN	NetNGlyc_prediction / string_search	-	-	++
Q9NRS4	TMPRSS4	Transmembrane protease serine 4	437	N	-	Membrane	130	NFTE	UniProt-Manual_assertion / NetNGlyc_prediction / string_search	-	-	+
Q5JTN6	WDR38	WD repeat-containing protein 38	314	N	-	-	25	NSSA	NetNGlyc_prediction / string_search	-	-	++
Q12913	PTPRJ	Receptor-type tyrosine-protein phosphatase eta	1337	Y	1--35	Membrane	603	NITI	UniProt-Manual_assertion / NetNGlyc_prediction / string_search	-	-	++
Q9H6S0	YTHDC2	Probable ATP-dependent RNA helicase YTHDC2	1430	N	-	-	434	NVTD	NetNGlyc_prediction / string_search	-	-	++
P20594	NPR2	Atrial natriuretic peptide receptor 2	1047	Y	1--22	Membrane	195	NLSV	UniProt-Manual_assertion / NetNGlyc_prediction / string_search	-	-	+
P55957	BID	BH3-interacting domain death agonist	195	N	-	Cytoplasm;Membrane	7	NGSS	NetNGlyc_prediction / string_search	-	-	+
A8MYU2	KCNU1	Potassium channel subfamily U member 1	1149	N	-	Membrane	8	NETW	NetNGlyc_prediction / string_search	-	-	+
O75881	CYP7B1	25-hydroxycholesterol 7-alpha-hydroxylase	506	N	-	Membrane	483	NYSR	NetNGlyc_prediction / string_search	-	-	+
Q8N0Z9	VSIG10	V-set and immunoglobulin domain-containing protein 10	540	Y	1--30	Membrane	46	NISG	UniProt-Manual_assertion / NetNGlyc_prediction / string_search	-	-	++
O00754	MAN2B1	Lysosomal alpha-mannosidase	1011	Y	1--49	-	692	NFSA	UniProt-Manual_assertion / string_search	-	-	-
P17936	IGFBP3	Insulin-like growth factor-binding protein 3	291	Y	1--27	Secreted	199	NFSS	UniProt-PubMed:16335952;PubMed:19139490 / NetNGlyc_prediction / string_search / neXtProt	-	-	+
Q14DG7	TMEM132B	Transmembrane protein 132B	1078	N	-	Membrane	1015	NSSG	string_search	-	-	-
Q15846	CLUL1	Clusterin-like protein 1	466	Y	1--20	Secreted	311	NLSR	UniProt-Manual_assertion / NetNGlyc_prediction / string_search	-	-	+
O75414	NME6	Nucleoside diphosphate kinase 6	186	N	-	-	126	NTTH	string_search	-	-	-
Q02817	MUC2	Mucin-2	5179	Y	1--20	Secreted	1230	NQTQ	NetNGlyc_prediction / UniProt-Manual_assertion / string_search	-	-	+
Q9NRB3	CHST12	Carbohydrate sulfotransferase 12	414	N	-	Membrane	134	NSSL	UniProt-Manual_assertion / NetNGlyc_prediction / string_search	-	-	++
Q96CN4	EVI5L	EVI5-like protein	794	N	-	-	78	NLSH	NetNGlyc_prediction / string_search	-	-	+
P78363	ABCA4	Retinal-specific ATP-binding cassette transporter	2273	N	-	Membrane	1933	NKTD	NetNGlyc_prediction / string_search	-	-	+
Q6UXG2	KIAA1324	UPF0577 protein KIAA1324	1013	Y	1--41	Membrane	544	NTTT	NetNGlyc_prediction / string_search	-	-	+
Q902F8	ERVK-8	Endogenous retrovirus group K member 8 Env polyprotein	699	Y	1--89	Membrane	355	NQTL	NetNGlyc_prediction / UniProt-Manual_assertion / string_search	-	-	+
P62910	RPL32	60S ribosomal protein L32	135	N	-	-	92	NKSY	NetNGlyc_prediction / string_search	-	-	++
Q8TCT6	SPPL3	Signal peptide peptidase-like 3	385	N	-	Membrane	305	NISG	NetNGlyc_prediction / string_search	-	-	+
O75179	ANKRD17	Ankyrin repeat domain-containing protein 17	2603	N	-	Cytoplasm;Nucleus	114	NNSE	string_search	-	-	-
Q7L4E1	FAM73B	Protein FAM73B	593	N	-	Membrane	117	NDTL	NetNGlyc_prediction / string_search	-	-	++
P78318	IGBP1	Immunoglobulin-binding protein 1	339	N	-	Cytoplasm	136	NHTA	NetNGlyc_prediction / string_search	-	-	+
Q9UHC6	CNTNAP2	Contactin-associated protein-like 2	1331	Y	1--27	Membrane	506	NNSS	UniProt-Manual_assertion / string_search	-	-	-
Q8IWI9	MGA	MAX gene-associated protein	3026	N	-	Nucleus	81	NNSM	string_search	-	-	-
Q99958	FOXC2	Forkhead box protein C2	501	N	-	Nucleus	474	NASC	string_search	-	-	-
Q96RT8	TUBGCP5	Gamma-tubulin complex component 5	1024	N	-	Cytoplasm	389	NDTT	NetNGlyc_prediction / string_search	-	-	+
P51168	SCNN1B	Amiloride-sensitive sodium channel subunit beta	640	N	-	Membrane	260	NFTS	UniProt-Manual_assertion / NetNGlyc_prediction / string_search	-	-	++
Q9Y2F5	ICE1	Little elongation complex subunit 1	2266	N	-	Nucleus	2191	NISS	string_search	-	-	--
Q5SZJ8	BEND6	BEN domain-containing protein 6	279	N	-	-	154	NSSS	NetNGlyc_prediction / string_search	-	-	++
O95677	EYA4	Eyes absent homolog 4	639	N	-	Cytoplasm;Nucleus	254	NNSV	NetNGlyc_prediction / string_search	-	-	+
Q8NG78	OR8G5	Olfactory receptor 8G5	346	N	-	Membrane	40	NHSF	UniProt-Manual_assertion / NetNGlyc_prediction / string_search	-	-	+
P11137	MAP2	Microtubule-associated protein 2	1827	N	-	Cytoplasm	888	NLSG	string_search	-	-	-
Q9H6Z4	RANBP3	Ran-binding protein 3	567	N	-	Cytoplasm;Nucleus	274	NESV	NetNGlyc_prediction / string_search	-	-	+
Q7Z4P5	GDF7	Growth/differentiation factor 7	450	Y	1--19	Secreted	83	NGSV	UniProt-Manual_assertion / NetNGlyc_prediction / string_search	-	-	++
Q8NDG6	TDRD9	Putative ATP-dependent RNA helicase TDRD9	1382	N	-	Cytoplasm;Nucleus	985	NKSH	NetNGlyc_prediction / string_search	Tudor.	-	+
Q9HCM2	PLXNA4	Plexin-A4	1894	Y	1--23	Membrane	1609	NNST	string_search	-	-	-
Q8WXG9	GPR98	G-protein coupled receptor 98	6306	Y	1--29	Membrane	1209	NISG	NetNGlyc_prediction / string_search	-	-	+
Q6ZVD8	PHLPP2	PH domain leucine-rich repeat-containing protein phosphatase 2	1323	N	-	Cytoplasm;Membrane;Nucleus	379	NFSQ	NetNGlyc_prediction / string_search	-	-	+
Q15361	TTF1	Transcription termination factor 1	905	N	-	Nucleus	383	NSTK	NetNGlyc_prediction / string_search	-	-	++
P51687	SUOX	Sulfite oxidase, mitochondrial	545	N	-	-	144	NQSH	NetNGlyc_prediction / string_search	Cytochrome b5 heme-binding.	-	+
P04233	CD74	HLA class II histocompatibility antigen gamma chain	296	N	-	Membrane	256	NGTE	UniProt-PubMed:10022822 / NetNGlyc_prediction / string_search	Thyroglobulin type-1.	-	+
P59922	OR2B8P	Putative olfactory receptor 2B8	312	N	-	Membrane	5	NGSS	NetNGlyc_prediction / UniProt-Manual_assertion / string_search	-	-	++
Q2NKX8	ERCC6L	DNA excision repair protein ERCC-6-like	1250	N	-	-	911	NVSI	NetNGlyc_prediction / string_search	-	-	++
Q9HBL0	TNS1	Tensin-1	1735	N	-	Cytoplasm	527	NTSE	NetNGlyc_prediction / string_search	-	-	+
Q9UIG8	SLCO3A1	Solute carrier organic anion transporter family member 3A1	710	N	-	Membrane	519	NATV	UniProt-Manual_assertion / NetNGlyc_prediction / string_search	-	-	+
Q8TDY4	ASAP3	Arf-GAP with SH3 domain, ANK repeat and PH domain-containing protein 3	903	N	-	Cytoplasm	499	NTSF	string_search	Arf-GAP.	-	-
Q5CZC0	FSIP2	Fibrous sheath-interacting protein 2	6907	N	-	-	375	NFTK	NetNGlyc_prediction / string_search	-	-	+
Q8NHM5	KDM2B	Lysine-specific demethylase 2B	1336	N	-	Nucleus	1135	NISK	NetNGlyc_prediction / string_search	-	-	+
Q6ZS92	N/A	Putative uncharacterized protein FLJ45721	163	N	-	-	25	NVTV	NetNGlyc_prediction / string_search	-	-	+++
P05129	PRKCG	Protein kinase C gamma type	697	N	-	Cytoplasm;Membrane	295	NCSL	NetNGlyc_prediction / string_search	-	-	+
P52799	EFNB2	Ephrin-B2	333	Y	1--27	Membrane	36	NSSN	UniProt-Manual_assertion / NetNGlyc_prediction / string_search	Ephrin RBD.	-	++
O43749	OR1F1	Olfactory receptor 1F1	312	N	-	Membrane	65	NLSF	NetNGlyc_prediction / string_search	-	-	++
Q9P258	RCC2	Protein RCC2	522	N	-	Cytoplasm;Nucleus	340	NHTL	string_search	-	-	-
Q5VWK5	IL23R	Interleukin-23 receptor	629	Y	1--23	Membrane	47	NISI	UniProt-PubMed:21053369 / NetNGlyc_prediction / string_search	-	-	++
Q9Y2J0	RPH3A	Rabphilin-3A	694	N	-	Membrane	8	NSSN	NetNGlyc_prediction / string_search	-	-	+
P69849	NOMO3	Nodal modulator 3	1222	Y	1--31	Membrane	918	NLSP	string_search	-	-	---
Q8NFY4	SEMA6D	Semaphorin-6D	1073	Y	1--20	Cytoplasm;Membrane	967	NSSQ	string_search	-	-	-
P00352	ALDH1A1	Retinal dehydrogenase 1	501	N	-	Cytoplasm	422	NNTF	string_search	-	-	-
P58397	ADAMTS12	A disintegrin and metalloproteinase with thrombospondin motifs 12	1594	Y	1--25	Secreted	1321	NWSE	UniProt-Manual_assertion / string_search	-	-	--
Q9BWW4	SSBP3	Single-stranded DNA-binding protein 3	388	N	-	Nucleus	379	NYSP	string_search	-	-	---
Q9NRJ7	PCDHB16	Protocadherin beta-16	776	Y	1--28	Membrane	463	NNSP	string_search	-	-	---
Q92598	HSPH1	Heat shock protein 105 kDa	858	N	-	Cytoplasm	793	NNTC	NetNGlyc_prediction / string_search	-	-	+
Q13003	GRIK3	Glutamate receptor ionotropic, kainate 3	919	Y	1--31	Membrane	433	NRSL	UniProt-Manual_assertion / NetNGlyc_prediction / string_search	-	-	+
A8MXV4	NUDT19	Nucleoside diphosphate-linked moiety X motif 19, mitochondrial	375	N	-	-	196	NWSA	NetNGlyc_prediction / string_search	Nudix hydrolase.	-	+
Q9HCU4	CELSR2	Cadherin EGF LAG seven-pass G-type receptor 2	2923	Y	1--31	Membrane	1212	NRSL	UniProt-Manual_assertion / NetNGlyc_prediction / string_search	-	-	++
Q9H7D7	WDR26	WD repeat-containing protein 26	661	N	-	Cytoplasm	141	NQTV	NetNGlyc_prediction / string_search	-	-	+
O43451	MGAM	Maltase-glucoamylase, intestinal	1857	N	-	Membrane	1255	NDSE	UniProt-Manual_assertion / NetNGlyc_prediction / string_search	-	-	++
Q96IF1	AJUBA	LIM domain-containing protein ajuba	538	N	-	Cytoplasm;Membrane;Nucleus	382	NGSV	NetNGlyc_prediction / string_search	-	-	+
Q86UQ4	ABCA13	ATP-binding cassette sub-family A member 13	5058	N	-	Membrane	872	NFSQ	string_search	-	-	-
P98161	PKD1	Polycystin-1	4303	Y	1--23	Membrane	632	NRTQ	NetNGlyc_prediction / UniProt-Manual_assertion / string_search	-	-	+
P08247	SYP	Synaptophysin	313	N	-	Membrane	59	NKTE	UniProt-Manual_assertion / NetNGlyc_prediction / string_search	MARVEL.	-	++
Q9H3S1	SEMA4A	Semaphorin-4A	761	Y	1--32	Membrane	120	NETQ	UniProt-Manual_assertion / NetNGlyc_prediction / string_search	-	-	+
A7MBM2	DISP2	Protein dispatched homolog 2	1401	N	-	Membrane	465	NYTS	UniProt-Manual_assertion / NetNGlyc_prediction / string_search	-	-	+++
P0CG24	ZNF883	Zinc finger protein 883	379	N	-	Nucleus	247	NRSA	NetNGlyc_prediction / string_search	-	-	+
Q92896	GLG1	Golgi apparatus protein 1	1179	Y	1--29	Membrane	581	NETS	UniProt-Manual_assertion / NetNGlyc_prediction / string_search	-	-	++
Q9UPS6	SETD1B	Histone-lysine N-methyltransferase SETD1B	1966	N	-	Nucleus	1905	NHSC	string_search	-	-	---
P17301	ITGA2	Integrin alpha-2	1181	Y	1--29	Membrane	1074	NVTT	UniProt-Manual_assertion / NetNGlyc_prediction / string_search	-	-	+
O95835	LATS1	Serine/threonine-protein kinase LATS1	1130	N	-	Cytoplasm	423	NISV	NetNGlyc_prediction / string_search	-	-	++
P61567	ERVK-7	Endogenous retrovirus group K member 7 Env polyprotein	588	N	-	Membrane	443	NTSD	string_search	-	-	-
Q8NBJ9	SIDT2	SID1 transmembrane family member 2	832	Y	1--18	Membrane	364	NVSG	NetNGlyc_prediction / string_search	-	-	+
Q9BY31	ZNF717	Zinc finger protein 717	904	N	-	Nucleus	626	NLST	NetNGlyc_prediction / string_search	-	-	+
Q32MK0	MYLK3	Myosin light chain kinase 3	819	N	-	Cytoplasm	726	NCSW	NetNGlyc_prediction / string_search	Protein kinase.	-	+
O43895	XPNPEP2	Xaa-Pro aminopeptidase 2	674	Y	1--21	Membrane	65	NLSA	UniProt-Manual_assertion / NetNGlyc_prediction / string_search	-	-	+
C9JVI0	USP17L11	Ubiquitin carboxyl-terminal hydrolase 17-like protein 11	530	N	-	Nucleus	92	NASL	NetNGlyc_prediction / string_search	USP.	-	+
Q9NR90	DAZ3	Deleted in azoospermia protein 3	486	N	-	Cytoplasm;Nucleus	10	NSTI	NetNGlyc_prediction / string_search	-	-	++
Q96EP9	SLC10A4	Sodium/bile acid cotransporter 4	437	N	-	Membrane	195	NLSI	UniProt-Manual_assertion / NetNGlyc_prediction / string_search	-	-	++
Q8WU20	FRS2	Fibroblast growth factor receptor substrate 2	508	N	-	Membrane	198	NTTG	NetNGlyc_prediction / string_search	-	-	++
P78527	PRKDC	DNA-dependent protein kinase catalytic subunit	4128	N	-	Nucleus	233	NFTK	NetNGlyc_prediction / string_search	-	-	++
Q8NEZ4	KMT2C	Histone-lysine N-methyltransferase 2C	4911	N	-	Nucleus	3528	NFSS	string_search	-	-	-
Q9NZR2	LRP1B	Low-density lipoprotein receptor-related protein 1B	4599	Y	1--20	Membrane	1549	NRSA	NetNGlyc_prediction / UniProt-Manual_assertion / string_search	-	-	++
Q8WXX7	AUTS2	Autism susceptibility gene 2 protein	1259	N	-	-	785	NFSN	NetNGlyc_prediction / string_search	-	-	+
Q96EB1	ELP4	Elongator complex protein 4	424	N	-	Cytoplasm;Nucleus	25	NVTS	NetNGlyc_prediction / string_search	-	-	+++
Q07075	ENPEP	Glutamyl aminopeptidase	957	N	-	Membrane	340	NYSL	UniProt-Manual_assertion / NetNGlyc_prediction / string_search	-	-	+
Q01453	PMP22	Peripheral myelin protein 22	160	N	-	Membrane	41	NCST	UniProt-Manual_assertion / NetNGlyc_prediction / string_search	-	-	+
Q569G3	C5orf47	Uncharacterized protein C5orf47	176	N	-	-	173	NYTR	string_search	-	-	-
Q9NPG1	FZD3	Frizzled-3	666	Y	1--22	Membrane	521	NESR	NetNGlyc_prediction / string_search	-	-	+
Q96MT3	PRICKLE1	Prickle-like protein 1	831	N	-	Cytoplasm;Membrane;Nucleus	584	NSSM	NetNGlyc_prediction / string_search	-	-	+
Q8NCN4	RNF169	E3 ubiquitin-protein ligase RNF169	708	N	-	Nucleus	415	NRSL	NetNGlyc_prediction / string_search	-	-	++
P07942	LAMB1	Laminin subunit beta-1	1786	Y	1--21	Secreted	519	NNSC	UniProt-Manual_assertion / NetNGlyc_prediction / string_search	-	-	++
A5D8V6	VPS37C	Vacuolar protein sorting-associated protein 37C	355	N	-	Membrane	135	NFSS	NetNGlyc_prediction / string_search	VPS37 C-terminal.	-	++
Q86VD9	PIGZ	GPI mannosyltransferase 4	579	N	-	Membrane	540	NETL	string_search	-	-	-
P56199	ITGA1	Integrin alpha-1	1179	Y	1--28	Membrane	1083	NVSL	UniProt-Manual_assertion / NetNGlyc_prediction / string_search	-	-	++
Q0VDG4	SCRN3	Secernin-3	424	N	-	-	185	NISN	NetNGlyc_prediction / string_search	-	-	++
Q9Y4D7	PLXND1	Plexin-D1	1925	Y	1--46	Membrane	1132	NASA	UniProt-Manual_assertion / string_search	IPT/TIG 3.	-	-
P28799	GRN	Granulins	593	Y	1--17	Secreted	236	NATC	UniProt-Manual_assertion / NetNGlyc_prediction / string_search	-	-	+
Q9UIA9	XPO7	Exportin-7	1087	N	-	Cytoplasm;Nucleus	658	NLTD	NetNGlyc_prediction / string_search	-	-	++
Q96NW7	LRRC7	Leucine-rich repeat-containing protein 7	1537	N	-	Cytoplasm;Membrane	401	NQSK	NetNGlyc_prediction / string_search	-	-	++
O75635	SERPINB7	Serpin B7	380	N	-	Cytoplasm	68	NSSN	NetNGlyc_prediction / string_search	-	-	+
Q9Y5F1	PCDHB12	Protocadherin beta-12	795	Y	1--26	Membrane	463	NNSP	string_search	-	-	---
Q07954	LRP1	Prolow-density lipoprotein receptor-related protein 1	4544	Y	1--19	Cytoplasm;Membrane;Nucleus	4075	NGTD	NetNGlyc_prediction / UniProt-PubMed:19159218 / string_search	-	-	+++
O15399	GRIN2D	Glutamate receptor ionotropic, NMDA 2D	1336	Y	1--27	Membrane	569	NGTV	UniProt-Manual_assertion / NetNGlyc_prediction / string_search	-	-	++
P84098	RPL19	60S ribosomal protein L19	196	N	-	-	27	NETN	NetNGlyc_prediction / string_search	-	-	++
A8K2U0	A2ML1	Alpha-2-macroglobulin-like protein 1	1454	Y	1--17	Secreted	1020	NGSY	NetNGlyc_prediction / UniProt-Manual_assertion / string_search	-	-	++
P11308	ERG	Transcriptional regulator ERG	486	N	-	Cytoplasm;Nucleus	124	NMTT	NetNGlyc_prediction / string_search	PNT.	-	+
Q92831	KAT2B	Histone acetyltransferase KAT2B	832	N	-	Nucleus	397	NSTS	NetNGlyc_prediction / string_search	-	-	++
Q06413	MEF2C	Myocyte-specific enhancer factor 2C	473	N	-	Nucleus	283	NNSQ	NetNGlyc_prediction / string_search	-	-	+
Q8WXI7	MUC16	Mucin-16	22152	N	-	Membrane;Secreted	12826	NTST	NetNGlyc_prediction / UniProt-Manual_assertion / string_search	-	-	+
Q6XUX3	DSTYK	Dual serine/threonine and tyrosine protein kinase	929	N	-	Cytoplasm;Membrane	594	NSSH	NetNGlyc_prediction / string_search	-	-	+
Q9UQM7	CAMK2A	Calcium/calmodulin-dependent protein kinase type II subunit alpha	478	N	-	Membrane	312	NFSG	string_search	-	-	-
Q7Z4Q2	HEATR3	HEAT repeat-containing protein 3	680	N	-	-	29	NGTG	NetNGlyc_prediction / string_search	-	-	+
O75962	TRIO	Triple functional domain protein	3097	N	-	Cytoplasm	1011	NASV	NetNGlyc_prediction / string_search	-	-	+
Q2TB10	ZNF800	Zinc finger protein 800	664	N	-	Nucleus	643	NASN	string_search	-	-	-
O95397	PLEKHA8P1	Putative protein PLEKHA9	391	N	-	-	147	NITV	NetNGlyc_prediction / string_search	-	-	++
Q9H201	EPN3	Epsin-3	632	N	-	Cytoplasm;Nucleus	16	NYSE	NetNGlyc_prediction / string_search	-	-	+++
Q0VG06	FAAP100	Fanconi anemia-associated protein of 100 kDa	881	N	-	Nucleus	491	NVSC	NetNGlyc_prediction / string_search	-	-	++
P51797	CLCN6	Chloride transport protein 6	869	N	-	Membrane	422	NSSI	UniProt-PubMed:17534424 / NetNGlyc_prediction / string_search	-	-	+
Q8N944	AMER3	APC membrane recruitment protein 3	861	N	-	Membrane	314	NRSV	NetNGlyc_prediction / string_search	-	-	+
P12644	BMP4	Bone morphogenetic protein 4	408	Y	1--19	Secreted	350	NSTN	UniProt-Manual_assertion / NetNGlyc_prediction / string_search	-	-	+
P48960	CD97	CD97 antigen	835	Y	1--20	Membrane;Secreted	413	NASL	UniProt-Manual_assertion / NetNGlyc_prediction / string_search	-	-	+
Q14585	ZNF345	Zinc finger protein 345	488	N	-	Nucleus	216	NLTQ	NetNGlyc_prediction / string_search	-	-	++
Q2M2H8	N/A	Probable maltase-glucoamylase-like protein LOC93432	2515	N	-	Membrane	1954	NATV	string_search	-	-	-
Q86UK0	ABCA12	ATP-binding cassette sub-family A member 12	2595	N	-	Membrane	648	NFTY	UniProt-Manual_assertion / NetNGlyc_prediction / string_search	-	-	+
P49902	NT5C2	Cytosolic purine 5'-nucleotidase	561	N	-	Cytoplasm	38	NRSL	NetNGlyc_prediction / string_search	-	-	++
Q969Q6	PPP2R3C	Serine/threonine-protein phosphatase 2A regulatory subunit B'' subunit gamma	453	N	-	Cytoplasm;Nucleus	442	NDSE	string_search	-	-	-
Q6ZRK6	CCDC73	Coiled-coil domain-containing protein 73	1079	N	-	-	903	NFSD	NetNGlyc_prediction / string_search	-	-	+
P20585	MSH3	DNA mismatch repair protein Msh3	1137	N	-	-	538	NGTT	NetNGlyc_prediction / string_search	-	-	+
Q5T0B9	ZNF362	Zinc finger protein 362	420	N	-	Nucleus	266	NASY	string_search	-	-	-
P09086	POU2F2	POU domain, class 2, transcription factor 2	479	N	-	Cytoplasm;Nucleus	47	NKTS	NetNGlyc_prediction / string_search	-	-	++
Q5TC82	RC3H1	Roquin-1	1133	N	-	Cytoplasm	1096	NISL	string_search	-	-	-
Q5W0N0	C9orf57	Uncharacterized protein C9orf57	161	N	-	Membrane	155	NHSL	string_search	-	-	-
Q9Y6L6	SLCO1B1	Solute carrier organic anion transporter family member 1B1	691	N	-	Membrane	661	NGSV	NetNGlyc_prediction / string_search	-	-	+
P12429	ANXA3	Annexin A3	323	N	-	-	218	NISQ	NetNGlyc_prediction / string_search	-	-	+
Q75QN2	INTS8	Integrator complex subunit 8	995	N	-	Nucleus	967	NASN	string_search	-	-	-
Q9Y597	KCTD3	BTB/POZ domain-containing protein KCTD3	815	N	-	-	334	NGSI	NetNGlyc_prediction / string_search	-	-	++
Q9Y345	SLC6A5	Sodium- and chloride-dependent glycine transporter 2	797	N	-	Membrane	343	NSTF	UniProt-Manual_assertion / string_search	-	-	--
Q9BYH1	SEZ6L	Seizure 6-like protein	1024	Y	1--28	Membrane	435	NASK	UniProt-Manual_assertion / NetNGlyc_prediction / string_search	-	-	+
O60281	ZNF292	Zinc finger protein 292	2723	N	-	Nucleus	1162	NSSN	NetNGlyc_prediction / string_search	-	-	+
Q9NWL6	ASNSD1	Asparagine synthetase domain-containing protein 1	643	N	-	-	90	NDTQ	NetNGlyc_prediction / string_search	-	-	++
O95377	GJB5	Gap junction beta-5 protein	273	N	-	Membrane	2	NWSI	NetNGlyc_prediction / string_search	-	-	++
Q96SB8	SMC6	Structural maintenance of chromosomes protein 6	1091	N	-	Nucleus	677	NKTA	NetNGlyc_prediction / string_search	-	-	+
Q8N957	ANKFN1	Ankyrin repeat and fibronectin type-III domain-containing protein 1	763	N	-	-	717	NVSF	string_search	-	-	-
Q5TCQ9	MAGI3	Membrane-associated guanylate kinase, WW and PDZ domain-containing protein 3	1506	N	-	Membrane;Nucleus	249	NGSG	NetNGlyc_prediction / string_search	-	-	++
Q92539	LPIN2	Phosphatidate phosphatase LPIN2	896	N	-	Cytoplasm;Membrane;Nucleus	70	NGSA	NetNGlyc_prediction / string_search	-	-	++
P14410	SI	Sucrase-isomaltase, intestinal	1827	N	-	Membrane	1675	NASY	UniProt-Manual_assertion / string_search	-	-	-
Q9BZF3	OSBPL6	Oxysterol-binding protein-related protein 6	934	N	-	-	212	NVSV	NetNGlyc_prediction / string_search	-	-	+
P28332	ADH6	Alcohol dehydrogenase 6	368	N	-	Cytoplasm	284	NESY	string_search	-	-	--
Q3B7I2	CNPY1	Protein canopy homolog 1	92	N	-	-	88	NHTE	string_search	-	-	---
Q8N6Y1	PCDH20	Protocadherin-20	951	Y	1--60	Membrane	748	NMSY	UniProt-Manual_assertion / string_search	Cadherin 6.	-	-
Q0D2J5	ZNF763	Zinc finger protein 763	394	N	-	Nucleus	165	NHTG	NetNGlyc_prediction / string_search	-	-	+
Q9UHL4	DPP7	Dipeptidyl peptidase 2	492	Y	1--21	Secreted	86	NNSA	UniProt-Manual_assertion / NetNGlyc_prediction / string_search	-	-	+
Q9NZJ0	DTL	Denticleless protein homolog	730	N	-	Cytoplasm;Membrane;Nucleus	654	NSSP	string_search	-	-	---
Q96RW7	HMCN1	Hemicentin-1	5635	Y	1--21	Secreted	3812	NMTV	NetNGlyc_prediction / UniProt-Manual_assertion / string_search	-	-	++
P10646	TFPI	Tissue factor pathway inhibitor	304	Y	1--28	Membrane;Secreted	195	NNSL	UniProt-PubMed:19017259;PubMed:8639592 / NetNGlyc_prediction / string_search	-	-	+
Q04118	PRB3	Basic salivary proline-rich protein 3	309	Y	1--16	Secreted	66	NQSQ	NetNGlyc_prediction / UniProt-Manual_assertion / string_search	-	-	+
Q8WWQ8	STAB2	Stabilin-2	2551	Y	1--19	Cytoplasm;Membrane	1573	NHTG	UniProt-Manual_assertion / NetNGlyc_prediction / string_search	-	-	+
Q96PE1	GPR124	G-protein coupled receptor 124	1338	Y	1--33	Membrane	101	NGSF	UniProt-Manual_assertion / NetNGlyc_prediction / string_search	-	-	++
Q6ZW76	ANKS3	Ankyrin repeat and SAM domain-containing protein 3	656	N	-	-	15	NRSL	NetNGlyc_prediction / string_search	-	-	+++
Q8NFM7	IL17RD	Interleukin-17 receptor D	739	Y	1--16	Cytoplasm;Membrane	80	NITI	UniProt-Manual_assertion / NetNGlyc_prediction / string_search	-	-	++
Q149N8	SHPRH	E3 ubiquitin-protein ligase SHPRH	1683	N	-	-	572	NRSK	NetNGlyc_prediction / string_search	-	-	++
Q7Z7G8	VPS13B	Vacuolar protein sorting-associated protein 13B	4022	N	-	-	820	NVSS	NetNGlyc_prediction / string_search	-	-	++
P50747	HLCS	Biotin--protein ligase	726	N	-	Cytoplasm	603	NVTN	string_search	BPL/LPL catalytic.	-	-
Q5TIE3	VWA5B1	von Willebrand factor A domain-containing protein 5B1	1220	Y	1--18	Secreted	1044	NQSF	string_search	-	-	---
P25391	LAMA1	Laminin subunit alpha-1	3075	Y	1--17	Secreted	1678	NQTL	UniProt-Manual_assertion / NetNGlyc_prediction / string_search	-	-	+
Q9NSC2	SALL1	Sal-like protein 1	1324	N	-	Nucleus	64	NCTK	NetNGlyc_prediction / string_search	-	-	++
P09326	CD48	CD48 antigen	243	Y	1--26	Membrane	162	NYTW	UniProt-Manual_assertion / NetNGlyc_prediction / string_search	Ig-like C2-type 2.	-	+
Q9BVG8	KIFC3	Kinesin-like protein KIFC3	833	N	-	Cytoplasm;Membrane	751	NTSE	string_search	Kinesin motor.	-	-
P15172	MYOD1	Myoblast determination protein 1	320	N	-	Nucleus	205	NCSD	NetNGlyc_prediction / string_search	-	-	+
P05783	KRT18	Keratin, type I cytoskeletal 18	430	N	-	Cytoplasm;Nucleus	423	NDTK	NetNGlyc_prediction / string_search	-	-	+
P25054	APC	Adenomatous polyposis coli protein	2843	N	-	Cytoplasm;Membrane	1161	NYSI	NetNGlyc_prediction / string_search	-	-	+
Q7Z5P9	MUC19	Mucin-19	6254	Y	1--?	Secreted	591	NCSG	string_search	-	-	-
Q7LBC6	KDM3B	Lysine-specific demethylase 3B	1761	N	-	Nucleus	1131	NKSV	NetNGlyc_prediction / string_search	-	-	+
Q96MU8	KREMEN1	Kremen protein 1	473	Y	1--19	Membrane	217	NYSA	UniProt-Manual_assertion / string_search	CUB.	-	-
O95477	ABCA1	ATP-binding cassette sub-family A member 1	2261	N	-	Membrane	349	NSTT	UniProt-Manual_assertion / NetNGlyc_prediction / string_search	-	-	++
Q9H2X9	SLC12A5	Solute carrier family 12 member 5	1139	N	-	Membrane	442	NRSG	UniProt-Manual_assertion / NetNGlyc_prediction / string_search	-	-	+
P41567	EIF1	Eukaryotic translation initiation factor 1	113	N	-	-	70	NGTV	NetNGlyc_prediction / string_search	-	-	+++
Q9Y4F3	KIAA0430	Meiosis arrest female protein 1	1742	N	-	-	681	NSSA	NetNGlyc_prediction / string_search	-	-	+
Q96KG7	MEGF10	Multiple epidermal growth factor-like domains protein 10	1140	Y	1--25	Membrane	1020	NCSL	string_search	-	-	-
P48546	GIPR	Gastric inhibitory polypeptide receptor	466	Y	1--21	Membrane	62	NGSF	UniProt-PubMed:22412906 / NetNGlyc_prediction / string_search	-	-	++
Q9Y2J0	RPH3A	Rabphilin-3A	694	N	-	Membrane	460	NETL	NetNGlyc_prediction / string_search	-	-	+
P53804	TTC3	E3 ubiquitin-protein ligase TTC3	2025	N	-	Nucleus	1696	NVTK	NetNGlyc_prediction / string_search	-	-	++
Q8WZ42	TTN	Titin	34350	N	-	Cytoplasm;Nucleus	13637	NVSL	NetNGlyc_prediction / string_search	-	-	++
Q7RTR2	NLRC3	Protein NLRC3	1065	N	-	Cytoplasm	59	NDSR	NetNGlyc_prediction / string_search	-	-	+
Q14952	KIR2DS3	Killer cell immunoglobulin-like receptor 2DS3	304	Y	1--21	Membrane	67	NDTL	NetNGlyc_prediction / UniProt-Manual_assertion / string_search	-	-	++
Q8NDZ0	BEND2	BEN domain-containing protein 2	799	N	-	-	624	NNSK	NetNGlyc_prediction / string_search	-	-	+
Q86Z02	HIPK1	Homeodomain-interacting protein kinase 1	1210	N	-	Cytoplasm;Nucleus	570	NLTM	NetNGlyc_prediction / string_search	-	-	+
P43403	ZAP70	Tyrosine-protein kinase ZAP-70	619	N	-	Cytoplasm;Membrane	261	NASG	NetNGlyc_prediction / string_search	-	-	+
Q6ZT98	TTLL7	Tubulin polyglutamylase TTLL7	887	N	-	Cytoplasm	237	NESN	NetNGlyc_prediction / string_search	TTL.	-	+
Q2Y0W8	SLC4A8	Electroneutral sodium bicarbonate exchanger 1	1093	N	-	Membrane	175	NGTV	NetNGlyc_prediction / string_search	-	-	+
P60321	NANOS2	Nanos homolog 2	138	N	-	Cytoplasm	14	NLSQ	NetNGlyc_prediction / string_search	-	-	++
P49792	RANBP2	E3 SUMO-protein ligase RanBP2	3224	N	-	Membrane;Nucleus	2537	NSSA	string_search	-	-	-
Q9Y6R7	FCGBP	IgGFc-binding protein	5405	Y	1--23	Secreted	4992	NWSD	NetNGlyc_prediction / string_search	-	-	+
Q7Z7A1	CNTRL	Centriolin	2325	N	-	Cytoplasm	1271	NNSR	NetNGlyc_prediction / string_search	-	-	+
P01042	KNG1	Kininogen-1	644	Y	1--18	Secreted	48	NQSN	UniProt-PubMed:16335952;PubMed:19139490 / NetNGlyc_prediction / string_search	-	-	+
Q8NB25	FAM184A	Protein FAM184A	1140	N	-	-	896	NISA	NetNGlyc_prediction / string_search	-	-	+
A6NGE7	URAD	Putative 2-oxo-4-hydroxy-4-carboxy-5-ureidoimidazoline decarboxylase	173	N	-	-	20	NATE	NetNGlyc_prediction / string_search	-	-	++
Q29980	MICB	MHC class I polypeptide-related sequence B	383	Y	1--22	Membrane	220	NITV	UniProt-Manual_assertion / NetNGlyc_prediction / string_search	Ig-like C1-type.	-	+++
Q8WZ42	TTN	Titin	34350	N	-	Cytoplasm;Nucleus	34235	NMTQ	NetNGlyc_prediction / string_search	-	-	+
Q03924	ZNF117	Zinc finger protein 117	483	N	-	Nucleus	175	NQTS	NetNGlyc_prediction / string_search	-	-	++
Q99856	ARID3A	AT-rich interactive domain-containing protein 3A	593	N	-	Cytoplasm;Nucleus	589	NNSL	string_search	-	-	-
Q12756	KIF1A	Kinesin-like protein KIF1A	1690	N	-	Cytoplasm	211	NETS	NetNGlyc_prediction / string_search	-	-	++
O60344	ECE2	Endothelin-converting enzyme 2	883	N	-	Membrane	279	NTTF	NetNGlyc_prediction / string_search	-	-	+
P21918	DRD5	D(1B) dopamine receptor	477	N	-	Membrane	7	NGTA	UniProt-PubMed:10531415 / NetNGlyc_prediction / string_search	-	-	++
Q14207	NPAT	Protein NPAT	1427	N	-	Nucleus	415	NFSQ	NetNGlyc_prediction / string_search	-	-	+
Q9NZC2	TREM2	Triggering receptor expressed on myeloid cells 2	230	Y	1--18	Membrane;Secreted	20	NTTV	UniProt-Manual_assertion / NetNGlyc_prediction / string_search	-	-	+++
Q9UL62	TRPC5	Short transient receptor potential channel 5	973	N	-	Membrane	625	NNSY	string_search	-	-	-
Q13349	ITGAD	Integrin alpha-D	1161	Y	1--17	Membrane	391	NMSQ	UniProt-Manual_assertion / NetNGlyc_prediction / string_search	-	-	+
Q8TDD5	MCOLN3	Mucolipin-3	553	N	-	Membrane	205	NLTL	NetNGlyc_prediction / string_search	-	-	++
Q8NGD4	OR4K1	Olfactory receptor 4K1	311	N	-	Membrane	5	NESM	UniProt-Manual_assertion / NetNGlyc_prediction / string_search	-	-	+
Q32MH5	FAM214A	Protein FAM214A	1076	N	-	-	202	NVSH	NetNGlyc_prediction / string_search	-	-	+
Q9UHF7	TRPS1	Zinc finger transcription factor Trps1	1281	N	-	Nucleus	345	NSST	NetNGlyc_prediction / string_search	-	-	+
Q9ULW2	FZD10	Frizzled-10	581	Y	1--20	Membrane	153	NGSD	UniProt-Manual_assertion / NetNGlyc_prediction / string_search	-	-	++
A6NFA1	TRABD2B	Metalloprotease TIKI2	517	Y	1--19	Membrane	228	NQTL	UniProt-Manual_assertion / NetNGlyc_prediction / string_search	-	-	++
P01854	IGHE	Ig epsilon chain C region	428	N	-	-	21	NATS	NetNGlyc_prediction / UniProt-PubMed:6234164 / string_search	-	-	+++
Q8TE57	ADAMTS16	A disintegrin and metalloproteinase with thrombospondin motifs 16	1224	Y	1--24	Secreted	310	NITT	UniProt-Manual_assertion / NetNGlyc_prediction / string_search	-	-	+++
Q5FVE4	ACSBG2	Long-chain-fatty-acid--CoA ligase ACSBG2	666	N	-	Cytoplasm;Membrane	19	NKTE	NetNGlyc_prediction / string_search	-	-	++
Q8TE96	DQX1	ATP-dependent RNA helicase DQX1	717	N	-	Nucleus	647	NFTI	NetNGlyc_prediction / string_search	-	-	+
Q9HCS5	EPB41L4A	Band 4.1-like protein 4A	686	N	-	Cytoplasm	450	NDSV	NetNGlyc_prediction / string_search	-	-	+
P29590	PML	Protein PML	882	N	-	Cytoplasm;Membrane;Nucleus	737	NMSE	NetNGlyc_prediction / string_search	-	-	+
Q96PB1	CASD1	CAS1 domain-containing protein 1	797	Y	1--38	Membrane	46	NDSC	NetNGlyc_prediction / string_search	-	-	++
Q9UJQ4	SALL4	Sal-like protein 4	1053	N	-	Cytoplasm;Nucleus	924	NNSA	NetNGlyc_prediction / string_search	-	-	+
Q9UBG0	MRC2	C-type mannose receptor 2	1479	Y	1--30	Membrane	1386	NITM	NetNGlyc_prediction / string_search / neXtProt	C-type lectin 8.	-	+
Q00537	CDK17	Cyclin-dependent kinase 17	523	N	-	-	505	NSSY	NetNGlyc_prediction / string_search	-	-	+
P39900	MMP12	Macrophage metalloelastase	470	Y	1--16	Secreted	20	NSST	NetNGlyc_prediction / UniProt-Manual_assertion / string_search	-	-	++
P34925	RYK	Tyrosine-protein kinase RYK	604	Y	1--25	Cytoplasm;Membrane;Nucleus	175	NSSK	NetNGlyc_prediction / UniProt-Manual_assertion / string_search	-	-	++
P28324	ELK4	ETS domain-containing protein Elk-4	431	N	-	Nucleus	295	NLSL	NetNGlyc_prediction / string_search	-	-	++
Q502W7	CCDC38	Coiled-coil domain-containing protein 38	563	N	-	-	353	NLTL	NetNGlyc_prediction / string_search	-	-	+
Q8N2E2	VWDE	von Willebrand factor D and EGF domain-containing protein	1590	Y	1--20	Secreted	1194	NFSP	string_search	-	-	---
Q9UNN8	PROCR	Endothelial protein C receptor	238	Y	1--17	Membrane	64	NTTI	UniProt-Manual_assertion / NetNGlyc_prediction / string_search	-	-	++
Q9Y4A5	TRRAP	Transformation/transcription domain-associated protein	3859	N	-	Nucleus	3191	NESK	string_search	-	-	-
Q9Y5V3	MAGED1	Melanoma-associated antigen D1	778	N	-	Cytoplasm;Membrane;Nucleus	158	NATY	NetNGlyc_prediction / string_search	-	-	+
Q8TDW7	FAT3	Protocadherin Fat 3	4589	Y	1--32	Membrane	3450	NYTA	UniProt-Manual_assertion / string_search	-	-	-
Q9BY60	GABARAPL3	Gamma-aminobutyric acid receptor-associated protein-like 3	117	N	-	Cytoplasm;Membrane	81	NNTI	NetNGlyc_prediction / string_search	-	-	+
Q7RTW8	OTOA	Otoancorin	1153	Y	1--22	Membrane;Secreted	244	NATD	UniProt-Manual_assertion / NetNGlyc_prediction / string_search	-	-	+
Q14667	KIAA0100	UPF0378 protein KIAA0100	2235	Y	1--31	Secreted	730	NLTL	UniProt-Manual_assertion / NetNGlyc_prediction / string_search	-	-	+++
Q9H5Z6	FAM124B	Protein FAM124B	455	N	-	-	407	NNSV	string_search	-	-	---
P36269	GGT5	Gamma-glutamyltransferase 5	586	N	-	Membrane	535	NFSQ	UniProt-Manual_assertion / NetNGlyc_prediction / string_search	-	-	+
Q9Y6I8	PXMP4	Peroxisomal membrane protein 4	212	N	-	Membrane	206	NKSR	UniProt-Manual_assertion / NetNGlyc_prediction / string_search	-	-	++
Q5KU26	COLEC12	Collectin-12	742	N	-	Membrane	386	NNTL	NetNGlyc_prediction / string_search	-	-	+
Q5T4S7	UBR4	E3 ubiquitin-protein ligase UBR4	5183	N	-	Cytoplasm;Membrane;Nucleus	820	NFTE	NetNGlyc_prediction / string_search	-	-	++
Q9NTG1	PKDREJ	Polycystic kidney disease and receptor for egg jelly-related protein	2253	Y	1--19	Membrane	242	NASV	UniProt-Manual_assertion / NetNGlyc_prediction / string_search	-	-	+
Q5T9L3	WLS	Protein wntless homolog	541	Y	1--42	Membrane	406	NISG	string_search	-	-	-
Q14204	DYNC1H1	Cytoplasmic dynein 1 heavy chain 1	4646	N	-	Cytoplasm	3473	NRST	string_search	-	-	--
Q9UKL3	CASP8AP2	CASP8-associated protein 2	1982	N	-	Cytoplasm;Nucleus	1222	NNSS	NetNGlyc_prediction / string_search	-	-	+
P62195	PSMC5	26S protease regulatory subunit 8	406	N	-	Cytoplasm;Nucleus	337	NLTR	string_search	-	-	-
Q68DN1	C2orf16	Uncharacterized protein C2orf16	1984	N	-	-	1960	NQTT	string_search	-	-	---
Q13043	STK4	Serine/threonine-protein kinase 4	487	N	-	Cytoplasm;Nucleus	253	NFTD	NetNGlyc_prediction / string_search	-	-	++
Q96KQ7	EHMT2	Histone-lysine N-methyltransferase EHMT2	1210	N	-	Nucleus	329	NQSD	NetNGlyc_prediction / string_search	-	-	+
Q5THR3	EFCAB6	EF-hand calcium-binding domain-containing protein 6	1501	N	-	Nucleus	281	NYSL	NetNGlyc_prediction / string_search	-	-	++
B5ME19	EIF3CL	Eukaryotic translation initiation factor 3 subunit C-like protein	914	N	-	Cytoplasm	611	NRTM	NetNGlyc_prediction / string_search	-	-	++
O15031	PLXNB2	Plexin-B2	1838	Y	1--19	Membrane	759	NCSF	UniProt-Manual_assertion / string_search	-	-	-
Q96NL3	ZNF599	Zinc finger protein 599	588	N	-	Nucleus	358	NVTH	NetNGlyc_prediction / string_search	-	-	++
Q8NCW0	KREMEN2	Kremen protein 2	462	Y	1--25	Membrane	49	NRTG	UniProt-Manual_assertion / NetNGlyc_prediction / string_search	-	-	+++
Q9NSY1	BMP2K	BMP-2-inducible protein kinase	1161	N	-	Nucleus	277	NFTI	NetNGlyc_prediction / string_search	Protein kinase.	-	+
Q9BYW2	SETD2	Histone-lysine N-methyltransferase SETD2	2564	N	-	Nucleus	1075	NSTL	string_search	-	-	-
Q15560	TCEA2	Transcription elongation factor A protein 2	299	N	-	Nucleus	268	NCTY	NetNGlyc_prediction / string_search	-	-	+
Q15631	TSN	Translin	228	N	-	Cytoplasm;Nucleus	188	NDSL	string_search	-	-	-
P30455	HLA-A	HLA class I histocompatibility antigen, A-36 alpha chain	365	Y	1--24	Membrane	110	NQSE	NetNGlyc_prediction / UniProt-Manual_assertion / string_search	-	-	++
Q9UIG8	SLCO3A1	Solute carrier organic anion transporter family member 3A1	710	N	-	Membrane	153	NGSG	UniProt-Manual_assertion / string_search	-	-	-
P43121	MCAM	Cell surface glycoprotein MUC18	646	Y	1--23	Membrane	56	NLSH	UniProt-Manual_assertion / NetNGlyc_prediction / string_search	-	-	++
Q71F56	MED13L	Mediator of RNA polymerase II transcription subunit 13-like	2210	N	-	Nucleus	745	NKSE	NetNGlyc_prediction / string_search	-	-	+
Q9UIG8	SLCO3A1	Solute carrier organic anion transporter family member 3A1	710	N	-	Membrane	169	NRTA	UniProt-Manual_assertion / NetNGlyc_prediction / string_search	-	-	+++
P43490	NAMPT	Nicotinamide phosphoribosyltransferase	491	N	-	Cytoplasm;Nucleus;Secreted	29	NTSK	NetNGlyc_prediction / string_search	-	-	++
Q9Y4D7	PLXND1	Plexin-D1	1925	Y	1--46	Membrane	224	NRSL	UniProt-Manual_assertion / NetNGlyc_prediction / string_search	-	-	++
Q8NCN4	RNF169	E3 ubiquitin-protein ligase RNF169	708	N	-	Nucleus	518	NKSS	NetNGlyc_prediction / string_search	-	-	+
Q6T4R5	NHS	Nance-Horan syndrome protein	1651	N	-	Cytoplasm;Membrane	1490	NVTT	string_search	-	-	-
O14802	POLR3A	DNA-directed RNA polymerase III subunit RPC1	1390	N	-	Nucleus	1249	NNTY	string_search	-	-	-
Q15743	GPR68	Ovarian cancer G-protein coupled receptor 1	365	N	-	Membrane	86	NWSH	NetNGlyc_prediction / string_search	-	-	+
Q96A33	CCDC47	Coiled-coil domain-containing protein 47	483	Y	1--20	Membrane	178	NFTL	UniProt-Manual_assertion / NetNGlyc_prediction / string_search	-	-	++
Q02817	MUC2	Mucin-2	5179	Y	1--20	Secreted	4955	NNTL	UniProt-Manual_assertion / string_search	-	-	-
Q92502	STARD8	StAR-related lipid transfer protein 8	1023	N	-	-	730	NVSK	NetNGlyc_prediction / string_search	-	-	+
Q13410	BTN1A1	Butyrophilin subfamily 1 member A1	526	Y	1--26	Membrane;Secreted	55	NASA	UniProt-PubMed:18780401 / NetNGlyc_prediction / string_search	-	-	+
P61129	ZC3H6	Zinc finger CCCH domain-containing protein 6	1189	N	-	-	791	NGSG	NetNGlyc_prediction / string_search	-	-	++
Q9UHD2	TBK1	Serine/threonine-protein kinase TBK1	729	N	-	Cytoplasm	455	NETV	NetNGlyc_prediction / string_search	-	-	+
Q9BWM7	SFXN3	Sideroflexin-3	325	N	-	Membrane	103	NMTI	NetNGlyc_prediction / string_search	-	-	++
Q01973	ROR1	Tyrosine-protein kinase transmembrane receptor ROR1	937	Y	1--29	Membrane	184	NRTV	UniProt-Manual_assertion / NetNGlyc_prediction / string_search	-	-	++
P31327	CPS1	Carbamoyl-phosphate synthase [ammonia], mitochondrial	1500	N	-	Nucleus	22	NVTA	NetNGlyc_prediction / string_search	-	-	+++
Q9UNP9	PPIE	Peptidyl-prolyl cis-trans isomerase E	301	N	-	Nucleus	207	NGTG	NetNGlyc_prediction / string_search	PPIase cyclophilin-type.	-	++
O15034	RIMBP2	RIMS-binding protein 2	1052	N	-	Membrane	401	NITQ	NetNGlyc_prediction / string_search	-	-	+++
Q9NRG4	SMYD2	N-lysine methyltransferase SMYD2	433	N	-	Cytoplasm;Nucleus	206	NHSC	string_search	SET.	-	-
Q6P179	ERAP2	Endoplasmic reticulum aminopeptidase 2	960	N	-	Membrane	650	NHTL	UniProt-PubMed:22106953 / NetNGlyc_prediction / string_search	-	-	+
Q96A22	C11orf52	Uncharacterized protein C11orf52	123	N	-	-	99	NATE	NetNGlyc_prediction / string_search	-	-	+
O60548	FOXD2	Forkhead box protein D2	495	N	-	Nucleus	213	NGSF	NetNGlyc_prediction / string_search	-	-	+
Q96JN2	CCDC136	Coiled-coil domain-containing protein 136	1154	N	-	Membrane	809	NSSI	NetNGlyc_prediction / string_search	-	-	+
P57071	PRDM15	PR domain zinc finger protein 15	1507	N	-	Nucleus	1446	NLTT	string_search	-	-	-
Q9BXL7	CARD11	Caspase recruitment domain-containing protein 11	1154	N	-	Cytoplasm;Membrane	957	NLSL	NetNGlyc_prediction / string_search	-	-	+
Q92794	KAT6A	Histone acetyltransferase KAT6A	2004	N	-	Nucleus	575	NISV	NetNGlyc_prediction / string_search	MYST-type HAT.	-	+
Q8WV28	BLNK	B-cell linker protein	456	N	-	Cytoplasm;Membrane	441	NNTK	string_search	SH2.	-	--
Q6UVW9	CLEC2A	C-type lectin domain family 2 member A	174	N	-	Membrane	143	NGSF	UniProt-Manual_assertion / NetNGlyc_prediction / string_search	C-type lectin.	-	+
P52948	NUP98	Nuclear pore complex protein Nup98-Nup96	1817	N	-	Membrane;Nucleus	724	NNSY	string_search	-	-	-
O15123	ANGPT2	Angiopoietin-2	496	Y	1--18	Secreted	240	NNSV	UniProt-Manual_assertion / NetNGlyc_prediction / string_search	-	-	+
O00410	IPO5	Importin-5	1097	N	-	Cytoplasm;Nucleus	1031	NNTN	string_search	-	-	-
P11279	LAMP1	Lysosome-associated membrane glycoprotein 1	417	Y	1--28	Membrane	164	NNVT	dbPTM-OGlycBase6.0	-	-	N/A
O95996	APC2	Adenomatous polyposis coli protein 2	2303	N	-	Cytoplasm;Membrane	472	NLTF	NetNGlyc_prediction / string_search	-	-	+
Q9Y210	TRPC6	Short transient receptor potential channel 6	931	N	-	Membrane	362	NLSR	NetNGlyc_prediction / string_search	-	-	+
Q92913	FGF13	Fibroblast growth factor 13	245	N	-	Cytoplasm;Nucleus	242	NEST	string_search	-	-	--
Q9P2N5	RBM27	RNA-binding protein 27	1060	N	-	Cytoplasm;Nucleus	758	NQSD	string_search	-	-	-
A8TX70	COL6A5	Collagen alpha-5(VI) chain	2615	Y	1--18	Secreted	377	NNTQ	string_search	-	-	-
P78357	CNTNAP1	Contactin-associated protein 1	1384	Y	1--19	Membrane	804	NHSL	UniProt-Manual_assertion / NetNGlyc_prediction / string_search	-	-	+
Q14678	KANK1	KN motif and ankyrin repeat domain-containing protein 1	1352	N	-	Cytoplasm;Membrane;Nucleus	8	NGSA	NetNGlyc_prediction / string_search	-	-	++
Q9NPI6	DCP1A	mRNA-decapping enzyme 1A	582	N	-	Cytoplasm;Nucleus	371	NQSP	string_search	-	-	--
O75888	TNFSF13	Tumor necrosis factor ligand superfamily member 13	250	N	-	Secreted	237	NLSP	string_search	-	-	---
Q4LE39	ARID4B	AT-rich interactive domain-containing protein 4B	1312	N	-	Cytoplasm;Nucleus	859	NSSS	NetNGlyc_prediction / string_search	-	-	+
P23467	PTPRB	Receptor-type tyrosine-protein phosphatase beta	1997	Y	1--22	Membrane	544	NSSS	UniProt-Manual_assertion / string_search	-	-	--
Q9NZ71	RTEL1	Regulator of telomere elongation helicase 1	1219	N	-	Nucleus	128	NTSY	NetNGlyc_prediction / string_search	Helicase ATP-binding.	-	+
Q8TCW9	PROKR1	Prokineticin receptor 1	393	N	-	Membrane	11	NATN	UniProt-Manual_assertion / NetNGlyc_prediction / string_search	-	-	++
O75391	SPAG7	Sperm-associated antigen 7	227	N	-	Nucleus	186	NKTY	NetNGlyc_prediction / string_search	-	-	+
Q8N1A6	C4orf33	UPF0462 protein C4orf33	199	N	-	-	128	NVTK	NetNGlyc_prediction / string_search	-	-	+++
Q9ULD2	MTUS1	Microtubule-associated tumor suppressor 1	1270	N	-	Cytoplasm;Membrane;Nucleus	815	NNSG	string_search	-	-	-
Q2M3G0	ABCB5	ATP-binding cassette sub-family B member 5	1257	N	-	Membrane	371	NFST	UniProt-Manual_assertion / NetNGlyc_prediction / string_search	-	-	+
P35125	USP6	Ubiquitin carboxyl-terminal hydrolase 6	1406	N	-	Cytoplasm;Membrane	852	NFTN	string_search	USP.	-	-
Q8TDX9	PKD1L1	Polycystic kidney disease protein 1-like 1	2849	N	-	Membrane	937	NATE	UniProt-Manual_assertion / NetNGlyc_prediction / string_search	-	-	++
Q5SYE7	NHSL1	NHS-like protein 1	1610	N	-	-	628	NSSD	string_search	-	-	-
Q9NPH5	NOX4	NADPH oxidase 4	578	N	-	Membrane;Nucleus	230	NRTS	UniProt-Manual_assertion / NetNGlyc_prediction / string_search	-	-	++
A8MYP8	ODF3B	Outer dense fiber protein 3B	253	N	-	-	114	NATY	NetNGlyc_prediction / string_search	-	-	++
Q7Z6A9	BTLA	B- and T-lymphocyte attenuator	289	Y	1--30	Membrane	75	NGTT	UniProt-Manual_assertion / NetNGlyc_prediction / string_search	Ig-like V-type.	-	+
Q8NFY4	SEMA6D	Semaphorin-6D	1073	Y	1--20	Cytoplasm;Membrane	832	NATH	string_search	-	-	-
Q9UBV4	WNT16	Protein Wnt-16	365	Y	1--29	Secreted	311	NRTS	UniProt-Manual_assertion / NetNGlyc_prediction / string_search	-	-	+
Q8WXG9	GPR98	G-protein coupled receptor 98	6306	Y	1--29	Membrane	738	NETV	NetNGlyc_prediction / string_search	-	-	+
Q8IWK6	GPR125	Probable G-protein coupled receptor 125	1321	Y	1--33	Membrane	1174	NRSK	string_search	-	-	-
P32942	ICAM3	Intercellular adhesion molecule 3	547	Y	1--29	Membrane	110	NITV	UniProt-PubMed:15728350 / NetNGlyc_prediction / string_search	-	STRAND	+++
Q9UJX2	CDC23	Cell division cycle protein 23 homolog	597	N	-	-	591	NLSS	NetNGlyc_prediction / string_search	-	-	++
P51797	CLCN6	Chloride transport protein 6	869	N	-	Membrane	608	NLTY	NetNGlyc_prediction / string_search	-	-	++
Q6AHZ1	ZNF518A	Zinc finger protein 518A	1483	N	-	Nucleus	1077	NISD	NetNGlyc_prediction / string_search	-	-	+
O75385	ULK1	Serine/threonine-protein kinase ULK1	1050	N	-	Cytoplasm	658	NRTL	NetNGlyc_prediction / string_search	-	-	+
Q8NGD5	OR4K14	Olfactory receptor 4K14	310	N	-	Membrane	5	NYSL	UniProt-Manual_assertion / NetNGlyc_prediction / string_search	-	-	++
Q9Y2B1	TMEM5	Transmembrane protein 5	443	N	-	Membrane	312	NESL	string_search	-	-	-
Q8WXA9	SREK1	Splicing regulatory glutamine/lysine-rich protein 1	508	N	-	Nucleus	454	NSTS	string_search	-	-	-
P21579	SYT1	Synaptotagmin-1	422	N	-	Cytoplasm;Membrane	341	NESF	string_search	C2 2.	-	-
Q8TEP8	CEP192	Centrosomal protein of 192 kDa	1941	N	-	Cytoplasm	1267	NRSQ	NetNGlyc_prediction / string_search	-	-	+
Q9Y4F1	FARP1	FERM, RhoGEF and pleckstrin domain-containing protein 1	1045	N	-	Cytoplasm;Membrane	919	NTSV	string_search	-	-	-
Q5VYY2	LIPM	Lipase member M	423	Y	1--33	Secreted	285	NMSR	NetNGlyc_prediction / string_search	-	-	+
Q8IVM8	SLC22A9	Solute carrier family 22 member 9	553	N	-	Membrane	107	NTSD	string_search	-	-	-
Q92908	GATA6	Transcription factor GATA-6	595	N	-	Nucleus	509	NNSI	NetNGlyc_prediction / string_search	-	-	+
O60333	KIF1B	Kinesin-like protein KIF1B	1816	N	-	Cytoplasm	290	NCTS	NetNGlyc_prediction / string_search	-	-	+
Q9UKZ4	TENM1	Teneurin-1	2725	N	-	Cytoplasm;Membrane;Nucleus	1781	NVSA	UniProt-Manual_assertion / NetNGlyc_prediction / string_search	-	-	+
Q6JVE9	LCN8	Epididymal-specific lipocalin-8	175	Y	1--25	Secreted	66	NLTV	UniProt-Manual_assertion / NetNGlyc_prediction / string_search	-	-	+
Q9BU23	LMF2	Lipase maturation factor 2	707	N	-	Membrane	489	NLSR	UniProt-Manual_assertion / NetNGlyc_prediction / string_search	-	-	+++
O14936	CASK	Peripheral plasma membrane protein CASK	926	N	-	Cytoplasm;Membrane;Nucleus	484	NVTR	NetNGlyc_prediction / string_search	-	-	++
P63135	ERVK-7	Endogenous retrovirus group K member 7 Pol protein	1459	N	-	-	888	NDSV	NetNGlyc_prediction / string_search	-	-	+
O94887	FARP2	FERM, RhoGEF and pleckstrin domain-containing protein 2	1054	N	-	-	266	NWSK	string_search	-	-	-
Q8N8A6	DDX51	ATP-dependent RNA helicase DDX51	666	N	-	Nucleus	191	NVTE	NetNGlyc_prediction / string_search	-	-	+++
P22455	FGFR4	Fibroblast growth factor receptor 4	802	Y	1--21	Cytoplasm;Membrane;Secreted	311	NSSE	UniProt-Manual_assertion / NetNGlyc_prediction / string_search	-	-	+
Q96QB1	DLC1	Rho GTPase-activating protein 7	1528	N	-	Cytoplasm;Membrane	304	NKSP	string_search	-	-	---
Q8WUK0	PTPMT1	Phosphatidylglycerophosphatase and protein-tyrosine phosphatase 1	201	N	-	Membrane	82	NSSQ	NetNGlyc_prediction / string_search	-	-	+
Q9UJU3	ZNF112	Zinc finger protein 112	913	N	-	Nucleus	164	NGSN	NetNGlyc_prediction / string_search	-	-	++
Q6V0I7	FAT4	Protocadherin Fat 4	4981	Y	1--38	Membrane	721	NGTV	NetNGlyc_prediction / UniProt-Manual_assertion / string_search	-	-	++
P08575	PTPRC	Receptor-type tyrosine-protein phosphatase C	1304	Y	1--23	Membrane	197	NASE	UniProt-Manual_assertion / NetNGlyc_prediction / string_search	-	-	+
Q3MJ40	CCDC144B	Coiled-coil domain-containing protein 144B	725	N	-	-	144	NLTL	NetNGlyc_prediction / string_search	-	-	++
P58397	ADAMTS12	A disintegrin and metalloproteinase with thrombospondin motifs 12	1594	Y	1--25	Secreted	1504	NKTE	UniProt-Manual_assertion / NetNGlyc_prediction / string_search	-	-	++
Q9Y6V0	PCLO	Protein piccolo	5065	N	-	-	1604	NSTI	NetNGlyc_prediction / string_search	-	-	++
Q8WXI7	MUC16	Mucin-16	22152	N	-	Membrane;Secreted	20526	NTTE	NetNGlyc_prediction / UniProt-Manual_assertion / string_search	-	-	+
Q96TA0	PCDHB18	Putative protocadherin beta-18	734	N	-	Membrane	305	NSSP	string_search	-	-	---
P01130	LDLR	Low-density lipoprotein receptor	860	Y	1--21	Membrane	156	NSST	UniProt-PubMed:19520913 / string_search	-	-	-
O15063	KIAA0355	Uncharacterized protein KIAA0355	1070	N	-	-	526	NKSS	NetNGlyc_prediction / string_search	-	-	++
Q5DID0	UMODL1	Uromodulin-like 1	1318	Y	1--21	Cytoplasm;Membrane	1030	NGTH	NetNGlyc_prediction / string_search	ZP.	-	+
P46939	UTRN	Utrophin	3433	N	-	Cytoplasm;Membrane	2168	NMTW	NetNGlyc_prediction / string_search	-	-	+
Q13002	GRIK2	Glutamate receptor ionotropic, kainate 2	908	Y	1--31	Membrane	546	NGTN	UniProt-Manual_assertion / NetNGlyc_prediction / string_search	-	-	++
Q9NVW2	RLIM	E3 ubiquitin-protein ligase RLIM	624	N	-	Nucleus	119	NQSW	NetNGlyc_prediction / string_search	-	-	++
Q9H0C5	BTBD1	BTB/POZ domain-containing protein 1	482	N	-	Cytoplasm	466	NGTS	NetNGlyc_prediction / string_search	-	-	++
Q8IZP9	GPR64	G-protein coupled receptor 64	1017	Y	1--37	Membrane	144	NGTL	UniProt-Manual_assertion / NetNGlyc_prediction / string_search	-	-	+++
Q96M34	C3orf30	Uncharacterized protein C3orf30	536	N	-	-	414	NATT	string_search	-	-	-
Q96NU0	CNTNAP3B	Contactin-associated protein-like 3B	1288	Y	1--25	Membrane	441	NVTA	NetNGlyc_prediction / string_search	-	-	+
Q9H8G1	ZNF430	Zinc finger protein 430	570	N	-	Nucleus	551	NQSS	NetNGlyc_prediction / string_search	-	-	+
Q7Z5H5	VN1R4	Vomeronasal type-1 receptor 4	301	N	-	Membrane	157	NITV	UniProt-Manual_assertion / NetNGlyc_prediction / string_search	-	-	++
Q9NSU2	TREX1	Three-prime repair exonuclease 1	369	N	-	Cytoplasm;Membrane;Nucleus	314	NTSP	string_search	-	-	---
A4D1F6	LRRD1	Leucine-rich repeat and death domain-containing protein 1	860	N	-	-	773	NITE	NetNGlyc_prediction / string_search	Death.	-	+
P0CG38	POTEI	POTE ankyrin domain family member I	1075	N	-	-	555	NLTN	NetNGlyc_prediction / string_search	-	-	++
Q6KC79	NIPBL	Nipped-B-like protein	2804	N	-	Nucleus	2129	NNTS	string_search	-	-	-
Q14683	SMC1A	Structural maintenance of chromosomes protein 1A	1233	N	-	Nucleus	1091	NSSA	string_search	-	-	-
Q96KN4	FAM84A	Protein FAM84A	292	N	-	-	12	NYSE	NetNGlyc_prediction / string_search	-	-	+
Q04656	ATP7A	Copper-transporting ATPase 1	1500	N	-	Cytoplasm;Membrane	1458	NYSR	NetNGlyc_prediction / string_search	-	-	+
Q8NEN9	PDZD8	PDZ domain-containing protein 8	1154	N	-	-	940	NTSS	string_search	-	-	-
O94813	SLIT2	Slit homolog 2 protein	1529	Y	1--30	Secreted	794	NQSF	UniProt-Manual_assertion / string_search	-	-	--
P25189	MPZ	Myelin protein P0	248	Y	1--29	Membrane	122	NGTF	UniProt-Manual_assertion / NetNGlyc_prediction / string_search	Ig-like V-type.	-	+
Q15648	MED1	Mediator of RNA polymerase II transcription subunit 1	1581	N	-	Nucleus	1145	NSSQ	string_search	-	-	---
P31785	IL2RG	Cytokine receptor common subunit gamma	369	Y	1--22	Membrane	71	NCTW	UniProt-PubMed:16293754;PubMed:16477002 / NetNGlyc_prediction / string_search	-	-	+
P50990	CCT8	T-complex protein 1 subunit theta	548	N	-	Cytoplasm	267	NFSK	NetNGlyc_prediction / string_search	-	-	+
P41208	CETN2	Centrin-2	172	N	-	Cytoplasm;Nucleus	136	NLTD	NetNGlyc_prediction / string_search	-	-	++
P36888	FLT3	Receptor-type tyrosine-protein kinase FLT3	993	Y	1--26	Membrane	734	NSSM	string_search	Protein kinase.	-	-
Q7Z5M5	TMC3	Transmembrane channel-like protein 3	1100	N	-	Membrane	264	NYTF	UniProt-Manual_assertion / NetNGlyc_prediction / string_search	-	-	++
Q9NWW7	C2orf42	Uncharacterized protein C2orf42	574	N	-	-	316	NSSL	string_search	-	-	-
Q9UBB6	NCDN	Neurochondrin	729	N	-	Cytoplasm	48	NDSE	NetNGlyc_prediction / string_search	-	-	+
Q52LG2	KRTAP13-2	Keratin-associated protein 13-2	175	N	-	-	9	NFSS	NetNGlyc_prediction / string_search	-	-	+
Q92186	ST8SIA2	Alpha-2,8-sialyltransferase 8B	375	N	-	Membrane	234	NGSI	UniProt-Manual_assertion / NetNGlyc_prediction / string_search	-	-	+
Q9Y487	ATP6V0A2	V-type proton ATPase 116 kDa subunit a isoform 2	856	N	-	Membrane	438	NQSQ	NetNGlyc_prediction / string_search	-	-	+
Q8TBH0	ARRDC2	Arrestin domain-containing protein 2	407	N	-	-	209	NGST	NetNGlyc_prediction / string_search	-	-	+
Q9Y6L7	TLL2	Tolloid-like protein 2	1015	Y	1--25	Secreted	126	NTTL	NetNGlyc_prediction / string_search	-	-	++
Q9UNW9	NOVA2	RNA-binding protein Nova-2	492	N	-	Nucleus	139	NSTA	NetNGlyc_prediction / string_search	-	-	+
O94992	HEXIM1	Protein HEXIM1	359	N	-	Cytoplasm;Nucleus	204	NTTQ	NetNGlyc_prediction / string_search	-	-	+
Q17R60	IMPG1	Interphotoreceptor matrix proteoglycan 1	797	Y	1--20	Secreted	648	NLTK	UniProt-Manual_assertion / NetNGlyc_prediction / string_search	SEA 2.	-	+
P10276	RARA	Retinoic acid receptor alpha	462	N	-	Cytoplasm;Nucleus	212	NSSE	NetNGlyc_prediction / string_search	-	-	+
Q9H4A3	WNK1	Serine/threonine-protein kinase WNK1	2382	N	-	Cytoplasm	89	NATA	string_search	-	-	-
Q4VNC0	ATP13A5	Probable cation-transporting ATPase 13A5	1218	N	-	Membrane	540	NGTI	UniProt-Manual_assertion / NetNGlyc_prediction / string_search	-	-	+++
P20023	CR2	Complement receptor type 2	1033	Y	1--20	Membrane	127	NKSV	UniProt-PubMed:12122212 / NetNGlyc_prediction / string_search	-	-	++
P00451	F8	Coagulation factor VIII	2351	Y	1--19	Secreted	1301	NQTK	UniProt-Manual_assertion / NetNGlyc_prediction / string_search	-	-	++
Q9UKH3	ERVK-9	Endogenous retrovirus group K member 9 Env polyprotein	698	Y	1--89	Membrane	128	NDSV	NetNGlyc_prediction / UniProt-Manual_assertion / string_search	-	-	+
O75445	USH2A	Usherin	5202	Y	1--31	Membrane;Secreted	3032	NSTA	UniProt-Manual_assertion / string_search	-	-	-
P46531	NOTCH1	Neurogenic locus notch homolog protein 1	2555	Y	1--18	Membrane;Nucleus	959	NCTD	UniProt-Manual_assertion / NetNGlyc_prediction / string_search	-	-	+
P08519	LPA	Apolipoprotein(a)	4548	Y	1--19	-	1925	NLTQ	NetNGlyc_prediction / UniProt-Manual_assertion / string_search	-	-	++
P04275	VWF	von Willebrand factor	2813	Y	1--22	Secreted	1231	NLTC	UniProt-Manual_assertion / NetNGlyc_prediction / string_search	-	-	+
Q504Q3	PAN2	PAB-dependent poly(A)-specific ribonuclease subunit PAN2	1202	N	-	Cytoplasm;Nucleus	827	NWTD	string_search	-	-	-
P56715	RP1	Oxygen-regulated protein 1	2156	N	-	Cytoplasm	940	NETS	NetNGlyc_prediction / string_search	-	-	+
P46100	ATRX	Transcriptional regulator ATRX	2492	N	-	Nucleus	367	NSSY	NetNGlyc_prediction / string_search	-	-	+
O94933	SLITRK3	SLIT and NTRK-like protein 3	977	Y	1--26	Membrane	235	NCTC	NetNGlyc_prediction / string_search	-	-	+
Q96QV1	HHIP	Hedgehog-interacting protein	700	Y	1--17	Cytoplasm;Membrane;Secreted	416	NSTN	UniProt-Manual_assertion / NetNGlyc_prediction / string_search	-	-	+
P15924	DSP	Desmoplakin	2871	N	-	Cytoplasm	1215	NITK	NetNGlyc_prediction / string_search	-	-	+
Q9NP73	ALG13	Putative bifunctional UDP-N-acetylglucosamine transferase and deubiquitinase ALG13	1137	N	-	-	818	NLSL	NetNGlyc_prediction / string_search	-	-	+
O15118	NPC1	Niemann-Pick C1 protein	1278	Y	1--22	Membrane	314	NASD	string_search	-	-	-
Q7Z408	CSMD2	CUB and sushi domain-containing protein 2	3487	N	-	Membrane	3407	NSSS	UniProt-Manual_assertion / NetNGlyc_prediction / string_search	-	-	+
Q8NH54	OR56A3	Olfactory receptor 56A3	315	N	-	Membrane	6	NDTL	UniProt-Manual_assertion / NetNGlyc_prediction / string_search	-	-	++
Q12931	TRAP1	Heat shock protein 75 kDa, mitochondrial	704	N	-	Membrane	399	NLSR	NetNGlyc_prediction / string_search	-	-	++
Q8NFD2	ANKK1	Ankyrin repeat and protein kinase domain-containing protein 1	765	N	-	-	626	NWTP	string_search	-	-	---
Q9H3H5	DPAGT1	UDP-N-acetylglucosamine--dolichyl-phosphate N-acetylglucosaminephosphotransferase	408	N	-	Membrane	360	NMTL	NetNGlyc_prediction / string_search	-	-	++
Q92932	PTPRN2	Receptor-type tyrosine-protein phosphatase N2	1015	Y	1--21	Membrane	564	NVTT	UniProt-Manual_assertion / NetNGlyc_prediction / string_search	-	-	+
Q6P2C8	MED27	Mediator of RNA polymerase II transcription subunit 27	311	N	-	Nucleus	184	NGTS	NetNGlyc_prediction / string_search	-	-	++
Q8WV37	ZNF480	Zinc finger protein 480	535	N	-	Nucleus	159	NHSS	string_search	-	-	-
Q6ZS30	NBEAL1	Neurobeachin-like protein 1	2694	N	-	-	897	NEST	string_search	-	-	-
P06681	C2	Complement C2	752	Y	1--20	Secreted	621	NGSK	UniProt-PubMed:16335952;PubMed:17027507 / NetNGlyc_prediction / string_search	Peptidase S1.	-	++
P19320	VCAM1	Vascular cell adhesion protein 1	739	Y	1--24	Membrane	531	NMTC	UniProt-Manual_assertion / string_search	-	-	-
P36888	FLT3	Receptor-type tyrosine-protein kinase FLT3	993	Y	1--26	Membrane	502	NMSE	UniProt-Manual_assertion / NetNGlyc_prediction / string_search	-	-	+
Q5SZK8	FREM2	FRAS1-related extracellular matrix protein 2	3169	Y	1--46	Membrane	16	NSTS	NetNGlyc_prediction / string_search	-	-	+
O75448	MED24	Mediator of RNA polymerase II transcription subunit 24	989	N	-	Nucleus	563	NSSE	NetNGlyc_prediction / string_search	-	-	+
Q9C0G0	ZNF407	Zinc finger protein 407	2248	N	-	Nucleus	539	NRTD	NetNGlyc_prediction / string_search	-	-	+
Q9NQ84	GPRC5C	G-protein coupled receptor family C group 5 member C	441	Y	1--23	Membrane	191	NSSA	UniProt-Manual_assertion / string_search	-	-	-
Q5T4S7	UBR4	E3 ubiquitin-protein ligase UBR4	5183	N	-	Cytoplasm;Membrane;Nucleus	990	NVTA	NetNGlyc_prediction / string_search	-	-	+
Q6ZRI0	OTOG	Otogelin	2925	Y	1--22	Membrane;Secreted	2811	NETE	string_search	-	-	-
Q96EX3	WDR34	WD repeat-containing protein 34	536	N	-	Cytoplasm	138	NWTE	NetNGlyc_prediction / string_search	-	-	+
A5A3E0	POTEF	POTE ankyrin domain family member F	1075	N	-	Cytoplasm	712	NGSG	NetNGlyc_prediction / string_search	-	-	+
Q8WYB5	KAT6B	Histone acetyltransferase KAT6B	2073	N	-	Nucleus	1141	NSSV	NetNGlyc_prediction / string_search	-	-	+
Q07954	LRP1	Prolow-density lipoprotein receptor-related protein 1	4544	Y	1--19	Cytoplasm;Membrane;Nucleus	2539	NFSL	UniProt-Manual_assertion / string_search	-	-	-
P41586	ADCYAP1R1	Pituitary adenylate cyclase-activating polypeptide type I receptor	468	Y	1--20	Membrane	375	NVSK	UniProt-Manual_assertion / NetNGlyc_prediction / string_search	-	-	+
Q9Y6I4	USP3	Ubiquitin carboxyl-terminal hydrolase 3	520	N	-	Nucleus	104	NDTK	NetNGlyc_prediction / string_search	-	-	+
P49321	NASP	Nuclear autoantigenic sperm protein	788	N	-	Cytoplasm;Nucleus	501	NKSL	NetNGlyc_prediction / string_search	-	-	+
P01266	TG	Thyroglobulin	2768	Y	1--19	Secreted	484	NLSG	UniProt-PubMed:8615697 / NetNGlyc_prediction / string_search	-	-	+
Q9NXL6	SIDT1	SID1 transmembrane family member 1	827	Y	1--19	Membrane	136	NETG	UniProt-Manual_assertion / NetNGlyc_prediction / string_search	-	-	+
Q9NY15	STAB1	Stabilin-1	2570	Y	1--25	Membrane	2400	NASQ	UniProt-Manual_assertion / string_search	FAS1 7.	-	--
Q6UWL2	SUSD1	Sushi domain-containing protein 1	747	Y	1--29	Membrane	563	NVSL	UniProt-Manual_assertion / NetNGlyc_prediction / string_search	-	-	++
O75426	FBXO24	F-box only protein 24	580	N	-	-	417	NHSL	string_search	-	-	-
Q86XX4	FRAS1	Extracellular matrix protein FRAS1	4008	Y	1--26	Membrane	1948	NITI	NetNGlyc_prediction / UniProt-Manual_assertion / string_search	-	-	+
Q96SI9	STRBP	Spermatid perinuclear RNA-binding protein	672	N	-	Cytoplasm	476	NETV	string_search	-	-	-
Q9H8L6	MMRN2	Multimerin-2	949	Y	1--22	Secreted	350	NGSL	UniProt-Manual_assertion / NetNGlyc_prediction / string_search	-	-	+
Q9NQC3	RTN4	Reticulon-4	1192	N	-	Membrane	941	NGSA	string_search	-	-	-
Q5VXI9	LIPN	Lipase member N	398	Y	1--18	Secreted	272	NQSR	UniProt-Manual_assertion / NetNGlyc_prediction / string_search	-	-	++
Q9Y620	RAD54B	DNA repair and recombination protein RAD54B	910	N	-	Nucleus	895	NVSF	NetNGlyc_prediction / string_search	-	-	+
Q9UBY5	LPAR3	Lysophosphatidic acid receptor 3	353	N	-	Membrane	139	NLTK	NetNGlyc_prediction / string_search	-	-	+++
Q6YHK3	CD109	CD109 antigen	1445	Y	1--21	Membrane	600	NASN	string_search	-	-	-
Q8NDA2	HMCN2	Hemicentin-2	5065	Y	1--23	Secreted	2361	NITA	NetNGlyc_prediction / UniProt-Manual_assertion / string_search	-	-	+
O43933	PEX1	Peroxisome biogenesis factor 1	1283	N	-	Cytoplasm;Membrane	1140	NGTS	NetNGlyc_prediction / string_search	-	-	+
Q96CN9	GCC1	GRIP and coiled-coil domain-containing protein 1	775	N	-	Cytoplasm;Membrane	405	NKTL	NetNGlyc_prediction / string_search	-	-	+
Q8NH83	OR4A5	Olfactory receptor 4A5	315	N	-	Membrane	6	NITE	UniProt-Manual_assertion / NetNGlyc_prediction / string_search	-	-	+++
Q14008	CKAP5	Cytoskeleton-associated protein 5	2032	N	-	Cytoplasm	1444	NISS	NetNGlyc_prediction / string_search	-	-	++
Q13003	GRIK3	Glutamate receptor ionotropic, kainate 3	919	Y	1--31	Membrane	426	NVTD	UniProt-Manual_assertion / NetNGlyc_prediction / string_search	-	-	++
Q9NPJ8	NXT2	NTF2-related export protein 2	142	N	-	Cytoplasm;Nucleus	123	NNTV	string_search	NTF2.	-	-
Q6PEW0	PRSS54	Inactive serine protease 54	395	Y	1--30	Secreted	293	NATM	NetNGlyc_prediction / string_search	-	-	+
Q9BZZ2	SIGLEC1	Sialoadhesin	1709	Y	1--19	Membrane;Secreted	499	NATS	UniProt-Manual_assertion / NetNGlyc_prediction / string_search	-	-	+++
Q9UP52	TFR2	Transferrin receptor protein 2	801	N	-	Cytoplasm;Membrane	540	NHSG	UniProt-Manual_assertion / string_search	-	-	---
Q9UKY4	POMT2	Protein O-mannosyl-transferase 2	750	N	-	Membrane	583	NDTD	UniProt-Manual_assertion / NetNGlyc_prediction / string_search	-	-	+
P52294	KPNA1	Importin subunit alpha-5	538	N	-	Cytoplasm;Nucleus	461	NGTG	NetNGlyc_prediction / string_search	-	-	+
Q96NX9	DACH2	Dachshund homolog 2	599	N	-	Nucleus	50	NHSN	string_search	-	-	-
Q658N2	WSCD1	WSC domain-containing protein 1	575	N	-	Membrane	348	NKSK	UniProt-Manual_assertion / NetNGlyc_prediction / string_search	-	-	++
P13612	ITGA4	Integrin alpha-4	1032	Y	1--33	Membrane	806	NLTF	UniProt-Manual_assertion / NetNGlyc_prediction / string_search	-	-	+
Q8WWN8	ARAP3	Arf-GAP with Rho-GAP domain, ANK repeat and PH domain-containing protein 3	1544	N	-	Cytoplasm;Membrane	1367	NQTL	string_search	-	-	-
Q6NVV9	ADAM5	Putative disintegrin and metalloproteinase domain-containing protein 5	412	N	-	-	280	NLSV	NetNGlyc_prediction / string_search	-	-	++
Q15910	EZH2	Histone-lysine N-methyltransferase EZH2	746	N	-	Nucleus	360	NNSS	NetNGlyc_prediction / string_search	-	-	+
Q8WTW3	COG1	Conserved oligomeric Golgi complex subunit 1	980	N	-	Membrane	470	NMSL	NetNGlyc_prediction / string_search	-	-	++
P26006	ITGA3	Integrin alpha-3	1051	Y	1--32	Membrane	511	NITL	UniProt-Manual_assertion / NetNGlyc_prediction / string_search	-	-	++
O14638	ENPP3	Ectonucleotide pyrophosphatase/phosphodiesterase family member 3	875	N	-	Membrane;Secreted	594	NLTQ	UniProt-Manual_assertion / NetNGlyc_prediction / string_search	-	-	+++
P14616	INSRR	Insulin receptor-related protein	1297	Y	1--26	Membrane	492	NVTE	UniProt-Manual_assertion / NetNGlyc_prediction / string_search	-	-	++
Q9NS98	SEMA3G	Semaphorin-3G	782	Y	1--22	Secreted	773	NRTP	string_search	-	-	---
O60449	LY75	Lymphocyte antigen 75	1722	Y	1--27	Membrane	1103	NASE	UniProt-Manual_assertion / NetNGlyc_prediction / string_search	-	-	+
Q0VGE8	ZNF816	Zinc finger protein 816	651	N	-	Nucleus	554	NHTR	string_search	-	-	-
Q5TB30	DEPDC1	DEP domain-containing protein 1A	811	N	-	Nucleus	129	NFSK	NetNGlyc_prediction / string_search	-	-	+
Q9NPR9	GPR108	Protein GPR108	543	Y	1--32	Membrane	534	NKTA	UniProt-Manual_assertion / NetNGlyc_prediction / string_search	-	-	+
Q9UKX5	ITGA11	Integrin alpha-11	1188	Y	1--22	Membrane	973	NSSL	UniProt-Manual_assertion / string_search	-	-	-
Q05940	SLC18A2	Synaptic vesicular amine transporter	514	N	-	Membrane	56	NATE	NetNGlyc_prediction / string_search / neXtProt	-	-	+
Q6AI14	SLC9A4	Sodium/hydrogen exchanger 4	798	N	-	Membrane	342	NVSQ	UniProt-Manual_assertion / NetNGlyc_prediction / string_search	-	-	++
O95299	NDUFA10	NADH dehydrogenase [ubiquinone] 1 alpha subcomplex subunit 10, mitochondrial	355	N	-	-	111	NCSL	NetNGlyc_prediction / string_search	-	-	+
Q8NFU7	TET1	Methylcytosine dioxygenase TET1	2136	N	-	Nucleus	1786	NSTT	string_search	-	-	-
Q9H9P2	CHODL	Chondrolectin	273	Y	1--21	Cytoplasm;Membrane	86	NLTK	UniProt-Manual_assertion / NetNGlyc_prediction / string_search	C-type lectin.	-	+++
Q12923	PTPN13	Tyrosine-protein phosphatase non-receptor type 13	2485	N	-	Cytoplasm;Nucleus	653	NFTL	NetNGlyc_prediction / string_search	-	-	++
Q6IE81	JADE1	Protein Jade-1	842	N	-	Cytoplasm;Nucleus	504	NLTY	NetNGlyc_prediction / string_search	-	-	+
Q8WXI7	MUC16	Mucin-16	22152	N	-	Membrane;Secreted	13195	NTTE	NetNGlyc_prediction / UniProt-Manual_assertion / string_search	-	-	+
Q5I0G3	MDH1B	Putative malate dehydrogenase 1B	518	N	-	-	424	NGTW	NetNGlyc_prediction / string_search	-	-	++
Q8IZS7	CLECL1	C-type lectin-like domain family 1	167	N	-	Membrane	109	NFST	UniProt-Manual_assertion / string_search	-	-	-
Q9UNN4	GTF2A1L	TFIIA-alpha and beta-like factor	478	N	-	Nucleus	105	NSSA	NetNGlyc_prediction / string_search	-	-	+
Q9P2U8	SLC17A6	Vesicular glutamate transporter 2	582	N	-	Membrane	470	NKSR	UniProt-Manual_assertion / NetNGlyc_prediction / string_search	-	-	+
Q14694	USP10	Ubiquitin carboxyl-terminal hydrolase 10	798	N	-	Cytoplasm;Nucleus	214	NSTD	NetNGlyc_prediction / string_search	-	-	++
Q8NHM5	KDM2B	Lysine-specific demethylase 2B	1336	N	-	Nucleus	475	NESE	NetNGlyc_prediction / string_search	-	-	+
Q9UPW6	SATB2	DNA-binding protein SATB2	733	N	-	Nucleus	213	NVSA	NetNGlyc_prediction / string_search	-	-	+
Q3MJ16	PLA2G4E	Cytosolic phospholipase A2 epsilon	856	N	-	Cytoplasm;Membrane	226	NESF	NetNGlyc_prediction / string_search	-	-	+
P18669	PGAM1	Phosphoglycerate mutase 1	254	N	-	-	135	NISK	NetNGlyc_prediction / string_search	-	-	+++
O94915	FRYL	Protein furry homolog-like	3013	N	-	-	2416	NSSE	NetNGlyc_prediction / string_search	-	-	+
Q8WYL5	SSH1	Protein phosphatase Slingshot homolog 1	1049	N	-	Cytoplasm	35	NLSL	NetNGlyc_prediction / string_search	-	-	++
P17050	NAGA	Alpha-N-acetylgalactosaminidase	411	Y	1--17	-	201	NYSL	UniProt-PubMed:19159218 / NetNGlyc_prediction / string_search	-	-	++
Q96DT5	DNAH11	Dynein heavy chain 11, axonemal	4523	N	-	Cytoplasm	1925	NCSE	string_search	-	-	-
Q8WUY3	PRUNE2	Protein prune homolog 2	3088	N	-	Cytoplasm	1551	NDSS	NetNGlyc_prediction / string_search	-	-	+
Q9H2D6	TRIOBP	TRIO and F-actin-binding protein	2365	N	-	Cytoplasm;Nucleus	736	NRTI	NetNGlyc_prediction / string_search	-	-	++
P98174	FGD1	FYVE, RhoGEF and PH domain-containing protein 1	961	N	-	Cytoplasm	702	NSTN	NetNGlyc_prediction / string_search	-	-	++
Q04118	PRB3	Basic salivary proline-rich protein 3	309	Y	1--16	Secreted	213	NQSQ	NetNGlyc_prediction / UniProt-Manual_assertion / string_search	-	-	+
Q6UXN2	TREML4	Trem-like transcript 4 protein	200	Y	1--25	Secreted	164	NGSE	NetNGlyc_prediction / string_search	-	-	+
Q7Z2Y5	NRK	Nik-related protein kinase	1582	N	-	-	939	NDTF	string_search	-	-	-
Q13797	ITGA9	Integrin alpha-9	1035	Y	1--29	Membrane	493	NVTT	UniProt-Manual_assertion / NetNGlyc_prediction / string_search	-	-	+
Q58WW2	DCAF6	DDB1- and CUL4-associated factor 6	860	N	-	Nucleus	251	NKSC	NetNGlyc_prediction / string_search	-	-	+
P00533	EGFR	Epidermal growth factor receptor	1210	Y	1--24	Membrane;Nucleus;Secreted	568	NITC	UniProt-PubMed:10731668;PubMed:12620237;PubMed:12731890;PubMed:16083266;PubMed:19159218 / NetNGlyc_prediction / string_search	-	-	+++
Q3ZCN5	OTOGL	Otogelin-like protein	2332	Y	1--22	Secreted	1710	NCTE	string_search	-	-	-
O60229	KALRN	Kalirin	2985	N	-	Cytoplasm	729	NKTP	string_search	-	-	---
Q9P273	TENM3	Teneurin-3	2699	N	-	Membrane	1640	NVTF	UniProt-Manual_assertion / NetNGlyc_prediction / string_search	-	-	++
Q9H3P2	NELFA	Negative elongation factor A	528	N	-	Nucleus	295	NATP	string_search	-	-	---
Q8N0Z9	VSIG10	V-set and immunoglobulin domain-containing protein 10	540	Y	1--30	Membrane	108	NVTQ	UniProt-Manual_assertion / NetNGlyc_prediction / string_search	-	-	+++
Q86SQ9	DHDDS	Dehydrodolichyl diphosphate syntase complex subunit DHDDS	333	N	-	Membrane	250	NHSV	string_search	-	-	--
Q7Z410	TMPRSS9	Transmembrane protease serine 9	1059	N	-	Membrane	663	NFSL	UniProt-Manual_assertion / NetNGlyc_prediction / string_search	-	-	+
Q6ZMI0	PPP1R21	Protein phosphatase 1 regulatory subunit 21	780	N	-	-	777	NKSR	string_search	-	-	-
Q6MZM0	HEPHL1	Hephaestin-like protein 1	1159	Y	1--24	Membrane	236	NQSW	UniProt-Manual_assertion / string_search	-	-	-
Q8TBJ4	LPPR1	Lipid phosphate phosphatase-related protein type 1	325	N	-	Membrane	316	NHSA	UniProt-Manual_assertion / string_search	-	-	-
Q07820	MCL1	Induced myeloid leukemia cell differentiation protein Mcl-1	350	N	-	Cytoplasm;Membrane;Nucleus	153	NTST	string_search	-	-	-
Q8NFP4	MDGA1	MAM domain-containing glycosylphosphatidylinositol anchor protein 1	955	Y	1--18	Membrane	257	NVTV	UniProt-Manual_assertion / NetNGlyc_prediction / string_search	-	-	+++
Q9NY46	SCN3A	Sodium channel protein type 3 subunit alpha	2000	N	-	Membrane	1952	NSTP	string_search	-	-	---
P42695	NCAPD3	Condensin-2 complex subunit D3	1498	N	-	Nucleus	83	NVSH	NetNGlyc_prediction / string_search	-	-	++
P19021	PAM	Peptidyl-glycine alpha-amidating monooxygenase	973	Y	1--20	Membrane;Secreted	762	NFSN	UniProt-Manual_assertion / string_search	-	-	--
Q86VY9	TMEM200A	Transmembrane protein 200A	491	N	-	Membrane	469	NLSF	string_search	-	-	-
O75051	PLXNA2	Plexin-A2	1894	Y	1--34	Membrane	1205	NLTG	UniProt-Manual_assertion / NetNGlyc_prediction / string_search	IPT/TIG 4.	-	++
Q8IZM8	ZNF654	Zinc finger protein 654	581	N	-	Nucleus	484	NLTS	NetNGlyc_prediction / string_search	-	-	++
Q5JNZ5	RPS26P11	Putative 40S ribosomal protein S26-like 1	115	N	-	-	7	NNSH	NetNGlyc_prediction / string_search	-	-	+
Q9H3G5	CPVL	Probable serine carboxypeptidase CPVL	476	Y	1--22	-	81	NKTY	UniProt-PubMed:19159218 / NetNGlyc_prediction / string_search	-	-	+++
P21815	IBSP	Bone sialoprotein 2	317	Y	1--16	Secreted	177	NGTS	UniProt-Manual_assertion / NetNGlyc_prediction / string_search	-	-	++
A8MVS1	ZNF705F	Zinc finger protein 705F	300	N	-	Nucleus	39	NISH	NetNGlyc_prediction / string_search	KRAB.	-	+
P28827	PTPRM	Receptor-type tyrosine-protein phosphatase mu	1452	Y	1--20	Membrane	131	NISG	UniProt-PubMed:16335952 / NetNGlyc_prediction / string_search	-	-	+
Q9NQX4	MYO5C	Unconventional myosin-Vc	1742	N	-	-	154	NQSI	NetNGlyc_prediction / string_search	-	-	+
O00566	MPHOSPH10	U3 small nucleolar ribonucleoprotein protein MPP10	681	N	-	Nucleus	154	NSSK	NetNGlyc_prediction / string_search	-	-	++
O94907	DKK1	Dickkopf-related protein 1	266	Y	1--31	Secreted	256	NSSR	UniProt-PubMed:21805521 / NetNGlyc_prediction / string_search	-	-	+
P28329	CHAT	Choline O-acetyltransferase	748	N	-	-	213	NSSP	string_search	-	-	---
P13598	ICAM2	Intercellular adhesion molecule 2	275	Y	1--24	Membrane	187	NFSC	UniProt-Manual_assertion / NetNGlyc_prediction / string_search	Ig-like C2-type 2.	-	+
Q86WG5	SBF2	Myotubularin-related protein 13	1849	N	-	Cytoplasm;Membrane	1402	NGSS	NetNGlyc_prediction / string_search	-	-	++
Q8IVF6	ANKRD18A	Ankyrin repeat domain-containing protein 18A	992	N	-	-	346	NDSL	string_search	-	-	-
O60678	PRMT3	Protein arginine N-methyltransferase 3	531	N	-	Cytoplasm	523	NSTQ	NetNGlyc_prediction / string_search	SAM-dependent MTase PRMT-type.	-	+
C9JVI0	USP17L11	Ubiquitin carboxyl-terminal hydrolase 17-like protein 11	530	N	-	Nucleus	488	NLSS	NetNGlyc_prediction / string_search	-	-	++
Q8N6C5	IGSF1	Immunoglobulin superfamily member 1	1336	Y	1--28	Membrane;Secreted	986	NVTL	UniProt-Manual_assertion / NetNGlyc_prediction / string_search	-	-	++
Q6P4F7	ARHGAP11A	Rho GTPase-activating protein 11A	1023	N	-	-	525	NNSS	string_search	-	-	-
P42684	ABL2	Abelson tyrosine-protein kinase 2	1182	N	-	Cytoplasm	1060	NGTA	NetNGlyc_prediction / string_search	-	-	+
Q9NUQ6	SPATS2L	SPATS2-like protein	558	N	-	Cytoplasm;Nucleus	60	NMTG	NetNGlyc_prediction / string_search	-	-	+
Q13129	RLF	Zinc finger protein Rlf	1914	N	-	Nucleus	502	NDTD	NetNGlyc_prediction / string_search	-	-	+
Q96QU1	PCDH15	Protocadherin-15	1955	Y	1--26	Membrane;Secreted	662	NLSE	UniProt-Manual_assertion / NetNGlyc_prediction / string_search	-	-	+
Q8N0V4	LGI2	Leucine-rich repeat LGI family member 2	545	Y	1--28	Secreted	271	NITG	UniProt-Manual_assertion / NetNGlyc_prediction / string_search	-	-	+++
Q7L7X3	TAOK1	Serine/threonine-protein kinase TAO1	1001	N	-	Cytoplasm	240	NESP	string_search	Protein kinase.	-	---
O94856	NFASC	Neurofascin	1347	Y	1--24	Membrane	409	NTSN	UniProt-PubMed:21047790 / string_search	-	-	--
Q9BQ04	RBM4B	RNA-binding protein 4B	359	N	-	Nucleus	72	NKSK	NetNGlyc_prediction / string_search	-	-	+
P00403	MT-CO2	Cytochrome c oxidase subunit 2	227	N	-	Membrane	180	NQTT	NetNGlyc_prediction / string_search	-	-	++
Q8N4S0	CCDC82	Coiled-coil domain-containing protein 82	544	N	-	-	411	NVSI	NetNGlyc_prediction / string_search	-	-	+
O75388	GPR32	Probable G-protein coupled receptor 32	356	N	-	Membrane	30	NSSG	UniProt-Manual_assertion / NetNGlyc_prediction / string_search	-	-	+
O60566	BUB1B	Mitotic checkpoint serine/threonine-protein kinase BUB1 beta	1050	N	-	Cytoplasm;Nucleus	97	NMST	NetNGlyc_prediction / string_search	-	-	+
P49796	RGS3	Regulator of G-protein signaling 3	1198	N	-	Cytoplasm;Membrane;Nucleus	1042	NESP	string_search	-	-	---
Q9UKP6	UTS2R	Urotensin-2 receptor	389	N	-	Membrane	33	NSSW	UniProt-Manual_assertion / NetNGlyc_prediction / string_search	-	-	+
Q05048	CSTF1	Cleavage stimulation factor subunit 1	431	N	-	Nucleus	271	NSSA	NetNGlyc_prediction / string_search	-	-	+
Q7Z7D3	VTCN1	V-set domain-containing T-cell activation inhibitor 1	282	Y	1--24	Membrane	190	NFSE	string_search	Ig-like V-type 2.	-	-
Q6IE38	SPINK14	Serine protease inhibitor Kazal-type 14	97	Y	1--21	Secreted	46	NLSW	NetNGlyc_prediction / string_search	Kazal-like.	-	+
O75376	NCOR1	Nuclear receptor corepressor 1	2440	N	-	Nucleus	740	NATS	NetNGlyc_prediction / string_search	-	-	+
Q5T1R4	HIVEP3	Transcription factor HIVEP3	2406	N	-	Cytoplasm;Nucleus	2371	NLSG	string_search	-	-	-
Q96RE9	ZNF300	Zinc finger protein 300	604	N	-	Nucleus	40	NYSH	NetNGlyc_prediction / string_search	KRAB.	-	++
O60486	PLXNC1	Plexin-C1	1568	Y	1--34	Membrane	1062	NKSF	string_search	-	-	-
P30968	GNRHR	Gonadotropin-releasing hormone receptor	328	N	-	Membrane	102	NITV	UniProt-Manual_assertion / NetNGlyc_prediction / string_search	-	-	+++
P43405	SYK	Tyrosine-protein kinase SYK	635	N	-	Cytoplasm;Membrane	71	NGTY	NetNGlyc_prediction / string_search	-	-	++
Q7Z4S6	KIF21A	Kinesin-like protein KIF21A	1674	N	-	Cytoplasm	81	NATV	NetNGlyc_prediction / string_search	Kinesin motor.	-	+++
Q9ULI1	NWD2	NACHT and WD repeat domain-containing protein 2	1742	N	-	-	1030	NNTL	string_search	-	-	-
P52657	GTF2A2	Transcription initiation factor IIA subunit 2	109	N	-	Nucleus	106	NTTE	string_search	-	-	-
O14514	BAI1	Brain-specific angiogenesis inhibitor 1	1584	Y	1--30	Membrane	64	NASR	UniProt-Manual_assertion / string_search	-	-	-
Q15147	PLCB4	1-phosphatidylinositol 4,5-bisphosphate phosphodiesterase beta-4	1175	N	-	-	140	NVSP	string_search	-	-	---
Q6UB98	ANKRD12	Ankyrin repeat domain-containing protein 12	2062	N	-	Nucleus	1697	NHSQ	string_search	-	-	-
Q9P215	POGK	Pogo transposable element with KRAB domain	609	N	-	Nucleus	515	NDSV	NetNGlyc_prediction / string_search	DDE.	-	++
Q8NGE2	OR2AP1	Olfactory receptor 2AP1	309	N	-	Membrane	40	NLTI	NetNGlyc_prediction / string_search	-	-	++
O60245	PCDH7	Protocadherin-7	1069	Y	1--28	Membrane	822	NDSG	UniProt-Manual_assertion / string_search	Cadherin 7.	-	-
O15033	AREL1	Apoptosis-resistant E3 ubiquitin protein ligase 1	823	N	-	Cytoplasm	210	NYTL	NetNGlyc_prediction / string_search	-	-	++
P13726	F3	Tissue factor	295	Y	1--32	Membrane;Secreted	169	NNTF	UniProt-Manual_assertion / string_search	-	-	--
O95447	LCA5L	Lebercilin-like protein	670	N	-	-	43	NASN	NetNGlyc_prediction / string_search	-	-	+
P32745	SSTR3	Somatostatin receptor type 3	418	N	-	Membrane	17	NASS	UniProt-Manual_assertion / NetNGlyc_prediction / string_search	-	-	+
Q86Z02	HIPK1	Homeodomain-interacting protein kinase 1	1210	N	-	Cytoplasm;Nucleus	566	NTST	string_search	-	-	-
Q99463	NPY6R	Putative neuropeptide Y receptor type 6	290	N	-	Membrane	69	NFTS	NetNGlyc_prediction / string_search	-	-	+++
Q9BYJ9	YTHDF1	YTH domain-containing family protein 1	559	N	-	-	43	NQSN	NetNGlyc_prediction / string_search	-	-	++
Q96FC7	PHYHIPL	Phytanoyl-CoA hydroxylase-interacting protein-like	376	N	-	-	60	NITC	NetNGlyc_prediction / string_search	Fibronectin type-III.	-	+
P98161	PKD1	Polycystin-1	4303	Y	1--23	Membrane	1450	NISA	UniProt-Manual_assertion / string_search	-	-	-
Q2LD37	KIAA1109	Uncharacterized protein KIAA1109	5005	N	-	Membrane	2076	NKSV	NetNGlyc_prediction / string_search	-	-	+
P10451	SPP1	Osteopontin	314	Y	1--16	Secreted	106	NDSD	UniProt-PubMed:15869464 / NetNGlyc_prediction / string_search	-	-	+
Q9H792	PEAK1	Pseudopodium-enriched atypical kinase 1	1746	N	-	Cytoplasm	1555	NFSQ	string_search	Protein kinase.	-	-
P12259	F5	Coagulation factor V	2224	Y	1--28	Secreted	51	NSSL	UniProt-Manual_assertion / NetNGlyc_prediction / string_search	-	-	++
Q5VSY0	GKAP1	G kinase-anchoring protein 1	366	N	-	-	238	NCTA	NetNGlyc_prediction / string_search	-	-	++
P12270	TPR	Nucleoprotein TPR	2363	N	-	Cytoplasm;Membrane;Nucleus	156	NTTK	NetNGlyc_prediction / string_search	-	-	++
Q06495	SLC34A1	Sodium-dependent phosphate transport protein 2A	639	N	-	Membrane	323	NSSQ	UniProt-Manual_assertion / NetNGlyc_prediction / string_search	-	-	+
O15460	P4HA2	Prolyl 4-hydroxylase subunit alpha-2	535	Y	1--21	-	264	NQTE	UniProt-Manual_assertion / NetNGlyc_prediction / string_search	-	-	+
B6SEH9	ERVV-2	Endogenous retrovirus group V member 2 Env polyprotein	535	Y	1--21	Membrane	161	NLTH	NetNGlyc_prediction / string_search	-	-	+
P98161	PKD1	Polycystin-1	4303	Y	1--23	Membrane	2718	NITG	NetNGlyc_prediction / UniProt-Manual_assertion / string_search	-	-	+
P16109	SELP	P-selectin	830	Y	1--41	Membrane	411	NCSF	UniProt-Manual_assertion / string_search	-	-	-
Q9BWU1	CDK19	Cyclin-dependent kinase 19	502	N	-	-	401	NSTQ	NetNGlyc_prediction / string_search	-	-	+
Q67FW5	B3GNTL1	UDP-GlcNAc:betaGal beta-1,3-N-acetylglucosaminyltransferase-like protein 1	361	N	-	-	148	NSTE	NetNGlyc_prediction / string_search	-	-	+
O94898	LRIG2	Leucine-rich repeats and immunoglobulin-like domains protein 2	1065	Y	1--40	Cytoplasm;Membrane	468	NVSC	UniProt-Manual_assertion / NetNGlyc_prediction / string_search	-	-	+
Q8TD57	DNAH3	Dynein heavy chain 3, axonemal	4116	N	-	Cytoplasm	2876	NVSS	string_search	-	-	-
Q9P2D1	CHD7	Chromodomain-helicase-DNA-binding protein 7	2997	N	-	Nucleus	2393	NLSV	NetNGlyc_prediction / string_search	-	-	+
Q9NNZ6	PRM3	Protamine-3	103	N	-	Nucleus	43	NFSL	NetNGlyc_prediction / string_search	-	-	+
Q9UNN4	GTF2A1L	TFIIA-alpha and beta-like factor	478	N	-	Nucleus	212	NATS	NetNGlyc_prediction / string_search	-	-	+
Q9UQC9	CLCA2	Calcium-activated chloride channel regulator 2	943	Y	1--31	Membrane;Secreted	556	NLTF	NetNGlyc_prediction / string_search	-	-	+
Q8N9I0	SYT2	Synaptotagmin-2	419	N	-	Membrane	205	NETF	NetNGlyc_prediction / string_search	-	-	++
Q5VWN6	FAM208B	Protein FAM208B	2430	N	-	-	2098	NSTV	NetNGlyc_prediction / string_search	-	-	+
Q9ULV8	CBLC	E3 ubiquitin-protein ligase CBL-C	474	N	-	-	415	NSSD	string_search	-	-	-
P57071	PRDM15	PR domain zinc finger protein 15	1507	N	-	Nucleus	840	NLSK	NetNGlyc_prediction / string_search	-	-	+
Q13393	PLD1	Phospholipase D1	1074	N	-	Cytoplasm;Membrane	301	NLSR	NetNGlyc_prediction / string_search	-	-	++
Q9P273	TENM3	Teneurin-3	2699	N	-	Membrane	345	NDTF	UniProt-Manual_assertion / NetNGlyc_prediction / string_search	-	-	+
Q3B7T1	EDRF1	Erythroid differentiation-related factor 1	1238	N	-	Nucleus	1207	NKTA	string_search	-	-	-
P29323	EPHB2	Ephrin type-B receptor 2	1055	Y	1--18	Membrane	482	NATA	UniProt-Manual_assertion / NetNGlyc_prediction / string_search	-	-	+
Q96JA3	PLEKHA8	Pleckstrin homology domain-containing family A member 8	519	N	-	Cytoplasm;Membrane	263	NITV	NetNGlyc_prediction / string_search	-	-	++
Q96RW7	HMCN1	Hemicentin-1	5635	Y	1--21	Secreted	1158	NVTQ	NetNGlyc_prediction / UniProt-Manual_assertion / string_search	-	-	+++
Q75V66	ANO5	Anoctamin-5	913	N	-	Membrane	380	NEST	UniProt-Manual_assertion / NetNGlyc_prediction / string_search	-	-	+
Q3V6T2	CCDC88A	Girdin	1871	N	-	Cytoplasm;Membrane	1845	NTTA	string_search	-	-	-
A6NDD5	SYNDIG1L	Synapse differentiation-inducing gene protein 1-like	238	N	-	Membrane	114	NVTI	NetNGlyc_prediction / string_search	-	-	+++
Q9BYP7	WNK3	Serine/threonine-protein kinase WNK3	1800	N	-	Cytoplasm	1196	NISV	NetNGlyc_prediction / string_search	-	-	+
Q8NF91	SYNE1	Nesprin-1	8797	N	-	Cytoplasm;Membrane;Nucleus	6971	NQSV	string_search	-	-	---
P22888	LHCGR	Lutropin-choriogonadotropic hormone receptor	699	Y	1--26	Membrane	174	NESV	UniProt-Manual_assertion / NetNGlyc_prediction / string_search	-	-	++
A6NL88	SHISA7	Protein shisa-7	538	Y	1--19	Membrane	23	NATS	UniProt-Manual_assertion / NetNGlyc_prediction / string_search	-	-	++
Q96KN3	PKNOX2	Homeobox protein PKNOX2	472	N	-	Nucleus	329	NLTL	NetNGlyc_prediction / string_search	-	-	+
Q8TF40	FNIP1	Folliculin-interacting protein 1	1166	N	-	Cytoplasm	624	NISQ	NetNGlyc_prediction / string_search	-	-	+
Q15438	CYTH1	Cytohesin-1	398	N	-	Cytoplasm;Membrane	309	NLSI	NetNGlyc_prediction / string_search	PH.	-	+
Q9H3P7	ACBD3	Golgi resident protein GCP60	528	N	-	Membrane	151	NMSK	NetNGlyc_prediction / string_search	-	-	+
Q96EE3	SEH1L	Nucleoporin SEH1	360	N	-	Nucleus	287	NITG	NetNGlyc_prediction / string_search	-	-	+
O75718	CRTAP	Cartilage-associated protein	401	Y	1--26	Secreted	280	NLTP	string_search	-	-	---
Q9GZY6	LAT2	Linker for activation of T-cells family member 2	243	N	-	Membrane	97	NFSK	NetNGlyc_prediction / string_search	-	-	+
Q9NZW4	DSPP	Dentin sialophosphoprotein	1301	Y	1--15	Secreted	600	NSSD	string_search	-	-	-
Q9Y263	PLAA	Phospholipase A-2-activating protein	795	N	-	-	559	NGTA	NetNGlyc_prediction / string_search	PUL.	-	++
P49840	GSK3A	Glycogen synthase kinase-3 alpha	483	N	-	-	350	NYTE	NetNGlyc_prediction / string_search	Protein kinase.	-	+++
P07814	EPRS	Bifunctional glutamate/proline--tRNA ligase	1512	N	-	Cytoplasm	743	NCTT	NetNGlyc_prediction / string_search	-	-	+
O75445	USH2A	Usherin	5202	Y	1--31	Membrane;Secreted	2130	NSSW	NetNGlyc_prediction / UniProt-Manual_assertion / string_search	-	-	+
Q5XKR4	OTP	Homeobox protein orthopedia	325	N	-	Nucleus	286	NVSG	NetNGlyc_prediction / string_search	-	-	+
Q9Y253	POLH	DNA polymerase eta	713	N	-	Nucleus	182	NLTS	NetNGlyc_prediction / string_search	UmuC.	-	+++
Q709C8	VPS13C	Vacuolar protein sorting-associated protein 13C	3753	N	-	-	2519	NASH	string_search	-	-	-
Q6AHZ1	ZNF518A	Zinc finger protein 518A	1483	N	-	Nucleus	192	NLTK	NetNGlyc_prediction / string_search	-	-	+++
P98164	LRP2	Low-density lipoprotein receptor-related protein 2	4655	Y	1--25	Membrane	341	NDSR	NetNGlyc_prediction / UniProt-Manual_assertion / string_search	-	-	+
Q9H981	ACTR8	Actin-related protein 8	624	N	-	Nucleus	158	NTSH	NetNGlyc_prediction / string_search	-	-	++
Q9BXR3	ERVK-6	Endogenous retrovirus group K member 6 Pol protein	956	N	-	-	1	NKSR	NetNGlyc_prediction / string_search	-	-	++
O15320	CTAGE5	cTAGE family member 5	804	N	-	-	323	NASL	string_search	-	-	-
Q16621	NFE2	Transcription factor NF-E2 45 kDa subunit	373	N	-	Cytoplasm;Nucleus	193	NYTL	NetNGlyc_prediction / string_search	-	-	++
Q99590	SCAF11	Protein SCAF11	1463	N	-	Nucleus	685	NESL	NetNGlyc_prediction / string_search	-	-	+
P15884	TCF4	Transcription factor 4	667	N	-	Nucleus	90	NLSP	string_search	-	-	---
P34810	CD68	Macrosialin	354	Y	1--21	Membrane	261	NASL	UniProt-PubMed:16263699;PubMed:19159218 / NetNGlyc_prediction / string_search	-	-	++
P57789	KCNK10	Potassium channel subfamily K member 10	538	N	-	Membrane	498	NSST	string_search	-	-	-
Q6ZW61	BBS12	Bardet-Biedl syndrome 12 protein	710	N	-	-	211	NTSR	NetNGlyc_prediction / string_search	-	-	+
P56524	HDAC4	Histone deacetylase 4	1084	N	-	Cytoplasm;Nucleus	947	NLSA	NetNGlyc_prediction / string_search	-	-	++
Q7Z407	CSMD3	CUB and sushi domain-containing protein 3	3707	N	-	Membrane	2952	NFTY	UniProt-Manual_assertion / string_search	-	-	-
P18433	PTPRA	Receptor-type tyrosine-protein phosphatase alpha	802	Y	1--19	Membrane	124	NSST	UniProt-Manual_assertion / NetNGlyc_prediction / string_search	-	-	+
P46013	MKI67	Antigen KI-67	3256	N	-	Nucleus	494	NESE	string_search	-	-	--
Q9NZW4	DSPP	Dentin sialophosphoprotein	1301	Y	1--15	Secreted	934	NSSD	string_search	-	-	-
Q99728	BARD1	BRCA1-associated RING domain protein 1	777	N	-	Nucleus	488	NTTG	NetNGlyc_prediction / string_search	-	-	+
Q9UBF8	PI4KB	Phosphatidylinositol 4-kinase beta	816	N	-	Cytoplasm;Membrane	207	NFSL	NetNGlyc_prediction / string_search	-	-	+
Q9H195	MUC3B	Mucin-3B	1237	Y	1--21	Membrane	789	NNSV	NetNGlyc_prediction / string_search	-	-	+
P35658	NUP214	Nuclear pore complex protein Nup214	2090	N	-	Nucleus	2031	NTTS	NetNGlyc_prediction / string_search	-	-	+
Q8NDH2	CCDC168	Coiled-coil domain-containing protein 168	2452	N	-	-	1892	NGTS	NetNGlyc_prediction / string_search	-	-	++
Q9ULH4	LRFN2	Leucine-rich repeat and fibronectin type-III domain-containing protein 2	789	Y	1--20	Membrane	74	NMTG	NetNGlyc_prediction / string_search	-	-	+
B6A8C7	TARM1	T-cell-interacting, activating receptor on myeloid cells protein 1	271	Y	1--16	Membrane	259	NVSP	string_search	-	-	---
Q15761	NPY5R	Neuropeptide Y receptor type 5	445	N	-	Membrane	150	NLTA	NetNGlyc_prediction / string_search	-	-	++
P43003	SLC1A3	Excitatory amino acid transporter 1	542	N	-	Membrane	216	NVSE	NetNGlyc_prediction / string_search	-	-	++
Q7Z602	GPR141	Probable G-protein coupled receptor 141	305	N	-	Membrane	5	NTSR	UniProt-Manual_assertion / NetNGlyc_prediction / string_search	-	-	++
Q8N8K9	KIAA1958	Uncharacterized protein KIAA1958	716	N	-	-	114	NRTR	NetNGlyc_prediction / string_search	-	-	+
Q5VUJ6	LRCH2	Leucine-rich repeat and calponin homology domain-containing protein 2	765	N	-	-	491	NHST	string_search	-	-	-
Q9P2G4	MAP10	Microtubule-associated protein 10	905	N	-	Cytoplasm	884	NISK	NetNGlyc_prediction / string_search	-	-	+
Q9H4D0	CLSTN2	Calsyntenin-2	955	Y	1--20	Membrane	374	NLTD	UniProt-Manual_assertion / NetNGlyc_prediction / string_search	-	-	++
Q4G112	HSF5	Heat shock factor protein 5	596	N	-	Nucleus	472	NSTI	string_search	-	-	-
Q9Y2K3	MYH15	Myosin-15	1946	N	-	Cytoplasm	491	NFTN	NetNGlyc_prediction / string_search	-	-	++
O75923	DYSF	Dysferlin	2080	N	-	Membrane	1802	NITP	string_search	-	-	---
Q6IE36	OVOS2	Ovostatin homolog 2	1432	Y	1--?	Secreted	165	NITQ	NetNGlyc_prediction / string_search	-	-	+
Q9BTE6	AARSD1	Alanyl-tRNA editing protein Aarsd1	412	N	-	Cytoplasm	234	NRTN	NetNGlyc_prediction / string_search	-	-	+
Q13637	RAB32	Ras-related protein Rab-32	225	N	-	Membrane	132	NGSP	string_search	-	-	---
Q8WWQ8	STAB2	Stabilin-2	2551	Y	1--19	Cytoplasm;Membrane	1367	NGTG	UniProt-Manual_assertion / NetNGlyc_prediction / string_search	-	-	+
O15031	PLXNB2	Plexin-B2	1838	Y	1--19	Membrane	528	NMSR	UniProt-Manual_assertion / NetNGlyc_prediction / string_search	-	-	+
Q9C0F0	ASXL3	Putative Polycomb group protein ASXL3	2248	N	-	Nucleus	1352	NLST	string_search	-	-	-
P55285	CDH6	Cadherin-6	790	Y	1--18	Membrane	536	NFTI	UniProt-Manual_assertion / NetNGlyc_prediction / string_search	Cadherin 5.	-	++
O95813	CER1	Cerberus	267	Y	1--17	Secreted	222	NCTE	UniProt-Manual_assertion / NetNGlyc_prediction / string_search	CTCK.	-	++
O14607	UTY	Histone demethylase UTY	1347	N	-	Nucleus	1293	NESN	string_search	-	-	-
Q96KJ4	MSLNL	Mesothelin-like protein	702	Y	1--35	Membrane	307	NITA	NetNGlyc_prediction / UniProt-Manual_assertion / string_search	-	-	++
Q9UKZ4	TENM1	Teneurin-1	2725	N	-	Cytoplasm;Membrane;Nucleus	2145	NITR	UniProt-Manual_assertion / string_search	-	-	-
Q9HBV1	POPDC3	Popeye domain-containing protein 3	291	N	-	Membrane	4	NSSL	UniProt-Manual_assertion / NetNGlyc_prediction / string_search	-	-	+
Q8WXQ8	CPA5	Carboxypeptidase A5	436	Y	1--33	Secreted	36	NFTG	NetNGlyc_prediction / string_search	-	-	++
O75578	ITGA10	Integrin alpha-10	1167	Y	1--22	Membrane	336	NVTD	UniProt-Manual_assertion / NetNGlyc_prediction / string_search	VWFA.	-	+++
P15311	EZR	Ezrin	586	N	-	Cytoplasm;Membrane	23	NTTG	NetNGlyc_prediction / string_search	FERM.	-	++
O00159	MYO1C	Unconventional myosin-Ic	1063	N	-	Cytoplasm;Membrane;Nucleus	56	NFTS	NetNGlyc_prediction / string_search	-	-	+++
Q96PZ7	CSMD1	CUB and sushi domain-containing protein 1	3565	Y	1--26	Membrane	588	NFTA	UniProt-Manual_assertion / string_search	-	-	-
Q9H841	NIPAL2	NIPA-like protein 2	368	N	-	Membrane	23	NFTY	NetNGlyc_prediction / string_search	-	-	+
Q9HCU4	CELSR2	Cadherin EGF LAG seven-pass G-type receptor 2	2923	Y	1--31	Membrane	2043	NESG	UniProt-Manual_assertion / string_search	-	-	-
Q969J5	IL22RA2	Interleukin-22 receptor subunit alpha-2	263	Y	1--21	Secreted	171	NGSL	string_search	Fibronectin type-III 3.	-	-
O00192	ARVCF	Armadillo repeat protein deleted in velo-cardio-facial syndrome	962	N	-	-	577	NLSY	NetNGlyc_prediction / string_search	-	-	+
Q9P2B2	PTGFRN	Prostaglandin F2 receptor negative regulator	879	Y	1--25	Membrane	286	NVSV	UniProt-PubMed:17960739;PubMed:19159218 / NetNGlyc_prediction / string_search	-	-	++
P40200	CD96	T-cell surface protein tactile	585	Y	1--21	Membrane	200	NGTQ	UniProt-Manual_assertion / NetNGlyc_prediction / string_search	-	-	+++
Q9Y2H0	DLGAP4	Disks large-associated protein 4	992	N	-	Membrane	833	NLSE	NetNGlyc_prediction / string_search	-	-	+
P48740	MASP1	Mannan-binding lectin serine protease 1	699	Y	1--19	Secreted	178	NRTC	UniProt-PubMed:18596036;PubMed:19139490 / NetNGlyc_prediction / string_search	-	-	+
Q9BVP2	GNL3	Guanine nucleotide-binding protein-like 3	549	N	-	Nucleus	502	NSSG	string_search	-	-	-
Q86VK4	ZNF410	Zinc finger protein 410	478	N	-	Nucleus	125	NLTR	NetNGlyc_prediction / string_search	-	-	+++
O43815	STRN	Striatin	780	N	-	Cytoplasm;Membrane	609	NDTK	string_search	-	-	-
Q03933	HSF2	Heat shock factor protein 2	536	N	-	Cytoplasm;Nucleus	407	NNTK	NetNGlyc_prediction / string_search	-	-	+
Q9NYC9	DNAH9	Dynein heavy chain 9, axonemal	4486	N	-	Cytoplasm	3168	NKTN	string_search	-	-	-
Q04844	CHRNE	Acetylcholine receptor subunit epsilon	493	Y	1--20	Membrane	161	NCSL	UniProt-Manual_assertion / NetNGlyc_prediction / string_search	-	-	++
Q27J81	INF2	Inverted formin-2	1249	N	-	Cytoplasm	375	NTTT	NetNGlyc_prediction / string_search	-	-	+
P20333	TNFRSF1B	Tumor necrosis factor receptor superfamily member 1B	461	Y	1--22	Membrane;Secreted	193	NASM	UniProt-Manual_assertion / NetNGlyc_prediction / string_search	-	-	+
P25101	EDNRA	Endothelin-1 receptor	427	Y	1--20	Membrane	287	NGSL	NetNGlyc_prediction / string_search	-	-	+
O15354	GPR37	Prosaposin receptor GPR37	613	Y	1--26	Membrane	222	NGSL	UniProt-Manual_assertion / NetNGlyc_prediction / string_search	-	-	++
Q6P3W2	DNAJC24	DnaJ homolog subfamily C member 24	148	N	-	Cytoplasm	22	NISD	string_search	J.	-	-
Q9H252	KCNH6	Potassium voltage-gated channel subfamily H member 6	994	N	-	Membrane	742	NQSG	NetNGlyc_prediction / string_search	-	-	+
Q9Y6R7	FCGBP	IgGFc-binding protein	5405	Y	1--23	Secreted	3339	NHSL	string_search	-	-	-
Q8TCX5	RHPN1	Rhophilin-1	695	N	-	-	259	NFSH	NetNGlyc_prediction / string_search	-	-	++
P32247	BRS3	Bombesin receptor subtype-3	399	N	-	Membrane	10	NQTL	UniProt-Manual_assertion / NetNGlyc_prediction / string_search	-	-	++
Q9NQV7	PRDM9	Histone-lysine N-methyltransferase PRDM9	894	N	-	Nucleus	815	NKSH	string_search	-	-	-
Q5KSL6	DGKK	Diacylglycerol kinase kappa	1271	N	-	Cytoplasm;Membrane	936	NITS	NetNGlyc_prediction / string_search	-	-	++
P41091	EIF2S3	Eukaryotic translation initiation factor 2 subunit 3	472	N	-	-	76	NITI	NetNGlyc_prediction / string_search	tr-type G.	-	+
Q96L73	NSD1	Histone-lysine N-methyltransferase, H3 lysine-36 and H4 lysine-20 specific	2696	N	-	Nucleus	88	NGSA	NetNGlyc_prediction / string_search	-	-	+
Q8NHB7	OR5K1	Olfactory receptor 5K1	308	N	-	Membrane	42	NISL	NetNGlyc_prediction / string_search	-	-	+
Q9BWW9	APOL5	Apolipoprotein L5	433	N	-	Cytoplasm	219	NWSE	NetNGlyc_prediction / string_search	-	-	+
Q9HD20	ATP13A1	Manganese-transporting ATPase 13A1	1204	N	-	Membrane	738	NASH	string_search	-	-	-
P58012	FOXL2	Forkhead box protein L2	376	N	-	Nucleus	201	NNSW	string_search	-	-	-
Q9NQ90	ANO2	Anoctamin-2	1003	N	-	Membrane	513	NTTE	NetNGlyc_prediction / string_search	-	-	+
Q06278	AOX1	Aldehyde oxidase	1338	N	-	Cytoplasm	1221	NYSP	string_search	-	-	---
Q9UK61	FAM208A	Protein FAM208A	1670	N	-	-	656	NNSR	string_search	-	-	-
Q00610	CLTC	Clathrin heavy chain 1	1675	N	-	Membrane	1145	NTSG	string_search	-	-	-
Q86WI1	PKHD1L1	Fibrocystin-L	4243	Y	1--20	Membrane	315	NVTE	NetNGlyc_prediction / string_search	-	-	++
Q0P6H9	TMEM62	Transmembrane protein 62	643	N	-	Membrane	223	NHTI	NetNGlyc_prediction / string_search	-	-	+
Q8WWQ8	STAB2	Stabilin-2	2551	Y	1--19	Cytoplasm;Membrane	1465	NGTI	UniProt-Manual_assertion / NetNGlyc_prediction / string_search	-	-	+
Q70EL2	USP45	Ubiquitin carboxyl-terminal hydrolase 45	814	N	-	-	119	NLST	NetNGlyc_prediction / string_search	-	-	+
Q70E73	RAPH1	Ras-associated and pleckstrin homology domains-containing protein 1	1250	N	-	Cytoplasm;Membrane	1128	NDST	string_search	-	-	---
Q8IZU8	DSEL	Dermatan-sulfate epimerase-like protein	1212	Y	1--20	Membrane	709	NNTE	UniProt-Manual_assertion / NetNGlyc_prediction / string_search	-	-	++
P25024	CXCR1	C-X-C chemokine receptor type 1	350	N	-	Membrane	345	NVSS	NetNGlyc_prediction / string_search	-	-	+
Q5DID0	UMODL1	Uromodulin-like 1	1318	Y	1--21	Cytoplasm;Membrane	109	NQSG	UniProt-Manual_assertion / NetNGlyc_prediction / string_search	-	-	++
Q9NYW5	TAS2R4	Taste receptor type 2 member 4	299	N	-	Membrane	213	NATG	string_search	-	-	-
P35523	CLCN1	Chloride channel protein 1	988	N	-	Membrane	430	NNTW	NetNGlyc_prediction / string_search	-	-	+
Q9NZW4	DSPP	Dentin sialophosphoprotein	1301	Y	1--15	Secreted	1002	NSSD	string_search	-	-	--
O94856	NFASC	Neurofascin	1347	Y	1--24	Membrane	984	NFSP	string_search	-	-	---
Q76N89	HECW1	E3 ubiquitin-protein ligase HECW1	1606	N	-	Cytoplasm	1320	NDTY	string_search	HECT.	-	-
P36897	TGFBR1	TGF-beta receptor type-1	503	Y	1--33	Membrane	45	NFTC	UniProt-Manual_assertion / NetNGlyc_prediction / string_search	-	-	++
P25391	LAMA1	Laminin subunit alpha-1	3075	Y	1--17	Secreted	1407	NHSD	UniProt-Manual_assertion / NetNGlyc_prediction / string_search	-	-	+
Q8TE73	DNAH5	Dynein heavy chain 5, axonemal	4624	N	-	Cytoplasm	1128	NSTK	NetNGlyc_prediction / string_search	-	-	+
Q9UQV4	LAMP3	Lysosome-associated membrane glycoprotein 3	416	Y	1--27	Membrane	291	NLTF	UniProt-PubMed:22809326 / NetNGlyc_prediction / string_search	-	-	++
Q96NW7	LRRC7	Leucine-rich repeat-containing protein 7	1537	N	-	Cytoplasm;Membrane	346	NVTV	NetNGlyc_prediction / string_search	-	-	++
Q9BX84	TRPM6	Transient receptor potential cation channel subfamily M member 6	2022	N	-	Membrane	787	NASS	NetNGlyc_prediction / string_search	-	-	+
O75629	CREG1	Protein CREG1	220	Y	1--31	Secreted	216	NVTV	UniProt-PubMed:19159218 / NetNGlyc_prediction / string_search	-	HELIX	++
Q14571	ITPR2	Inositol 1,4,5-trisphosphate receptor type 2	2701	N	-	Membrane	2574	NKTV	NetNGlyc_prediction / string_search	-	-	+
Q9Y6N8	CDH10	Cadherin-10	788	Y	1--22	Membrane	438	NGSL	UniProt-Manual_assertion / NetNGlyc_prediction / string_search	-	-	+
Q9Y6J0	CABIN1	Calcineurin-binding protein cabin-1	2220	N	-	Nucleus	1576	NKTN	NetNGlyc_prediction / string_search	-	-	+
Q9Y365	STARD10	PCTP-like protein	291	N	-	Cytoplasm;Membrane	147	NYSV	NetNGlyc_prediction / string_search	START.	-	+
Q6ZSR9	N/A	Uncharacterized protein FLJ45252	355	N	-	-	37	NSSF	string_search	-	-	-
Q9H1J7	WNT5B	Protein Wnt-5b	359	Y	1--17	Secreted	291	NEST	UniProt-Manual_assertion / string_search	-	-	--
Q7LBC6	KDM3B	Lysine-specific demethylase 3B	1761	N	-	Nucleus	328	NASG	NetNGlyc_prediction / string_search	-	-	+
Q7Z3S9	NOTCH2NL	Notch homolog 2 N-terminal-like protein	236	N	-	Cytoplasm;Secreted	116	NGST	NetNGlyc_prediction / string_search	-	-	+
Q5VWP3	MLIP	Muscular LMNA-interacting protein	458	N	-	Nucleus	315	NLSS	NetNGlyc_prediction / string_search	-	-	++
Q5HYN5	CT45A1	Cancer/testis antigen family 45 member A1	189	N	-	-	97	NVTS	NetNGlyc_prediction / string_search	-	-	++
Q5VXH5	PRAMEF7	PRAME family member 7	474	N	-	-	155	NRTL	NetNGlyc_prediction / string_search	-	-	+
O94856	NFASC	Neurofascin	1347	Y	1--24	Membrane	1122	NVTV	NetNGlyc_prediction / string_search	Fibronectin type-III 5.	-	++
Q9Y4H2	IRS2	Insulin receptor substrate 2	1338	N	-	Cytoplasm	212	NLTG	NetNGlyc_prediction / string_search	IRS-type PTB.	-	++
P20916	MAG	Myelin-associated glycoprotein	626	Y	1--19	Membrane	406	NLSV	UniProt-PubMed:7505568 / NetNGlyc_prediction / string_search	-	-	++
Q96GM8	TOE1	Target of EGR1 protein 1	510	N	-	Nucleus	122	NLTL	NetNGlyc_prediction / string_search	-	-	++
Q71SY5	MED25	Mediator of RNA polymerase II transcription subunit 25	747	N	-	Nucleus	277	NLSA	NetNGlyc_prediction / string_search	-	-	++
O75886	STAM2	Signal transducing adapter molecule 2	525	N	-	Cytoplasm;Membrane	492	NTTS	NetNGlyc_prediction / string_search	-	-	++
Q8IUY3	GRAMD2	GRAM domain-containing protein 2	354	N	-	Membrane	153	NTSQ	NetNGlyc_prediction / string_search	-	-	+
Q8TDR2	STK35	Serine/threonine-protein kinase 35	534	N	-	Cytoplasm;Nucleus	337	NKSF	NetNGlyc_prediction / string_search	Protein kinase.	-	+
Q8NGF7	OR5B17	Olfactory receptor 5B17	314	N	-	Membrane	153	NASI	NetNGlyc_prediction / string_search	-	-	+
Q05586	GRIN1	Glutamate receptor ionotropic, NMDA 1	938	Y	1--18	Membrane	368	NGTH	UniProt-Manual_assertion / NetNGlyc_prediction / string_search	-	-	++
Q96DT5	DNAH11	Dynein heavy chain 11, axonemal	4523	N	-	Cytoplasm	3380	NKTI	string_search	-	-	--
D6RB28	GOLGA6L18	Putative golgin subfamily A member 6-like protein 18	536	N	-	-	442	NKST	string_search	-	-	-
Q9Y385	UBE2J1	Ubiquitin-conjugating enzyme E2 J1	318	N	-	Membrane	202	NHSF	string_search	-	-	--
Q8WXE0	CASKIN2	Caskin-2	1202	N	-	Cytoplasm	254	NQTA	NetNGlyc_prediction / string_search	-	-	+
Q8N1W1	ARHGEF28	Rho guanine nucleotide exchange factor 28	1705	N	-	Cytoplasm;Membrane	1063	NKTY	NetNGlyc_prediction / string_search	-	-	+
Q4VXU2	PABPC1L	Polyadenylate-binding protein 1-like	614	N	-	-	2	NASG	NetNGlyc_prediction / string_search	-	-	+
Q5VV16	FOXD4L5	Forkhead box protein D4-like 5	416	N	-	Nucleus	159	NLSL	NetNGlyc_prediction / string_search	-	-	++
Q68DE3	KIAA2018	Basic helix-loop-helix domain-containing protein KIAA2018	2245	N	-	Nucleus	2215	NSSA	string_search	-	-	--
Q8NFZ8	CADM4	Cell adhesion molecule 4	388	Y	1--20	Membrane	67	NGTR	UniProt-Manual_assertion / NetNGlyc_prediction / string_search	-	-	++
Q8N3G9	TMEM130	Transmembrane protein 130	435	Y	1--24	Membrane	364	NATQ	NetNGlyc_prediction / string_search	-	-	+
O14896	IRF6	Interferon regulatory factor 6	467	N	-	Cytoplasm;Nucleus	169	NGSP	string_search	-	-	---
P09172	DBH	Dopamine beta-hydroxylase	617	N	-	Membrane	64	NVSY	UniProt-Manual_assertion / NetNGlyc_prediction / string_search	DOMON.	-	+++
Q9NYC9	DNAH9	Dynein heavy chain 9, axonemal	4486	N	-	Cytoplasm	3187	NVSA	string_search	-	-	-
Q8TF62	ATP8B4	Probable phospholipid-transporting ATPase IM	1192	N	-	Membrane	1165	NSTS	NetNGlyc_prediction / string_search	-	-	+
Q9NVA2	2017-09-11	Septin-11	429	N	-	Cytoplasm	225	NATM	string_search	Septin-type G.	-	-
O15389	SIGLEC5	Sialic acid-binding Ig-like lectin 5	551	Y	1--16	Membrane	231	NVSY	UniProt-Manual_assertion / NetNGlyc_prediction / string_search	-	-	++
O43916	CHST1	Carbohydrate sulfotransferase 1	411	N	-	Membrane	145	NHTT	UniProt-Manual_assertion / NetNGlyc_prediction / string_search	-	-	+
Q16820	MEP1B	Meprin A subunit beta	701	Y	1--22	Membrane;Secreted	218	NGTE	UniProt-PubMed:22988105 / NetNGlyc_prediction / string_search	-	-	++
Q9P2P5	HECW2	E3 ubiquitin-protein ligase HECW2	1572	N	-	Cytoplasm	238	NTTN	NetNGlyc_prediction / string_search	-	-	++
Q9H0H0	INTS2	Integrator complex subunit 2	1204	N	-	Membrane;Nucleus	796	NMSQ	string_search	-	-	-
P25092	GUCY2C	Heat-stable enterotoxin receptor	1073	Y	1--23	Membrane	482	NETN	NetNGlyc_prediction / string_search	-	-	++
Q02297	NRG1	Pro-neuregulin-1, membrane-bound isoform	640	N	-	Membrane;Nucleus;Secreted	126	NITI	UniProt-Manual_assertion / NetNGlyc_prediction / string_search	-	-	++
P35475	IDUA	Alpha-L-iduronidase	653	Y	1--27	-	336	NTTS	UniProt-Manual_assertion / NetNGlyc_prediction / string_search	-	-	++
P33402	GUCY1A2	Guanylate cyclase soluble subunit alpha-2	732	N	-	Cytoplasm	285	NCSC	NetNGlyc_prediction / string_search	-	-	+
O94788	ALDH1A2	Retinal dehydrogenase 2	518	N	-	Cytoplasm	406	NVTD	NetNGlyc_prediction / string_search	-	-	++
Q7Z417	NUFIP2	Nuclear fragile X mental retardation-interacting protein 2	695	N	-	Cytoplasm;Nucleus	110	NLSS	NetNGlyc_prediction / string_search	-	-	++
O14656	TOR1A	Torsin-1A	332	Y	1--20	Cytoplasm;Membrane;Nucleus	143	NITL	UniProt-PubMed:10871631 / NetNGlyc_prediction / string_search	-	-	+++
Q8N3K9	CMYA5	Cardiomyopathy-associated protein 5	4069	N	-	Cytoplasm	664	NQSP	string_search	-	-	---
Q562F6	SGOL2	Shugoshin-like 2	1265	N	-	Nucleus	605	NESN	NetNGlyc_prediction / string_search	-	-	+
Q15262	PTPRK	Receptor-type tyrosine-protein phosphatase kappa	1439	Y	1--26	Membrane	552	NSTH	UniProt-Manual_assertion / NetNGlyc_prediction / string_search	-	-	+
Q68DN1	C2orf16	Uncharacterized protein C2orf16	1984	N	-	-	404	NLTC	NetNGlyc_prediction / string_search	-	-	++
P51816	AFF2	AF4/FMR2 family member 2	1311	N	-	Nucleus	145	NSTL	NetNGlyc_prediction / string_search	-	-	++
P53618	COPB1	Coatomer subunit beta	953	N	-	Cytoplasm;Membrane	747	NQTS	string_search	-	-	-
P07954	FH	Fumarate hydratase, mitochondrial	510	N	-	Cytoplasm	478	NGST	string_search	-	-	-
Q9BYE9	CDHR2	Cadherin-related family member 2	1310	Y	1--20	Membrane	371	NFTG	UniProt-Manual_assertion / NetNGlyc_prediction / string_search	-	-	++
P10163	PRB4	Basic salivary proline-rich protein 4	310	Y	1--16	Secreted	234	NKSR	UniProt-Manual_assertion / NetNGlyc_prediction / string_search	-	-	++
Q9NZN8	CNOT2	CCR4-NOT transcription complex subunit 2	540	N	-	Cytoplasm;Nucleus	214	NGTD	string_search	-	-	-
P07911	UMOD	Uromodulin	640	Y	1--24	Membrane;Secreted	322	NITD	UniProt-PubMed:22171320 / NetNGlyc_prediction / string_search	-	-	++
P20061	TCN1	Transcobalamin-1	433	Y	1--23	Secreted	216	NISI	UniProt-PubMed:16335952;PubMed:16740002;PubMed:23846701 / NetNGlyc_prediction / string_search	-	-	+
Q9UPU5	USP24	Ubiquitin carboxyl-terminal hydrolase 24	2620	N	-	-	1275	NVSR	NetNGlyc_prediction / string_search	-	-	+
Q8IZF7	GPR111	Probable G-protein coupled receptor 111	708	N	-	Membrane	220	NIST	UniProt-Manual_assertion / NetNGlyc_prediction / string_search	-	-	++
Q86UK5	EVC2	Limbin	1308	Y	1--26	Cytoplasm;Membrane;Nucleus	199	NLSE	NetNGlyc_prediction / string_search	-	-	+
Q9BRJ2	MRPL45	39S ribosomal protein L45, mitochondrial	306	N	-	-	153	NNSD	NetNGlyc_prediction / string_search	-	-	++
O75817	POP7	Ribonuclease P protein subunit p20	140	N	-	Cytoplasm;Nucleus	101	NTST	NetNGlyc_prediction / string_search	-	-	+
P20929	NEB	Nebulin	6669	N	-	Cytoplasm	6077	NLSS	string_search	-	-	-
Q6UX27	VSTM1	V-set and transmembrane domain-containing protein 1	236	Y	1--16	Membrane;Secreted	55	NVTF	UniProt-Manual_assertion / NetNGlyc_prediction / string_search	Ig-like V-type.	-	++
O14646	CHD1	Chromodomain-helicase-DNA-binding protein 1	1710	N	-	Cytoplasm;Nucleus	12	NSSG	string_search	-	-	-
Q96KJ4	MSLNL	Mesothelin-like protein	702	Y	1--35	Membrane	582	NSST	string_search	-	-	--
Q9H930	SP140L	Nuclear body protein SP140-like protein	580	N	-	-	202	NSTL	NetNGlyc_prediction / string_search	-	-	+
Q5T6X5	GPRC6A	G-protein coupled receptor family C group 6 member A	926	Y	1--18	Membrane	86	NSTL	NetNGlyc_prediction / string_search	-	-	+
Q9NZW4	DSPP	Dentin sialophosphoprotein	1301	Y	1--15	Secreted	685	NSSD	string_search	-	-	-
O14981	BTAF1	TATA-binding protein-associated factor 172	1849	N	-	Nucleus	1825	NLSD	string_search	-	-	-
Q5T7N3	KANK4	KN motif and ankyrin repeat domain-containing protein 4	995	N	-	Cytoplasm	657	NGTK	NetNGlyc_prediction / string_search	-	-	+
Q9NR99	MXRA5	Matrix-remodeling-associated protein 5	2828	Y	1--26	Secreted	287	NRSR	UniProt-Manual_assertion / NetNGlyc_prediction / string_search	-	-	++
O43663	PRC1	Protein regulator of cytokinesis 1	620	N	-	Cytoplasm;Nucleus	495	NATA	string_search	-	-	-
O75051	PLXNA2	Plexin-A2	1894	Y	1--34	Membrane	696	NISE	UniProt-Manual_assertion / NetNGlyc_prediction / string_search	-	-	++
Q9NTJ3	SMC4	Structural maintenance of chromosomes protein 4	1288	N	-	Cytoplasm;Nucleus	862	NVSA	NetNGlyc_prediction / string_search	-	-	++
Q5H9T9	FSCB	Fibrous sheath CABYR-binding protein	825	N	-	-	755	NVST	NetNGlyc_prediction / string_search	-	-	+
P52179	MYOM1	Myomesin-1	1685	N	-	Cytoplasm	1327	NHST	string_search	-	-	-
Q7Z3S9	NOTCH2NL	Notch homolog 2 N-terminal-like protein	236	N	-	Cytoplasm;Secreted	7	NGTG	UniProt-Manual_assertion / NetNGlyc_prediction / string_search	-	-	+++
Q96PZ7	CSMD1	CUB and sushi domain-containing protein 1	3565	Y	1--26	Membrane	2150	NVTS	UniProt-Manual_assertion / NetNGlyc_prediction / string_search	-	-	++
Q96F81	DISP1	Protein dispatched homolog 1	1524	N	-	Membrane	476	NSSD	NetNGlyc_prediction / string_search	-	-	+
Q13233	MAP3K1	Mitogen-activated protein kinase kinase kinase 1	1512	N	-	-	1279	NTSS	string_search	Protein kinase.	-	-
P26715	KLRC1	NKG2-A/NKG2-B type II integral membrane protein	233	N	-	Membrane	151	NSSL	UniProt-Manual_assertion / string_search	C-type lectin.	-	---
Q8N3I7	BBS5	Bardet-Biedl syndrome 5 protein	341	N	-	Cytoplasm;Membrane	169	NLSS	NetNGlyc_prediction / string_search	-	-	++
Q9H9P2	CHODL	Chondrolectin	273	Y	1--21	Cytoplasm;Membrane	255	NQST	string_search	-	-	---
P46095	GPR6	G-protein coupled receptor 6	362	N	-	Membrane	9	NDSQ	UniProt-Manual_assertion / NetNGlyc_prediction / string_search	-	-	++
Q9NRH1	YAE1D1	Yae1 domain-containing protein 1	226	N	-	-	96	NSTL	NetNGlyc_prediction / string_search	-	-	++
Q9NX58	LYAR	Cell growth-regulating nucleolar protein	379	N	-	Nucleus	89	NVSP	string_search	-	-	---
P08637	FCGR3A	Low affinity immunoglobulin gamma Fc region receptor III-A	254	Y	1--16	Membrane;Secreted	92	NLST	UniProt-Manual_assertion / string_search	-	-	-
Q9C0D7	ZC3H12C	Probable ribonuclease ZC3H12C	883	N	-	-	598	NLSL	NetNGlyc_prediction / string_search	-	-	++
Q12967	RALGDS	Ral guanine nucleotide dissociation stimulator	914	N	-	-	640	NLSC	NetNGlyc_prediction / string_search	-	-	++
Q9C0B6	BRINP2	BMP/retinoic acid-inducible neural-specific protein 2	783	Y	1--33	Secreted	185	NSTA	UniProt-Manual_assertion / NetNGlyc_prediction / string_search	MACPF.	-	+
Q9NZR2	LRP1B	Low-density lipoprotein receptor-related protein 1B	4599	Y	1--20	Membrane	883	NHSC	UniProt-Manual_assertion / string_search	-	-	-
P58397	ADAMTS12	A disintegrin and metalloproteinase with thrombospondin motifs 12	1594	Y	1--25	Secreted	125	NLSH	UniProt-Manual_assertion / NetNGlyc_prediction / string_search	-	-	++
Q86Y34	GPR97	Probable G-protein coupled receptor 97	549	Y	1--20	Membrane	413	NRTS	UniProt-Manual_assertion / NetNGlyc_prediction / string_search	-	-	+
P0C7P3	SLFN14	Schlafen family member 14	912	N	-	-	140	NLSA	NetNGlyc_prediction / string_search	-	-	++
Q68CP4	HGSNAT	Heparan-alpha-glucosaminide N-acetyltransferase	663	N	-	Membrane	162	NYSL	UniProt-Manual_assertion / NetNGlyc_prediction / string_search	-	-	++
Q9P2J8	ZNF624	Zinc finger protein 624	865	N	-	Nucleus	514	NFTE	NetNGlyc_prediction / string_search	-	-	++
O14986	PIP5K1B	Phosphatidylinositol 4-phosphate 5-kinase type-1 beta	540	N	-	Membrane	71	NLTP	string_search	PIPK.	-	---
Q13472	TOP3A	DNA topoisomerase 3-alpha	1001	N	-	-	81	NVTM	NetNGlyc_prediction / string_search	Toprim.	-	++
Q86X52	CHSY1	Chondroitin sulfate synthase 1	802	N	-	Membrane;Secreted	796	NGSV	UniProt-Manual_assertion / NetNGlyc_prediction / string_search	-	-	+
Q8NCM2	KCNH5	Potassium voltage-gated channel subfamily H member 5	988	N	-	Membrane	830	NVTK	NetNGlyc_prediction / string_search	-	-	+
Q04721	NOTCH2	Neurogenic locus notch homolog protein 2	2471	Y	1--25	Membrane;Nucleus	1102	NVSC	UniProt-Manual_assertion / NetNGlyc_prediction / string_search	-	-	+
A6NI86	GOLGA6L10	Putative golgin subfamily A member 6-like protein 10	479	N	-	-	51	NGSS	NetNGlyc_prediction / string_search	-	-	+++
Q5TH69	ARFGEF3	Brefeldin A-inhibited guanine nucleotide-exchange protein 3	2177	N	-	Membrane	222	NDSQ	NetNGlyc_prediction / string_search	-	-	+
Q96P63	SERPINB12	Serpin B12	405	N	-	Cytoplasm	391	NKTQ	NetNGlyc_prediction / string_search	-	-	++
P35680	HNF1B	Hepatocyte nuclear factor 1-beta	557	N	-	Nucleus	321	NQTH	string_search	-	STRAND	-
Q8TC07	TBC1D15	TBC1 domain family member 15	691	N	-	Cytoplasm	199	NKSL	NetNGlyc_prediction / string_search	-	-	+
Q4VC05	BCL7A	B-cell CLL/lymphoma 7 protein family member A	210	N	-	-	95	NQSS	NetNGlyc_prediction / string_search	-	-	+
Q8NGA2	OR7A2P	Putative olfactory receptor 7A2	310	N	-	Membrane	66	NLSF	NetNGlyc_prediction / string_search	-	-	+
O14974	PPP1R12A	Protein phosphatase 1 regulatory subunit 12A	1030	N	-	Cytoplasm	311	NQSQ	string_search	-	-	-
Q8IUC6	TICAM1	TIR domain-containing adapter molecule 1	712	N	-	-	476	NLTR	NetNGlyc_prediction / string_search	-	-	++
Q9NTG1	PKDREJ	Polycystic kidney disease and receptor for egg jelly-related protein	2253	Y	1--19	Membrane	965	NLTV	UniProt-Manual_assertion / NetNGlyc_prediction / string_search	-	-	++
O95819	MAP4K4	Mitogen-activated protein kinase kinase kinase kinase 4	1239	N	-	Cytoplasm	803	NLSN	NetNGlyc_prediction / string_search	-	-	+
Q6Q759	SPAG17	Sperm-associated antigen 17	2223	N	-	Cytoplasm	1995	NLTK	NetNGlyc_prediction / string_search	-	-	++
Q8N841	TTLL6	Tubulin polyglutamylase TTLL6	843	N	-	Cytoplasm	711	NWTL	string_search	-	-	-
Q6S5L8	SHC4	SHC-transforming protein 4	630	N	-	Membrane	35	NESI	NetNGlyc_prediction / string_search	-	-	+
Q86TL2	TMEM110	Transmembrane protein 110	294	N	-	Membrane	238	NGSK	string_search	-	-	-
Q15878	CACNA1E	Voltage-dependent R-type calcium channel subunit alpha-1E	2313	N	-	Membrane	2030	NSSW	string_search	-	-	-
P48067	SLC6A9	Sodium- and chloride-dependent glycine transporter 1	706	N	-	Membrane	240	NGSR	HPRD 9.0 / NetNGlyc_prediction / string_search	-	-	+
Q8N4C7	STX19	Syntaxin-19	294	N	-	Membrane	195	NESL	string_search	-	-	-
Q8N8C0	ZNF781	Zinc finger protein 781	355	N	-	Nucleus	314	NVSN	NetNGlyc_prediction / string_search	-	-	+
Q96RN5	MED15	Mediator of RNA polymerase II transcription subunit 15	788	N	-	Cytoplasm;Nucleus	635	NHSL	string_search	-	-	-
Q6PIY7	PAPD4	Poly(A) RNA polymerase GLD2	484	N	-	Cytoplasm;Nucleus	383	NESN	string_search	-	-	-
Q8IVL1	NAV2	Neuron navigator 2	2488	N	-	Nucleus	2280	NHTE	string_search	-	-	-
Q8N614	TMEM156	Transmembrane protein 156	296	N	-	Membrane	142	NFSV	NetNGlyc_prediction / string_search	-	-	+
Q7Z2Q7	LRRC70	Leucine-rich repeat-containing protein 70	622	Y	1--31	Membrane	266	NVTR	UniProt-Manual_assertion / NetNGlyc_prediction / string_search	-	-	++
Q6UWL2	SUSD1	Sushi domain-containing protein 1	747	Y	1--29	Membrane	112	NKTF	UniProt-Manual_assertion / NetNGlyc_prediction / string_search	-	-	++
Q9N2K0	N/A	HERV-H_2q24.3 provirus ancestral Env polyprotein	584	Y	1--35	Membrane	199	NETI	NetNGlyc_prediction / UniProt-Manual_assertion / string_search	-	-	+
Q86UP6	CUZD1	CUB and zona pellucida-like domain-containing protein 1	607	Y	1--24	Membrane	57	NCTW	UniProt-Manual_assertion / NetNGlyc_prediction / string_search	-	-	++
Q9UKA4	AKAP11	A-kinase anchor protein 11	1901	N	-	Cytoplasm	1738	NLSF	string_search	-	-	-
Q13835	PKP1	Plakophilin-1	747	N	-	Nucleus	105	NGTL	NetNGlyc_prediction / string_search	-	-	+++
Q9UPQ8	DOLK	Dolichol kinase	538	N	-	Membrane	500	NYSY	string_search	-	-	-
Q2LD37	KIAA1109	Uncharacterized protein KIAA1109	5005	N	-	Membrane	1935	NSSD	string_search	-	-	-
Q9UGU0	TCF20	Transcription factor 20	1960	N	-	Nucleus	289	NYSY	NetNGlyc_prediction / string_search	-	-	+
Q96JF6	ZNF594	Zinc finger protein 594	807	N	-	Nucleus	414	NQSS	NetNGlyc_prediction / string_search	-	-	+
P07911	UMOD	Uromodulin	640	Y	1--24	Membrane;Secreted	232	NGTH	UniProt-PubMed:22171320 / NetNGlyc_prediction / string_search	-	-	++
Q9UBU9	NXF1	Nuclear RNA export factor 1	619	N	-	Cytoplasm;Nucleus	297	NLSG	NetNGlyc_prediction / string_search	-	-	++
Q8IW19	APLF	Aprataxin and PNK-like factor	511	N	-	Cytoplasm;Nucleus	244	NTSA	string_search	-	-	-
Q8IWU5	SULF2	Extracellular sulfatase Sulf-2	870	Y	1--24	-	754	NNTY	UniProt-Manual_assertion / NetNGlyc_prediction / string_search	-	-	+
Q6ZNG9	KRBA2	KRAB-A domain-containing protein 2	492	N	-	-	45	NMTK	NetNGlyc_prediction / string_search	-	-	++
Q4LDE5	SVEP1	Sushi, von Willebrand factor type A, EGF and pentraxin domain-containing protein 1	3571	Y	1--17	Cytoplasm;Membrane;Secreted	1890	NSSW	string_search	-	-	---
Q2M2H8	N/A	Probable maltase-glucoamylase-like protein LOC93432	2515	N	-	Membrane	1874	NTTV	string_search	-	-	-
Q9GZU5	NYX	Nyctalopin	481	Y	1--23	Secreted	439	NASL	UniProt-Manual_assertion / NetNGlyc_prediction / string_search	-	-	+
Q9ULF5	SLC39A10	Zinc transporter ZIP10	831	Y	1--25	Membrane	551	NNTP	string_search	-	-	---
Q6P2S7	GNN	Tetratricopeptide repeat protein GNN	1318	N	-	Cytoplasm	172	NESQ	NetNGlyc_prediction / string_search	-	-	+
A6NMS3	OR5K4	Olfactory receptor 5K4	321	N	-	Membrane	5	NHSL	UniProt-Manual_assertion / NetNGlyc_prediction / string_search	-	-	+
Q9H799	C5orf42	Uncharacterized protein C5orf42	3197	N	-	Membrane	302	NKSP	string_search	-	-	---
O15374	SLC16A4	Monocarboxylate transporter 5	487	N	-	Membrane	456	NGSF	NetNGlyc_prediction / string_search	-	-	+
Q15262	PTPRK	Receptor-type tyrosine-protein phosphatase kappa	1439	Y	1--26	Membrane	833	NHSA	NetNGlyc_prediction / string_search	-	-	+
Q8N1W1	ARHGEF28	Rho guanine nucleotide exchange factor 28	1705	N	-	Cytoplasm;Membrane	1378	NLTR	string_search	-	-	-
O95221	OR5F1	Olfactory receptor 5F1	314	N	-	Membrane	159	NTSH	NetNGlyc_prediction / string_search	-	-	+
Q13330	MTA1	Metastasis-associated protein MTA1	715	N	-	Cytoplasm;Nucleus	132	NETE	NetNGlyc_prediction / string_search	-	-	+
P01920	HLA-DQB1	HLA class II histocompatibility antigen, DQ beta 1 chain	261	Y	1--32	Membrane	51	NGTE	UniProt-Manual_assertion / NetNGlyc_prediction / string_search	-	-	+
O75747	PIK3C2G	Phosphatidylinositol 4-phosphate 3-kinase C2 domain-containing subunit gamma	1445	N	-	Membrane	1289	NVSH	NetNGlyc_prediction / string_search	-	-	+
Q92670	ZNF75CP	Putative zinc finger protein 75C	426	N	-	Nucleus	23	NRSV	NetNGlyc_prediction / string_search	-	-	+
P01737	N/A	T-cell receptor alpha chain V region PY14	135	Y	1--20	-	43	NYSS	NetNGlyc_prediction / string_search	-	-	+++
Q5ZPR3	CD276	CD276 antigen	534	Y	1--28	Membrane	407	NVTT	UniProt-PubMed:19159218 / NetNGlyc_prediction / string_search	Ig-like C2-type 2.	-	++
Q9BXB1	LGR4	Leucine-rich repeat-containing G-protein coupled receptor 4	951	Y	1--24	Membrane	294	NLSD	UniProt-Manual_assertion / NetNGlyc_prediction / string_search	-	-	+
Q96AY4	TTC28	Tetratricopeptide repeat protein 28	2481	N	-	Cytoplasm	97	NRSA	NetNGlyc_prediction / string_search	-	-	+
Q70Z35	PREX2	Phosphatidylinositol 3,4,5-trisphosphate-dependent Rac exchanger 2 protein	1606	N	-	-	866	NCTS	NetNGlyc_prediction / string_search	-	-	++
Q8N9N5	BANP	Protein BANP	519	N	-	Nucleus	339	NSSS	NetNGlyc_prediction / string_search	-	-	+
O95696	BRD1	Bromodomain-containing protein 1	1058	N	-	Nucleus	1025	NSSI	string_search	-	-	-
Q6ZSS7	MFSD6	Major facilitator superfamily domain-containing protein 6	791	N	-	Membrane	414	NNST	string_search	-	-	--
Q9BXT5	TEX15	Testis-expressed sequence 15 protein	2789	N	-	-	35	NNTG	NetNGlyc_prediction / string_search	-	-	+
P17643	TYRP1	5,6-dihydroxyindole-2-carboxylic acid oxidase	537	Y	1--24	Membrane	385	NGTG	UniProt-Manual_assertion / NetNGlyc_prediction / string_search	-	-	++
Q8TF32	ZNF431	Zinc finger protein 431	576	N	-	Nucleus	298	NRSS	NetNGlyc_prediction / string_search	-	-	++
Q8WWL7	CCNB3	G2/mitotic-specific cyclin-B3	1395	N	-	Nucleus	68	NASQ	NetNGlyc_prediction / string_search	-	-	+
Q9UMS5	PHTF1	Putative homeodomain transcription factor 1	762	N	-	Nucleus	363	NMSR	NetNGlyc_prediction / string_search	-	-	+
O00754	MAN2B1	Lysosomal alpha-mannosidase	1011	Y	1--49	-	832	NGSG	UniProt-Manual_assertion / NetNGlyc_prediction / string_search	-	-	+
Q6V0I7	FAT4	Protocadherin Fat 4	4981	Y	1--38	Membrane	3217	NATD	UniProt-Manual_assertion / string_search	-	-	-
P56470	LGALS4	Galectin-4	323	N	-	-	243	NGTV	NetNGlyc_prediction / string_search	Galectin 2.	-	++
Q9UGF7	OR12D3	Olfactory receptor 12D3	316	N	-	Membrane	3	NVTT	UniProt-Manual_assertion / NetNGlyc_prediction / string_search	-	-	+++
O75618	DEDD	Death effector domain-containing protein	318	N	-	Cytoplasm;Nucleus	265	NGSL	string_search	-	-	-
Q15940	ZNF726P1	Putative zinc finger protein 726P1	193	N	-	-	186	NKSM	string_search	-	-	-
O60673	REV3L	DNA polymerase zeta catalytic subunit	3130	N	-	Nucleus	2507	NKTD	string_search	-	-	-
B2RN74	OR11H12	Olfactory receptor 11H12	326	N	-	Membrane	18	NSSF	UniProt-Manual_assertion / NetNGlyc_prediction / string_search	-	-	+
A8MTY0	ZNF724P	Putative zinc finger protein 724	619	N	-	Nucleus	376	NVSS	NetNGlyc_prediction / string_search	-	-	+++
P29372	MPG	DNA-3-methyladenine glycosylase	298	N	-	Cytoplasm;Nucleus	113	NGTE	NetNGlyc_prediction / string_search	-	-	++
A6NIE9	PRSS29P	Putative serine protease 29	313	Y	1--?	Secreted	143	NVSR	NetNGlyc_prediction / UniProt-Manual_assertion / string_search	Peptidase S1.	-	+++
Q99062	CSF3R	Granulocyte colony-stimulating factor receptor	836	Y	1--24	Membrane;Secreted	6	NCSL	NetNGlyc_prediction / string_search	-	-	+++
O14795	UNC13B	Protein unc-13 homolog B	1591	N	-	Cytoplasm;Membrane	1276	NLTL	NetNGlyc_prediction / string_search	-	-	++
P16109	SELP	P-selectin	830	Y	1--41	Membrane	98	NKTW	UniProt-Manual_assertion / NetNGlyc_prediction / string_search	-	-	++
Q9UBF9	MYOT	Myotilin	498	N	-	Cytoplasm;Membrane	445	NQTL	NetNGlyc_prediction / string_search	-	-	+
O75443	TECTA	Alpha-tectorin	2155	Y	1--22	Membrane;Secreted	1565	NGTQ	UniProt-Manual_assertion / NetNGlyc_prediction / string_search	-	-	++
Q5T5P2	KIAA1217	Sickle tail protein homolog	1943	N	-	Cytoplasm	1928	NGSS	NetNGlyc_prediction / string_search	-	-	++
Q9UBG0	MRC2	C-type mannose receptor 2	1479	Y	1--30	Membrane	1350	NYSN	UniProt-Manual_assertion / NetNGlyc_prediction / string_search	C-type lectin 8.	-	++
Q86YW9	MED12L	Mediator of RNA polymerase II transcription subunit 12-like protein	2145	N	-	Nucleus	1795	NYSP	string_search	-	-	---
Q86WU2	LDHD	Probable D-lactate dehydrogenase, mitochondrial	507	N	-	-	115	NLTH	NetNGlyc_prediction / string_search	FAD-binding PCMH-type.	-	+++
Q8TF42	UBASH3B	Ubiquitin-associated and SH3 domain-containing protein B	649	N	-	Cytoplasm;Nucleus	524	NLSV	NetNGlyc_prediction / string_search	-	-	+
P23471	PTPRZ1	Receptor-type tyrosine-protein phosphatase zeta	2315	Y	1--24	Membrane;Secreted	134	NMSS	UniProt-Manual_assertion / NetNGlyc_prediction / string_search	-	-	++
Q7Z7M0	MEGF8	Multiple epidermal growth factor-like domains protein 8	2845	Y	1--27	Membrane	637	NESC	string_search	-	-	-
Q5DID0	UMODL1	Uromodulin-like 1	1318	Y	1--21	Cytoplasm;Membrane	335	NSTQ	UniProt-Manual_assertion / NetNGlyc_prediction / string_search	-	-	++
Q8TF17	SH3TC2	SH3 domain and tetratricopeptide repeat-containing protein 2	1288	N	-	-	717	NTTK	NetNGlyc_prediction / string_search	-	-	+
P46721	SLCO1A2	Solute carrier organic anion transporter family member 1A2	670	N	-	Membrane	412	NSSV	UniProt-Manual_assertion / NetNGlyc_prediction / string_search	-	-	+
P15924	DSP	Desmoplakin	2871	N	-	Cytoplasm	1257	NDSI	string_search	-	-	-
O75071	EFCAB14	EF-hand calcium-binding domain-containing protein 14	495	N	-	-	301	NLTQ	NetNGlyc_prediction / string_search / neXtProt	-	-	+
P11362	FGFR1	Fibroblast growth factor receptor 1	822	Y	1--21	Cytoplasm;Membrane;Nucleus	264	NKTV	UniProt-Manual_assertion / NetNGlyc_prediction / string_search	-	-	+
Q6YBV0	SLC36A4	Proton-coupled amino acid transporter 4	504	N	-	Membrane	453	NISI	string_search	-	-	-
Q96NZ8	WFIKKN1	WAP, Kazal, immunoglobulin, Kunitz and NTR domain-containing protein 1	548	Y	1--19	Secreted	493	NMTA	UniProt-Manual_assertion / NetNGlyc_prediction / string_search	NTR.	-	+
Q93100	PHKB	Phosphorylase b kinase regulatory subunit beta	1093	N	-	Membrane	42	NETL	NetNGlyc_prediction / string_search	-	-	++
Q9BXG8	SPZ1	Spermatogenic leucine zipper protein 1	430	N	-	Cytoplasm;Nucleus	149	NITE	NetNGlyc_prediction / string_search	-	-	+++
Q13425	SNTB2	Beta-2-syntrophin	540	N	-	Cytoplasm;Membrane	238	NSTK	NetNGlyc_prediction / string_search	-	-	++
Q9BTY2	FUCA2	Plasma alpha-L-fucosidase	467	Y	1--28	Secreted	239	NSTG	UniProt-PubMed:19159218 / NetNGlyc_prediction / string_search	-	-	++
Q03001	DST	Dystonin	7570	N	-	Cytoplasm;Membrane;Nucleus	4348	NLSK	NetNGlyc_prediction / string_search	-	-	++
Q01974	ROR2	Tyrosine-protein kinase transmembrane receptor ROR2	943	Y	1--33	Membrane	751	NLSN	NetNGlyc_prediction / string_search	-	-	+
Q99435	NELL2	Protein kinase C-binding protein NELL2	816	Y	1--21	Secreted	635	NCTG	UniProt-Manual_assertion / NetNGlyc_prediction / string_search	-	-	+
Q8TD26	CHD6	Chromodomain-helicase-DNA-binding protein 6	2715	N	-	Nucleus	1862	NHSD	string_search	-	-	--
Q9Y2U5	MAP3K2	Mitogen-activated protein kinase kinase kinase 2	619	N	-	Cytoplasm;Nucleus	122	NGST	NetNGlyc_prediction / string_search	-	-	+
Q13309	SKP2	S-phase kinase-associated protein 2	424	N	-	Cytoplasm;Nucleus	389	NCSH	string_search	-	-	-
Q8IWU5	SULF2	Extracellular sulfatase Sulf-2	870	Y	1--24	-	241	NASQ	UniProt-Manual_assertion / NetNGlyc_prediction / string_search	-	-	+
Q96B67	ARRDC3	Arrestin domain-containing protein 3	414	N	-	Cytoplasm	216	NCSS	NetNGlyc_prediction / string_search	-	-	+
P01588	EPO	Erythropoietin	193	Y	1--27	Secreted	51	NITT	UniProt-PubMed:3949763 / NetNGlyc_prediction / string_search	-	-	++
Q13698	CACNA1S	Voltage-dependent L-type calcium channel subunit alpha-1S	1873	N	-	Membrane	1775	NTSR	string_search	-	-	-
Q9NZI6	TFCP2L1	Transcription factor CP2-like protein 1	479	N	-	Nucleus	288	NASP	string_search	-	-	---
O14513	NCKAP5	Nck-associated protein 5	1909	N	-	-	1248	NRSM	NetNGlyc_prediction / string_search	-	-	+
Q96I59	NARS2	Probable asparagine--tRNA ligase, mitochondrial	477	N	-	-	336	NFTF	string_search	-	-	-
O95486	SEC24A	Protein transport protein Sec24A	1093	N	-	Cytoplasm;Membrane	164	NTSL	NetNGlyc_prediction / string_search	-	-	++
Q9Y2H0	DLGAP4	Disks large-associated protein 4	992	N	-	Membrane	761	NLSY	string_search	-	-	-
Q9BZ29	DOCK9	Dedicator of cytokinesis protein 9	2069	N	-	Membrane	1023	NHSL	NetNGlyc_prediction / string_search	-	-	+
Q86UQ4	ABCA13	ATP-binding cassette sub-family A member 13	5058	N	-	Membrane	566	NMSV	string_search	-	-	-
Q07157	TJP1	Tight junction protein ZO-1	1748	N	-	Membrane	1286	NDTG	NetNGlyc_prediction / string_search	-	-	+
Q9NZS2	KLRF1	Killer cell lectin-like receptor subfamily F member 1	232	N	-	Membrane	96	NISN	UniProt-Manual_assertion / string_search	-	-	-
Q9NXF1	TEX10	Testis-expressed sequence 10 protein	929	N	-	Cytoplasm;Membrane;Nucleus	27	NATP	string_search	-	-	-
Q969R8	ITFG2	Integrin-alpha FG-GAP repeat-containing protein 2	447	N	-	-	253	NVST	NetNGlyc_prediction / string_search	-	-	+
Q9HCE0	EPG5	Ectopic P granules protein 5 homolog	2579	N	-	-	144	NMSV	NetNGlyc_prediction / string_search	-	-	+
Q7LFX5	CHST15	Carbohydrate sulfotransferase 15	561	N	-	Membrane	441	NNTL	string_search	-	-	-
P08913	ADRA2A	Alpha-2A adrenergic receptor	450	N	-	Membrane	10	NASW	UniProt-Manual_assertion / NetNGlyc_prediction / string_search	-	-	++
Q9BTN0	LRFN3	Leucine-rich repeat and fibronectin type-III domain-containing protein 3	628	Y	1--16	Membrane	393	NSTS	UniProt-Manual_assertion / NetNGlyc_prediction / string_search	-	-	++
Q96PE1	GPR124	G-protein coupled receptor 124	1338	Y	1--33	Membrane	737	NVSA	UniProt-Manual_assertion / NetNGlyc_prediction / string_search	GPS.	-	+
A8MT70	ZBBX	Zinc finger B-box domain-containing protein 1	800	N	-	-	462	NSST	string_search	-	-	--
Q9UJP4	KLHL21	Kelch-like protein 21	597	N	-	Cytoplasm	414	NCST	NetNGlyc_prediction / string_search	-	-	+
Q8NH07	OR11H2	Olfactory receptor 11H2	326	N	-	Membrane	13	NVSE	UniProt-Manual_assertion / NetNGlyc_prediction / string_search	-	-	+++
Q9BYS8	LRRC2	Leucine-rich repeat-containing protein 2	371	N	-	-	248	NLTD	string_search	-	-	-
Q9UKF5	ADAM29	Disintegrin and metalloproteinase domain-containing protein 29	820	Y	1--18	Membrane	538	NATY	UniProt-Manual_assertion / NetNGlyc_prediction / string_search	-	-	+
P22314	UBA1	Ubiquitin-like modifier-activating enzyme 1	1058	N	-	Cytoplasm;Nucleus	282	NFSD	NetNGlyc_prediction / string_search	-	-	+
Q9BZL6	PRKD2	Serine/threonine-protein kinase D2	878	N	-	Cytoplasm;Membrane;Nucleus	473	NATY	NetNGlyc_prediction / string_search	-	-	+
Q8TC36	SUN5	SUN domain-containing protein 5	379	N	-	Membrane;Nucleus	33	NTSR	NetNGlyc_prediction / string_search	-	-	+
P12109	COL6A1	Collagen alpha-1(VI) chain	1028	Y	1--19	Secreted	804	NVTA	UniProt-PubMed:19159218 / NetNGlyc_prediction / string_search	-	-	++
Q86VR7	VSIG10L	V-set and immunoglobulin domain-containing protein 10-like	867	Y	1--27	Membrane	88	NMSG	UniProt-Manual_assertion / NetNGlyc_prediction / string_search	-	-	+
Q9BZE2	PUS3	tRNA pseudouridine(38/39) synthase	481	N	-	Nucleus	4	NDTD	NetNGlyc_prediction / string_search	-	-	+++
O94991	SLITRK5	SLIT and NTRK-like protein 5	958	Y	1--40	Membrane	644	NSTG	UniProt-Manual_assertion / NetNGlyc_prediction / string_search	-	-	++
P30085	CMPK1	UMP-CMP kinase	196	N	-	Cytoplasm;Nucleus	105	NKTM	NetNGlyc_prediction / string_search	-	-	++
Q9P267	MBD5	Methyl-CpG-binding domain protein 5	1494	N	-	Nucleus	269	NRTP	string_search	-	-	---
Q53HC9	TSSC1	Protein TSSC1	387	N	-	-	197	NCTQ	NetNGlyc_prediction / string_search	-	-	+
Q08AD1	CAMSAP2	Calmodulin-regulated spectrin-associated protein 2	1489	N	-	Cytoplasm	1334	NAST	string_search	-	-	-
Q9P2P6	STARD9	StAR-related lipid transfer protein 9	4700	N	-	Cytoplasm;Nucleus	4205	NLSL	NetNGlyc_prediction / string_search	-	-	++
O15078	CEP290	Centrosomal protein of 290 kDa	2479	N	-	Cytoplasm;Nucleus	601	NMSE	NetNGlyc_prediction / string_search	-	-	+
Q8N109	KIR2DL5A	Killer cell immunoglobulin-like receptor 2DL5A	375	Y	1--21	Membrane	218	NSSS	UniProt-Manual_assertion / string_search	-	-	-
A8MVM7	N/A	Putative uncharacterized protein ENSP00000382790	634	N	-	-	336	NKTE	NetNGlyc_prediction / string_search	-	-	+
P12109	COL6A1	Collagen alpha-1(VI) chain	1028	Y	1--19	Secreted	537	NGTK	UniProt-Manual_assertion / NetNGlyc_prediction / string_search	-	-	+
Q9H892	TTC12	Tetratricopeptide repeat protein 12	705	N	-	-	62	NKTM	NetNGlyc_prediction / string_search	-	-	++
Q7Z6Z7	HUWE1	E3 ubiquitin-protein ligase HUWE1	4374	N	-	Cytoplasm;Nucleus	3201	NTSR	string_search	-	-	-
Q96BU1	S100PBP	S100P-binding protein	408	N	-	Nucleus	99	NSSY	string_search	-	-	-
Q9HCJ0	TNRC6C	Trinucleotide repeat-containing gene 6C protein	1690	N	-	-	1102	NSSQ	NetNGlyc_prediction / string_search	-	-	+
Q9ULD2	MTUS1	Microtubule-associated tumor suppressor 1	1270	N	-	Cytoplasm;Membrane;Nucleus	69	NISL	NetNGlyc_prediction / string_search	-	-	+
Q5JPF3	ANKRD36C	Ankyrin repeat domain-containing protein 36C	1778	N	-	-	350	NDSV	string_search	-	-	-
Q86U86	PBRM1	Protein polybromo-1	1689	N	-	Nucleus	1382	NMSG	string_search	-	-	-
Q9NPH2	ISYNA1	Inositol-3-phosphate synthase 1	558	N	-	Cytoplasm	70	NGST	NetNGlyc_prediction / string_search	-	-	+
Q9HAS3	SLC28A3	Solute carrier family 28 member 3	691	N	-	Membrane	30	NTSG	NetNGlyc_prediction / string_search	-	-	++
Q8NGG3	OR5T3	Olfactory receptor 5T3	340	N	-	Membrane	119	NKSI	UniProt-Manual_assertion / NetNGlyc_prediction / string_search	-	-	++
Q9BYG0	B3GNT5	Lactosylceramide 1,3-N-acetyl-beta-D-glucosaminyltransferase	378	N	-	Membrane	335	NATD	string_search	-	-	-
B2RXH2	KDM4E	Lysine-specific demethylase 4E	506	N	-	Nucleus	503	NLSL	string_search	-	-	-
Q86UN2	RTN4RL1	Reticulon-4 receptor-like 1	441	Y	1--24	Membrane	355	NCTN	NetNGlyc_prediction / string_search	-	-	+
Q86XN7	PROSER1	Proline and serine-rich protein 1	944	N	-	-	765	NLST	NetNGlyc_prediction / string_search	-	-	+
O95807	TMEM50A	Transmembrane protein 50A	157	N	-	Membrane	53	NHSY	string_search	-	-	-
Q9UNH5	CDC14A	Dual specificity protein phosphatase CDC14A	594	N	-	Cytoplasm;Nucleus	518	NGSS	NetNGlyc_prediction / string_search	-	-	++
O60462	NRP2	Neuropilin-2	931	Y	1--20	Membrane;Secreted	629	NCSF	UniProt-Manual_assertion / string_search	-	-	--
Q3V6T2	CCDC88A	Girdin	1871	N	-	Cytoplasm;Membrane	1097	NTTL	NetNGlyc_prediction / string_search	-	-	+
O75437	ZNF254	Zinc finger protein 254	659	N	-	Nucleus	420	NLTT	NetNGlyc_prediction / string_search	-	-	+
Q99527	GPER1	G-protein coupled estrogen receptor 1	375	N	-	Cytoplasm;Membrane;Nucleus	25	NTTS	UniProt-Manual_assertion / NetNGlyc_prediction / string_search	-	-	+++
Q9BXY0	MAK16	Protein MAK16 homolog	300	N	-	Nucleus	40	NRSS	NetNGlyc_prediction / string_search	-	-	+++
Q9UBW7	ZMYM2	Zinc finger MYM-type protein 2	1377	N	-	Nucleus	186	NVTT	NetNGlyc_prediction / string_search	-	-	+
Q7Z2V1	C16orf82	Protein TNT	217	N	-	-	185	NQTS	NetNGlyc_prediction / string_search	-	-	+
Q7Z5M5	TMC3	Transmembrane channel-like protein 3	1100	N	-	Membrane	16	NASQ	NetNGlyc_prediction / string_search	-	-	+
Q9BUI4	POLR3C	DNA-directed RNA polymerase III subunit RPC3	534	N	-	Nucleus	302	NISK	NetNGlyc_prediction / string_search	-	-	++
P58215	LOXL3	Lysyl oxidase homolog 3	753	Y	1--25	Cytoplasm;Secreted	481	NITE	UniProt-Manual_assertion / NetNGlyc_prediction / string_search	SRCR 4.	-	++
Q8IVG5	SAMD9L	Sterile alpha motif domain-containing protein 9-like	1584	N	-	-	606	NHSI	string_search	-	-	-
P23229	ITGA6	Integrin alpha-6	1130	Y	1--23	Membrane	787	NVTF	UniProt-Manual_assertion / NetNGlyc_prediction / string_search	-	-	++
Q08AN1	ZNF616	Zinc finger protein 616	781	N	-	Nucleus	118	NLTG	NetNGlyc_prediction / string_search	-	-	++
P52292	KPNA2	Importin subunit alpha-1	529	N	-	Cytoplasm;Nucleus	403	NYTS	NetNGlyc_prediction / string_search	-	-	+
Q9UNY4	TTF2	Transcription termination factor 2	1162	N	-	Cytoplasm;Nucleus	975	NGTF	NetNGlyc_prediction / string_search	-	-	++
Q504Y2	PKDCC	Extracellular tyrosine-protein kinase PKDCC	493	Y	1--32	Secreted	460	NQTT	UniProt-Manual_assertion / string_search	Protein kinase.	-	-
Q8IVF4	DNAH10	Dynein heavy chain 10, axonemal	4471	N	-	Cytoplasm	2471	NLSE	string_search	-	-	-
O76009	KRT33A	Keratin, type I cuticular Ha3-I	404	N	-	-	226	NETR	NetNGlyc_prediction / string_search	-	-	+
P12757	SKIL	Ski-like protein	684	N	-	-	482	NNST	string_search	-	-	-
Q86WR6	C17orf64	Uncharacterized protein C17orf64	236	N	-	-	176	NISG	NetNGlyc_prediction / string_search	-	-	+
Q14573	ITPR3	Inositol 1,4,5-trisphosphate receptor type 3	2671	N	-	Membrane	104	NDTE	NetNGlyc_prediction / string_search	-	-	++
Q460N5	PARP14	Poly [ADP-ribose] polymerase 14	1801	N	-	Cytoplasm;Nucleus	1542	NNTS	NetNGlyc_prediction / string_search	-	-	+
P17927	CR1	Complement receptor type 1	2039	Y	1--41	Membrane	959	NASD	UniProt-Manual_assertion / NetNGlyc_prediction / string_search	-	-	+
Q8IWN7	RP1L1	Retinitis pigmentosa 1-like 1 protein	2480	N	-	Cytoplasm	1695	NLSA	NetNGlyc_prediction / string_search	-	-	+
O94769	ECM2	Extracellular matrix protein 2	699	Y	1--20	Secreted	506	NHTR	UniProt-Manual_assertion / string_search	-	-	-
Q6ZV29	PNPLA7	Patatin-like phospholipase domain-containing protein 7	1317	N	-	Membrane;Nucleus	975	NYSQ	UniProt-Manual_assertion / NetNGlyc_prediction / string_search	Patatin.	-	+
Q05682	CALD1	Caldesmon	793	N	-	Cytoplasm	757	NKSP	string_search	-	-	---
Q9P265	DIP2B	Disco-interacting protein 2 homolog B	1576	N	-	-	256	NRSS	NetNGlyc_prediction / string_search	-	-	++
Q86VY9	TMEM200A	Transmembrane protein 200A	491	N	-	Membrane	348	NNSI	string_search	-	-	--
Q86UT8	CCDC84	Coiled-coil domain-containing protein 84	332	N	-	-	81	NLTV	NetNGlyc_prediction / string_search	-	-	+++
Q8IYW5	RNF168	E3 ubiquitin-protein ligase RNF168	571	N	-	Nucleus	424	NFTQ	NetNGlyc_prediction / string_search	-	-	+
Q9BY15	EMR3	EGF-like module-containing mucin-like hormone receptor-like 3	652	Y	1--21	Membrane;Secreted	450	NLTV	NetNGlyc_prediction / string_search	-	-	++
A6NGG8	C2orf71	Uncharacterized protein C2orf71	1288	N	-	-	1222	NSSS	NetNGlyc_prediction / string_search	-	-	+
P26232	CTNNA2	Catenin alpha-2	953	N	-	Cytoplasm;Membrane	351	NNTG	string_search	-	-	-
Q6A555	TXNDC8	Thioredoxin domain-containing protein 8	127	N	-	Cytoplasm	60	NNSP	string_search	Thioredoxin.	-	---
Q96C24	SYTL4	Synaptotagmin-like protein 4	671	N	-	Membrane	537	NLTA	string_search	C2 2.	-	-
Q9BZA8	PCDH11Y	Protocadherin-11 Y-linked	1340	Y	1--28	Membrane	510	NNSP	string_search	-	-	---
P48551	IFNAR2	Interferon alpha/beta receptor 2	515	Y	1--26	Membrane;Secreted	116	NTTL	UniProt-Manual_assertion / NetNGlyc_prediction / string_search	-	-	+
Q9P0U3	SENP1	Sentrin-specific protease 1	644	N	-	Cytoplasm;Nucleus	599	NGSD	NetNGlyc_prediction / string_search	-	-	+
P06744	GPI	Glucose-6-phosphate isomerase	558	N	-	Cytoplasm;Secreted	91	NYTE	NetNGlyc_prediction / string_search	-	-	++
Q9HC62	SENP2	Sentrin-specific protease 2	589	N	-	Cytoplasm;Membrane;Nucleus	87	NGTR	NetNGlyc_prediction / string_search	-	-	+++
Q00722	PLCB2	1-phosphatidylinositol 4,5-bisphosphate phosphodiesterase beta-2	1185	N	-	-	568	NRSY	string_search	-	-	-
P35573	AGL	Glycogen debranching enzyme	1532	N	-	Cytoplasm	797	NGTP	string_search	-	-	---
O94964	SOGA1	Protein SOGA1	1423	N	-	Secreted	1069	NFSR	NetNGlyc_prediction / string_search	-	-	+
O95475	SIX6	Homeobox protein SIX6	246	N	-	Nucleus	8	NFSP	string_search	-	-	--
Q8TDW7	FAT3	Protocadherin Fat 3	4589	Y	1--32	Membrane	880	NSST	UniProt-Manual_assertion / string_search	-	-	--
Q86UU0	BCL9L	B-cell CLL/lymphoma 9-like protein	1499	N	-	Nucleus	6	NKTR	NetNGlyc_prediction / string_search	-	-	++
P49790	NUP153	Nuclear pore complex protein Nup153	1475	N	-	Membrane;Nucleus	1420	NSST	string_search	-	-	-
Q9NZW4	DSPP	Dentin sialophosphoprotein	1301	Y	1--15	Secreted	150	NRSN	UniProt-Manual_assertion / NetNGlyc_prediction / string_search	-	-	+++
Q96MH7	C5orf34	Uncharacterized protein C5orf34	638	N	-	-	559	NWSV	string_search	-	-	-
Q5T0W9	FAM83B	Protein FAM83B	1011	N	-	-	619	NHSV	string_search	-	-	-
O15090	ZNF536	Zinc finger protein 536	1300	N	-	Nucleus	245	NHSV	NetNGlyc_prediction / string_search	-	-	+
Q13098	GPS1	COP9 signalosome complex subunit 1	491	N	-	Cytoplasm;Nucleus	214	NWSH	string_search	-	-	--
Q96PV6	LENG8	Leukocyte receptor cluster member 8	779	N	-	-	235	NHSG	string_search	-	-	-
O75674	TOM1L1	TOM1-like protein 1	476	N	-	Cytoplasm;Membrane	418	NQSL	string_search	-	-	-
A6NKX1	FAM223B	Protein FAM223B	122	N	-	-	68	NSSL	NetNGlyc_prediction / string_search	-	-	+
Q07954	LRP1	Prolow-density lipoprotein receptor-related protein 1	4544	Y	1--19	Cytoplasm;Membrane;Nucleus	1616	NVTV	NetNGlyc_prediction / UniProt-PubMed:19159218 / string_search	-	-	+
Q9P2F8	SIPA1L2	Signal-induced proliferation-associated 1-like protein 2	1722	N	-	-	659	NKTD	NetNGlyc_prediction / string_search	-	-	++
Q7Z5H5	VN1R4	Vomeronasal type-1 receptor 4	301	N	-	Membrane	154	NYTN	UniProt-Manual_assertion / NetNGlyc_prediction / string_search	-	-	+++
P78310	CXADR	Coxsackievirus and adenovirus receptor	365	Y	1--19	Membrane;Secreted	201	NASS	UniProt-Manual_assertion / string_search	Ig-like C2-type 2.	-	-
Q96DT7	ZBTB10	Zinc finger and BTB domain-containing protein 10	871	N	-	Nucleus	464	NISI	NetNGlyc_prediction / string_search	-	-	+
Q9UHX3	EMR2	EGF-like module-containing mucin-like hormone receptor-like 2	823	Y	1--23	Membrane	456	NDTQ	UniProt-Manual_assertion / NetNGlyc_prediction / string_search	-	-	+
O95170	CDRT1	CMT1A duplicated region transcript 1 protein	752	N	-	-	166	NISG	string_search	-	-	-
Q8NI08	NCOA7	Nuclear receptor coactivator 7	942	N	-	Nucleus	594	NSST	NetNGlyc_prediction / string_search	-	-	+
Q17R55	FAM187B	Protein FAM187B	369	Y	1--17	Membrane	68	NISN	UniProt-Manual_assertion / NetNGlyc_prediction / string_search	-	-	+++
Q8NEL0	CCDC54	Coiled-coil domain-containing protein 54	328	N	-	-	20	NLSK	NetNGlyc_prediction / string_search	-	-	+++
Q99250	SCN2A	Sodium channel protein type 2 subunit alpha	2005	N	-	Membrane	604	NDSR	NetNGlyc_prediction / string_search	-	-	+
Q53TN4	CYBRD1	Cytochrome b reductase 1	286	N	-	Membrane	231	NSTI	UniProt-Manual_assertion / NetNGlyc_prediction / string_search	-	-	++
Q9Y267	SLC22A14	Solute carrier family 22 member 14	594	N	-	Membrane	99	NTSW	UniProt-Manual_assertion / NetNGlyc_prediction / string_search	-	-	+
Q92608	DOCK2	Dedicator of cytokinesis protein 2	1830	N	-	Cytoplasm;Membrane	1389	NTTS	NetNGlyc_prediction / string_search	DHR-2.	-	+
Q03164	KMT2A	Histone-lysine N-methyltransferase 2A	3969	N	-	Nucleus	3482	NFTQ	NetNGlyc_prediction / string_search	-	-	+
P47871	GCGR	Glucagon receptor	477	Y	1--25	Membrane	429	NTSN	string_search	-	-	-
Q9BR39	JPH2	Junctophilin-2	696	N	-	Membrane	172	NGTV	NetNGlyc_prediction / string_search	-	-	++
Q9ULD0	OGDHL	2-oxoglutarate dehydrogenase-like, mitochondrial	1010	N	-	-	352	NITL	NetNGlyc_prediction / string_search	-	-	++
Q9ULB5	CDH7	Cadherin-7	785	Y	1--27	Membrane	530	NFSL	UniProt-Manual_assertion / NetNGlyc_prediction / string_search	Cadherin 5.	-	+
O75475	PSIP1	PC4 and SFRS1-interacting protein	530	N	-	Nucleus	103	NASS	NetNGlyc_prediction / string_search	-	-	+
Q9Y2F5	ICE1	Little elongation complex subunit 1	2266	N	-	Nucleus	216	NTTH	NetNGlyc_prediction / string_search	-	-	++
Q8NGI9	OR5A2	Olfactory receptor 5A2	324	N	-	Membrane	43	NLSL	NetNGlyc_prediction / string_search	-	-	+++
Q9H8G1	ZNF430	Zinc finger protein 430	570	N	-	Nucleus	411	NWSS	NetNGlyc_prediction / string_search	-	-	+
Q8TAG5	VSTM2A	V-set and transmembrane domain-containing protein 2A	236	Y	1--24	Secreted	175	NVSA	UniProt-Manual_assertion / NetNGlyc_prediction / string_search	-	-	+
Q9H251	CDH23	Cadherin-23	3354	Y	1--23	Membrane	1818	NLTI	UniProt-Manual_assertion / NetNGlyc_prediction / string_search	-	-	+
Q8WXI7	MUC16	Mucin-16	22152	N	-	Membrane;Secreted	19918	NTSV	UniProt-Manual_assertion / string_search	-	-	---
Q14686	NCOA6	Nuclear receptor coactivator 6	2063	N	-	Nucleus	142	NRSQ	NetNGlyc_prediction / string_search	-	-	++
Q8IX21	FAM178A	Protein FAM178A	1173	N	-	Nucleus	534	NVSS	NetNGlyc_prediction / string_search	-	-	+
A8MVM7	N/A	Putative uncharacterized protein ENSP00000382790	634	N	-	-	246	NASP	string_search	-	-	---
Q9NQW5	PRDM7	Probable histone-lysine N-methyltransferase PRDM7	492	N	-	Nucleus	412	NQSQ	string_search	-	-	-
Q2M389	KIAA1033	WASH complex subunit 7	1173	N	-	-	1107	NLTQ	NetNGlyc_prediction / string_search	-	-	+
Q9NW08	POLR3B	DNA-directed RNA polymerase III subunit RPC2	1133	N	-	Nucleus	784	NQTF	string_search	-	-	-
P59510	ADAMTS20	A disintegrin and metalloproteinase with thrombospondin motifs 20	1910	Y	1--21	Secreted	1061	NSST	UniProt-Manual_assertion / string_search	-	-	-
B4DYI2	SPATA31C2	Spermatogenesis-associated protein 31C2	1134	N	-	Membrane	84	NHSL	NetNGlyc_prediction / string_search	-	-	+
Q8N271	PROM2	Prominin-2	834	Y	1--26	Membrane	270	NATV	UniProt-Manual_assertion / NetNGlyc_prediction / string_search	-	-	++
Q9NYF5	FAM13B	Protein FAM13B	915	N	-	-	358	NASE	string_search	-	-	-
Q58EX2	SDK2	Protein sidekick-2	2172	Y	1--20	Membrane	1670	NLTE	UniProt-Manual_assertion / NetNGlyc_prediction / string_search	-	-	++
P15498	VAV1	Proto-oncogene vav	845	N	-	-	377	NETL	NetNGlyc_prediction / string_search	-	-	+
P34910	EVI2B	Protein EVI2B	448	Y	1--21	Membrane	114	NTSS	UniProt-Manual_assertion / NetNGlyc_prediction / string_search	-	-	+
Q5CZC0	FSIP2	Fibrous sheath-interacting protein 2	6907	N	-	-	1945	NFTV	NetNGlyc_prediction / string_search	-	-	++
O14511	NRG2	Pro-neuregulin-2, membrane-bound isoform	850	N	-	Membrane;Secreted	52	NNSS	UniProt-Manual_assertion / NetNGlyc_prediction / string_search	-	-	+
P14543	NID1	Nidogen-1	1247	Y	1--28	Secreted	1137	NPSQ	NetNGlyc_prediction / UniProt-Manual_assertion	-	-	+
Q9BZW7	TSGA10	Testis-specific gene 10 protein	698	N	-	Cytoplasm;Membrane;Nucleus	652	NYSS	NetNGlyc_prediction / string_search	-	-	++
Q07075	ENPEP	Glutamyl aminopeptidase	957	N	-	Membrane	124	NLSA	UniProt-PubMed:19159218 / NetNGlyc_prediction / string_search	-	-	+
Q9H7R5	ZNF665	Zinc finger protein 665	613	N	-	Nucleus	323	NLTK	NetNGlyc_prediction / string_search	-	-	++
Q86WI3	NLRC5	Protein NLRC5	1866	N	-	Cytoplasm	1754	NQTA	string_search	-	-	-
P12882	MYH1	Myosin-1	1939	N	-	Cytoplasm	981	NLTE	NetNGlyc_prediction / string_search	-	-	+
Q70UQ0	IKBIP	Inhibitor of nuclear factor kappa-B kinase-interacting protein	350	N	-	Membrane	144	NNSL	UniProt-PubMed:19159218 / NetNGlyc_prediction / string_search	-	-	+
Q6UXP9	N/A	Putative uncharacterized protein UNQ9370/PRO34162	181	N	-	-	132	NLSL	NetNGlyc_prediction / string_search	-	-	++
Q9UNF1	MAGED2	Melanoma-associated antigen D2	606	N	-	-	556	NNSA	string_search	-	-	---
O43895	XPNPEP2	Xaa-Pro aminopeptidase 2	674	Y	1--21	Membrane	49	NTTM	UniProt-Manual_assertion / string_search	-	-	-
Q6UWB1	IL27RA	Interleukin-27 receptor subunit alpha	636	Y	1--32	Membrane	374	NLSA	UniProt-Manual_assertion / NetNGlyc_prediction / string_search	-	-	+
Q15111	PLCL1	Inactive phospholipase C-like protein 1	1095	N	-	Cytoplasm	410	NASH	string_search	-	-	-
Q06730	ZNF33A	Zinc finger protein 33A	810	N	-	Nucleus	482	NLTQ	NetNGlyc_prediction / string_search	-	-	++
Q8WXH0	SYNE2	Nesprin-2	6885	N	-	Cytoplasm;Membrane;Nucleus	5119	NQSL	string_search	-	-	-
Q9UHF7	TRPS1	Zinc finger transcription factor Trps1	1281	N	-	Nucleus	339	NFTY	NetNGlyc_prediction / string_search	-	-	++
Q969H0	FBXW7	F-box/WD repeat-containing protein 7	707	N	-	Cytoplasm;Nucleus	70	NDSQ	NetNGlyc_prediction / string_search	-	-	++
Q8IV33	KIAA0825	Uncharacterized protein KIAA0825	1275	N	-	-	949	NYSP	string_search	-	-	--
Q9H2Y7	ZNF106	Zinc finger protein 106	1883	N	-	Nucleus	1458	NSTE	NetNGlyc_prediction / string_search	-	-	+
P54852	EMP3	Epithelial membrane protein 3	163	N	-	Membrane	56	NVSE	UniProt-Manual_assertion / NetNGlyc_prediction / string_search	-	-	++
O15259	NPHP1	Nephrocystin-1	732	N	-	Cytoplasm	478	NSTG	string_search	-	-	-
Q14678	KANK1	KN motif and ankyrin repeat domain-containing protein 1	1352	N	-	Cytoplasm;Membrane;Nucleus	954	NLTD	NetNGlyc_prediction / string_search	-	-	++
Q8NHB8	OR5K2	Olfactory receptor 5K2	316	N	-	Membrane	42	NISL	NetNGlyc_prediction / string_search	-	-	+
Q96EY1	DNAJA3	DnaJ homolog subfamily A member 3, mitochondrial	480	N	-	Cytoplasm;Membrane	103	NASQ	NetNGlyc_prediction / string_search	J.	-	+
Q6ZMK1	CYHR1	Cysteine and histidine-rich protein 1	362	N	-	Cytoplasm	324	NESN	string_search	-	-	-
Q3KR37	GRAMD1B	GRAM domain-containing protein 1B	738	N	-	Membrane	382	NFSV	string_search	-	-	-
Q9UEF7	KL	Klotho	1012	Y	1--33	Membrane;Secreted	159	NGSA	UniProt-Manual_assertion / NetNGlyc_prediction / string_search	-	-	+
Q9NYQ8	FAT2	Protocadherin Fat 2	4349	Y	1--18	Membrane;Nucleus	1175	NITS	NetNGlyc_prediction / UniProt-Manual_assertion / string_search	-	-	+
Q8TER0	SNED1	Sushi, nidogen and EGF-like domain-containing protein 1	1413	Y	1--24	Secreted	145	NATW	UniProt-Manual_assertion / NetNGlyc_prediction / string_search	-	-	++
Q9NSA0	SLC22A11	Solute carrier family 22 member 11	550	N	-	Membrane	310	NLTI	NetNGlyc_prediction / string_search	-	-	+
P07998	RNASE1	Ribonuclease pancreatic	156	Y	1--28	Secreted	116	NGSR	UniProt-PubMed:3202829 / NetNGlyc_prediction / string_search	-	-	+
P10747	CD28	T-cell-specific surface glycoprotein CD28	220	Y	1--18	Membrane	193	NMTP	string_search	-	-	---
Q9Y5Q5	CORIN	Atrial natriuretic peptide-converting enzyme	1042	N	-	Membrane;Secreted	305	NCSE	UniProt-Manual_assertion / NetNGlyc_prediction / string_search	-	-	+
P49757	NUMB	Protein numb homolog	651	N	-	Membrane	625	NKSK	NetNGlyc_prediction / string_search	-	-	+
Q96JI7	SPG11	Spatacsin	2443	N	-	Cytoplasm;Membrane;Nucleus	346	NETI	NetNGlyc_prediction / string_search	-	-	+
Q13111	CHAF1A	Chromatin assembly factor 1 subunit A	956	N	-	Nucleus	748	NGSK	NetNGlyc_prediction / string_search	-	-	+++
O15439	ABCC4	Multidrug resistance-associated protein 4	1325	N	-	Membrane	746	NVTV	UniProt-Manual_assertion / NetNGlyc_prediction / string_search	-	-	++
O75417	POLQ	DNA polymerase theta	2590	N	-	-	1301	NKTK	NetNGlyc_prediction / string_search	-	-	+
Q9NR30	DDX21	Nucleolar RNA helicase 2	783	N	-	Nucleus	485	NGSF	string_search	Helicase C-terminal.	-	-
Q7Z407	CSMD3	CUB and sushi domain-containing protein 3	3707	N	-	Membrane	2711	NGSH	UniProt-Manual_assertion / NetNGlyc_prediction / string_search	-	-	+
P0C860	MSL3P1	Putative male-specific lethal-3 protein-like 2	447	N	-	Nucleus	227	NRSQ	NetNGlyc_prediction / string_search	MRG.	-	++
Q86UP2	KTN1	Kinectin	1357	N	-	Membrane	1055	NKTS	UniProt-Manual_assertion / NetNGlyc_prediction / string_search	-	-	+
Q00872	MYBPC1	Myosin-binding protein C, slow-type	1141	N	-	-	1063	NATL	string_search	Ig-like C2-type 7.	-	-
O75674	TOM1L1	TOM1-like protein 1	476	N	-	Cytoplasm;Membrane	43	NTTQ	NetNGlyc_prediction / string_search	-	-	+
Q9NQ25	SLAMF7	SLAM family member 7	335	Y	1--22	Membrane	56	NTTP	string_search	-	-	---
Q8IW40	CCDC103	Coiled-coil domain-containing protein 103	242	N	-	Cytoplasm	179	NLSL	NetNGlyc_prediction / string_search	-	-	+
Q96GQ7	DDX27	Probable ATP-dependent RNA helicase DDX27	796	N	-	Nucleus	496	NLSQ	NetNGlyc_prediction / string_search	Helicase C-terminal.	-	+++
Q9UJW8	ZNF180	Zinc finger protein 180	692	N	-	Nucleus	559	NRSS	NetNGlyc_prediction / string_search	-	-	+
Q86VF7	NRAP	Nebulin-related-anchoring protein	1730	N	-	-	522	NYTL	NetNGlyc_prediction / string_search	-	-	++
Q0VF96	CGNL1	Cingulin-like protein 1	1302	N	-	-	58	NNTE	NetNGlyc_prediction / string_search	-	-	++
Q8NH07	OR11H2	Olfactory receptor 11H2	326	N	-	Membrane	18	NSSF	UniProt-Manual_assertion / NetNGlyc_prediction / string_search	-	-	+
Q8NGD3	OR4K5	Olfactory receptor 4K5	323	N	-	Membrane	65	NLSF	NetNGlyc_prediction / string_search	-	-	++
Q8TCU5	GRIN3A	Glutamate receptor ionotropic, NMDA 3A	1115	Y	1--23	Membrane	285	NNSK	UniProt-Manual_assertion / NetNGlyc_prediction / string_search	-	-	+
P48058	GRIA4	Glutamate receptor 4	902	Y	1--20	Membrane	414	NRTV	UniProt-Manual_assertion / NetNGlyc_prediction / string_search	-	-	++
Q32NC0	C18orf21	UPF0711 protein C18orf21	220	N	-	-	108	NRTV	NetNGlyc_prediction / string_search	-	-	++
P51587	BRCA2	Breast cancer type 2 susceptibility protein	3418	N	-	Cytoplasm;Nucleus	1246	NISE	NetNGlyc_prediction / string_search	-	-	+
O15031	PLXNB2	Plexin-B2	1838	Y	1--19	Membrane	391	NLTA	UniProt-Manual_assertion / NetNGlyc_prediction / string_search	-	-	+++
Q9H2U1	DHX36	ATP-dependent RNA helicase DHX36	1008	N	-	Cytoplasm;Nucleus	288	NSTG	NetNGlyc_prediction / string_search	-	-	++
Q9NQ38	SPINK5	Serine protease inhibitor Kazal-type 5	1064	Y	1--22	Secreted	505	NGTL	NetNGlyc_prediction / string_search	-	-	+
[truncated: 57,342 more rows]
