# Supplementary material for: Loss and gain of N-linked glycosylation sequons due to single-nucleotide variation in cancer
Source: Sci Rep. 2018 Mar 12;8:4322. doi: 10.1038/s41598-018-22345-2 (PMC5847511; doi:10.1038/s41598-018-22345-2)
Supplement: Supplementary file 2 — Table S2 [file 41598_2018_22345_MOESM2_ESM.xlsx]

## Sheet: S2-Counts
UniProtKB_AC	Gene_Name	Protein_Name	Sequence_Length	Signal_Peptide_Existence	Signal_Peptide_Position	Cellular_Component	High_Confidence_Sequon	NetNGlyc_Predicted_Sequon	String_Search_Sequon	LOG_somatic_only_HC_sequon	LOG_somatic_only_NetNGlyc_sequon	LOG_somatic_only_SS_sequon	GOG_somatic_only_sequon	Count_by_length_total	Count_by_length_LOG_HC	Count_by_length_GOG_HC	Residues_per_NLG_GOG_HC
P04637	TP53	Cellular tumor antigen p53	393	N	-	Cytoplasm;Nucleus	0	2	3	0	2	3	15	0	0	0.0381679	26.2
Q16777	HIST2H2AC	Histone H2A type 2-C	129	N	-	Nucleus	0	0	0	0	0	0	3	0	0	0.0232558	43
P62328	TMSB4X	Thymosin beta-4	44	N	-	Cytoplasm	0	0	0	0	0	0	1	0	0	0.0227273	44
P63313	TMSB10	Thymosin beta-10	44	N	-	Cytoplasm	0	0	0	0	0	0	1	0	0	0.0227273	44
Q0P641	C2orf80	Uncharacterized protein C2orf80	193	N	-	-	0	2	2	0	0	0	4	0	0	0.0207254	48.25
P42771	CDKN2A	Cyclin-dependent kinase inhibitor 2A, isoforms 1/2/3	156	N	-	Cytoplasm;Nucleus	0	0	0	0	0	0	3	0	0	0.0192308	52
Q5T292	C10orf128	Putative uncharacterized protein C10orf128	105	Y	1--19	Membrane	0	1	1	0	1	1	2	0	0	0.0190476	52.5
Q8WXC6	MYEOV2	Myeloma-overexpressed gene 2 protein	57	N	-	-	0	0	0	0	0	0	1	0	0	0.0175439	57
Q3LHN1	KRTAP21-3	Keratin-associated protein 21-3	58	N	-	-	0	0	0	0	0	0	1	0	0	0.0172414	58
Q6JVE9	LCN8	Epididymal-specific lipocalin-8	175	Y	1--25	Secreted	2	2	2	0	0	0	3	0.0114286	0	0.0171429	58.3333
Q6UW15	REG3G	Regenerating islet-derived protein 3-gamma	175	Y	1--26	Cytoplasm;Secreted	0	0	0	0	0	0	3	0	0	0.0171429	58.3333
Q5JS54	PSMG4	Proteasome assembly chaperone 4	123	N	-	-	0	1	1	0	0	0	2	0	0	0.0162602	61.5
Q99788	CMKLR1	Chemokine-like receptor 1	373	N	-	Membrane	2	1	2	2	1	2	6	0.00536193	0.00536193	0.0160858	62.1667
Q8NGL0	OR5L2	Olfactory receptor 5L2	311	N	-	Membrane	2	3	3	0	1	1	5	0.00643087	0	0.0160772	62.2
Q6UXB1	IGFL3	Insulin growth factor-like family member 3	125	Y	1--24	Secreted	0	0	0	0	0	0	2	0	0	0.016	62.5
P62807	HIST1H2BC	Histone H2B type 1-C/E/F/G/I	126	N	-	Nucleus	0	0	0	0	0	0	2	0	0	0.015873	63
P15954	COX7C	Cytochrome c oxidase subunit 7C, mitochondrial	63	N	-	Membrane	0	0	0	0	0	0	1	0	0	0.015873	63
Q5VVB8	TMEM244	Transmembrane protein 244	128	N	-	Membrane	0	0	0	0	0	0	2	0	0	0.015625	64
Q9BTM1	H2AFJ	Histone H2A.J	129	N	-	Nucleus	0	0	0	0	0	0	2	0	0	0.0155039	64.5
O00264	PGRMC1	Membrane-associated progesterone receptor component 1	195	N	-	Membrane	0	0	0	0	0	0	3	0	0	0.0153846	65
O95626	ANP32D	Acidic leucine-rich nuclear phosphoprotein 32 family member D	131	N	-	-	0	1	2	0	1	1	2	0	0	0.0152672	65.5
Q9Y6X1	SERP1	Stress-associated endoplasmic reticulum protein 1	66	N	-	Membrane	0	1	1	0	0	0	1	0	0	0.0151515	66
Q7Z5A9	FAM19A1	Protein FAM19A1	133	Y	1--19	Secreted	0	0	0	0	0	0	2	0	0	0.0150376	66.5
Q16612	NREP	Neuronal regeneration-related protein	68	N	-	Cytoplasm	0	0	0	0	0	0	1	0	0	0.0147059	68
P60059	SEC61G	Protein transport protein Sec61 subunit gamma	68	N	-	Membrane	0	0	0	0	0	0	1	0	0	0.0147059	68
Q9H4X1	RGCC	Regulator of cell cycle RGCC	137	N	-	Cytoplasm;Nucleus	0	0	0	0	0	0	2	0	0	0.0145985	68.5
P52758	HRSP12	Ribonuclease UK114	137	N	-	Cytoplasm;Nucleus	0	0	0	0	0	0	2	0	0	0.0145985	68.5
Q86TE4	LUZP2	Leucine zipper protein 2	346	Y	1--19	Secreted	3	2	3	0	0	0	5	0.00867052	0	0.0144509	69.2
P26583	HMGB2	High mobility group protein B2	209	N	-	Nucleus	0	0	0	0	0	0	3	0	0	0.0143541	69.6667
O15239	NDUFA1	NADH dehydrogenase [ubiquinone] 1 alpha subcomplex subunit 1	70	N	-	Membrane	0	0	0	0	0	0	1	0	0	0.0142857	70
P63173	RPL38	60S ribosomal protein L38	70	N	-	-	0	0	0	0	0	0	1	0	0	0.0142857	70
P01229	LHB	Lutropin subunit beta	141	Y	1--20	Secreted	1	1	1	0	0	0	2	0.0070922	0	0.0141844	70.5
Q8N5N4	C3orf22	Uncharacterized protein C3orf22	141	N	-	-	0	1	1	0	0	0	2	0	0	0.0141844	70.5
Q5MJ09	SPANXN3	Sperm protein associated with the nucleus on the X chromosome N3	141	N	-	-	0	0	0	0	0	0	2	0	0	0.0141844	70.5
O60234	GMFG	Glia maturation factor gamma	142	N	-	-	0	0	1	0	0	0	2	0	0	0.0140845	71
Q3LI64	KRTAP6-1	Keratin-associated protein 6-1	71	N	-	-	0	0	0	0	0	0	1	0	0	0.0140845	71
Q9Y231	FUT9	Alpha-(1,3)-fucosyltransferase 9	359	N	-	Membrane	3	3	3	1	1	1	5	0.00835655	0.00278552	0.0139276	71.8
P56178	DLX5	Homeobox protein DLX-5	289	N	-	Nucleus	0	1	2	0	0	0	4	0	0	0.0138408	72.25
Q9BZL1	UBL5	Ubiquitin-like protein 5	73	N	-	Cytoplasm	0	0	0	0	0	0	1	0	0	0.0136986	73
Q86VG3	C11orf74	Uncharacterized protein C11orf74	221	N	-	-	0	1	1	0	0	0	3	0	0	0.0135747	73.6667
O75886	STAM2	Signal transducing adapter molecule 2	525	N	-	Cytoplasm;Membrane	0	4	4	0	0	0	7	0	0	0.0133333	75
P62269	RPS18	40S ribosomal protein S18	152	N	-	Cytoplasm	0	0	0	0	0	0	2	0	0	0.0131579	76
Q96GX8	C16orf74	Uncharacterized protein C16orf74	76	N	-	-	0	0	0	0	0	0	1	0	0	0.0131579	76
O75506	HSBP1	Heat shock factor-binding protein 1	76	N	-	Nucleus	0	0	0	0	0	0	1	0	0	0.0131579	76
Q86XR5	PRIMA1	Proline-rich membrane anchor 1	153	Y	1--35	Membrane	1	2	2	0	0	0	2	0.00653595	0	0.0130719	76.5
P26717	KLRC2	NKG2-C type II integral membrane protein	231	N	-	Membrane	3	2	5	0	0	1	3	0.012987	0	0.012987	77
Q6UW10	SFTA2	Surfactant-associated protein 2	78	Y	1--19	Secreted	1	1	1	0	0	0	1	0.0128205	0	0.0128205	78
Q9NRR8	CDC42SE1	CDC42 small effector protein 1	79	N	-	Cytoplasm;Membrane	0	0	0	0	0	0	1	0	0	0.0126582	79
P14138	EDN3	Endothelin-3	238	Y	1--16	Secreted	0	0	0	0	0	0	3	0	0	0.012605	79.3333
P01138	NGF	Beta-nerve growth factor	241	Y	1--18	Secreted	2	2	3	0	0	1	3	0.00829876	0	0.0124481	80.3333
Q86YL7	PDPN	Podoplanin	162	Y	1--22	Membrane	0	0	0	0	0	0	2	0	0	0.0123457	81
Q4LDR2	CTXN3	Cortexin-3	81	N	-	Membrane	0	1	1	0	1	1	1	0	0	0.0123457	81
Q8NDC0	MAPK1IP1L	MAPK-interacting and spindle-stabilizing protein-like	245	N	-	-	0	0	0	0	0	0	3	0	0	0.0122449	81.6667
Q9P1T7	MDFIC	MyoD family inhibitor domain-containing protein	246	N	-	Cytoplasm;Nucleus	0	0	0	0	0	0	3	0	0	0.0121951	82
P07477	PRSS1	Trypsin-1	247	Y	1--15	Secreted	0	0	0	0	0	0	3	0	0	0.0121457	82.3333
Q86VZ2	WDR5B	WD repeat-containing protein 5B	330	N	-	-	0	3	3	0	2	2	4	0	0	0.0121212	82.5
P05451	REG1A	Lithostathine-1-alpha	166	Y	1--22	Secreted	0	0	0	0	0	0	2	0	0	0.0120482	83
Q9Y5J9	TIMM8B	Mitochondrial import inner membrane translocase subunit Tim8 B	83	N	-	Membrane	0	0	0	0	0	0	1	0	0	0.0120482	83
Q8WXD5	GEMIN6	Gem-associated protein 6	167	N	-	Cytoplasm;Nucleus	0	1	1	0	0	0	2	0	0	0.011976	83.5
Q8WWR9	C8orf22	Pancreatic progenitor cell differentiation and proliferation factor-like protein	84	N	-	-	0	0	0	0	0	0	1	0	0	0.0119048	84
P01282	VIP	VIP peptides	170	Y	1--20	Secreted	0	2	3	0	0	0	2	0	0	0.0117647	85
Q5JX71	FAM209A	Protein FAM209A	171	Y	1--19	Membrane	0	0	1	0	0	0	2	0	0	0.0116959	85.5
Q9UMX5	NENF	Neudesin	172	Y	1--31	Secreted	0	0	0	0	0	0	2	0	0	0.0116279	86
Q9BV99	LRRC61	Leucine-rich repeat-containing protein 61	259	N	-	-	0	1	1	0	0	0	3	0	0	0.011583	86.3333
O14948	TFEC	Transcription factor EC	347	N	-	Nucleus	0	0	0	0	0	0	4	0	0	0.0115274	86.75
Q14802	FXYD3	FXYD domain-containing ion transport regulator 3	87	Y	1--20	Membrane	0	0	0	0	0	0	1	0	0	0.0114943	87
Q9Y3C4	TPRKB	EKC/KEOPS complex subunit TPRKB	175	N	-	Cytoplasm;Nucleus	0	3	4	0	0	0	2	0	0	0.0114286	87.5
Q5EE01	CENPW	Centromere protein W	88	N	-	Nucleus	0	0	0	0	0	0	1	0	0	0.0113636	88
Q30KQ5	DEFB115	Beta-defensin 115	88	Y	1--27	Secreted	0	0	0	0	0	0	1	0	0	0.0113636	88
P14770	GP9	Platelet glycoprotein IX	177	Y	1--16	Membrane	1	1	1	0	0	0	2	0.00564972	0	0.0112994	88.5
Q8IUQ0	CLVS1	Clavesin-1	354	N	-	Membrane	0	0	1	0	0	1	4	0	0	0.0112994	88.5
Q13352	ITGB3BP	Centromere protein R	177	N	-	Cytoplasm;Nucleus	0	1	1	0	0	0	2	0	0	0.0112994	88.5
P55286	CDH8	Cadherin-8	799	Y	1--29	Membrane	6	5	6	2	2	2	9	0.00750939	0.00250313	0.0112641	88.7778
P0C0P6	NPS	Neuropeptide S	89	Y	1--23	Secreted	0	0	0	0	0	0	1	0	0	0.011236	89
P10997	IAPP	Islet amyloid polypeptide	89	Y	1--22	Secreted	0	0	0	0	0	0	1	0	0	0.011236	89
Q9H503	BANF2	Barrier-to-autointegration factor-like protein	90	N	-	Cytoplasm;Nucleus	0	0	1	0	0	1	1	0	0	0.0111111	90
Q49B96	COX19	Cytochrome c oxidase assembly protein COX19	90	N	-	Cytoplasm	0	0	0	0	0	0	1	0	0	0.0111111	90
P20138	CD33	Myeloid cell surface antigen CD33	364	Y	1--17	Membrane	5	5	6	2	2	2	4	0.0137363	0.00549451	0.010989	91
Q02223	TNFRSF17	Tumor necrosis factor receptor superfamily member 17	184	N	-	Membrane	0	1	1	0	0	0	2	0	0	0.0108696	92
P80511	S100A12	Protein S100-A12	92	N	-	Cytoplasm;Membrane;Secreted	0	0	0	0	0	0	1	0	0	0.0108696	92
Q99440	C4orf6	Uncharacterized protein C4orf6	93	N	-	-	0	0	0	0	0	0	1	0	0	0.0107527	93
Q9Y286	SIGLEC7	Sialic acid-binding Ig-like lectin 7	467	Y	1--18	Membrane	8	9	9	1	1	1	5	0.0171306	0.00214133	0.0107066	93.4
Q6PJE2	POMZP3	POM121 and ZP3 fusion protein	187	N	-	-	0	0	1	0	0	0	2	0	0	0.0106952	93.5
P23297	S100A1	Protein S100-A1	94	N	-	Cytoplasm	0	0	0	0	0	0	1	0	0	0.0106383	94
P01570	IFNA14	Interferon alpha-14	189	Y	1--23	Secreted	1	1	2	1	1	2	2	0.00529101	0.00529101	0.010582	94.5
P01569	IFNA5	Interferon alpha-5	189	Y	1--21	Secreted	0	0	0	0	0	0	2	0	0	0.010582	94.5
P01116	KRAS	GTPase KRas	189	N	-	Cytoplasm;Membrane	0	1	1	0	0	0	2	0	0	0.010582	94.5
Q9BSF0	C2orf88	Small membrane A-kinase anchor protein	95	N	-	Membrane	0	0	0	0	0	0	1	0	0	0.0105263	95
Q5TA77	LCE3B	Late cornified envelope protein 3B	95	N	-	-	0	0	0	0	0	0	1	0	0	0.0105263	95
O43610	SPRY3	Protein sprouty homolog 3	288	N	-	Cytoplasm;Membrane	0	0	0	0	0	0	3	0	0	0.0104167	96
P59990	KRTAP12-1	Keratin-associated protein 12-1	96	N	-	-	0	0	0	0	0	0	1	0	0	0.0104167	96
Q8TF09	DYNLRB2	Dynein light chain roadblock-type 2	96	N	-	Cytoplasm	0	1	1	0	0	0	1	0	0	0.0104167	96
Q9NP97	DYNLRB1	Dynein light chain roadblock-type 1	96	N	-	Cytoplasm	0	0	0	0	0	0	1	0	0	0.0104167	96
P84074	HPCA	Neuron-specific calcium-binding protein hippocalcin	193	N	-	-	0	0	0	0	0	0	2	0	0	0.0103627	96.5
P01303	NPY	Pro-neuropeptide Y	97	Y	1--28	Secreted	0	0	0	0	0	0	1	0	0	0.0103093	97
H0UI37	TSTD3	Thiosulfate sulfurtransferase/rhodanese-like domain-containing protein 3	97	N	-	-	0	0	0	0	0	0	1	0	0	0.0103093	97
P12838	DEFA4	Neutrophil defensin 4	97	Y	1--19	Secreted	0	0	0	0	0	0	1	0	0	0.0103093	97
P48594	SERPINB4	Serpin B4	390	N	-	Cytoplasm	0	3	4	0	0	0	4	0	0	0.0102564	97.5
O14836	TNFRSF13B	Tumor necrosis factor receptor superfamily member 13B	293	N	-	Membrane	1	0	1	0	0	0	3	0.00341297	0	0.0102389	97.6667
Q99525	HIST1H4G	Histone H4-like protein type G	98	N	-	Nucleus	0	0	0	0	0	0	1	0	0	0.0102041	98
P80098	CCL7	C-C motif chemokine 7	99	Y	1--23	Secreted	1	0	1	0	0	0	1	0.010101	0	0.010101	99
P49802	RGS7	Regulator of G-protein signaling 7	495	N	-	-	0	2	3	0	0	0	5	0	0	0.010101	99
P80075	CCL8	C-C motif chemokine 8	99	Y	1--23	Secreted	0	0	0	0	0	0	1	0	0	0.010101	99
Q15651	HMGN3	High mobility group nucleosome-binding domain-containing protein 3	99	N	-	Nucleus	0	0	0	0	0	0	1	0	0	0.010101	99
Q6DJT9	PLAG1	Zinc finger protein PLAG1	500	N	-	Nucleus	0	1	1	0	0	0	5	0	0	0.01	100
Q9H3V2	MS4A5	Membrane-spanning 4-domains subfamily A member 5	200	N	-	Membrane	0	0	0	0	0	0	2	0	0	0.01	100
Q8N0T1	C8orf59	Uncharacterized protein C8orf59	100	N	-	-	0	0	0	0	0	0	1	0	0	0.01	100
Q13795	ARFRP1	ADP-ribosylation factor-related protein 1	201	N	-	-	0	0	0	0	0	0	2	0	0	0.00995025	100.5
Q5TBE3	C9orf153	Uncharacterized protein C9orf153	101	N	-	-	0	0	0	0	0	0	1	0	0	0.00990099	101
Q3B7S5	SMIM21	Small integral membrane protein 21	101	N	-	Membrane	0	1	1	0	0	0	1	0	0	0.00990099	101
Q5K130	CLLU1OS	Putative chronic lymphocytic leukemia up-regulated protein 1 opposite strand transcript protein	101	N	-	-	0	1	1	0	0	0	1	0	0	0.00990099	101
P32929	CTH	Cystathionine gamma-lyase	405	N	-	Cytoplasm	0	0	0	0	0	0	4	0	0	0.00987654	101.25
Q9H9S0	NANOG	Homeobox protein NANOG	305	N	-	Nucleus	0	3	7	0	0	1	3	0	0	0.00983607	101.667
Q5TID7	CCDC181	Coiled-coil domain-containing protein 181	509	N	-	-	0	4	4	0	1	1	5	0	0	0.00982318	101.8
P52565	ARHGDIA	Rho GDP-dissociation inhibitor 1	204	N	-	Cytoplasm	0	1	1	0	0	0	2	0	0	0.00980392	102
Q96AH0	NABP1	SOSS complex subunit B2	204	N	-	Nucleus	0	0	3	0	0	0	2	0	0	0.00980392	102
C9J3I9	C5orf58	Putative uncharacterized protein C5orf58	102	N	-	-	0	0	0	0	0	0	1	0	0	0.00980392	102
Q8NGD1	OR4N2	Olfactory receptor 4N2	307	N	-	Membrane	1	1	1	0	0	0	3	0.00325733	0	0.00977199	102.333
P49798	RGS4	Regulator of G-protein signaling 4	205	N	-	-	0	0	1	0	0	0	2	0	0	0.0097561	102.5
Q8NGF8	OR4B1	Olfactory receptor 4B1	309	N	-	Membrane	1	1	2	1	1	2	3	0.00323625	0.00323625	0.00970874	103
Q96RC9	OR8B4	Olfactory receptor 8B4	309	N	-	Membrane	1	2	2	1	1	1	3	0.00323625	0.00323625	0.00970874	103
Q6X4U4	SOSTDC1	Sclerostin domain-containing protein 1	206	Y	1--23	Secreted	2	2	2	0	0	0	2	0.00970874	0	0.00970874	103
O75964	ATP5L	ATP synthase subunit g, mitochondrial	103	N	-	Membrane	0	0	0	0	0	0	1	0	0	0.00970874	103
Q8NGL9	OR4C16	Olfactory receptor 4C16	310	N	-	Membrane	1	1	2	0	0	0	3	0.00322581	0	0.00967742	103.333
Q8N0Y5	OR8I2	Olfactory receptor 8I2	310	N	-	Membrane	1	1	2	0	0	0	3	0.00322581	0	0.00967742	103.333
Q3LI81	KRTAP27-1	Keratin-associated protein 27-1	207	N	-	-	0	1	1	0	1	1	2	0	0	0.00966184	103.5
Q8TAG6	C8orf46	Uncharacterized protein C8orf46	207	N	-	-	0	0	0	0	0	0	2	0	0	0.00966184	103.5
Q96R48	OR2A5	Olfactory receptor 2A5	311	N	-	Membrane	1	1	1	1	1	1	3	0.00321543	0.00321543	0.0096463	103.667
O14495	PPAP2B	Lipid phosphate phosphohydrolase 3	311	N	-	Membrane	1	0	1	0	0	0	3	0.00321543	0	0.0096463	103.667
Q8WZ94	OR5P3	Olfactory receptor 5P3	311	N	-	Membrane	1	2	2	0	0	0	3	0.00321543	0	0.0096463	103.667
Q96BM0	IFI27L1	Interferon alpha-inducible protein 27-like protein 1	104	N	-	Membrane	0	0	0	0	0	0	1	0	0	0.00961538	104
Q8NGL4	OR5D13	Olfactory receptor 5D13	314	N	-	Membrane	1	1	1	1	1	1	3	0.00318471	0.00318471	0.00955414	104.667
Q14722	KCNAB1	Voltage-gated potassium channel subunit beta-1	419	N	-	Cytoplasm	0	0	0	0	0	0	4	0	0	0.00954654	104.75
Q8NGM1	OR4C15	Olfactory receptor 4C15	316	N	-	Membrane	1	1	2	0	0	1	3	0.00316456	0	0.00949367	105.333
Q8TDM0	BCAS4	Breast carcinoma-amplified sequence 4	211	N	-	Cytoplasm	0	0	0	0	0	0	2	0	0	0.00947867	105.5
Q9GZP8	IMUP	Immortalization up-regulated protein	106	N	-	Nucleus	0	0	0	0	0	0	1	0	0	0.00943396	106
P35754	GLRX	Glutaredoxin-1	106	N	-	Cytoplasm	0	0	1	0	0	0	1	0	0	0.00943396	106
O76080	ZFAND5	AN1-type zinc finger protein 5	213	N	-	Cytoplasm	0	0	1	0	0	0	2	0	0	0.00938967	106.5
Q9Y581	INSL6	Insulin-like peptide INSL6	213	Y	1--20	Secreted	0	1	1	0	1	1	2	0	0	0.00938967	106.5
P15814	IGLL1	Immunoglobulin lambda-like polypeptide 1	213	Y	1--37	Secreted	0	0	0	0	0	0	2	0	0	0.00938967	106.5
Q8NG77	OR2T12	Olfactory receptor 2T12	320	N	-	Membrane	1	1	2	1	1	1	3	0.003125	0.003125	0.009375	106.667
Q8NGI2	OR52N4	Olfactory receptor 52N4	321	N	-	Membrane	1	1	1	1	1	1	3	0.00311526	0.00311526	0.00934579	107
O00587	MFNG	Beta-1,3-N-acetylglucosaminyltransferase manic fringe	321	N	-	Membrane	2	2	3	0	0	1	3	0.00623053	0	0.00934579	107
Q99608	NDN	Necdin	321	N	-	Nucleus	0	0	0	0	0	0	3	0	0	0.00934579	107
Q96HJ5	MS4A3	Membrane-spanning 4-domains subfamily A member 3	214	N	-	Cytoplasm;Membrane	0	1	1	0	1	1	2	0	0	0.00934579	107
A2A2V5	SERTM1	Serine-rich and transmembrane domain-containing protein 1	107	N	-	Membrane	0	1	2	0	0	0	1	0	0	0.00934579	107
Q96E16	SMIM19	Small integral membrane protein 19	107	N	-	Membrane	0	0	0	0	0	0	1	0	0	0.00934579	107
Q9H0Q0	FAM49A	Protein FAM49A	323	N	-	-	0	3	3	0	1	1	3	0	0	0.00928793	107.667
Q8NGC9	OR11H4	Olfactory receptor 11H4	324	N	-	Membrane	1	1	1	0	0	0	3	0.00308642	0	0.00925926	108
Q9NXF7	DCAF16	DDB1- and CUL4-associated factor 16	216	N	-	-	0	3	4	0	1	1	2	0	0	0.00925926	108
Q9HD89	RETN	Resistin	108	Y	1--18	Secreted	0	0	0	0	0	0	1	0	0	0.00925926	108
Q63HK5	TSHZ3	Teashirt homolog 3	1081	N	-	Nucleus	0	4	6	0	1	2	10	0	0	0.00925069	108.1
Q8TD46	CD200R1	Cell surface glycoprotein CD200 receptor 1	325	Y	1--28	Membrane;Secreted	8	9	9	2	2	2	3	0.0246154	0.00615385	0.00923077	108.333
O95258	SLC25A14	Brain mitochondrial carrier protein 1	325	N	-	Membrane	0	0	0	0	0	0	3	0	0	0.00923077	108.333
Q9NY12	GAR1	H/ACA ribonucleoprotein complex subunit 1	217	N	-	Nucleus	0	0	0	0	0	0	2	0	0	0.00921659	108.5
O43927	CXCL13	C-X-C motif chemokine 13	109	Y	1--22	Secreted	0	0	1	0	0	0	1	0	0	0.00917431	109
Q9NYP8	C21orf62	Uncharacterized protein C21orf62	219	Y	1--19	-	3	5	5	0	1	1	2	0.0136986	0	0.00913242	109.5
P29459	IL12A	Interleukin-12 subunit alpha	219	Y	1--22	Secreted	2	2	3	0	0	0	2	0.00913242	0	0.00913242	109.5
Q14247	CTTN	Src substrate cortactin	550	N	-	Cytoplasm	0	0	1	0	0	0	5	0	0	0.00909091	110
Q9H0Y0	ATG10	Ubiquitin-like-conjugating enzyme ATG10	220	N	-	Cytoplasm	0	1	1	0	0	0	2	0	0	0.00909091	110
Q9UHC6	CNTNAP2	Contactin-associated protein-like 2	1331	Y	1--27	Membrane	12	10	13	5	3	5	12	0.00901578	0.00375657	0.00901578	110.917
P04179	SOD2	Superoxide dismutase [Mn], mitochondrial	222	N	-	-	0	3	4	0	0	0	2	0	0	0.00900901	111
O96002	TMEM257	Transmembrane protein 257	111	N	-	Membrane	0	0	0	0	0	0	1	0	0	0.00900901	111
Q96AX2	RAB37	Ras-related protein Rab-37	223	N	-	-	0	1	1	0	0	0	2	0	0	0.00896861	111.5
Q9BV86	NTMT1	N-terminal Xaa-Pro-Lys N-methyltransferase 1	223	N	-	Nucleus	0	1	2	0	0	0	2	0	0	0.00896861	111.5
P11465	PSG2	Pregnancy-specific beta-1-glycoprotein 2	335	Y	1--34	Secreted	4	4	4	0	0	0	3	0.0119403	0	0.00895522	111.667
Q8NGF0	OR52B6	Olfactory receptor 52B6	335	N	-	Membrane	1	1	1	0	0	0	3	0.00298507	0	0.00895522	111.667
Q15915	ZIC1	Zinc finger protein ZIC 1	447	N	-	Cytoplasm;Nucleus	0	2	3	0	0	1	4	0	0	0.00894855	111.75
Q9Y271	CYSLTR1	Cysteinyl leukotriene receptor 1	337	N	-	Membrane	4	3	5	0	0	1	3	0.0118694	0	0.00890208	112.333
Q13634	CDH18	Cadherin-18	790	Y	1--24	Membrane	4	4	4	0	0	0	7	0.00506329	0	0.00886076	112.857
Q8TBZ6	TRMT10A	tRNA methyltransferase 10 homolog A	339	N	-	-	0	1	2	0	0	1	3	0	0	0.00884956	113
Q9UBF6	RNF7	RING-box protein 2	113	N	-	Cytoplasm;Nucleus	0	0	1	0	0	0	1	0	0	0.00884956	113
Q8NFQ5	BPIFB6	BPI fold-containing family B member 6	453	Y	1--18	Secreted	2	2	2	1	1	1	4	0.00441501	0.00220751	0.00883002	113.25
Q9H3Y8	PPDPF	Pancreatic progenitor cell differentiation and proliferation factor	114	N	-	-	0	0	1	0	0	0	1	0	0	0.00877193	114
Q9BSU3	NAA11	N-alpha-acetyltransferase 11	229	N	-	Cytoplasm;Nucleus	0	0	0	0	0	0	2	0	0	0.00873362	114.5
Q8NGL6	OR4A15	Olfactory receptor 4A15	344	N	-	Membrane	2	2	2	1	1	1	3	0.00581395	0.00290698	0.00872093	114.667
Q8NFU3	TSTD1	Thiosulfate sulfurtransferase/rhodanese-like domain-containing protein 1	115	N	-	Cytoplasm	0	0	0	0	0	0	1	0	0	0.00869565	115
Q02747	GUCA2A	Guanylin	115	Y	1--21	Secreted	0	0	1	0	0	0	1	0	0	0.00869565	115
O15480	MAGEB3	Melanoma-associated antigen B3	346	N	-	-	0	2	2	0	0	0	3	0	0	0.00867052	115.333
Q7Z601	GPR142	Probable G-protein coupled receptor 142	462	N	-	Membrane	0	0	0	0	0	0	4	0	0	0.00865801	115.5
Q96BR5	COA7	Cytochrome c oxidase assembly factor 7	231	N	-	-	0	1	2	0	0	0	2	0	0	0.00865801	115.5
Q8NGS6	OR13C3	Olfactory receptor 13C3	347	N	-	Membrane	1	2	3	0	1	1	3	0.00288184	0	0.00864553	115.667
O14917	PCDH17	Protocadherin-17	1159	Y	1--17	Membrane	7	10	10	4	5	5	10	0.00603969	0.00345125	0.00862813	115.9
P01215	CGA	Glycoprotein hormones alpha chain	116	Y	1--24	Secreted	2	1	2	1	0	1	1	0.0172414	0.00862069	0.00862069	116
Q86W74	ANKRD46	Ankyrin repeat domain-containing protein 46	232	N	-	Membrane	0	2	2	0	0	0	2	0	0	0.00862069	116
Q9UBC7	GALP	Galanin-like peptide	116	Y	1--24	Secreted	0	0	0	0	0	0	1	0	0	0.00862069	116
O95183	VAMP5	Vesicle-associated membrane protein 5	116	N	-	Membrane	0	1	1	0	0	0	1	0	0	0.00862069	116
Q16568	CARTPT	Cocaine- and amphetamine-regulated transcript protein	116	Y	1--27	Secreted	0	0	0	0	0	0	1	0	0	0.00862069	116
Q96DA6	DNAJC19	Mitochondrial import inner membrane translocase subunit TIM14	116	N	-	Membrane	0	0	0	0	0	0	1	0	0	0.00862069	116
Q16718	NDUFA5	NADH dehydrogenase [ubiquinone] 1 alpha subcomplex subunit 5	116	N	-	Membrane	0	0	0	0	0	0	1	0	0	0.00862069	116
Q8N1C3	GABRG1	Gamma-aminobutyric acid receptor subunit gamma-1	465	Y	1--35	Membrane	3	4	4	0	1	1	4	0.00645161	0	0.00860215	116.25
Q07817	BCL2L1	Bcl-2-like protein 1	233	N	-	Cytoplasm;Membrane;Nucleus	0	1	1	0	0	0	2	0	0	0.00858369	116.5
Q5T0J7	Tex35	Testis-expressed sequence 35 protein	233	N	-	-	0	0	0	0	0	0	2	0	0	0.00858369	116.5
O95772	STARD3NL	MLN64 N-terminal domain homolog	234	N	-	Membrane	0	0	0	0	0	0	2	0	0	0.00854701	117
Q99518	FMO2	Dimethylaniline monooxygenase [N-oxide-forming] 2	471	N	-	Membrane	0	1	1	0	1	1	4	0	0	0.00849257	117.75
Q969H0	FBXW7	F-box/WD repeat-containing protein 7	707	N	-	Cytoplasm;Nucleus	0	3	3	0	0	0	6	0	0	0.00848656	117.833
P10915	HAPLN1	Hyaluronan and proteoglycan link protein 1	354	N	-	Secreted	2	2	2	0	0	0	3	0.00564972	0	0.00847458	118
P59894	DCDC1	Doublecortin domain-containing protein 1	354	N	-	-	0	1	2	0	0	1	3	0	0	0.00847458	118
P49427	CDC34	Ubiquitin-conjugating enzyme E2 R1	236	N	-	Cytoplasm;Nucleus	0	0	0	0	0	0	2	0	0	0.00847458	118
P50553	ASCL1	Achaete-scute homolog 1	236	N	-	Nucleus	0	2	2	0	0	0	2	0	0	0.00847458	118
Q9UMR7	CLEC4A	C-type lectin domain family 4 member A	237	N	-	Membrane	1	1	1	0	0	0	2	0.00421941	0	0.00843882	118.5
Q765I0	UTS2B	Urotensin-2B	119	Y	1--28	Secreted	0	0	0	0	0	0	1	0	0	0.00840336	119
Q6UWQ7	IGFL2	Insulin growth factor-like family member 2	119	Y	1--25	Secreted	0	0	0	0	0	0	1	0	0	0.00840336	119
P61769	B2M	Beta-2-microglobulin	119	Y	1--20	Secreted	0	0	0	0	0	0	1	0	0	0.00840336	119
Q96QA6	YPEL2	Protein yippee-like 2	119	N	-	Nucleus	0	0	0	0	0	0	1	0	0	0.00840336	119
Q53FE4	C4orf17	Uncharacterized protein C4orf17	359	N	-	-	0	3	4	0	0	0	3	0	0	0.00835655	119.667
Q9UGM1	CHRNA9	Neuronal acetylcholine receptor subunit alpha-9	479	Y	1--25	Membrane	2	3	3	1	1	1	4	0.00417537	0.00208768	0.00835073	119.75
Q96NI6	LRFN5	Leucine-rich repeat and fibronectin type-III domain-containing protein 5	719	Y	1--17	Membrane	6	6	8	1	1	1	6	0.00834492	0.00139082	0.00834492	119.833
O60519	CREBL2	cAMP-responsive element-binding protein-like 2	120	N	-	Nucleus	0	1	2	0	0	0	1	0	0	0.00833333	120
Q67FW5	B3GNTL1	UDP-GlcNAc:betaGal beta-1,3-N-acetylglucosaminyltransferase-like protein 1	361	N	-	-	0	1	1	0	0	0	3	0	0	0.00831025	120.333
Q8IYP2	PRSS58	Serine protease 58	241	Y	1--17	Secreted	2	3	3	1	1	1	2	0.00829876	0.00414938	0.00829876	120.5
Q9NP64	ZCCHC17	Nucleolar protein of 40 kDa	241	N	-	Nucleus	0	0	1	0	0	0	2	0	0	0.00829876	120.5
Q8IUE1	TGIF2LX	Homeobox protein TGIF2LX	241	N	-	Nucleus	0	1	1	0	1	1	2	0	0	0.00829876	120.5
P0C5Y4	KRTAP1-4	Keratin-associated protein 1-4	121	N	-	-	0	0	0	0	0	0	1	0	0	0.00826446	121
O95926	SYF2	Pre-mRNA-splicing factor SYF2	243	N	-	Nucleus	0	0	0	0	0	0	2	0	0	0.00823045	121.5
P61328	FGF12	Fibroblast growth factor 12	243	N	-	Nucleus	0	0	0	0	0	0	2	0	0	0.00823045	121.5
O75871	CEACAM4	Carcinoembryonic antigen-related cell adhesion molecule 4	244	Y	1--35	Membrane	4	4	4	1	1	1	2	0.0163934	0.00409836	0.00819672	122
Q96L11	C7orf34	Uncharacterized protein C7orf34	122	Y	1--28	Secreted	0	0	1	0	0	0	1	0	0	0.00819672	122
Q8IXT2	DMRTC2	Doublesex- and mab-3-related transcription factor C2	367	N	-	Nucleus	0	0	0	0	0	0	3	0	0	0.00817439	122.333
Q96LW1	ZNF354B	Zinc finger protein 354B	612	N	-	Nucleus	0	3	4	0	1	1	5	0	0	0.00816993	122.4
P29320	EPHA3	Ephrin type-A receptor 3	983	Y	1--20	Membrane;Secreted	5	7	7	3	3	3	8	0.00508647	0.00305188	0.00813835	122.875
P47224	RABIF	Guanine nucleotide exchange factor MSS4	123	N	-	-	0	0	0	0	0	0	1	0	0	0.00813008	123
Q9UKI3	VPREB3	Pre-B lymphocyte protein 3	123	Y	1--20	-	0	0	0	0	0	0	1	0	0	0.00813008	123
Q99677	LPAR4	Lysophosphatidic acid receptor 4	370	N	-	Membrane	4	5	5	0	0	0	3	0.0108108	0	0.00810811	123.333
Q6W5P4	NPSR1	Neuropeptide S receptor	371	N	-	Cytoplasm;Membrane	1	2	2	0	0	0	3	0.00269542	0	0.00808625	123.667
P14151	SELL	L-selectin	372	Y	1--28	Membrane	7	6	7	1	1	1	3	0.0188172	0.00268817	0.00806452	124
Q9UKR0	KLK12	Kallikrein-12	248	Y	1--17	Secreted	2	2	2	0	0	0	2	0.00806452	0	0.00806452	124
P0C672	TSPAN19	Putative tetraspanin-19	248	N	-	Membrane	2	3	3	0	1	1	2	0.00806452	0	0.00806452	124
P43359	MAGEA5	Melanoma-associated antigen 5	124	N	-	-	0	0	0	0	0	0	1	0	0	0.00806452	124
O43679	LDB2	LIM domain-binding protein 2	373	N	-	Nucleus	0	5	10	0	0	3	3	0	0	0.0080429	124.333
Q6S8J7	POTEA	POTE ankyrin domain family member A	498	N	-	-	0	1	4	0	1	3	4	0	0	0.00803213	124.5
P36952	SERPINB5	Serpin B5	375	N	-	Secreted	4	3	4	1	1	1	3	0.0106667	0.00266667	0.008	125
O14737	PDCD5	Programmed cell death protein 5	125	N	-	-	0	0	0	0	0	0	1	0	0	0.008	125
Q07325	CXCL9	C-X-C motif chemokine 9	125	Y	1--22	Secreted	0	0	0	0	0	0	1	0	0	0.008	125
Q8NCB2	CAMKV	CaM kinase-like vesicle-associated protein	501	N	-	Membrane	0	0	0	0	0	0	4	0	0	0.00798403	125.25
O15466	ST8SIA5	Alpha-2,8-sialyltransferase 8E	376	N	-	Membrane	4	4	4	2	2	2	3	0.0106383	0.00531915	0.00797872	125.333
Q3MIS6	ZNF528	Zinc finger protein 528	628	N	-	Nucleus	0	2	2	0	0	0	5	0	0	0.00796178	125.6
O43291	SPINT2	Kunitz-type protease inhibitor 2	252	Y	1--27	Membrane	2	2	2	0	0	0	2	0.00793651	0	0.00793651	126
O60814	HIST1H2BK	Histone H2B type 1-K	126	N	-	Nucleus	0	0	0	0	0	0	1	0	0	0.00793651	126
P33778	HIST1H2BB	Histone H2B type 1-B	126	N	-	Nucleus	0	0	0	0	0	0	1	0	0	0.00793651	126
Q8N268	C20orf197	Uncharacterized protein C20orf197	126	N	-	-	0	0	0	0	0	0	1	0	0	0.00793651	126
Q8N257	HIST3H2BB	Histone H2B type 3-B	126	N	-	Nucleus	0	0	0	0	0	0	1	0	0	0.00793651	126
Q93079	HIST1H2BH	Histone H2B type 1-H	126	N	-	Nucleus	0	0	0	0	0	0	1	0	0	0.00793651	126
O75956	CDK2AP2	Cyclin-dependent kinase 2-associated protein 2	126	N	-	-	0	0	0	0	0	0	1	0	0	0.00793651	126
P02746	C1QB	Complement C1q subcomponent subunit B	253	Y	1--27	Secreted	0	0	0	0	0	0	2	0	0	0.00790514	126.5
Q9Y696	CLIC4	Chloride intracellular channel protein 4	253	N	-	Cytoplasm;Membrane;Nucleus	0	0	0	0	0	0	2	0	0	0.00790514	126.5
Q3LI83	KRTAP24-1	Keratin-associated protein 24-1	254	N	-	-	0	2	4	0	1	2	2	0	0	0.00787402	127
Q3ZCU0	N/A	Putative uncharacterized protein FLJ37770	254	N	-	-	0	1	1	0	0	0	2	0	0	0.00787402	127
P10092	CALCB	Calcitonin gene-related peptide 2	127	Y	1--25	Secreted	0	0	0	0	0	0	1	0	0	0.00787402	127
Q6X4T0	C12orf54	Uncharacterized protein C12orf54	127	N	-	-	0	1	1	0	0	0	1	0	0	0.00787402	127
O60741	HCN1	Potassium/sodium hyperpolarization-activated cyclic nucleotide-gated channel 1	890	N	-	Membrane	1	3	4	1	0	1	7	0.0011236	0.0011236	0.00786517	127.143
Q9NRJ5	PAPOLB	Poly(A) polymerase beta	636	N	-	Nucleus	0	4	5	0	1	1	5	0	0	0.00786164	127.2
P14207	FOLR2	Folate receptor beta	255	Y	1--16	Membrane;Secreted	2	1	2	0	0	0	2	0.00784314	0	0.00784314	127.5
P13349	MYF5	Myogenic factor 5	255	N	-	Nucleus	0	0	1	0	0	0	2	0	0	0.00784314	127.5
P36222	CHI3L1	Chitinase-3-like protein 1	383	Y	1--21	Cytoplasm;Secreted	1	1	1	0	0	0	3	0.00261097	0	0.0078329	127.667
Q9NTX9	FAM217B	Protein FAM217B	383	N	-	-	0	1	2	0	0	0	3	0	0	0.0078329	127.667
P82279	CRB1	Protein crumbs homolog 1	1406	Y	1--25	Membrane;Secreted	23	16	24	6	3	7	11	0.0163585	0.00426743	0.00782361	127.818
O95988	TCL1B	T-cell leukemia/lymphoma protein 1B	128	N	-	-	0	0	0	0	0	0	1	0	0	0.0078125	128
Q9NRC9	OTOR	Otoraplin	128	Y	1--17	Secreted	0	0	0	0	0	0	1	0	0	0.0078125	128
P0C0S5	H2AFZ	Histone H2A.Z	128	N	-	Nucleus	0	1	1	0	0	0	1	0	0	0.0078125	128
O60880	SH2D1A	SH2 domain-containing protein 1A	128	N	-	Cytoplasm	0	0	0	0	0	0	1	0	0	0.0078125	128
Q9H306	MMP27	Matrix metalloproteinase-27	513	Y	1--17	Membrane	3	4	7	0	0	0	4	0.00584795	0	0.00779727	128.25
Q04741	EMX1	Homeobox protein EMX1	257	N	-	Cytoplasm;Nucleus	0	0	0	0	0	0	2	0	0	0.0077821	128.5
Q9H7T3	C10orf95	Uncharacterized protein C10orf95	257	N	-	-	0	1	2	0	0	1	2	0	0	0.0077821	128.5
Q03403	TFF2	Trefoil factor 2	129	Y	1--23	Secreted	1	1	1	0	0	0	1	0.00775194	0	0.00775194	129
Q17RD7	SYT16	Synaptotagmin-16	645	N	-	-	0	3	6	0	0	0	5	0	0	0.00775194	129
P0C7W6	CCDC172	Coiled-coil domain-containing protein 172	258	N	-	-	0	1	2	0	0	1	2	0	0	0.00775194	129
Q9BRT6	LLPH	Protein LLP homolog	129	N	-	-	0	0	0	0	0	0	1	0	0	0.00775194	129
P29803	PDHA2	Pyruvate dehydrogenase E1 component subunit alpha, testis-specific form, mitochondrial	388	N	-	-	0	0	1	0	0	1	3	0	0	0.00773196	129.333
Q96PB8	LRRC3B	Leucine-rich repeat-containing protein 3B	259	Y	1--33	Membrane	2	2	2	1	1	1	2	0.00772201	0.003861	0.00772201	129.5
P04908	HIST1H2AB	Histone H2A type 1-B/E	130	N	-	Nucleus	0	1	1	0	0	0	1	0	0	0.00769231	130
P0C0S8	HIST1H2AG	Histone H2A type 1	130	N	-	Nucleus	0	0	0	0	0	0	1	0	0	0.00769231	130
Q93077	HIST1H2AC	Histone H2A type 1-C	130	N	-	Nucleus	0	0	0	0	0	0	1	0	0	0.00769231	130
Q86WS4	C12orf40	Uncharacterized protein C12orf40	652	N	-	-	0	7	9	0	1	2	5	0	0	0.00766871	130.4
Q8WXF0	SRSF12	Serine/arginine-rich splicing factor 12	261	N	-	Nucleus	0	1	1	0	0	0	2	0	0	0.00766284	130.5
O43612	HCRT	Orexin	131	Y	1--33	-	0	0	0	0	0	0	1	0	0	0.00763359	131
Q9NRG0	CHRAC1	Chromatin accessibility complex protein 1	131	N	-	Nucleus	0	1	1	0	0	0	1	0	0	0.00763359	131
Q8WWF1	C1orf54	Uncharacterized protein C1orf54	131	Y	1--16	Secreted	0	0	0	0	0	0	1	0	0	0.00763359	131
O95214	LEPROTL1	Leptin receptor overlapping transcript-like 1	131	N	-	Membrane	0	0	0	0	0	0	1	0	0	0.00763359	131
Q6UXV0	GFRAL	GDNF family receptor alpha-like	394	Y	1--18	Membrane	6	6	6	4	4	4	3	0.0152284	0.0101523	0.00761421	131.333
O94900	TOX	Thymocyte selection-associated high mobility group box protein TOX	526	N	-	Nucleus	0	0	2	0	0	0	4	0	0	0.00760456	131.5
O75030	MITF	Microphthalmia-associated transcription factor	526	N	-	Nucleus	0	2	2	0	1	1	4	0	0	0.00760456	131.5
Q96KC9	CABS1	Calcium-binding and spermatid-specific protein 1	395	N	-	Cytoplasm	0	2	2	0	2	2	3	0	0	0.00759494	131.667
Q8N9H6	C8orf31	Uncharacterized protein C8orf31	132	N	-	-	0	0	0	0	0	0	1	0	0	0.00757576	132
P05162	LGALS2	Galectin-2	132	N	-	-	0	1	1	0	0	0	1	0	0	0.00757576	132
P03973	SLPI	Antileukoproteinase	132	Y	1--25	Secreted	0	0	0	0	0	0	1	0	0	0.00757576	132
Q14002	CEACAM7	Carcinoembryonic antigen-related cell adhesion molecule 7	265	Y	1--35	Membrane	7	5	7	5	3	5	2	0.0264151	0.0188679	0.00754717	132.5
P62847	RPS24	40S ribosomal protein S24	133	N	-	-	0	1	1	0	0	0	1	0	0	0.0075188	133
Q6F5E7	TXNRD3NB	Protein TXNRD3NB	133	N	-	-	0	0	0	0	0	0	1	0	0	0.0075188	133
Q9GZV5	WWTR1	WW domain-containing transcription regulator protein 1	400	N	-	Cytoplasm;Nucleus	0	3	3	0	0	0	3	0	0	0.0075	133.333
Q96R05	RBP7	Retinoid-binding protein 7	134	N	-	Cytoplasm	0	1	1	0	1	1	1	0	0	0.00746269	134
Q0VAF6	SYCN	Syncollin	134	Y	1--21	Membrane	0	0	0	0	0	0	1	0	0	0.00746269	134
P60484	PTEN	Phosphatidylinositol 3,4,5-trisphosphate 3-phosphatase and dual-specificity protein phosphatase PTEN	403	N	-	Cytoplasm;Nucleus;Secreted	0	1	1	0	1	1	3	0	0	0.00744417	134.333
Q8TC71	SPATA18	Mitochondria-eating protein	538	N	-	Cytoplasm;Membrane	0	3	4	0	0	0	4	0	0	0.00743494	134.5
Q13884	SNTB1	Beta-1-syntrophin	538	N	-	Cytoplasm;Membrane	0	2	2	0	1	1	4	0	0	0.00743494	134.5
Q9BPX1	HSD17B14	17-beta-hydroxysteroid dehydrogenase 14	270	N	-	Cytoplasm	0	0	1	0	0	0	2	0	0	0.00740741	135
P09455	RBP1	Retinol-binding protein 1	135	N	-	Cytoplasm	0	0	0	0	0	0	1	0	0	0.00740741	135
Q5JQS6	GCSAML	Germinal center-associated signaling and motility-like protein	135	N	-	-	0	1	1	0	0	0	1	0	0	0.00740741	135
P29558	RBMS1	RNA-binding motif, single-stranded-interacting protein 1	406	N	-	Nucleus	0	2	2	0	2	2	3	0	0	0.00738916	135.333
P58417	NXPH1	Neurexophilin-1	271	Y	1--21	Secreted	6	5	6	1	0	1	2	0.0221402	0.00369004	0.00738007	135.5
P41218	MNDA	Myeloid cell nuclear differentiation antigen	407	N	-	Cytoplasm;Nucleus	0	0	2	0	0	0	3	0	0	0.00737101	135.667
Q92752	TNR	Tenascin-R	1358	Y	1--31	Secreted	12	9	14	5	4	5	10	0.00883652	0.00368189	0.00736377	135.8
Q9NRR1	CYTL1	Cytokine-like protein 1	136	Y	1--22	Secreted	0	0	0	0	0	0	1	0	0	0.00735294	136
O43716	GATC	Glutamyl-tRNA(Gln) amidotransferase subunit C, mitochondrial	136	N	-	-	0	1	1	0	0	0	1	0	0	0.00735294	136
Q71DI3	HIST2H3A	Histone H3.2	136	N	-	Nucleus	0	0	0	0	0	0	1	0	0	0.00735294	136
P0C5K7	CT62	Cancer/testis antigen 62	136	N	-	-	0	0	0	0	0	0	1	0	0	0.00735294	136
P29762	CRABP1	Cellular retinoic acid-binding protein 1	137	N	-	Cytoplasm	0	0	0	0	0	0	1	0	0	0.00729927	137
P46779	RPL28	60S ribosomal protein L28	137	N	-	-	0	1	1	0	1	1	1	0	0	0.00729927	137
Q3LI76	KRTAP15-1	Keratin-associated protein 15-1	137	N	-	-	0	2	2	0	0	0	1	0	0	0.00729927	137
Q16254	E2F4	Transcription factor E2F4	413	N	-	Nucleus	0	2	2	0	0	0	3	0	0	0.00726392	137.667
A6NC05	C5orf63	Glutaredoxin-like protein C5orf63	138	N	-	-	0	2	2	0	0	0	1	0	0	0.00724638	138
P39877	PLA2G5	Calcium-dependent phospholipase A2	138	Y	1--20	Secreted	0	0	0	0	0	0	1	0	0	0.00724638	138
P25942	CD40	Tumor necrosis factor receptor superfamily member 5	277	Y	1--20	Membrane;Secreted	2	2	2	0	0	0	2	0.00722022	0	0.00722022	138.5
Q8NB59	SYT14	Synaptotagmin-14	555	N	-	Membrane	0	1	4	0	1	1	4	0	0	0.00720721	138.75
Q86WD7	SERPINA9	Serpin A9	417	Y	1--23	Cytoplasm;Membrane;Secreted	2	1	2	1	1	1	3	0.00479616	0.00239808	0.00719424	139
P23945	FSHR	Follicle-stimulating hormone receptor	695	Y	1--17	Membrane	4	4	5	0	0	0	5	0.0057554	0	0.00719424	139
Q9Y4Z0	LSM4	U6 snRNA-associated Sm-like protein LSm4	139	N	-	Nucleus	0	0	0	0	0	0	1	0	0	0.00719424	139
Q14032	BAAT	Bile acid-CoA:amino acid N-acyltransferase	418	N	-	Cytoplasm	0	2	2	0	0	0	3	0	0	0.00717703	139.333
P43686	PSMC4	26S protease regulatory subunit 6B	418	N	-	Cytoplasm;Nucleus	0	2	2	0	0	0	3	0	0	0.00717703	139.333
P49448	GLUD2	Glutamate dehydrogenase 2, mitochondrial	558	N	-	-	0	2	2	0	0	0	4	0	0	0.00716846	139.5
Q00597	FANCC	Fanconi anemia group C protein	558	N	-	Cytoplasm;Nucleus	0	0	0	0	0	0	4	0	0	0.00716846	139.5
Q49MI3	CERKL	Ceramide kinase-like protein	558	N	-	Cytoplasm;Nucleus	0	6	7	0	3	3	4	0	0	0.00716846	139.5
Q9HAN9	NMNAT1	Nicotinamide mononucleotide adenylyltransferase 1	279	N	-	Nucleus	0	1	1	0	0	0	2	0	0	0.00716846	139.5
Q00888	PSG4	Pregnancy-specific beta-1-glycoprotein 4	419	Y	1--34	Secreted	6	5	6	2	2	2	3	0.0143198	0.00477327	0.0071599	139.667
P11464	PSG1	Pregnancy-specific beta-1-glycoprotein 1	419	Y	1--34	Secreted	7	6	7	1	1	1	3	0.0167064	0.00238663	0.0071599	139.667
O00206	TLR4	Toll-like receptor 4	839	Y	1--23	Membrane	10	10	10	4	4	4	6	0.011919	0.00476758	0.00715137	139.833
P62829	RPL23	60S ribosomal protein L23	140	N	-	-	0	0	0	0	0	0	1	0	0	0.00714286	140
Q96J77	TPD52L3	Tumor protein D55	140	N	-	-	0	1	1	0	0	0	1	0	0	0.00714286	140
O94817	ATG12	Ubiquitin-like protein ATG12	140	N	-	Cytoplasm;Membrane	0	1	1	0	0	0	1	0	0	0.00714286	140
P06731	CEACAM5	Carcinoembryonic antigen-related cell adhesion molecule 5	702	Y	1--34	Membrane	28	23	28	11	8	11	5	0.039886	0.0156695	0.00712251	140.4
P54762	EPHB1	Ephrin type-B receptor 1	984	Y	1--17	Membrane	3	2	3	1	0	1	7	0.00304878	0.00101626	0.00711382	140.571
Q8IUQ4	SIAH1	E3 ubiquitin-protein ligase SIAH1	282	N	-	Cytoplasm;Nucleus	0	1	1	0	0	0	2	0	0	0.0070922	141
Q5TZF3	ANKRD45	Ankyrin repeat domain-containing protein 45	282	N	-	-	0	0	0	0	0	0	2	0	0	0.0070922	141
P60331	KRTAP10-1	Keratin-associated protein 10-1	282	N	-	-	0	0	0	0	0	0	2	0	0	0.0070922	141
Q9Y244	POMP	Proteasome maturation protein	141	N	-	Cytoplasm;Membrane;Nucleus	0	1	2	0	0	0	1	0	0	0.0070922	141
Q99612	KLF6	Krueppel-like factor 6	283	N	-	Nucleus	0	0	0	0	0	0	2	0	0	0.00706714	141.5
O60676	CST8	Cystatin-8	142	Y	1--21	Secreted	2	2	2	1	1	1	1	0.0140845	0.00704225	0.00704225	142
Q6V9R5	ZNF562	Zinc finger protein 562	426	N	-	Nucleus	0	3	4	0	1	1	3	0	0	0.00704225	142
A8MUM7	LGALS16	Galectin-16	142	N	-	-	0	0	0	0	0	0	1	0	0	0.00704225	142
P48201	ATP5G3	ATP synthase F(0) complex subunit C3, mitochondrial	142	N	-	Membrane	0	0	0	0	0	0	1	0	0	0.00704225	142
P09105	HBQ1	Hemoglobin subunit theta-1	142	N	-	-	0	0	0	0	0	0	1	0	0	0.00704225	142
P28325	CST5	Cystatin-D	142	Y	1--20	Secreted	0	0	0	0	0	0	1	0	0	0.00704225	142
Q9BXJ5	C1QTNF2	Complement C1q tumor necrosis factor-related protein 2	285	Y	1--15	Secreted	0	1	2	0	0	0	2	0	0	0.00701754	142.5
P16104	H2AFX	Histone H2AX	143	N	-	Nucleus	0	0	0	0	0	0	1	0	0	0.00699301	143
Q7Z5L3	C1QL2	Complement C1q-like protein 2	287	Y	1--21	Secreted	0	0	0	0	0	0	2	0	0	0.00696864	143.5
Q96M93	ADAD1	Adenosine deaminase domain-containing protein 1	576	N	-	Nucleus	0	4	4	0	1	1	4	0	0	0.00694444	144
Q13503	MED21	Mediator of RNA polymerase II transcription subunit 21	144	N	-	Nucleus	0	0	0	0	0	0	1	0	0	0.00694444	144
Q9Y547	HSPB11	Intraflagellar transport protein 25 homolog	144	N	-	-	0	1	1	0	0	0	1	0	0	0.00694444	144
P14555	PLA2G2A	Phospholipase A2, membrane associated	144	Y	1--20	Membrane	0	1	1	0	0	0	1	0	0	0.00694444	144
P09132	SRP19	Signal recognition particle 19 kDa protein	144	N	-	Cytoplasm	0	0	0	0	0	0	1	0	0	0.00694444	144
Q9NZP6	NPAP1	Nuclear pore-associated protein 1	1156	N	-	Membrane;Nucleus	0	2	7	0	1	6	8	0	0	0.00692042	144.5
Q00889	PSG6	Pregnancy-specific beta-1-glycoprotein 6	435	Y	1--34	Secreted	7	5	7	1	1	1	3	0.016092	0.00229885	0.00689655	145
P12018	VPREB1	Immunoglobulin iota chain	145	Y	1--19	-	0	0	0	0	0	0	1	0	0	0.00689655	145
O43711	TLX3	T-cell leukemia homeobox protein 3	291	N	-	Nucleus	0	3	4	0	0	0	2	0	0	0.00687285	145.5
Q6P9H5	GIMAP6	GTPase IMAP family member 6	292	N	-	Cytoplasm	0	0	0	0	0	0	2	0	0	0.00684932	146
O95751	LDOC1	Protein LDOC1	146	N	-	Nucleus	0	0	0	0	0	0	1	0	0	0.00684932	146
O43169	CYB5B	Cytochrome b5 type B	146	N	-	Membrane	0	0	1	0	0	0	1	0	0	0.00684932	146
Q3KPI0	CEACAM21	Carcinoembryonic antigen-related cell adhesion molecule 21	293	Y	1--34	Membrane	1	3	3	1	1	1	2	0.00341297	0.00341297	0.00682594	146.5
O43602	DCX	Neuronal migration protein doublecortin	441	N	-	Cytoplasm	0	2	2	0	1	1	3	0	0	0.00680272	147
P02042	HBD	Hemoglobin subunit delta	147	N	-	-	0	0	0	0	0	0	1	0	0	0.00680272	147
Q14507	EDDM3A	Epididymal secretory protein E3-alpha	147	Y	1--25	Secreted	0	0	0	0	0	0	1	0	0	0.00680272	147
Q96E14	RMI2	RecQ-mediated genome instability protein 2	147	N	-	Nucleus	0	0	0	0	0	0	1	0	0	0.00680272	147
Q8WVV4	POF1B	Protein POF1B	589	N	-	-	0	1	1	0	1	1	4	0	0	0.00679117	147.25
P24530	EDNRB	Endothelin B receptor	442	Y	1--26	Membrane	1	2	2	0	0	0	3	0.00226244	0	0.00678733	147.333
Q8WXJ9	ASB17	Ankyrin repeat and SOCS box protein 17	295	N	-	-	0	0	0	0	0	0	2	0	0	0.00677966	147.5
Q86X53	ERICH1	Glutamate-rich protein 1	443	N	-	-	0	1	1	0	0	0	3	0	0	0.00677201	147.667
O75575	CRCP	DNA-directed RNA polymerase III subunit RPC9	148	N	-	Membrane;Nucleus	0	0	0	0	0	0	1	0	0	0.00675676	148
Q09328	MGAT5	Alpha-1,6-mannosylglycoprotein 6-beta-N-acetylglucosaminyltransferase A	741	N	-	Membrane	6	4	6	0	0	0	5	0.00809717	0	0.00674764	148.2
Q15761	NPY5R	Neuropeptide Y receptor type 5	445	N	-	Membrane	2	5	5	0	1	1	3	0.00449438	0	0.00674157	148.333
P06493	CDK1	Cyclin-dependent kinase 1	297	N	-	Cytoplasm;Nucleus	0	0	0	0	0	0	2	0	0	0.00673401	148.5
O95544	NADK	NAD kinase	446	N	-	-	0	1	2	0	0	1	3	0	0	0.00672646	148.667
P36542	ATP5C1	ATP synthase subunit gamma, mitochondrial	298	N	-	Membrane	0	2	3	0	1	1	2	0	0	0.00671141	149
Q9UH92	MLX	Max-like protein X	298	N	-	Cytoplasm;Nucleus	0	0	1	0	0	0	2	0	0	0.00671141	149
O75628	REM1	GTP-binding protein REM 1	298	N	-	-	0	0	0	0	0	0	2	0	0	0.00671141	149
P16949	STMN1	Stathmin	149	N	-	Cytoplasm	0	1	1	0	0	0	1	0	0	0.00671141	149
Q9NS56	TOPORS	E3 ubiquitin-protein ligase Topors	1045	N	-	Nucleus	0	10	14	0	2	2	7	0	0	0.00669856	149.286
A1Z1Q3	MACROD2	O-acetyl-ADP-ribose deacetylase MACROD2	448	N	-	Nucleus	0	3	5	0	1	2	3	0	0	0.00669643	149.333
Q96LD1	SGCZ	Zeta-sarcoglycan	299	N	-	Cytoplasm;Membrane	2	2	2	1	1	1	2	0.00668896	0.00334448	0.00668896	149.5
Q96NX9	DACH2	Dachshund homolog 2	599	N	-	Nucleus	0	3	5	0	0	0	4	0	0	0.0066778	149.75
A6NGE4	DCAF8L1	DDB1- and CUL4-associated factor 8-like protein 1	600	N	-	-	0	3	5	0	0	1	4	0	0	0.00666667	150
I1YAP6	TRIM77	Tripartite motif-containing protein 77	450	N	-	-	0	0	0	0	0	0	3	0	0	0.00666667	150
Q8NHV1	GIMAP7	GTPase IMAP family member 7	300	N	-	Cytoplasm	0	0	0	0	0	0	2	0	0	0.00666667	150
P47869	GABRA2	Gamma-aminobutyric acid receptor subunit alpha-2	451	Y	1--28	Membrane	2	3	4	0	0	0	3	0.00443459	0	0.00665188	150.333
Q5MNV8	FBXO47	F-box only protein 47	452	N	-	-	0	1	1	0	0	0	3	0	0	0.00663717	150.667
O43699	SIGLEC6	Sialic acid-binding Ig-like lectin 6	453	Y	1--26	Membrane;Secreted	4	6	7	1	2	2	3	0.00883002	0.00220751	0.00662252	151
P61916	NPC2	Epididymal secretory protein E1	151	Y	1--19	Secreted	2	1	3	0	0	0	1	0.013245	0	0.00662252	151
O43194	GPR39	G-protein coupled receptor 39	453	N	-	Membrane	3	3	3	0	0	0	3	0.00662252	0	0.00662252	151
P22695	UQCRC2	Cytochrome b-c1 complex subunit 2, mitochondrial	453	N	-	Membrane	0	3	5	0	1	2	3	0	0	0.00662252	151
Q969I3	GLYATL1	Glycine N-acyltransferase-like protein 1	302	N	-	-	0	2	2	0	1	1	2	0	0	0.00662252	151
O75840	KLF7	Krueppel-like factor 7	302	N	-	Nucleus	0	0	0	0	0	0	2	0	0	0.00662252	151
Q9Y6H1	CHCHD2	Coiled-coil-helix-coiled-coil-helix domain-containing protein 2, mitochondrial	151	N	-	-	0	0	0	0	0	0	1	0	0	0.00662252	151
O95897	OLFM2	Noelin-2	454	Y	1--20	Secreted	6	4	6	1	1	1	3	0.0132159	0.00220264	0.00660793	151.333
Q7L190	DPPA4	Developmental pluripotency-associated protein 4	304	N	-	Nucleus	0	1	1	0	1	1	2	0	0	0.00657895	152
P63146	UBE2B	Ubiquitin-conjugating enzyme E2 B	152	N	-	Membrane;Nucleus	0	0	1	0	0	0	1	0	0	0.00657895	152
Q9NSK7	C19orf12	Protein C19orf12	152	N	-	Membrane	0	0	0	0	0	0	1	0	0	0.00657895	152
Q2M5E4	RGS21	Regulator of G-protein signaling 21	152	N	-	-	0	0	0	0	0	0	1	0	0	0.00657895	152
Q9H8M9	EVA1A	Protein eva-1 homolog A	152	N	-	Membrane	0	0	0	0	0	0	1	0	0	0.00657895	152
Q5T4I8	C6orf52	Putative uncharacterized protein C6orf52	152	N	-	-	0	0	0	0	0	0	1	0	0	0.00657895	152
Q86WB7	UNC93A	Protein unc-93 homolog A	457	N	-	Membrane	1	1	1	0	0	0	3	0.00218818	0	0.00656455	152.333
Q9UHQ9	CYB5R1	NADH-cytochrome b5 reductase 1	305	N	-	Membrane	1	1	1	0	0	0	2	0.00327869	0	0.00655738	152.5
P28335	HTR2C	5-hydroxytryptamine receptor 2C	458	Y	1--32	Membrane	1	2	4	0	0	1	3	0.00218341	0	0.00655022	152.667
Q9UPU3	SORCS3	VPS10 domain-containing receptor SorCS3	1222	Y	1--33	Membrane	8	8	10	3	3	3	8	0.00654664	0.00245499	0.00654664	152.75
Q5RHP9	ERICH3	Glutamate-rich protein 3	1530	N	-	-	0	4	4	0	2	2	10	0	0	0.00653595	153
P21145	MAL	Myelin and lymphocyte protein	153	N	-	Membrane	0	0	0	0	0	0	1	0	0	0.00653595	153
O00422	SAP18	Histone deacetylase complex subunit SAP18	153	N	-	Cytoplasm;Nucleus	0	0	0	0	0	0	1	0	0	0.00653595	153
Q8WUR7	C15orf40	UPF0235 protein C15orf40	153	N	-	-	0	0	0	0	0	0	1	0	0	0.00653595	153
Q9P0P0	RNF181	E3 ubiquitin-protein ligase RNF181	153	N	-	-	0	0	0	0	0	0	1	0	0	0.00653595	153
P59103	DAOA	D-amino acid oxidase activator	153	N	-	-	0	0	0	0	0	0	1	0	0	0.00653595	153
P01160	NPPA	Natriuretic peptides A	153	Y	1--25	Secreted	0	0	0	0	0	0	1	0	0	0.00653595	153
Q5JXB2	UBE2NL	Putative ubiquitin-conjugating enzyme E2 N-like	153	N	-	-	0	0	0	0	0	0	1	0	0	0.00653595	153
Q76B58	BRINP3	BMP/retinoic acid-inducible neural-specific protein 3	766	Y	1--33	Secreted	6	6	6	2	2	2	5	0.0078329	0.00261097	0.00652742	153.2
Q9C0K1	SLC39A8	Zinc transporter ZIP8	460	N	-	Membrane	1	3	3	0	0	0	3	0.00217391	0	0.00652174	153.333
Q495M9	USH1G	Usher syndrome type-1G protein	461	N	-	Cytoplasm;Membrane	0	0	0	0	0	0	3	0	0	0.00650759	153.667
Q8NHC8	OR2T6	Olfactory receptor 2T6	308	N	-	Membrane	1	1	1	0	0	0	2	0.00324675	0	0.00649351	154
Q8NG92	OR13H1	Olfactory receptor 13H1	308	N	-	Membrane	1	2	2	0	0	0	2	0.00324675	0	0.00649351	154
Q8N9Z0	ZNF610	Zinc finger protein 610	462	N	-	Nucleus	0	0	0	0	0	0	3	0	0	0.00649351	154
Q9UJD0	RIMS3	Regulating synaptic membrane exocytosis protein 3	308	N	-	-	0	1	1	0	0	0	2	0	0	0.00649351	154
P0C1H6	H2BFM	Histone H2B type F-M	154	N	-	Nucleus	0	1	1	0	0	0	1	0	0	0.00649351	154
Q9UK76	HN1	Hematological and neurological expressed 1 protein	154	N	-	Nucleus	0	3	3	0	0	0	1	0	0	0.00649351	154
Q9UHV9	PFDN2	Prefoldin subunit 2	154	N	-	Cytoplasm;Nucleus	0	0	0	0	0	0	1	0	0	0.00649351	154
Q9NQX6	ZNF331	Zinc finger protein 331	463	N	-	Nucleus	0	2	2	0	1	1	3	0	0	0.00647948	154.333
Q8NHC5	OR14A16	Olfactory receptor 14A16	309	N	-	Membrane	2	3	3	1	1	1	2	0.00647249	0.00323625	0.00647249	154.5
Q8NGP0	OR4C13	Olfactory receptor 4C13	309	N	-	Membrane	2	2	2	1	1	1	2	0.00647249	0.00323625	0.00647249	154.5
Q8NGZ4	OR2G3	Olfactory receptor 2G3	309	N	-	Membrane	1	3	3	1	2	2	2	0.00323625	0.00323625	0.00647249	154.5
Q8NHC4	OR10J5	Olfactory receptor 10J5	309	N	-	Membrane	1	1	2	0	0	1	2	0.00323625	0	0.00647249	154.5
Q8NGI7	OR10V1	Olfactory receptor 10V1	309	N	-	Membrane	1	2	3	0	0	0	2	0.00323625	0	0.00647249	154.5
Q96R47	OR2A14	Olfactory receptor 2A14	310	N	-	Membrane	1	1	1	0	0	0	2	0.00322581	0	0.00645161	155
Q8NGP3	OR5M9	Olfactory receptor 5M9	310	N	-	Membrane	1	1	3	0	0	1	2	0.00322581	0	0.00645161	155
Q5VZT2	C10orf113	Putative uncharacterized protein C10orf113	155	N	-	-	0	2	2	0	1	1	1	0	0	0.00645161	155
P05230	FGF1	Fibroblast growth factor 1	155	N	-	Cytoplasm;Nucleus;Secreted	0	0	1	0	0	0	1	0	0	0.00645161	155
Q9UBH0	IL36RN	Interleukin-36 receptor antagonist protein	155	N	-	Secreted	0	0	0	0	0	0	1	0	0	0.00645161	155
Q969G6	RFK	Riboflavin kinase	155	N	-	Cytoplasm	0	0	0	0	0	0	1	0	0	0.00645161	155
Q9Y5H4	PCDHGA1	Protocadherin gamma-A1	931	Y	1--28	Membrane	4	4	5	1	0	1	6	0.00429646	0.00107411	0.00644468	155.167
O95025	SEMA3D	Semaphorin-3D	777	Y	1--36	Secreted	3	1	3	1	0	1	5	0.003861	0.001287	0.00643501	155.4
Q6ZSA7	LRRC55	Leucine-rich repeat-containing protein 55	311	Y	1--47	Membrane	0	3	3	0	0	0	2	0	0	0.00643087	155.5
Q6PJQ5	FOXR2	Forkhead box protein R2	311	N	-	Nucleus	0	3	4	0	1	1	2	0	0	0.00643087	155.5
Q8NH43	OR4L1	Olfactory receptor 4L1	312	N	-	Membrane	2	3	3	0	0	0	2	0.00641026	0	0.00641026	156
Q8N162	OR8H2	Olfactory receptor 8H2	312	N	-	Membrane	1	1	2	0	0	1	2	0.00320513	0	0.00641026	156
A6NL08	OR6C75	Olfactory receptor 6C75	312	N	-	Membrane	1	3	4	0	0	0	2	0.00320513	0	0.00641026	156
O15457	MSH4	MutS protein homolog 4	936	N	-	-	0	7	11	0	1	2	6	0	0	0.00641026	156
Q05209	PTPN12	Tyrosine-protein phosphatase non-receptor type 12	780	N	-	Cytoplasm	0	4	8	0	0	0	5	0	0	0.00641026	156
Q5VV52	ZNF691	Zinc finger protein 691	312	N	-	Nucleus	0	2	3	0	0	0	2	0	0	0.00641026	156
Q8N687	DEFB125	Beta-defensin 125	156	Y	1--20	Secreted	0	0	0	0	0	0	1	0	0	0.00641026	156
P35222	CTNNB1	Catenin beta-1	781	N	-	Cytoplasm;Membrane;Nucleus	0	5	5	0	3	3	5	0	0	0.00640205	156.2
O94921	CDK14	Cyclin-dependent kinase 14	469	N	-	Cytoplasm;Membrane;Nucleus	0	0	1	0	0	0	3	0	0	0.00639659	156.333
Q8NGM8	OR6M1	Olfactory receptor 6M1	313	N	-	Membrane	2	4	4	2	3	3	2	0.00638978	0.00638978	0.00638978	156.5
Q8WWA0	ITLN1	Intelectin-1	313	Y	1--18	Membrane;Secreted	1	1	2	1	1	1	2	0.00319489	0.00319489	0.00638978	156.5
Q8NGD0	OR4M1	Olfactory receptor 4M1	313	N	-	Membrane	1	1	1	1	1	1	2	0.00319489	0.00319489	0.00638978	156.5
Q96RD0	OR8B2	Olfactory receptor 8B2	313	N	-	Membrane	1	3	3	1	1	1	2	0.00319489	0.00319489	0.00638978	156.5
Q8NGA1	OR1M1	Olfactory receptor 1M1	313	N	-	Membrane	1	2	2	1	1	1	2	0.00319489	0.00319489	0.00638978	156.5
Q8NGS2	OR1J2	Olfactory receptor 1J2	313	N	-	Membrane	1	1	1	0	0	0	2	0.00319489	0	0.00638978	156.5
Q8N148	OR6V1	Olfactory receptor 6V1	313	N	-	Membrane	1	2	3	0	0	0	2	0.00319489	0	0.00638978	156.5
Q8NH05	OR4Q3	Olfactory receptor 4Q3	313	N	-	Membrane	1	1	1	0	0	0	2	0.00319489	0	0.00638978	156.5
Q8NGD2	OR4K2	Olfactory receptor 4K2	314	N	-	Membrane	1	2	2	0	1	1	2	0.00318471	0	0.00636943	157
P30953	OR1E1	Olfactory receptor 1E1	314	N	-	Membrane	1	2	3	0	0	0	2	0.00318471	0	0.00636943	157
Q02978	SLC25A11	Mitochondrial 2-oxoglutarate/malate carrier protein	314	N	-	Membrane	0	0	0	0	0	0	2	0	0	0.00636943	157
Q7RTX7	CATSPER4	Cation channel sperm-associated protein 4	472	N	-	Membrane	0	2	2	0	1	1	3	0	0	0.00635593	157.333
Q9H2D1	SLC25A32	Mitochondrial folate transporter/carrier	315	N	-	Membrane	0	1	1	0	0	0	2	0	0	0.00634921	157.5
O60359	CACNG3	Voltage-dependent calcium channel gamma-3 subunit	315	N	-	Membrane	0	1	2	0	1	1	2	0	0	0.00634921	157.5
Q9Y6N8	CDH10	Cadherin-10	788	Y	1--22	Membrane	4	4	5	3	3	4	5	0.00507614	0.00380711	0.00634518	157.6
Q16566	CAMK4	Calcium/calmodulin-dependent protein kinase type IV	473	N	-	Cytoplasm;Nucleus	0	0	0	0	0	0	3	0	0	0.00634249	157.667
Q0VAM2	RASGEF1B	Ras-GEF domain-containing family member 1B	473	N	-	-	0	0	1	0	0	0	3	0	0	0.00634249	157.667
Q96M95	CCDC42	Coiled-coil domain-containing protein 42A	316	N	-	-	0	0	0	0	0	0	2	0	0	0.00632911	158
O60404	OR10H3	Olfactory receptor 10H3	316	N	-	Membrane	0	0	0	0	0	0	2	0	0	0.00632911	158
P46736	BRCC3	Lys-63-specific deubiquitinase BRCC36	316	N	-	Nucleus	0	1	1	0	0	0	2	0	0	0.00632911	158
P56557	TMEM50B	Transmembrane protein 50B	158	N	-	Membrane	0	0	0	0	0	0	1	0	0	0.00632911	158
A6PVY3	FAM177B	Protein FAM177B	158	N	-	-	0	2	2	0	0	0	1	0	0	0.00632911	158
O43908	KLRC4	NKG2-F type II integral membrane protein	158	N	-	Membrane	0	2	2	0	1	1	1	0	0	0.00632911	158
O14788	TNFSF11	Tumor necrosis factor ligand superfamily member 11	317	N	-	Cytoplasm;Membrane;Secreted	2	2	2	0	0	0	2	0.00630915	0	0.00630915	158.5
Q9H2S6	TNMD	Tenomodulin	317	N	-	Cytoplasm;Membrane;Nucleus	2	2	2	0	0	0	2	0.00630915	0	0.00630915	158.5
Q8NGY6	OR6N2	Olfactory receptor 6N2	317	N	-	Membrane	1	1	1	0	0	0	2	0.00315457	0	0.00630915	158.5
Q8NGZ5	OR2G2	Olfactory receptor 2G2	317	N	-	Membrane	1	2	2	0	0	0	2	0.00315457	0	0.00630915	158.5
P55289	CDH12	Cadherin-12	794	Y	1--23	Membrane	4	3	4	0	0	0	5	0.00503778	0	0.00629723	158.8
Q8NGX1	OR2T34	Olfactory receptor 2T34	318	N	-	Membrane	2	2	2	1	1	1	2	0.00628931	0.00314465	0.00628931	159
Q8NGS5	OR13C4	Olfactory receptor 13C4	318	N	-	Membrane	1	3	4	1	1	1	2	0.00314465	0.00314465	0.00628931	159
Q8NH03	OR2T3	Olfactory receptor 2T3	318	N	-	Membrane	2	2	2	0	0	0	2	0.00628931	0	0.00628931	159
Q96EU7	C1GALT1C1	C1GALT1-specific chaperone 1	318	N	-	Membrane	0	1	1	0	0	0	2	0	0	0.00628931	159
O14921	RGS13	Regulator of G-protein signaling 13	159	N	-	-	0	1	2	0	0	0	1	0	0	0.00628931	159
Q6W0C5	DPPA3	Developmental pluripotency-associated protein 3	159	N	-	Cytoplasm;Nucleus	0	3	3	0	1	1	1	0	0	0.00628931	159
Q96A99	PTX4	Pentraxin-4	478	Y	1--25	Secreted	2	2	4	0	0	0	3	0.0041841	0	0.00627615	159.333
Q9Y345	SLC6A5	Sodium- and chloride-dependent glycine transporter 2	797	N	-	Membrane	4	7	9	1	2	2	5	0.00501882	0.00125471	0.00627353	159.4
Q8NGG5	OR8K1	Olfactory receptor 8K1	319	N	-	Membrane	1	1	1	1	1	1	2	0.0031348	0.0031348	0.00626959	159.5
P03952	KLKB1	Plasma kallikrein	638	Y	1--19	Secreted	6	4	5	1	0	1	4	0.00940439	0.0015674	0.00626959	159.5
Q8NGS4	OR13F1	Olfactory receptor 13F1	319	N	-	Membrane	1	2	2	0	1	1	2	0.0031348	0	0.00626959	159.5
Q9NRD0	FBXO8	F-box only protein 8	319	N	-	-	0	3	3	0	1	1	2	0	0	0.00626959	159.5
Q9Y6Y9	LY96	Lymphocyte antigen 96	160	Y	1--18	Secreted	2	2	2	0	0	0	1	0.0125	0	0.00625	160
Q8NG76	OR2T33	Olfactory receptor 2T33	320	N	-	Membrane	1	1	2	0	0	1	2	0.003125	0	0.00625	160
A8MT70	ZBBX	Zinc finger B-box domain-containing protein 1	800	N	-	-	0	6	8	0	2	2	5	0	0	0.00625	160
P15172	MYOD1	Myoblast determination protein 1	320	N	-	Nucleus	0	1	1	0	0	0	2	0	0	0.00625	160
P61244	MAX	Protein max	160	N	-	Nucleus	0	1	1	0	0	0	1	0	0	0.00625	160
Q9HBT6	CDH20	Cadherin-20	801	Y	1--34	Membrane	4	4	5	0	0	0	5	0.00499376	0	0.0062422	160.2
A6NMS3	OR5K4	Olfactory receptor 5K4	321	N	-	Membrane	1	1	1	1	1	1	2	0.00311526	0.00311526	0.00623053	160.5
Q96SQ7	ATOH8	Protein atonal homolog 8	321	N	-	Nucleus	0	0	1	0	0	0	2	0	0	0.00623053	160.5
Q32ZL2	LPPR5	Lipid phosphate phosphatase-related protein type 5	321	N	-	Membrane	0	0	1	0	0	0	2	0	0	0.00623053	160.5
P10153	RNASE2	Non-secretory ribonuclease	161	Y	1--27	-	6	5	5	1	1	1	1	0.0372671	0.00621118	0.00621118	161
Q8WZ92	OR5P2	Olfactory receptor 5P2	322	N	-	Membrane	2	3	3	0	0	0	2	0.00621118	0	0.00621118	161
P04264	KRT1	Keratin, type II cytoskeletal 1	644	N	-	Membrane	0	2	3	0	0	0	4	0	0	0.00621118	161
Q6ZNK6	TIFAB	TRAF-interacting protein with FHA domain-containing protein B	161	N	-	-	0	0	0	0	0	0	1	0	0	0.00621118	161
Q05519	SRSF11	Serine/arginine-rich splicing factor 11	484	N	-	Nucleus	0	1	2	0	0	0	3	0	0	0.00619835	161.333
Q9Y2R2	PTPN22	Tyrosine-protein phosphatase non-receptor type 22	807	N	-	Cytoplasm	0	5	10	0	1	1	5	0	0	0.00619579	161.4
Q08722	CD47	Leukocyte surface antigen CD47	323	Y	1--18	Membrane	6	6	6	3	3	3	2	0.0185759	0.00928793	0.00619195	161.5
Q8NHA4	OR2AE1	Olfactory receptor 2AE1	323	N	-	Membrane	1	1	1	0	0	0	2	0.00309598	0	0.00619195	161.5
Q96RD2	OR52B2	Olfactory receptor 52B2	323	N	-	Membrane	1	1	1	0	0	0	2	0.00309598	0	0.00619195	161.5
Q9BTA9	WAC	WW domain-containing adapter protein with coiled-coil	647	N	-	Nucleus	0	3	9	0	0	2	4	0	0	0.00618238	161.75
Q96QE2	SLC2A13	Proton myo-inositol cotransporter	648	N	-	Membrane	3	3	4	1	0	1	4	0.00462963	0.00154321	0.00617284	162
Q9H4A9	DPEP2	Dipeptidase 2	486	Y	1--32	Membrane	3	3	4	0	0	0	3	0.00617284	0	0.00617284	162
Q9NPI0	TMEM138	Transmembrane protein 138	162	N	-	Membrane	1	1	1	0	0	0	1	0.00617284	0	0.00617284	162
P25686	DNAJB2	DnaJ homolog subfamily B member 2	324	N	-	-	0	0	0	0	0	0	2	0	0	0.00617284	162
Q9H2H9	SLC38A1	Sodium-coupled neutral amino acid transporter 1	487	N	-	Membrane	2	7	7	0	0	0	3	0.00410678	0	0.00616016	162.333
P17213	BPI	Bactericidal permeability-increasing protein	487	Y	1--31	Membrane;Secreted	1	0	1	0	0	0	3	0.00205339	0	0.00616016	162.333
Q3SY52	ZIK1	Zinc finger protein interacting with ribonucleoprotein K	487	N	-	Nucleus	0	2	2	0	1	1	3	0	0	0.00616016	162.333
Q8TBJ4	LPPR1	Lipid phosphate phosphatase-related protein type 1	325	N	-	Membrane	3	1	3	1	0	1	2	0.00923077	0.00307692	0.00615385	162.5
Q8NGQ3	OR1S2	Olfactory receptor 1S2	325	N	-	Membrane	1	2	2	1	1	1	2	0.00307692	0.00307692	0.00615385	162.5
Q8NGX8	OR6Y1	Olfactory receptor 6Y1	325	N	-	Membrane	2	2	2	0	0	0	2	0.00615385	0	0.00615385	162.5
Q5XKR4	OTP	Homeobox protein orthopedia	325	N	-	Nucleus	0	2	2	0	0	0	2	0	0	0.00615385	162.5
O14525	ASTN1	Astrotactin-1	1302	Y	1--21	Membrane	8	8	8	5	5	5	8	0.00614439	0.00384025	0.00614439	162.75
Q9Y5Z6	B3GALT1	Beta-1,3-galactosyltransferase 1	326	N	-	Membrane	2	1	2	1	0	1	2	0.00613497	0.00306748	0.00613497	163
P54852	EMP3	Epithelial membrane protein 3	163	N	-	Membrane	2	2	2	0	0	0	1	0.0122699	0	0.00613497	163
Q9NPY3	CD93	Complement component C1q receptor	652	Y	1--21	Membrane	1	1	1	0	0	0	4	0.00153374	0	0.00613497	163
Q9H040	SPRTN	SprT-like domain-containing protein Spartan	489	N	-	Nucleus	0	7	8	0	2	2	3	0	0	0.00613497	163
Q9BVC4	MLST8	Target of rapamycin complex subunit LST8	326	N	-	Cytoplasm	0	3	5	0	0	0	2	0	0	0.00613497	163
Q9NQG5	RPRD1B	Regulation of nuclear pre-mRNA domain-containing protein 1B	326	N	-	Nucleus	0	1	1	0	0	0	2	0	0	0.00613497	163
Q15699	ALX1	ALX homeobox protein 1	326	N	-	Nucleus	0	2	4	0	1	2	2	0	0	0.00613497	163
Q9Y2Y0	ARL2BP	ADP-ribosylation factor-like protein 2-binding protein	163	N	-	Cytoplasm;Nucleus	0	0	0	0	0	0	1	0	0	0.00613497	163
Q9BX68	HINT2	Histidine triad nucleotide-binding protein 2, mitochondrial	163	N	-	-	0	0	0	0	0	0	1	0	0	0.00613497	163
Q9NRM1	ENAM	Enamelin	1142	Y	1--39	Secreted	10	7	11	0	0	0	7	0.00875657	0	0.0061296	163.143
O60732	MAGEC1	Melanoma-associated antigen C1	1142	N	-	-	0	0	1	0	0	1	7	0	0	0.0061296	163.143
P33260	CYP2C18	Cytochrome P450 2C18	490	N	-	Membrane	0	1	3	0	0	0	3	0	0	0.00612245	163.333
P06126	CD1A	T-cell surface glycoprotein CD1a	327	Y	1--16	Membrane	4	2	4	0	0	0	2	0.0122324	0	0.00611621	163.5
Q5SYC1	CLVS2	Clavesin-2	327	N	-	Membrane	0	0	1	0	0	1	2	0	0	0.00611621	163.5
Q86VY9	TMEM200A	Transmembrane protein 200A	491	N	-	Membrane	1	4	10	0	1	4	3	0.00203666	0	0.00610998	163.667
P02675	FGB	Fibrinogen beta chain	491	Y	1--30	Secreted	1	1	1	0	0	0	3	0.00203666	0	0.00610998	163.667
Q9UJT9	FBXL7	F-box/LRR-repeat protein 7	491	N	-	Cytoplasm	0	2	2	0	0	0	3	0	0	0.00610998	163.667
P34903	GABRA3	Gamma-aminobutyric acid receptor subunit alpha-3	492	Y	1--28	Membrane	4	4	4	2	2	2	3	0.00813008	0.00406504	0.00609756	164
Q96BK5	PINX1	PIN2/TERF1-interacting telomerase inhibitor 1	328	N	-	Nucleus	0	1	1	0	0	0	2	0	0	0.00609756	164
Q8N4F7	RNF175	RING finger protein 175	328	N	-	Membrane	0	0	0	0	0	0	2	0	0	0.00609756	164
P42081	CD86	T-lymphocyte activation antigen CD86	329	Y	1--23	Membrane	8	8	8	2	2	2	2	0.0243161	0.00607903	0.00607903	164.5
O43155	FLRT2	Leucine-rich repeat transmembrane protein FLRT2	660	Y	1--35	Membrane	4	5	6	1	1	1	4	0.00606061	0.00151515	0.00606061	165
Q8NGR9	OR1N2	Olfactory receptor 1N2	330	N	-	Membrane	1	2	2	0	1	1	2	0.0030303	0	0.00606061	165
Q9Y216	MTMR7	Myotubularin-related protein 7	660	N	-	Cytoplasm	0	2	2	0	0	0	4	0	0	0.00606061	165
A6NP11	ZNF716	Zinc finger protein 716	495	N	-	Nucleus	0	3	3	0	3	3	3	0	0	0.00606061	165
O95218	ZRANB2	Zinc finger Ran-binding domain-containing protein 2	330	N	-	Nucleus	0	0	0	0	0	0	2	0	0	0.00606061	165
Q8N9N8	EIF1AD	Probable RNA-binding protein EIF1AD	165	N	-	Nucleus	0	0	0	0	0	0	1	0	0	0.00606061	165
P11169	SLC2A3	Solute carrier family 2, facilitated glucose transporter member 3	496	N	-	Membrane	1	2	2	0	0	0	3	0.00201613	0	0.00604839	165.333
Q8NGY3	OR6K3	Olfactory receptor 6K3	331	N	-	Membrane	1	0	1	0	0	0	2	0.00302115	0	0.0060423	165.5
Q15293	RCN1	Reticulocalbin-1	331	Y	1--29	-	1	1	1	0	0	0	2	0.00302115	0	0.0060423	165.5
Q9HD90	NEUROD4	Neurogenic differentiation factor 4	331	N	-	Nucleus	0	1	1	0	0	0	2	0	0	0.0060423	165.5
Q15389	ANGPT1	Angiopoietin-1	498	Y	1--15	Secreted	5	4	5	3	3	3	3	0.0100402	0.0060241	0.0060241	166
P32245	MC4R	Melanocortin receptor 4	332	N	-	Membrane	3	5	5	1	2	2	2	0.00903614	0.00301205	0.0060241	166
Q86XD5	FAM131B	Protein FAM131B	332	N	-	-	0	3	3	0	0	0	2	0	0	0.0060241	166
P07864	LDHC	L-lactate dehydrogenase C chain	332	N	-	Cytoplasm	0	0	0	0	0	0	2	0	0	0.0060241	166
P48304	REG1B	Lithostathine-1-beta	166	Y	1--22	Secreted	0	0	0	0	0	0	1	0	0	0.0060241	166
P55273	CDKN2D	Cyclin-dependent kinase 4 inhibitor D	166	N	-	Cytoplasm;Nucleus	0	0	0	0	0	0	1	0	0	0.0060241	166
Q8ND71	GIMAP8	GTPase IMAP family member 8	665	N	-	Cytoplasm	0	2	2	0	0	0	4	0	0	0.00601504	166.25
P16389	KCNA2	Potassium voltage-gated channel subfamily A member 2	499	N	-	Membrane	1	4	5	0	2	2	3	0.00200401	0	0.00601202	166.333
P29016	CD1B	T-cell surface glycoprotein CD1b	333	Y	1--17	Membrane	4	3	4	2	1	2	2	0.012012	0.00600601	0.00600601	166.5
P59533	TAS2R38	Taste receptor type 2 member 38	333	N	-	Membrane	2	1	2	0	0	0	2	0.00600601	0	0.00600601	166.5
Q7Z5R6	APBB1IP	Amyloid beta A4 precursor protein-binding family B member 1-interacting protein	666	N	-	Cytoplasm;Membrane	0	4	4	0	0	0	4	0	0	0.00600601	166.5
P05155	SERPING1	Plasma protease C1 inhibitor	500	Y	1--22	Secreted	7	6	6	0	0	0	3	0.014	0	0.006	166.667
Q8N387	MUC15	Mucin-15	334	Y	1--23	Membrane;Secreted	9	9	12	2	2	2	2	0.0269461	0.00598802	0.00598802	167
Q8N9L1	ZIC4	Zinc finger protein ZIC 4	334	N	-	Nucleus	0	1	2	0	1	1	2	0	0	0.00598802	167
Q5SQQ9	VAX1	Ventral anterior homeobox 1	334	N	-	Nucleus	0	2	2	0	0	0	2	0	0	0.00598802	167
P07195	LDHB	L-lactate dehydrogenase B chain	334	N	-	Cytoplasm	0	2	2	0	0	0	2	0	0	0.00598802	167
A2RUQ5	C17orf102	Uncharacterized protein C17orf102	167	N	-	-	0	1	1	0	0	0	1	0	0	0.00598802	167
Q12974	PTP4A2	Protein tyrosine phosphatase type IVA 2	167	N	-	Cytoplasm;Membrane	0	1	1	0	0	0	1	0	0	0.00598802	167
Q7Z5L4	SPATA19	Spermatogenesis-associated protein 19, mitochondrial	167	N	-	Membrane	0	1	1	0	0	0	1	0	0	0.00598802	167
P58557	YBEY	Putative ribonuclease	167	N	-	Nucleus	0	0	0	0	0	0	1	0	0	0.00598802	167
Q9UQ72	PSG11	Pregnancy-specific beta-1-glycoprotein 11	335	Y	1--34	Secreted	3	4	4	0	0	0	2	0.00895522	0	0.00597015	167.5
P25445	FAS	Tumor necrosis factor receptor superfamily member 6	335	Y	1--25	Membrane;Secreted	2	3	3	0	0	0	2	0.00597015	0	0.00597015	167.5
Q9P2W9	STX18	Syntaxin-18	335	N	-	Membrane	0	0	0	0	0	0	2	0	0	0.00597015	167.5
P42773	CDKN2C	Cyclin-dependent kinase 4 inhibitor C	168	N	-	-	0	0	0	0	0	0	1	0	0	0.00595238	168
Q8N5G0	SMIM20	Small integral membrane protein 20	168	N	-	Membrane	0	0	1	0	0	0	1	0	0	0.00595238	168
Q5QGS0	KIAA2022	Protein KIAA2022	1516	N	-	-	0	8	12	0	1	2	9	0	0	0.00593668	168.444
Q7L211	ABHD13	Alpha/beta hydrolase domain-containing protein 13	337	N	-	Membrane	1	2	2	0	0	0	2	0.00296736	0	0.00593472	168.5
Q8N752	CSNK1A1L	Casein kinase I isoform alpha-like	337	N	-	Cytoplasm	0	3	3	0	1	1	2	0	0	0.00593472	168.5
P78382	SLC35A1	CMP-sialic acid transporter	337	N	-	Membrane	0	2	2	0	0	0	2	0	0	0.00593472	168.5
P51813	BMX	Cytoplasmic tyrosine-protein kinase BMX	675	N	-	Cytoplasm	0	5	5	0	1	1	4	0	0	0.00592593	168.75
Q7Z3B4	NUP54	Nucleoporin p54	507	N	-	Membrane;Nucleus	0	3	4	0	1	1	3	0	0	0.00591716	169
Q96KT7	SLC35G5	Solute carrier family 35 member G5	338	N	-	Membrane	0	1	1	0	1	1	2	0	0	0.00591716	169
Q6PI97	C11orf88	UPF0722 protein C11orf88	169	N	-	-	0	0	0	0	0	0	1	0	0	0.00591716	169
Q99643	SDHC	Succinate dehydrogenase cytochrome b560 subunit, mitochondrial	169	N	-	Membrane	0	0	0	0	0	0	1	0	0	0.00591716	169
P35638	DDIT3	DNA damage-inducible transcript 3 protein	169	N	-	Cytoplasm;Nucleus	0	0	0	0	0	0	1	0	0	0.00591716	169
Q9NZH8	IL36G	Interleukin-36 gamma	169	N	-	Secreted	0	0	0	0	0	0	1	0	0	0.00591716	169
Q5T5A4	C1orf194	Uncharacterized protein C1orf194	169	N	-	-	0	0	2	0	0	0	1	0	0	0.00591716	169
Q6S5H5	POTEG	POTE ankyrin domain family member G	508	N	-	-	0	0	1	0	0	0	3	0	0	0.00590551	169.333
Q6ZNG2	DBX2	Homeobox protein DBX2	339	N	-	Nucleus	0	0	0	0	0	0	2	0	0	0.00589971	169.5
Q6IEG0	SNRNP48	U11/U12 small nuclear ribonucleoprotein 48 kDa protein	339	N	-	Nucleus	0	1	1	0	0	0	2	0	0	0.00589971	169.5
Q96PZ7	CSMD1	CUB and sushi domain-containing protein 1	3565	Y	1--26	Membrane	40	24	40	15	7	15	21	0.0112202	0.00420757	0.0058906	169.762
Q969V1	MCHR2	Melanin-concentrating hormone receptor 2	340	N	-	Membrane	2	2	2	1	1	1	2	0.00588235	0.00294118	0.00588235	170
Q96LZ3	PPP3R2	Calcineurin subunit B type 2	170	N	-	-	0	1	1	0	0	0	1	0	0	0.00588235	170
P30990	NTS	Neurotensin/neuromedin N	170	Y	1--23	Secreted	0	0	0	0	0	0	1	0	0	0.00588235	170
Q9NPA5	ZFP64	Zinc finger protein 64 homolog, isoforms 1 and 2	681	N	-	Nucleus	0	5	5	0	0	0	4	0	0	0.00587372	170.25
Q14CN4	KRT72	Keratin, type II cytoskeletal 72	511	N	-	-	0	1	1	0	0	0	3	0	0	0.00587084	170.333
Q86W42	THOC6	THO complex subunit 6 homolog	341	N	-	Nucleus	0	0	0	0	0	0	2	0	0	0.0058651	170.5
Q9UKU6	TRHDE	Thyrotropin-releasing hormone-degrading ectoenzyme	1024	N	-	Membrane	12	9	12	1	1	1	6	0.0117188	0.000976562	0.00585938	170.667
Q12882	DPYD	Dihydropyrimidine dehydrogenase [NADP(+)]	1025	N	-	Cytoplasm	0	3	5	0	2	4	6	0	0	0.00585366	170.833
Q5JXA9	SIRPB2	Signal-regulatory protein beta-2	342	Y	1--32	Membrane	3	3	3	0	0	0	2	0.00877193	0	0.00584795	171
Q8NH61	OR51F2	Olfactory receptor 51F2	342	N	-	Membrane	1	1	1	0	0	0	2	0.00292398	0	0.00584795	171
Q9Y328	NSG2	Neuron-specific protein family member 2	171	N	-	Membrane	0	0	0	0	0	0	1	0	0	0.00584795	171
Q99595	TIMM17A	Mitochondrial import inner membrane translocase subunit Tim17-A	171	N	-	Membrane	0	0	0	0	0	0	1	0	0	0.00584795	171
P19105	MYL12A	Myosin regulatory light chain 12A	171	N	-	-	0	2	2	0	0	0	1	0	0	0.00584795	171
Q9NPH9	IL26	Interleukin-26	171	Y	1--21	Secreted	0	0	0	0	0	0	1	0	0	0.00584795	171
Q9BZK7	TBL1XR1	F-box-like/WD repeat-containing protein TBL1XR1	514	N	-	Nucleus	0	3	4	0	0	0	3	0	0	0.00583658	171.333
Q5MCW4	ZNF569	Zinc finger protein 569	686	N	-	Nucleus	0	2	2	0	2	2	4	0	0	0.0058309	171.5
Q92519	TRIB2	Tribbles homolog 2	343	N	-	Cytoplasm	0	3	3	0	1	1	2	0	0	0.0058309	171.5
P13591	NCAM1	Neural cell adhesion molecule 1	858	Y	1--19	Membrane;Secreted	6	6	9	4	4	4	5	0.00699301	0.004662	0.00582751	171.6
P05177	CYP1A2	Cytochrome P450 1A2	515	N	-	Membrane	0	0	0	0	0	0	3	0	0	0.00582524	171.667
P43657	LPAR6	Lysophosphatidic acid receptor 6	344	N	-	Membrane	1	5	9	0	1	2	2	0.00290698	0	0.00581395	172
P16499	PDE6A	Rod cGMP-specific 3',5'-cyclic phosphodiesterase subunit alpha	860	N	-	Membrane	0	0	0	0	0	0	5	0	0	0.00581395	172
Q13247	SRSF6	Serine/arginine-rich splicing factor 6	344	N	-	Nucleus	0	1	1	0	1	1	2	0	0	0.00581395	172
Q8IXM2	BAP18	Chromatin complexes subunit BAP18	172	N	-	Nucleus	0	1	1	0	0	0	1	0	0	0.00581395	172
Q8N4M7	C10orf126	Putative uncharacterized protein C10orf126	172	N	-	-	0	1	1	0	0	0	1	0	0	0.00581395	172
O95881	TXNDC12	Thioredoxin domain-containing protein 12	172	Y	1--26	-	0	0	0	0	0	0	1	0	0	0.00581395	172
Q6ZNR0	TMEM91	Transmembrane protein 91	172	N	-	Membrane	0	0	0	0	0	0	1	0	0	0.00581395	172
P41208	CETN2	Centrin-2	172	N	-	Cytoplasm;Nucleus	0	1	1	0	0	0	1	0	0	0.00581395	172
Q3SY46	KRTAP13-3	Keratin-associated protein 13-3	172	N	-	-	0	0	1	0	0	1	1	0	0	0.00581395	172
Q12798	CETN1	Centrin-1	172	N	-	Cytoplasm	0	1	1	0	0	0	1	0	0	0.00581395	172
Q9NSN8	SNTG1	Gamma-1-syntrophin	517	N	-	Cytoplasm;Nucleus	0	3	3	0	2	2	3	0	0	0.00580271	172.333
Q14982	OPCML	Opioid-binding protein/cell adhesion molecule	345	Y	1--27	Membrane	6	5	6	2	2	2	2	0.0173913	0.0057971	0.0057971	172.5
Q9HBW9	ELTD1	EGF, latrophilin and seven transmembrane domain-containing protein 1	690	Y	1--19	Membrane	10	10	11	2	2	2	4	0.0144928	0.00289855	0.0057971	172.5
Q7Z570	ZNF804A	Zinc finger protein 804A	1209	N	-	-	0	10	11	0	2	2	7	0	0	0.00578991	172.714
P42658	DPP6	Dipeptidyl aminopeptidase-like protein 6	865	N	-	Membrane	7	6	8	3	1	3	5	0.00809249	0.00346821	0.00578035	173
O43827	ANGPTL7	Angiopoietin-related protein 7	346	Y	1--26	Secreted	3	3	3	0	0	0	2	0.00867052	0	0.00578035	173
Q14117	DPYS	Dihydropyrimidinase	519	N	-	-	0	1	1	0	0	0	3	0	0	0.00578035	173
Q8IZV2	CMTM8	CKLF-like MARVEL transmembrane domain-containing protein 8	173	N	-	Cytoplasm;Membrane;Nucleus	0	2	2	0	0	0	1	0	0	0.00578035	173
P02489	CRYAA	Alpha-crystallin A chain	173	N	-	Cytoplasm;Nucleus	0	0	0	0	0	0	1	0	0	0.00578035	173
Q9NP86	CABP5	Calcium-binding protein 5	173	N	-	Cytoplasm	0	0	0	0	0	0	1	0	0	0.00578035	173
P60323	NANOS3	Nanos homolog 3	173	N	-	Cytoplasm;Nucleus	0	0	0	0	0	0	1	0	0	0.00578035	173
P51571	SSR4	Translocon-associated protein subunit delta	173	Y	1--23	Membrane	0	0	0	0	0	0	1	0	0	0.00578035	173
Q9NR20	DYRK4	Dual specificity tyrosine-phosphorylation-regulated kinase 4	520	N	-	Cytoplasm;Nucleus	0	1	2	0	0	0	3	0	0	0.00576923	173.333
Q9NP66	HMG20A	High mobility group protein 20A	347	N	-	Nucleus	0	0	1	0	0	0	2	0	0	0.00576369	173.5
P46734	MAP2K3	Dual specificity mitogen-activated protein kinase kinase 3	347	N	-	-	0	1	1	0	0	0	2	0	0	0.00576369	173.5
Q8NH00	OR2T4	Olfactory receptor 2T4	348	N	-	Membrane	3	4	4	2	2	2	2	0.00862069	0.00574713	0.00574713	174
Q96PX8	SLITRK1	SLIT and NTRK-like protein 1	696	Y	1--17	Membrane	0	3	6	0	1	1	4	0	0	0.00574713	174
O43598	DNPH1	2'-deoxynucleoside 5'-phosphate N-hydrolase 1	174	N	-	Cytoplasm;Nucleus	0	0	0	0	0	0	1	0	0	0.00574713	174
P48645	NMU	Neuromedin-U	174	Y	1--34	Secreted	0	0	0	0	0	0	1	0	0	0.00574713	174
Q96LC7	SIGLEC10	Sialic acid-binding Ig-like lectin 10	697	Y	1--16	Membrane;Secreted	5	4	5	1	1	1	4	0.0071736	0.00143472	0.00573888	174.25
O00755	WNT7A	Protein Wnt-7a	349	Y	1--31	Secreted	3	3	3	1	1	1	2	0.00859599	0.00286533	0.00573066	174.5
Q9H1E5	TMX4	Thioredoxin-related transmembrane protein 4	349	Y	1--23	Membrane	0	1	1	0	1	1	2	0	0	0.00573066	174.5
Q5VWX1	KHDRBS2	KH domain-containing, RNA-binding, signal transduction-associated protein 2	349	N	-	Nucleus	0	1	1	0	0	0	2	0	0	0.00573066	174.5
P48039	MTNR1A	Melatonin receptor type 1A	350	N	-	Membrane	2	3	3	0	0	0	2	0.00571429	0	0.00571429	175
P21462	FPR1	fMet-Leu-Phe receptor	350	N	-	Membrane	2	3	4	0	0	1	2	0.00571429	0	0.00571429	175
Q86XJ0	CALHM3	Calcium homeostasis modulator protein 3	350	N	-	Membrane	0	0	1	0	0	0	2	0	0	0.00571429	175
Q06141	REG3A	Regenerating islet-derived protein 3-alpha	175	Y	1--26	Secreted	0	0	0	0	0	0	1	0	0	0.00571429	175
Q9H1J5	WNT8A	Protein Wnt-8a	351	Y	1--24	Secreted	3	0	3	0	0	0	2	0.00854701	0	0.00569801	175.5
P22694	PRKACB	cAMP-dependent protein kinase catalytic subunit beta	351	N	-	Cytoplasm;Membrane;Nucleus	0	0	0	0	0	0	2	0	0	0.00569801	175.5
P22612	PRKACG	cAMP-dependent protein kinase catalytic subunit gamma	351	N	-	-	0	0	0	0	0	0	2	0	0	0.00569801	175.5
Q49AJ0	FAM135B	Protein FAM135B	1406	N	-	-	0	7	8	0	1	2	8	0	0	0.0056899	175.75
Q8WX39	LCN9	Epididymal-specific lipocalin-9	176	Y	1--15	Secreted	2	2	2	1	1	1	1	0.0113636	0.00568182	0.00568182	176
O60938	KERA	Keratocan	352	Y	1--20	Secreted	4	4	4	1	1	1	2	0.0113636	0.00284091	0.00568182	176
Q96B01	RAD51AP1	RAD51-associated protein 1	352	N	-	Nucleus	0	4	6	0	1	1	2	0	0	0.00568182	176
Q8IYA7	MKX	Homeobox protein Mohawk	352	N	-	Nucleus	0	2	4	0	1	2	2	0	0	0.00568182	176
Q86V88	MDP1	Magnesium-dependent phosphatase 1	176	N	-	-	0	0	0	0	0	0	1	0	0	0.00568182	176
Q9BQ61	C19orf43	Uncharacterized protein C19orf43	176	N	-	-	0	0	0	0	0	0	1	0	0	0.00568182	176
Q96JF0	ST6GAL2	Beta-galactoside alpha-2,6-sialyltransferase 2	529	N	-	Membrane	1	3	3	0	2	2	3	0.00189036	0	0.00567108	176.333
Q4FZB7	SUV420H1	Histone-lysine N-methyltransferase SUV420H1	885	N	-	Nucleus	0	5	8	0	1	2	5	0	0	0.00564972	177
P19087	GNAT2	Guanine nucleotide-binding protein G(t) subunit alpha-2	354	N	-	-	0	0	2	0	0	0	2	0	0	0.00564972	177
Q5VTH2	FLTP	Protein Flattop	177	N	-	Cytoplasm;Membrane	0	1	2	0	0	0	1	0	0	0.00564972	177
P61923	COPZ1	Coatomer subunit zeta-1	177	N	-	Cytoplasm;Membrane	0	1	1	0	0	0	1	0	0	0.00564972	177
Q01740	FMO1	Dimethylaniline monooxygenase [N-oxide-forming] 1	532	N	-	Membrane	0	0	2	0	0	1	3	0	0	0.0056391	177.333
Q9H116	GZF1	GDNF-inducible zinc finger protein 1	711	N	-	Nucleus	0	1	2	0	0	0	4	0	0	0.00562588	177.75
Q9NYB5	SLCO1C1	Solute carrier organic anion transporter family member 1C1	712	N	-	Membrane	4	4	6	2	1	3	4	0.00561798	0.00280899	0.00561798	178
O75388	GPR32	Probable G-protein coupled receptor 32	356	N	-	Membrane	2	3	3	0	0	0	2	0.00561798	0	0.00561798	178
P13674	P4HA1	Prolyl 4-hydroxylase subunit alpha-1	534	Y	1--17	-	2	2	2	0	0	0	3	0.00374532	0	0.00561798	178
Q9NUC0	SERTAD4	SERTA domain-containing protein 4	356	N	-	-	0	1	2	0	0	1	2	0	0	0.00561798	178
Q8WW12	PCNP	PEST proteolytic signal-containing nuclear protein	178	N	-	Nucleus	0	0	0	0	0	0	1	0	0	0.00561798	178
Q9BYD1	MRPL13	39S ribosomal protein L13, mitochondrial	178	N	-	-	0	0	0	0	0	0	1	0	0	0.00561798	178
Q8N6F7	GCSAM	Germinal center-associated signaling and motility protein	178	N	-	Cytoplasm;Membrane	0	0	0	0	0	0	1	0	0	0.00561798	178
A1A4G5	LNP1	Leukemia NUP98 fusion partner 1	178	N	-	-	0	0	0	0	0	0	1	0	0	0.00561798	178
Q9Y2K1	ZBTB1	Zinc finger and BTB domain-containing protein 1	713	N	-	Nucleus	0	3	5	0	0	0	4	0	0	0.0056101	178.25
P78371	CCT2	T-complex protein 1 subunit beta	535	N	-	Cytoplasm	0	1	2	0	0	0	3	0	0	0.00560748	178.333
Q9UN42	ATP1B4	Protein ATP1B4	357	N	-	Membrane;Nucleus	0	3	4	0	1	1	2	0	0	0.00560224	178.5
Q9BY21	GPR87	G-protein coupled receptor 87	358	N	-	Membrane	3	5	5	0	1	1	2	0.00837989	0	0.00558659	179
Q9Y2P0	ZNF835	Zinc finger protein 835	537	N	-	Nucleus	0	0	3	0	0	1	3	0	0	0.00558659	179
Q7Z5U6	WDR53	WD repeat-containing protein 53	358	N	-	-	0	3	3	0	1	1	2	0	0	0.00558659	179
Q8IYM1	2017-09-12	Septin-12	358	N	-	Cytoplasm	0	1	1	0	0	0	2	0	0	0.00558659	179
Q9UJN7	ZNF391	Zinc finger protein 391	358	N	-	Nucleus	0	1	1	0	0	0	2	0	0	0.00558659	179
Q8N4P3	HDDC3	Guanosine-3',5'-bis(diphosphate) 3'-pyrophosphohydrolase MESH1	179	N	-	-	0	0	0	0	0	0	1	0	0	0.00558659	179
Q8NAA6	C15orf53	Uncharacterized protein C15orf53	179	N	-	-	0	0	0	0	0	0	1	0	0	0.00558659	179
Q9H307	PNN	Pinin	717	N	-	Nucleus	0	2	2	0	1	1	4	0	0	0.0055788	179.25
Q9C0H6	KLHL4	Kelch-like protein 4	718	N	-	Cytoplasm	0	1	1	0	0	0	4	0	0	0.00557103	179.5
Q9NTX7	RNF146	E3 ubiquitin-protein ligase RNF146	359	N	-	Cytoplasm;Nucleus	0	2	2	0	0	0	2	0	0	0.00557103	179.5
Q13394	MAB21L1	Protein mab-21-like 1	359	N	-	Nucleus	0	0	0	0	0	0	2	0	0	0.00557103	179.5
P25025	CXCR2	C-X-C chemokine receptor type 2	360	N	-	Membrane	1	1	3	0	0	0	2	0.00277778	0	0.00555556	180
P09544	WNT2	Protein Wnt-2	360	Y	1--25	Secreted	1	2	2	0	0	0	2	0.00277778	0	0.00555556	180
Q96LP6	C12orf42	Uncharacterized protein C12orf42	360	N	-	-	0	2	2	0	1	1	2	0	0	0.00555556	180
Q5SGD2	PPM1L	Protein phosphatase 1L	360	N	-	Membrane	0	3	4	0	0	0	2	0	0	0.00555556	180
Q8IY57	YAF2	YY1-associated factor 2	180	N	-	Nucleus	0	0	0	0	0	0	1	0	0	0.00555556	180
Q5MJ10	SPANXN2	Sperm protein associated with the nucleus on the X chromosome N2	180	N	-	-	0	0	0	0	0	0	1	0	0	0.00555556	180
P18085	ARF4	ADP-ribosylation factor 4	180	N	-	-	0	1	1	0	0	0	1	0	0	0.00555556	180
Q9UP65	PLA2G4C	Cytosolic phospholipase A2 gamma	541	N	-	Membrane	0	3	3	0	1	1	3	0	0	0.00554529	180.333
Q86UD4	ZNF329	Zinc finger protein 329	541	N	-	Nucleus	0	4	4	0	1	1	3	0	0	0.00554529	180.333
Q16769	QPCT	Glutaminyl-peptide cyclotransferase	361	Y	1--28	Secreted	2	1	2	0	0	0	2	0.00554017	0	0.00554017	180.5
B2RU33	POTEC	POTE ankyrin domain family member C	542	N	-	-	0	2	3	0	0	0	3	0	0	0.00553506	180.667
P25106	ACKR3	Atypical chemokine receptor 3	362	N	-	Cytoplasm;Membrane	3	3	4	0	0	1	2	0.00828729	0	0.00552486	181
Q7Z5M8	ABHD12B	Abhydrolase domain-containing protein 12B	362	N	-	-	0	0	0	0	0	0	2	0	0	0.00552486	181
Q96AZ6	ISG20	Interferon-stimulated gene 20 kDa protein	181	N	-	Cytoplasm;Nucleus	0	0	0	0	0	0	1	0	0	0.00552486	181
P84077	ARF1	ADP-ribosylation factor 1	181	N	-	Cytoplasm;Membrane	0	1	1	0	0	0	1	0	0	0.00552486	181
P40616	ARL1	ADP-ribosylation factor-like protein 1	181	N	-	Membrane	0	0	0	0	0	0	1	0	0	0.00552486	181
Q9UPM6	LHX6	LIM/homeobox protein Lhx6	363	N	-	Nucleus	0	0	0	0	0	0	2	0	0	0.00550964	181.5
P23467	PTPRB	Receptor-type tyrosine-protein phosphatase beta	1997	Y	1--22	Membrane	26	18	31	6	5	7	11	0.0130195	0.00300451	0.00550826	181.545
Q6S545	POTEH	POTE ankyrin domain family member H	545	N	-	-	0	1	2	0	1	1	3	0	0	0.00550459	181.667
Q9UL42	PNMA2	Paraneoplastic antigen Ma2	364	N	-	Nucleus	0	1	1	0	0	0	2	0	0	0.00549451	182
Q86W24	NLRP14	NACHT, LRR and PYD domains-containing protein 14	1093	N	-	-	0	6	6	0	1	1	6	0	0	0.00548948	182.167
P22307	SCP2	Non-specific lipid-transfer protein	547	N	-	Cytoplasm	0	0	0	0	0	0	3	0	0	0.00548446	182.333
Q8NAV2	C8orf58	Uncharacterized protein C8orf58	365	N	-	-	0	0	1	0	0	1	2	0	0	0.00547945	182.5
A6NEN9	CXorf65	Uncharacterized protein CXorf65	183	N	-	-	0	0	1	0	0	0	1	0	0	0.00546448	183
O00193	SMAP	Small acidic protein	183	N	-	-	0	0	0	0	0	0	1	0	0	0.00546448	183
Q8N8G6	C15orf54	Putative uncharacterized protein C15orf54	183	N	-	-	0	1	1	0	0	0	1	0	0	0.00546448	183
P62256	UBE2H	Ubiquitin-conjugating enzyme E2 H	183	N	-	-	0	1	1	0	0	0	1	0	0	0.00546448	183
Q4KMG9	TMEM52B	Transmembrane protein 52B	183	Y	1--24	Membrane	0	0	0	0	0	0	1	0	0	0.00546448	183
Q9BXU8	FTHL17	Ferritin heavy polypeptide-like 17	183	N	-	-	0	1	1	0	1	1	1	0	0	0.00546448	183
Q9NPA3	MID1IP1	Mid1-interacting protein 1	183	N	-	Cytoplasm;Nucleus	0	1	1	0	0	0	1	0	0	0.00546448	183
Q14576	ELAVL3	ELAV-like protein 3	367	N	-	-	0	2	3	0	0	1	2	0	0	0.00544959	183.5
P56180	TPTE	Putative tyrosine-protein phosphatase TPTE	551	N	-	Membrane	0	2	4	0	1	1	3	0	0	0.00544465	183.667
Q8IV16	GPIHBP1	Glycosylphosphatidylinositol-anchored high density lipoprotein-binding protein 1	184	Y	1--20	Membrane	1	2	2	1	1	1	1	0.00543478	0.00543478	0.00543478	184
Q6UY01	LRRC31	Leucine-rich repeat-containing protein 31	552	N	-	-	0	1	3	0	0	0	3	0	0	0.00543478	184
Q8NHV9	RHOXF1	Rhox homeobox family member 1	184	N	-	Nucleus	0	0	0	0	0	0	1	0	0	0.00543478	184
Q15382	RHEB	GTP-binding protein Rheb	184	N	-	Cytoplasm;Membrane	0	0	1	0	0	0	1	0	0	0.00543478	184
Q9NRW4	DUSP22	Dual specificity protein phosphatase 22	184	N	-	Cytoplasm;Nucleus	0	1	1	0	0	0	1	0	0	0.00543478	184
Q8WUX2	CHAC2	Putative glutathione-specific gamma-glutamylcyclotransferase 2	184	N	-	-	0	1	1	0	0	0	1	0	0	0.00543478	184
Q96EK6	GNPNAT1	Glucosamine 6-phosphate N-acetyltransferase	184	N	-	Membrane	0	0	0	0	0	0	1	0	0	0.00543478	184
Q96LC9	BMF	Bcl-2-modifying factor	184	N	-	-	0	0	0	0	0	0	1	0	0	0.00543478	184
P51686	CCR9	C-C chemokine receptor type 9	369	N	-	Membrane	1	1	1	0	0	0	2	0.00271003	0	0.00542005	184.5
P49366	DHPS	Deoxyhypusine synthase	369	N	-	-	0	0	0	0	0	0	2	0	0	0.00542005	184.5
Q6ZTQ3	RASSF6	Ras association domain-containing protein 6	369	N	-	-	0	0	0	0	0	0	2	0	0	0.00542005	184.5
O15327	INPP4B	Type II inositol 3,4-bisphosphate 4-phosphatase	924	N	-	-	0	0	0	0	0	0	5	0	0	0.00541126	184.8
Q12912	LRMP	Lymphoid-restricted membrane protein	555	N	-	Cytoplasm;Membrane;Nucleus	0	1	2	0	0	0	3	0	0	0.00540541	185
Q9Y617	PSAT1	Phosphoserine aminotransferase	370	N	-	-	0	3	4	0	0	0	2	0	0	0.00540541	185
Q96IK1	BOD1	Biorientation of chromosomes in cell division protein 1	185	N	-	Cytoplasm	0	0	0	0	0	0	1	0	0	0.00540541	185
Q86YL5	TDRP	Testis development-related protein	185	N	-	Cytoplasm;Nucleus	0	0	1	0	0	0	1	0	0	0.00540541	185
Q969M7	UBE2F	NEDD8-conjugating enzyme UBE2F	185	N	-	-	0	1	1	0	0	0	1	0	0	0.00540541	185
Q9UNL2	SSR3	Translocon-associated protein subunit gamma	185	N	-	Membrane	0	1	2	0	0	0	1	0	0	0.00540541	185
Q5T6X5	GPRC6A	G-protein coupled receptor family C group 6 member A	926	Y	1--18	Membrane	4	10	14	0	1	1	5	0.00431965	0	0.00539957	185.2
Q8IUC8	GALNT13	Polypeptide N-acetylgalactosaminyltransferase 13	556	N	-	Membrane	3	3	4	1	1	2	3	0.00539568	0.00179856	0.00539568	185.333
Q96A23	CPNE4	Copine-4	557	N	-	-	0	0	1	0	0	1	3	0	0	0.005386	185.667
Q9NZW4	DSPP	Dentin sialophosphoprotein	1301	Y	1--15	Secreted	12	15	67	2	2	7	7	0.00922367	0.00153728	0.00538048	185.857
Q8IYD9	LAS2	Lung adenoma susceptibility protein 2	372	Y	1--31	Secreted	0	4	4	0	0	0	2	0	0	0.00537634	186
Q6PIZ9	TRAT1	T-cell receptor-associated transmembrane adapter 1	186	N	-	Membrane	0	2	2	0	2	2	1	0	0	0.00537634	186
Q9H0F7	ARL6	ADP-ribosylation factor-like protein 6	186	N	-	Cytoplasm;Membrane	0	0	0	0	0	0	1	0	0	0.00537634	186
Q9NVJ2	ARL8B	ADP-ribosylation factor-like protein 8B	186	N	-	Cytoplasm;Membrane	0	2	2	0	0	0	1	0	0	0.00537634	186
O95185	UNC5C	Netrin receptor UNC5C	931	Y	1--40	Membrane	2	4	8	0	0	1	5	0.00214823	0	0.00537057	186.2
O75762	TRPA1	Transient receptor potential cation channel subfamily A member 1	1119	N	-	Membrane	2	4	5	1	1	1	6	0.00178731	0.000893655	0.00536193	186.5
P56589	PEX3	Peroxisomal biogenesis factor 3	373	N	-	Membrane	0	3	3	0	1	1	2	0	0	0.00536193	186.5
O75444	MAF	Transcription factor Maf	373	N	-	Nucleus	0	1	1	0	1	1	2	0	0	0.00536193	186.5
Q15629	TRAM1	Translocating chain-associated membrane protein 1	374	N	-	Membrane	1	3	3	0	0	0	2	0.0026738	0	0.00534759	187
Q14765	STAT4	Signal transducer and activator of transcription 4	748	N	-	Cytoplasm;Nucleus	0	5	7	0	1	1	4	0	0	0.00534759	187
Q9BQA9	C17orf62	Uncharacterized protein C17orf62	187	N	-	Membrane	0	0	0	0	0	0	1	0	0	0.00534759	187
O00746	NME4	Nucleoside diphosphate kinase, mitochondrial	187	N	-	-	0	0	0	0	0	0	1	0	0	0.00534759	187
Q96Q77	CIB3	Calcium and integrin-binding family member 3	187	N	-	-	0	0	0	0	0	0	1	0	0	0.00534759	187
Q5T6J7	IDNK	Probable gluconokinase	187	N	-	-	0	0	1	0	0	0	1	0	0	0.00534759	187
Q685J3	MUC17	Mucin-17	4493	Y	1--25	Membrane;Secreted	13	0	19	0	0	0	24	0.00289339	0	0.00534164	187.208
Q92186	ST8SIA2	Alpha-2,8-sialyltransferase 8B	375	N	-	Membrane	6	5	6	3	2	3	2	0.016	0.008	0.00533333	187.5
O14793	MSTN	Growth/differentiation factor 8	375	Y	1--23	Secreted	1	1	1	1	1	1	2	0.00266667	0.00266667	0.00533333	187.5
Q99712	KCNJ15	ATP-sensitive inward rectifier potassium channel 15	375	N	-	Membrane	0	1	2	0	0	1	2	0	0	0.00533333	187.5
Q9NXW2	DNAJB12	DnaJ homolog subfamily B member 12	375	N	-	Membrane	0	0	0	0	0	0	2	0	0	0.00533333	187.5
Q8IZQ8	MYOCD	Myocardin	938	N	-	Nucleus	0	2	5	0	0	0	5	0	0	0.00533049	187.6
Q06828	FMOD	Fibromodulin	376	Y	1--18	Secreted	5	3	5	0	0	0	2	0.0132979	0	0.00531915	188
P06681	C2	Complement C2	752	Y	1--20	Secreted	8	8	8	0	0	0	4	0.0106383	0	0.00531915	188
O43364	HOXA2	Homeobox protein Hox-A2	376	N	-	Nucleus	0	0	1	0	0	0	2	0	0	0.00531915	188
Q8WVZ7	RNF133	E3 ubiquitin-protein ligase RNF133	376	N	-	Membrane	0	3	3	0	0	0	2	0	0	0.00531915	188
P01563	IFNA2	Interferon alpha-2	188	Y	1--23	Secreted	0	0	0	0	0	0	1	0	0	0.00531915	188
Q9UM00	TMCO1	Transmembrane and coiled-coil domain-containing protein 1	188	N	-	Membrane	0	0	0	0	0	0	1	0	0	0.00531915	188
O96007	MOCS2	Molybdopterin synthase catalytic subunit	188	N	-	Cytoplasm	0	1	1	0	0	0	1	0	0	0.00531915	188
Q8TAX7	MUC7	Mucin-7	377	Y	1--22	Secreted	4	4	5	0	0	1	2	0.0106101	0	0.00530504	188.5
Q3KNW5	SLC10A6	Solute carrier family 10 member 6	377	N	-	Membrane	2	3	3	0	0	0	2	0.00530504	0	0.00530504	188.5
Q14344	GNA13	Guanine nucleotide-binding protein subunit alpha-13	377	N	-	Cytoplasm;Membrane;Nucleus	0	2	2	0	1	1	2	0	0	0.00530504	188.5
Q8N436	CPXM2	Inactive carboxypeptidase-like protein X2	756	Y	1--25	Secreted	5	3	5	1	1	1	4	0.00661376	0.00132275	0.00529101	189
P05090	APOD	Apolipoprotein D	189	Y	1--20	Secreted	2	2	2	0	0	0	1	0.010582	0	0.00529101	189
Q92784	DPF3	Zinc finger protein DPF3	378	N	-	Nucleus	0	2	2	0	0	0	2	0	0	0.00529101	189
P05013	IFNA6	Interferon alpha-6	189	Y	1--20	Secreted	0	0	0	0	0	0	1	0	0	0.00529101	189
P01566	IFNA10	Interferon alpha-10	189	Y	1--23	Secreted	0	0	0	0	0	0	1	0	0	0.00529101	189
P01111	NRAS	GTPase NRas	189	N	-	Membrane	0	2	2	0	1	1	1	0	0	0.00529101	189
Q6UVM3	KCNT2	Potassium channel subfamily T member 2	1135	N	-	Membrane	1	7	8	0	3	3	6	0.000881057	0	0.00528634	189.167
Q9P2T0	THEG	Testicular haploid expressed gene protein	379	N	-	Nucleus	0	1	1	0	0	0	2	0	0	0.00527704	189.5
O75635	SERPINB7	Serpin B7	380	N	-	Cytoplasm	0	2	4	0	2	3	2	0	0	0.00526316	190
Q32Q52	C12orf74	Uncharacterized protein C12orf74	190	N	-	-	0	0	0	0	0	0	1	0	0	0.00526316	190
O00399	DCTN6	Dynactin subunit 6	190	N	-	Cytoplasm	0	0	1	0	0	0	1	0	0	0.00526316	190
Q14432	PDE3A	cGMP-inhibited 3',5'-cyclic phosphodiesterase A	1141	N	-	Membrane	0	3	5	0	2	2	6	0	0	0.00525855	190.167
O43567	RNF13	E3 ubiquitin-protein ligase RNF13	381	Y	1--34	Membrane;Nucleus	1	3	3	0	0	0	2	0.00262467	0	0.00524934	190.5
P51888	PRELP	Prolargin	382	Y	1--20	Secreted	4	2	4	0	0	0	2	0.0104712	0	0.0052356	191
Q9UHP7	CLEC2D	C-type lectin domain family 2 member D	191	N	-	Membrane	2	1	2	0	0	0	1	0.0104712	0	0.0052356	191
Q99504	EYA3	Eyes absent homolog 3	573	N	-	Cytoplasm;Nucleus	0	2	3	0	0	0	3	0	0	0.0052356	191
Q8TE12	LMX1A	LIM homeobox transcription factor 1-alpha	382	N	-	Nucleus	0	1	1	0	0	0	2	0	0	0.0052356	191
Q15669	RHOH	Rho-related GTP-binding protein RhoH	191	N	-	Cytoplasm;Membrane	0	0	0	0	0	0	1	0	0	0.0052356	191
Q8TCI5	PIFO	Protein pitchfork	191	N	-	Cytoplasm	0	0	0	0	0	0	1	0	0	0.0052356	191
P60953	CDC42	Cell division control protein 42 homolog	191	N	-	Cytoplasm;Membrane	0	0	0	0	0	0	1	0	0	0.0052356	191
Q9P0K8	FOXJ2	Forkhead box protein J2	574	N	-	Nucleus	0	3	6	0	1	1	3	0	0	0.00522648	191.333
Q07075	ENPEP	Glutamyl aminopeptidase	957	N	-	Membrane	14	10	13	1	1	1	5	0.014629	0.00104493	0.00522466	191.4
Q9NZR2	LRP1B	Low-density lipoprotein receptor-related protein 1B	4599	Y	1--20	Membrane	46	0	47	21	0	21	24	0.0100022	0.00456621	0.00521853	191.625
Q8NFJ6	PROKR2	Prokineticin receptor 2	384	N	-	Membrane	2	3	4	1	1	2	2	0.00520833	0.00260417	0.00520833	192
Q8N4G2	ARL14	ADP-ribosylation factor-like protein 14	192	N	-	-	0	1	1	0	0	0	1	0	0	0.00520833	192
P60763	RAC3	Ras-related C3 botulinum toxin substrate 3	192	N	-	Cytoplasm;Membrane	0	1	1	0	0	0	1	0	0	0.00520833	192
P32969	RPL9	60S ribosomal protein L9	192	N	-	-	0	2	2	0	1	1	1	0	0	0.00520833	192
Q96GF1	RNF185	E3 ubiquitin-protein ligase RNF185	192	N	-	Membrane	0	1	1	0	0	0	1	0	0	0.00520833	192
Q6PI26	SHQ1	Protein SHQ1 homolog	577	N	-	Cytoplasm;Nucleus	0	3	3	0	0	0	3	0	0	0.00519931	192.333
Q9BZA7	PCDH11X	Protocadherin-11 X-linked	1347	Y	1--23	Membrane	6	15	18	4	6	7	7	0.00445434	0.00296956	0.00519673	192.429
P35613	BSG	Basigin	385	Y	1--21	Membrane	3	4	5	0	0	0	2	0.00779221	0	0.00519481	192.5
A4D1E1	ZNF804B	Zinc finger protein 804B	1349	N	-	-	0	6	14	0	4	6	7	0	0	0.00518903	192.714
P32970	CD70	CD70 antigen	193	N	-	Membrane	2	2	2	0	0	0	1	0.0103627	0	0.00518135	193
P15309	ACPP	Prostatic acid phosphatase	386	Y	1--32	Membrane;Secreted	3	3	3	0	0	0	2	0.00777202	0	0.00518135	193
Q9NVF9	ETNK2	Ethanolamine kinase 2	386	N	-	-	0	1	1	0	0	0	2	0	0	0.00518135	193
Q96D03	DDIT4L	DNA damage-inducible transcript 4-like protein	193	N	-	Cytoplasm	0	1	1	0	0	0	1	0	0	0.00518135	193
Q92572	AP3S1	AP-3 complex subunit sigma-1	193	N	-	Membrane	0	0	0	0	0	0	1	0	0	0.00518135	193
Q96L94	SNX22	Sorting nexin-22	193	N	-	Membrane	0	0	0	0	0	0	1	0	0	0.00518135	193
Q8N7C3	TRIML2	Probable E3 ubiquitin-protein ligase TRIML2	387	N	-	-	0	3	3	0	3	3	2	0	0	0.00516796	193.5
P37059	HSD17B2	Estradiol 17-beta-dehydrogenase 2	387	N	-	Membrane	0	1	1	0	1	1	2	0	0	0.00516796	193.5
P15812	CD1E	T-cell surface glycoprotein CD1e, membrane-associated	388	Y	1--19	Membrane	2	1	2	1	0	1	2	0.00515464	0.00257732	0.00515464	194
P21781	FGF7	Fibroblast growth factor 7	194	Y	1--31	Secreted	1	1	1	0	0	0	1	0.00515464	0	0.00515464	194
P31391	SSTR4	Somatostatin receptor type 4	388	N	-	Membrane	1	1	1	0	0	0	2	0.00257732	0	0.00515464	194
Q9NVV4	MTPAP	Poly(A) RNA polymerase, mitochondrial	582	N	-	Cytoplasm	0	8	9	0	3	3	3	0	0	0.00515464	194
P05976	MYL1	Myosin light chain 1/3, skeletal muscle isoform	194	N	-	-	0	1	1	0	0	0	1	0	0	0.00515464	194
Q9Y3C0	CCDC53	WASH complex subunit CCDC53	194	N	-	-	0	2	2	0	1	1	1	0	0	0.00515464	194
Q13636	RAB31	Ras-related protein Rab-31	194	N	-	Membrane	0	0	2	0	0	0	1	0	0	0.00515464	194
Q9BSY9	DESI2	Desumoylating isopeptidase 2	194	N	-	Cytoplasm	0	1	1	0	0	0	1	0	0	0.00515464	194
P07305	H1F0	Histone H1.0	194	N	-	Nucleus	0	1	1	0	0	0	1	0	0	0.00515464	194
P04150	NR3C1	Glucocorticoid receptor	777	N	-	Cytoplasm;Nucleus	0	4	6	0	1	1	4	0	0	0.00514801	194.25
Q13508	ART3	Ecto-ADP-ribosyltransferase 3	389	Y	1--26	Membrane	1	1	1	0	0	0	2	0.00257069	0	0.00514139	194.5
P07357	C8A	Complement component C8 alpha chain	584	Y	1--20	Membrane;Secreted	1	2	2	0	0	0	3	0.00171233	0	0.00513699	194.667
Q96E93	KLRG1	Killer cell lectin-like receptor subfamily G member 1	195	N	-	Membrane	4	3	4	1	1	1	1	0.0205128	0.00512821	0.00512821	195
Q96KW9	SPACA7	Protein SPACA7	195	Y	1--24	Secreted	2	2	2	0	0	0	1	0.0102564	0	0.00512821	195
P29508	SERPINB3	Serpin B3	390	N	-	Cytoplasm	0	4	4	0	1	1	2	0	0	0.00512821	195
Q6NZI2	PTRF	Polymerase I and transcript release factor	390	N	-	Cytoplasm;Membrane;Nucleus	0	0	0	0	0	0	2	0	0	0.00512821	195
Q14654	KCNJ11	ATP-sensitive inward rectifier potassium channel 11	390	N	-	Membrane	0	0	0	0	0	0	2	0	0	0.00512821	195
P05019	IGF1	Insulin-like growth factor I	195	Y	1--21	Secreted	0	0	0	0	0	0	1	0	0	0.00512821	195
Q99653	CHP1	Calcineurin B homologous protein 1	195	N	-	Cytoplasm;Membrane;Nucleus	0	2	2	0	0	0	1	0	0	0.00512821	195
Q6P4D5	FAM122C	Protein FAM122C	195	N	-	-	0	1	1	0	0	0	1	0	0	0.00512821	195
Q9UIV8	SERPINB13	Serpin B13	391	N	-	Cytoplasm	0	3	3	0	0	0	2	0	0	0.00511509	195.5
Q8N1H7	SIX6OS1	Protein SIX6OS1	587	N	-	-	0	9	11	0	0	0	3	0	0	0.00511073	195.667
O95972	BMP15	Bone morphogenetic protein 15	392	Y	1--18	Secreted	4	3	4	1	0	1	2	0.0102041	0.00255102	0.00510204	196
O75594	PGLYRP1	Peptidoglycan recognition protein 1	196	Y	1--21	Secreted	1	1	1	0	0	0	1	0.00510204	0	0.00510204	196
Q8WXK1	ASB15	Ankyrin repeat and SOCS box protein 15	588	N	-	-	0	2	2	0	0	0	3	0	0	0.00510204	196
Q02750	MAP2K1	Dual specificity mitogen-activated protein kinase kinase 1	393	N	-	Cytoplasm;Nucleus	0	1	1	0	0	0	2	0	0	0.00508906	196.5
Q96NJ3	ZNF285	Zinc finger protein 285	590	N	-	Nucleus	0	0	1	0	0	0	3	0	0	0.00508475	196.667
Q5T7V8	GORAB	RAB6-interacting golgin	394	N	-	Cytoplasm	0	1	1	0	0	0	2	0	0	0.00507614	197
Q14206	RCAN2	Calcipressin-2	197	N	-	-	0	1	1	0	0	0	1	0	0	0.00507614	197
Q5EG05	CARD16	Caspase recruitment domain-containing protein 16	197	N	-	-	0	1	1	0	0	0	1	0	0	0.00507614	197
Q9NPD8	UBE2T	Ubiquitin-conjugating enzyme E2 T	197	N	-	Nucleus	0	0	1	0	0	0	1	0	0	0.00507614	197
Q9ULB4	CDH9	Cadherin-9	789	Y	1--21	Membrane	4	4	5	0	0	0	4	0.00506971	0	0.00506971	197.25
Q99502	EYA1	Eyes absent homolog 1	592	N	-	Cytoplasm;Nucleus	0	6	8	0	1	1	3	0	0	0.00506757	197.333
Q8IVW4	CDKL3	Cyclin-dependent kinase-like 3	592	N	-	Cytoplasm	0	3	4	0	1	1	3	0	0	0.00506757	197.333
Q8NFZ6	VN1R2	Vomeronasal type-1 receptor 2	395	N	-	Membrane	2	4	5	2	2	2	2	0.00506329	0.00506329	0.00506329	197.5
Q53QW1	C2orf57	Uncharacterized protein C2orf57	395	N	-	-	0	0	0	0	0	0	2	0	0	0.00506329	197.5
Q9BSW2	CRACR2A	EF-hand calcium-binding domain-containing protein 4B	395	N	-	Cytoplasm	0	0	0	0	0	0	2	0	0	0.00506329	197.5
Q7Z6K1	THAP5	THAP domain-containing protein 5	395	N	-	Nucleus	0	4	4	0	0	0	2	0	0	0.00506329	197.5
Q9Y5K1	SPO11	Meiotic recombination protein SPO11	396	N	-	Nucleus	0	3	3	0	0	0	2	0	0	0.00505051	198
Q53F39	MPPE1	Metallophosphoesterase 1	396	N	-	Membrane	0	2	2	0	0	0	2	0	0	0.00505051	198
Q8WTU0	DDI1	Protein DDI1 homolog 1	396	N	-	-	0	0	0	0	0	0	2	0	0	0.00505051	198
P36383	GJC1	Gap junction gamma-1 protein	396	N	-	Membrane	0	1	2	0	0	1	2	0	0	0.00505051	198
Q9UKB3	DNAJC12	DnaJ homolog subfamily C member 12	198	N	-	-	0	1	1	0	0	0	1	0	0	0.00505051	198
Q9Y324	FCF1	rRNA-processing protein FCF1 homolog	198	N	-	Nucleus	0	0	1	0	0	0	1	0	0	0.00505051	198
O95379	TNFAIP8	Tumor necrosis factor alpha-induced protein 8	198	N	-	Cytoplasm	0	0	0	0	0	0	1	0	0	0.00505051	198
Q9BXP8	PAPPA2	Pappalysin-2	1791	Y	1--22	Secreted	15	12	16	5	3	6	9	0.00837521	0.00279174	0.00502513	199
P04003	C4BPA	C4b-binding protein alpha chain	597	Y	1--48	Secreted	3	1	3	1	0	1	3	0.00502513	0.00167504	0.00502513	199
Q9Y6W8	ICOS	Inducible T-cell costimulator	199	Y	1--20	Membrane;Secreted	3	3	3	0	0	0	1	0.0150754	0	0.00502513	199
P07098	LIPF	Gastric triacylglycerol lipase	398	Y	1--19	Secreted	4	3	4	0	0	0	2	0.0100503	0	0.00502513	199
P07093	SERPINE2	Glia-derived nexin	398	Y	1--19	Secreted	2	0	2	0	0	0	2	0.00502513	0	0.00502513	199
Q9H8M2	BRD9	Bromodomain-containing protein 9	597	N	-	-	0	2	4	0	0	0	3	0	0	0.00502513	199
Q06830	PRDX1	Peroxiredoxin-1	199	N	-	Cytoplasm	0	0	0	0	0	0	1	0	0	0.00502513	199
Q9NS71	GKN1	Gastrokine-1	199	Y	1--34	Secreted	0	0	0	0	0	0	1	0	0	0.00502513	199
Q8TAA1	RNASE11	Probable ribonuclease 11	199	Y	1--16	Secreted	0	1	3	0	0	0	1	0	0	0.00502513	199
Q9UF47	DNAJC5B	DnaJ homolog subfamily C member 5B	199	N	-	Membrane	0	0	0	0	0	0	1	0	0	0.00502513	199
Q96K78	GPR128	Probable G-protein coupled receptor 128	797	Y	1--26	Membrane	10	9	13	2	1	2	4	0.0125471	0.00250941	0.00501882	199.25
Q6P1W5	C1orf94	Uncharacterized protein C1orf94	598	N	-	-	0	0	1	0	0	0	3	0	0	0.00501672	199.333
O60478	GPR137B	Integral membrane protein GPR137B	399	N	-	Membrane	3	5	5	0	0	0	2	0.0075188	0	0.00501253	199.5
Q9UJU2	LEF1	Lymphoid enhancer-binding factor 1	399	N	-	Nucleus	0	2	2	0	1	1	2	0	0	0.00501253	199.5
O75486	SUPT3H	Transcription initiation protein SPT3 homolog	399	N	-	Nucleus	0	0	1	0	0	0	2	0	0	0.00501253	199.5
Q15375	EPHA7	Ephrin type-A receptor 7	998	Y	1--27	Membrane	2	1	5	0	0	1	5	0.00200401	0	0.00501002	199.6
Q2TAC6	KIF19	Kinesin-like protein KIF19	998	N	-	Cytoplasm	0	5	7	0	0	0	5	0	0	0.00501002	199.6
P35462	DRD3	D(3) dopamine receptor	400	N	-	Membrane	4	4	4	0	0	0	2	0.01	0	0.005	200
Q92734	TFG	Protein TFG	400	N	-	-	0	2	2	0	0	0	2	0	0	0.005	200
Q9NVG8	TBC1D13	TBC1 domain family member 13	400	N	-	-	0	2	2	0	1	1	2	0	0	0.005	200
Q14183	DOC2A	Double C2-like domain-containing protein alpha	400	N	-	Membrane	0	0	0	0	0	0	2	0	0	0.005	200
Q96K75	ZNF514	Zinc finger protein 514	400	N	-	Nucleus	0	1	1	0	0	0	2	0	0	0.005	200
P00973	OAS1	2'-5'-oligoadenylate synthase 1	400	N	-	Cytoplasm;Nucleus;Secreted	0	0	0	0	0	0	2	0	0	0.005	200
P40617	ARL4A	ADP-ribosylation factor-like protein 4A	200	N	-	Cytoplasm;Membrane;Nucleus	0	0	0	0	0	0	1	0	0	0.005	200
Q49A17	GALNTL6	Polypeptide N-acetylgalactosaminyltransferase-like 6	601	N	-	Membrane	2	1	3	1	1	2	3	0.00332779	0.00166389	0.00499168	200.333
Q8NFL0	B3GNT7	UDP-GlcNAc:betaGal beta-1,3-N-acetylglucosaminyltransferase 7	401	N	-	Membrane	4	3	4	0	0	0	2	0.00997506	0	0.00498753	200.5
Q70Z35	PREX2	Phosphatidylinositol 3,4,5-trisphosphate-dependent Rac exchanger 2 protein	1606	N	-	-	0	7	8	0	2	2	8	0	0	0.00498132	200.75
Q8N0V5	GCNT2	N-acetyllactosaminide beta-1,6-N-acetylglucosaminyl-transferase, isoform A	402	N	-	Membrane	1	2	4	0	1	1	2	0.00248756	0	0.00497512	201
Q6PEW1	ZCCHC12	Zinc finger CCHC domain-containing protein 12	402	N	-	-	0	4	4	0	1	1	2	0	0	0.00497512	201
P52566	ARHGDIB	Rho GDP-dissociation inhibitor 2	201	N	-	Cytoplasm	0	1	2	0	0	0	1	0	0	0.00497512	201
A8K4G0	CD300LB	CMRF35-like molecule 7	201	Y	1--17	Membrane	0	1	1	0	0	0	1	0	0	0.00497512	201
Q06455	RUNX1T1	Protein CBFA2T1	604	N	-	Nucleus	0	2	2	0	0	0	3	0	0	0.00496689	201.333
Q6NYC1	JMJD6	Bifunctional arginine demethylase and lysyl-hydroxylase JMJD6	403	N	-	Nucleus	0	0	0	0	0	0	2	0	0	0.00496278	201.5
P30408	TM4SF1	Transmembrane 4 L6 family member 1	202	N	-	Membrane	2	2	2	0	0	0	1	0.00990099	0	0.0049505	202
P29466	CASP1	Caspase-1	404	N	-	Cytoplasm	0	3	4	0	1	1	2	0	0	0.0049505	202
P13861	PRKAR2A	cAMP-dependent protein kinase type II-alpha regulatory subunit	404	N	-	Cytoplasm;Membrane	0	1	2	0	1	1	2	0	0	0.0049505	202
Q9NVP2	ASF1B	Histone chaperone ASF1B	202	N	-	Nucleus	0	0	1	0	0	0	1	0	0	0.0049505	202
Q9NZH5	PTTG2	Securin-2	202	N	-	Cytoplasm;Nucleus	0	0	0	0	0	0	1	0	0	0.0049505	202
Q8IYW4	ENTHD1	ENTH domain-containing protein 1	607	N	-	-	0	3	7	0	1	1	3	0	0	0.00494234	202.333
Q9UEF7	KL	Klotho	1012	Y	1--33	Membrane;Secreted	7	4	8	1	1	1	5	0.006917	0.000988142	0.00494071	202.4
O75830	SERPINI2	Serpin I2	405	Y	1--18	Secreted	3	2	3	2	1	2	2	0.00740741	0.00493827	0.00493827	202.5
Q92832	NELL1	Protein kinase C-binding protein NELL1	810	Y	1--21	Cytoplasm;Nucleus;Secreted	12	9	13	3	3	3	4	0.0148148	0.0037037	0.00493827	202.5
Q96P63	SERPINB12	Serpin B12	405	N	-	Cytoplasm	0	4	6	0	1	1	2	0	0	0.00493827	202.5
Q1RMZ1	C7orf60	Probable methyltransferase BTM2 homolog	405	N	-	-	0	1	1	0	0	0	2	0	0	0.00493827	202.5
Q9UBL0	ARPP21	cAMP-regulated phosphoprotein 21	812	N	-	Cytoplasm	0	2	5	0	1	2	4	0	0	0.00492611	203
P48775	TDO2	Tryptophan 2,3-dioxygenase	406	N	-	-	0	1	2	0	0	0	2	0	0	0.00492611	203
Q9BSE4	HERPUD2	Homocysteine-responsive endoplasmic reticulum-resident ubiquitin-like domain member 2 protein	406	N	-	Membrane	0	1	2	0	0	0	2	0	0	0.00492611	203
Q9Y3E1	HDGFRP3	Hepatoma-derived growth factor-related protein 3	203	N	-	Nucleus	0	3	3	0	0	0	1	0	0	0.00492611	203
Q53H80	AKIRIN2	Akirin-2	203	N	-	Nucleus	0	0	0	0	0	0	1	0	0	0.00492611	203
Q9NSI5	IGSF5	Immunoglobulin superfamily member 5	407	N	-	Membrane	4	5	6	1	1	2	2	0.00982801	0.002457	0.004914	203.5
O95251	KAT7	Histone acetyltransferase KAT7	611	N	-	Nucleus	0	5	5	0	0	0	3	0	0	0.00490998	203.667
O95857	TSPAN13	Tetraspanin-13	204	N	-	Membrane	2	2	2	0	0	0	1	0.00980392	0	0.00490196	204
Q9UD71	PPP1R1B	Protein phosphatase 1 regulatory subunit 1B	204	N	-	Cytoplasm	0	0	0	0	0	0	1	0	0	0.00490196	204
A6NLW8	DUXA	Double homeobox protein A	204	N	-	Nucleus	0	1	2	0	0	0	1	0	0	0.00490196	204
P54727	RAD23B	UV excision repair protein RAD23 homolog B	409	N	-	Cytoplasm;Nucleus	0	0	0	0	0	0	2	0	0	0.00488998	204.5
Q9ULG3	KIAA1257	Uncharacterized protein KIAA1257	409	N	-	-	0	1	1	0	0	0	2	0	0	0.00488998	204.5
O95340	PAPSS2	Bifunctional 3'-phosphoadenosine 5'-phosphosulfate synthase 2	614	N	-	-	0	2	2	0	0	0	3	0	0	0.00488599	204.667
Q496F6	CD300E	CMRF35-like molecule 2	205	Y	1--17	Membrane	1	0	1	1	0	1	1	0.00487805	0.00487805	0.00487805	205
Q14186	TFDP1	Transcription factor Dp-1	410	N	-	Nucleus	1	3	5	0	0	0	2	0.00243902	0	0.00487805	205
Q96K37	SLC35E1	Solute carrier family 35 member E1	410	N	-	Membrane	0	2	2	0	0	0	2	0	0	0.00487805	205
Q96HA8	WDYHV1	Protein N-terminal glutamine amidohydrolase	205	N	-	Cytoplasm;Nucleus	0	0	0	0	0	0	1	0	0	0.00487805	205
Q9H628	RERGL	Ras-related and estrogen-regulated growth inhibitor-like protein	205	N	-	-	0	0	0	0	0	0	1	0	0	0.00487805	205
Q8IYI0	C20orf196	Uncharacterized protein C20orf196	205	N	-	-	0	1	1	0	0	0	1	0	0	0.00487805	205
Q5T700	LDLRAD1	Low-density lipoprotein receptor class A domain-containing protein 1	205	N	-	Membrane	0	1	1	0	1	1	1	0	0	0.00487805	205
Q13257	MAD2L1	Mitotic spindle assembly checkpoint protein MAD2A	205	N	-	Cytoplasm;Nucleus	0	0	0	0	0	0	1	0	0	0.00487805	205
Q9Y4C0	NRXN3	Neurexin-3	1643	Y	1--27	Membrane	6	5	7	0	0	0	8	0.00365186	0	0.00486914	205.375
P16591	FER	Tyrosine-protein kinase Fer	822	N	-	Cytoplasm;Membrane;Nucleus	0	2	2	0	0	0	4	0	0	0.00486618	205.5
Q8IYX0	ZNF679	Zinc finger protein 679	411	N	-	Nucleus	0	2	2	0	0	0	2	0	0	0.00486618	205.5
Q5VW32	BROX	BRO1 domain-containing protein BROX	411	N	-	Membrane	0	1	1	0	0	0	2	0	0	0.00486618	205.5
Q6PF04	ZNF613	Zinc finger protein 613	617	N	-	Nucleus	0	2	3	0	0	0	3	0	0	0.00486224	205.667
Q9NQ50	MRPL40	39S ribosomal protein L40, mitochondrial	206	N	-	-	0	0	0	0	0	0	1	0	0	0.00485437	206
P08620	FGF4	Fibroblast growth factor 4	206	Y	1--30	Secreted	0	1	1	0	0	0	1	0	0	0.00485437	206
O60682	MSC	Musculin	206	N	-	Nucleus	0	2	2	0	0	0	1	0	0	0.00485437	206
Q96GV9	C5orf30	UNC119-binding protein C5orf30	206	N	-	Cytoplasm	0	0	1	0	0	0	1	0	0	0.00485437	206
P60880	SNAP25	Synaptosomal-associated protein 25	206	N	-	Cytoplasm;Membrane	0	2	2	0	1	1	1	0	0	0.00485437	206
P11234	RALB	Ras-related protein Ral-B	206	N	-	Membrane	0	2	2	0	0	0	1	0	0	0.00485437	206
Q6UUV7	CRTC3	CREB-regulated transcription coactivator 3	619	N	-	Cytoplasm;Nucleus	0	5	6	0	1	1	3	0	0	0.00484653	206.333
P13612	ITGA4	Integrin alpha-4	1032	Y	1--33	Membrane	12	10	11	1	1	1	5	0.0116279	0.000968992	0.00484496	206.4
Q08881	ITK	Tyrosine-protein kinase ITK/TSK	620	N	-	Cytoplasm	0	3	4	0	0	0	3	0	0	0.00483871	206.667
Q9UM44	HHLA2	HERV-H LTR-associating protein 2	414	Y	1--22	Membrane	3	6	8	2	2	2	2	0.00724638	0.00483092	0.00483092	207
Q4KMZ8	NKAIN1	Sodium/potassium-transporting ATPase subunit beta-1-interacting protein 1	207	Y	1--21	Membrane	1	1	1	1	1	1	1	0.00483092	0.00483092	0.00483092	207
P61812	TGFB2	Transforming growth factor beta-2	414	Y	1--20	Secreted	3	2	3	0	0	0	2	0.00724638	0	0.00483092	207
Q9BQI5	SGIP1	SH3-containing GRB2-like protein 3-interacting protein 1	828	N	-	Membrane	0	1	2	0	0	1	4	0	0	0.00483092	207
Q9UJ04	TSPYL4	Testis-specific Y-encoded-like protein 4	414	N	-	-	0	0	0	0	0	0	2	0	0	0.00483092	207
Q6UWP7	LCLAT1	Lysocardiolipin acyltransferase 1	414	N	-	Membrane	0	0	0	0	0	0	2	0	0	0.00483092	207
Q13148	TARDBP	TAR DNA-binding protein 43	414	N	-	Nucleus	0	0	2	0	0	0	2	0	0	0.00483092	207
Q92930	RAB8B	Ras-related protein Rab-8B	207	N	-	Membrane	0	2	3	0	0	0	1	0	0	0.00483092	207
Q3I5F7	ACOT6	Putative acyl-coenzyme A thioesterase 6	207	N	-	Cytoplasm	0	0	0	0	0	0	1	0	0	0.00483092	207
Q969T4	UBE2E3	Ubiquitin-conjugating enzyme E2 E3	207	N	-	Cytoplasm;Nucleus	0	0	2	0	0	1	1	0	0	0.00483092	207
Q96P20	NLRP3	NACHT, LRR and PYD domains-containing protein 3	1036	N	-	Cytoplasm	0	3	3	0	1	1	5	0	0	0.00482625	207.2
Q8IYR0	C6orf165	UPF0704 protein C6orf165	622	N	-	-	0	3	3	0	0	0	3	0	0	0.00482315	207.333
Q9UPW0	FOXJ3	Forkhead box protein J3	622	N	-	Nucleus	0	5	8	0	1	1	3	0	0	0.00482315	207.333
P54756	EPHA5	Ephrin type-A receptor 5	1037	Y	1--24	Membrane	6	7	8	2	2	2	5	0.00578592	0.00192864	0.0048216	207.4
Q9GZQ4	NMUR2	Neuromedin-U receptor 2	415	N	-	Membrane	3	4	5	1	2	2	2	0.00722892	0.00240964	0.00481928	207.5
Q8N136	DAW1	Dynein assembly factor with WDR repeat domains 1	415	N	-	-	0	2	3	0	0	0	2	0	0	0.00481928	207.5
Q13761	RUNX3	Runt-related transcription factor 3	415	N	-	Cytoplasm;Nucleus	0	3	4	0	0	0	2	0	0	0.00481928	207.5
Q8N131	TMEM123	Porimin	208	Y	1--26	Membrane	9	8	9	2	1	2	1	0.0432692	0.00961538	0.00480769	208
Q9P2E7	PCDH10	Protocadherin-10	1040	Y	1--18	Membrane	2	5	7	1	3	4	5	0.00192308	0.000961538	0.00480769	208
Q8IWZ4	TRIM48	Tripartite motif-containing protein 48	208	N	-	-	0	0	0	0	0	0	1	0	0	0.00480769	208
Q13158	FADD	FAS-associated death domain protein	208	N	-	-	0	2	3	0	0	1	1	0	0	0.00480769	208
Q96FT9	IFT43	Intraflagellar transport protein 43 homolog	208	N	-	Cytoplasm	0	2	2	0	0	0	1	0	0	0.00480769	208
Q9NRW1	RAB6B	Ras-related protein Rab-6B	208	N	-	Membrane	0	1	1	0	0	0	1	0	0	0.00480769	208
P27352	GIF	Gastric intrinsic factor	417	Y	1--18	Secreted	4	4	5	0	0	0	2	0.00959233	0	0.00479616	208.5
Q86VY4	TSPYL5	Testis-specific Y-encoded-like protein 5	417	N	-	-	0	2	3	0	0	0	2	0	0	0.00479616	208.5
P15086	CPB1	Carboxypeptidase B	417	Y	1--15	Secreted	0	0	0	0	0	0	2	0	0	0.00479616	208.5
P07205	PGK2	Phosphoglycerate kinase 2	417	N	-	Cytoplasm	0	0	0	0	0	0	2	0	0	0.00479616	208.5
Q8IZD0	SAMD14	Sterile alpha motif domain-containing protein 14	417	N	-	-	0	0	0	0	0	0	2	0	0	0.00479616	208.5
Q9Y3Z3	SAMHD1	Deoxynucleoside triphosphate triphosphohydrolase SAMHD1	626	N	-	Nucleus	0	0	3	0	0	0	3	0	0	0.00479233	208.667
Q8IYB4	PEX5L	PEX5-related protein	626	N	-	Cytoplasm;Membrane	0	1	1	0	0	0	3	0	0	0.00479233	208.667
Q9BX82	ZNF471	Zinc finger protein 471	626	N	-	Nucleus	0	3	3	0	0	0	3	0	0	0.00479233	208.667
P37288	AVPR1A	Vasopressin V1a receptor	418	N	-	Membrane	2	3	6	1	1	2	2	0.00478469	0.00239234	0.00478469	209
Q15063	POSTN	Periostin	836	Y	1--21	Secreted	1	1	1	1	1	1	4	0.00119617	0.00119617	0.00478469	209
O60235	TMPRSS11D	Transmembrane protease serine 11D	418	N	-	Membrane;Secreted	1	0	1	0	0	0	2	0.00239234	0	0.00478469	209
Q13507	TRPC3	Short transient receptor potential channel 3	836	N	-	Membrane	1	2	6	0	1	1	4	0.00119617	0	0.00478469	209
Q7Z698	SPRED2	Sprouty-related, EVH1 domain-containing protein 2	418	N	-	Cytoplasm;Membrane	0	0	1	0	0	0	2	0	0	0.00478469	209
O75496	GMNN	Geminin	209	N	-	Cytoplasm;Nucleus	0	1	1	0	0	0	1	0	0	0.00478469	209
Q8TEA8	DTD1	D-tyrosyl-tRNA(Tyr) deacylase 1	209	N	-	Cytoplasm;Nucleus	0	0	0	0	0	0	1	0	0	0.00478469	209
P17540	CKMT2	Creatine kinase S-type, mitochondrial	419	N	-	Membrane	0	1	1	0	0	0	2	0	0	0.00477327	209.5
Q16288	NTRK3	NT-3 growth factor receptor	839	Y	1--31	Membrane	13	14	15	3	3	3	4	0.0154946	0.00357569	0.00476758	209.75
Q01344	IL5RA	Interleukin-5 receptor subunit alpha	420	Y	1--20	Membrane	4	6	6	1	1	1	2	0.00952381	0.00238095	0.0047619	210
Q9HBG4	ATP6V0A4	V-type proton ATPase 116 kDa subunit a isoform 4	840	N	-	Membrane	0	2	3	0	0	0	4	0	0	0.0047619	210
P13797	PLS3	Plastin-3	630	N	-	Cytoplasm	0	7	7	0	0	0	3	0	0	0.0047619	210
O14979	HNRNPDL	Heterogeneous nuclear ribonucleoprotein D-like	420	N	-	Cytoplasm;Nucleus	0	2	2	0	1	1	2	0	0	0.0047619	210
Q96IJ6	GMPPA	Mannose-1-phosphate guanyltransferase alpha	420	N	-	Cytoplasm	0	2	2	0	1	1	2	0	0	0.0047619	210
Q9UGC6	RGS17	Regulator of G-protein signaling 17	210	N	-	Cytoplasm;Membrane;Nucleus	0	1	1	0	0	0	1	0	0	0.0047619	210
Q494R4	CCDC153	Coiled-coil domain-containing protein 153	210	N	-	-	0	0	0	0	0	0	1	0	0	0.0047619	210
P19388	POLR2E	DNA-directed RNA polymerases I, II, and III subunit RPABC1	210	N	-	Nucleus	0	2	2	0	1	1	1	0	0	0.0047619	210
Q8NFX7	STXBP6	Syntaxin-binding protein 6	210	N	-	Cytoplasm;Membrane	0	0	0	0	0	0	1	0	0	0.0047619	210
Q8N0U2	TMEM61	Transmembrane protein 61	210	N	-	Membrane	0	0	0	0	0	0	1	0	0	0.0047619	210
P20823	HNF1A	Hepatocyte nuclear factor 1-alpha	631	N	-	Nucleus	0	1	4	0	0	1	3	0	0	0.00475436	210.333
Q7L4P6	BEND5	BEN domain-containing protein 5	421	N	-	-	0	1	3	0	1	2	2	0	0	0.00475059	210.5
Q9ULB1	NRXN1	Neurexin-1	1477	Y	1--30	Membrane	4	4	4	3	3	3	7	0.00270819	0.00203114	0.00473934	211
Q93086	P2RX5	P2X purinoceptor 5	422	N	-	Membrane	2	2	3	0	0	0	2	0.00473934	0	0.00473934	211
Q8TAL6	FIBIN	Fin bud initiation factor homolog	211	Y	1--18	Secreted	1	1	1	0	0	0	1	0.00473934	0	0.00473934	211
P35625	TIMP3	Metalloproteinase inhibitor 3	211	Y	1--23	Secreted	0	1	1	0	1	1	1	0	0	0.00473934	211
P57729	RAB38	Ras-related protein Rab-38	211	N	-	Membrane	0	2	2	0	0	0	1	0	0	0.00473934	211
Q9BV47	DUSP26	Dual specificity protein phosphatase 26	211	N	-	Cytoplasm;Nucleus	0	1	1	0	0	0	1	0	0	0.00473934	211
Q9NUX5	POT1	Protection of telomeres protein 1	634	N	-	Nucleus	0	6	7	0	2	2	3	0	0	0.00473186	211.333
Q86UR5	RIMS1	Regulating synaptic membrane exocytosis protein 1	1692	N	-	Membrane	0	3	5	0	0	1	8	0	0	0.00472813	211.5
P26440	IVD	Isovaleryl-CoA dehydrogenase, mitochondrial	423	N	-	-	0	0	0	0	0	0	2	0	0	0.00472813	211.5
Q8NAU1	FNDC5	Fibronectin type III domain-containing protein 5	212	Y	1--31	Membrane;Secreted	2	2	2	0	0	0	1	0.00943396	0	0.00471698	212
P47901	AVPR1B	Vasopressin V1b receptor	424	N	-	Membrane	1	1	1	0	0	0	2	0.00235849	0	0.00471698	212
Q0VDG4	SCRN3	Secernin-3	424	N	-	-	0	3	4	0	1	2	2	0	0	0.00471698	212
P35900	KRT20	Keratin, type I cytoskeletal 20	424	N	-	Cytoplasm	0	0	0	0	0	0	2	0	0	0.00471698	212
Q96GC5	MRPL48	39S ribosomal protein L48, mitochondrial	212	N	-	-	0	1	1	0	0	0	1	0	0	0.00471698	212
Q16667	CDKN3	Cyclin-dependent kinase inhibitor 3	212	N	-	Cytoplasm	0	1	1	0	0	0	1	0	0	0.00471698	212
Q9BUL8	PDCD10	Programmed cell death protein 10	212	N	-	Cytoplasm;Membrane	0	2	2	0	1	1	1	0	0	0.00471698	212
P61019	RAB2A	Ras-related protein Rab-2A	212	N	-	Membrane	0	2	2	0	0	0	1	0	0	0.00471698	212
Q9BW66	CINP	Cyclin-dependent kinase 2-interacting protein	212	N	-	Nucleus	0	0	0	0	0	0	1	0	0	0.00471698	212
Q9HDB5	NRXN3	Neurexin-3-beta	637	Y	1--35	Membrane	3	2	4	0	0	0	3	0.00470958	0	0.00470958	212.333
P23468	PTPRD	Receptor-type tyrosine-protein phosphatase delta	1912	Y	1--20	Membrane	4	7	8	1	1	2	9	0.00209205	0.000523013	0.00470711	212.444
P84022	SMAD3	Mothers against decapentaplegic homolog 3	425	N	-	Cytoplasm;Nucleus	0	0	2	0	0	0	2	0	0	0.00470588	212.5
Q92844	TANK	TRAF family member-associated NF-kappa-B activator	425	N	-	Cytoplasm	0	3	3	0	0	0	2	0	0	0.00470588	212.5
Q09028	RBBP4	Histone-binding protein RBBP4	425	N	-	Nucleus	0	3	4	0	0	0	2	0	0	0.00470588	212.5
Q92989	CLP1	Polyribonucleotide 5'-hydroxyl-kinase Clp1	425	N	-	Nucleus	0	1	1	0	0	0	2	0	0	0.00470588	212.5
Q96PR1	KCNC2	Potassium voltage-gated channel subfamily C member 2	638	N	-	Membrane	2	5	5	1	1	1	3	0.0031348	0.0015674	0.00470219	212.667
O94818	NOL4	Nucleolar protein 4	638	N	-	Nucleus	0	6	7	0	2	2	3	0	0	0.00470219	212.667
Q8WTT0	CLEC4C	C-type lectin domain family 4 member C	213	N	-	Membrane	3	3	3	0	0	0	1	0.0140845	0	0.00469484	213
O95677	EYA4	Eyes absent homolog 4	639	N	-	Cytoplasm;Nucleus	0	7	8	0	2	3	3	0	0	0.00469484	213
Q6PI47	KCTD18	BTB/POZ domain-containing protein KCTD18	426	N	-	-	0	1	1	0	0	0	2	0	0	0.00469484	213
Q92522	H1FX	Histone H1x	213	N	-	Nucleus	0	2	3	0	0	0	1	0	0	0.00469484	213
Q9UJG1	MOSPD1	Motile sperm domain-containing protein 1	213	N	-	Membrane	0	0	0	0	0	0	1	0	0	0.00469484	213
Q969F1	GTF3C6	General transcription factor 3C polypeptide 6	213	N	-	Nucleus	0	3	3	0	0	0	1	0	0	0.00469484	213
Q9UPQ7	PDZRN3	E3 ubiquitin-protein ligase PDZRN3	1066	N	-	-	0	1	3	0	1	2	5	0	0	0.00469043	213.2
O75969	AKAP3	A-kinase anchor protein 3	853	N	-	-	0	5	6	0	1	1	4	0	0	0.00468933	213.25
Q02297	NRG1	Pro-neuregulin-1, membrane-bound isoform	640	N	-	Membrane;Nucleus;Secreted	3	4	5	0	0	0	3	0.0046875	0	0.0046875	213.333
O43345	ZNF208	Zinc finger protein 208	1280	N	-	Nucleus	0	10	10	0	4	4	6	0	0	0.0046875	213.333
Q9HCJ2	LRRC4C	Leucine-rich repeat-containing protein 4C	640	Y	1--44	Membrane	0	8	10	0	1	1	3	0	0	0.0046875	213.333
P25101	EDNRA	Endothelin-1 receptor	427	Y	1--20	Membrane	2	6	6	1	3	3	2	0.00468384	0.00234192	0.00468384	213.5
Q2M1K9	ZNF423	Zinc finger protein 423	1284	N	-	Nucleus	0	3	4	0	1	1	6	0	0	0.0046729	214
Q7RTU1	TCF23	Transcription factor 23	214	N	-	Nucleus	0	0	0	0	0	0	1	0	0	0.0046729	214
Q9H4E5	RHOJ	Rho-related GTP-binding protein RhoJ	214	N	-	Membrane	0	0	0	0	0	0	1	0	0	0.0046729	214
Q8N565	MREG	Melanoregulin	214	N	-	Membrane	0	0	0	0	0	0	1	0	0	0.0046729	214
Q8WVE0	N6AMT2	N(6)-adenine-specific DNA methyltransferase 2	214	N	-	-	0	1	1	0	0	0	1	0	0	0.0046729	214
Q9NQM4	PIH1D3	Protein PIH1D3	214	N	-	Cytoplasm	0	0	0	0	0	0	1	0	0	0.0046729	214
Q147U7	SMCO1	Single-pass membrane and coiled-coil domain-containing protein 1	214	N	-	Membrane	0	1	1	0	0	0	1	0	0	0.0046729	214
Q8TD91	MAGEC3	Melanoma-associated antigen C3	643	N	-	-	0	0	1	0	0	0	3	0	0	0.00466563	214.333
O60602	TLR5	Toll-like receptor 5	858	Y	1--20	Membrane	7	6	7	1	1	1	4	0.00815851	0.0011655	0.004662	214.5
Q9Y2D5	AKAP2	A-kinase anchor protein 2	859	N	-	-	0	4	5	0	0	0	4	0	0	0.00465658	214.75
Q9NY72	SCN3B	Sodium channel subunit beta-3	215	Y	1--22	Membrane	4	3	5	1	1	1	1	0.0186047	0.00465116	0.00465116	215
O60487	MPZL2	Myelin protein zero-like protein 2	215	Y	1--26	Membrane	2	2	2	0	0	0	1	0.00930233	0	0.00465116	215
Q9BXG8	SPZ1	Spermatogenic leucine zipper protein 1	430	N	-	Cytoplasm;Nucleus	0	4	4	0	0	0	2	0	0	0.00465116	215
O96004	HAND1	Heart- and neural crest derivatives-expressed protein 1	215	N	-	Nucleus	0	0	0	0	0	0	1	0	0	0.00465116	215
Q9H009	NACA2	Nascent polypeptide-associated complex subunit alpha-2	215	N	-	Cytoplasm;Nucleus	0	1	2	0	0	1	1	0	0	0.00465116	215
Q8N983	MRPL43	39S ribosomal protein L43, mitochondrial	215	N	-	-	0	0	0	0	0	0	1	0	0	0.00465116	215
Q8IXA5	SPACA3	Sperm acrosome membrane-associated protein 3	215	N	-	Membrane;Secreted	0	0	1	0	0	0	1	0	0	0.00465116	215
Q96J94	PIWIL1	Piwi-like protein 1	861	N	-	Cytoplasm	0	2	2	0	0	0	4	0	0	0.00464576	215.25
Q6ZSZ6	TSHZ1	Teashirt homolog 1	1077	N	-	Nucleus	0	6	7	0	0	0	5	0	0	0.00464253	215.4
Q5DX21	IGSF11	Immunoglobulin superfamily member 11	431	Y	1--22	Membrane	3	4	6	0	0	0	2	0.00696056	0	0.00464037	215.5
P00749	PLAU	Urokinase-type plasminogen activator	431	Y	1--20	Secreted	1	1	1	0	0	0	2	0.00232019	0	0.00464037	215.5
P56715	RP1	Oxygen-regulated protein 1	2156	N	-	Cytoplasm	0	18	31	0	4	9	10	0	0	0.00463822	215.6
O95125	ZNF202	Zinc finger protein 202	648	N	-	Nucleus	0	1	1	0	0	0	3	0	0	0.00462963	216
Q6ZTI6	FAM101A	Filamin-interacting protein FAM101A	216	N	-	Cytoplasm	0	1	1	0	1	1	1	0	0	0.00462963	216
P62826	RAN	GTP-binding nuclear protein Ran	216	N	-	Cytoplasm;Nucleus	0	0	0	0	0	0	1	0	0	0.00462963	216
Q86TA1	MOB3B	MOB kinase activator 3B	216	N	-	-	0	0	0	0	0	0	1	0	0	0.00462963	216
O95834	EML2	Echinoderm microtubule-associated protein-like 2	649	N	-	Cytoplasm	0	0	0	0	0	0	3	0	0	0.0046225	216.333
Q9UQP3	TNN	Tenascin-N	1299	Y	1--28	Secreted	1	3	4	0	2	2	6	0.000769823	0	0.00461894	216.5
P48165	GJA8	Gap junction alpha-8 protein	433	N	-	Membrane	0	0	0	0	0	0	2	0	0	0.00461894	216.5
Q8NHL6	LILRB1	Leukocyte immunoglobulin-like receptor subfamily B member 1	650	Y	1--23	Membrane;Secreted	3	3	3	2	2	2	3	0.00461538	0.00307692	0.00461538	216.667
Q9NPI1	BRD7	Bromodomain-containing protein 7	651	N	-	Nucleus	0	1	1	0	0	0	3	0	0	0.00460829	217
Q9H7E2	TDRD3	Tudor domain-containing protein 3	651	N	-	Cytoplasm;Nucleus	0	4	4	0	0	0	3	0	0	0.00460829	217
Q7L4I2	RSRC2	Arginine/serine-rich coiled-coil protein 2	434	N	-	-	0	1	1	0	0	0	2	0	0	0.00460829	217
Q9Y3Q3	TMED3	Transmembrane emp24 domain-containing protein 3	217	Y	1--23	Membrane	0	0	0	0	0	0	1	0	0	0.00460829	217
Q99578	RIT2	GTP-binding protein Rit2	217	N	-	Membrane;Nucleus	0	1	1	0	1	1	1	0	0	0.00460829	217
Q6Q6R5	CRIP3	Cysteine-rich protein 3	217	N	-	Cytoplasm	0	0	0	0	0	0	1	0	0	0.00460829	217
P62906	RPL10A	60S ribosomal protein L10a	217	N	-	-	0	0	0	0	0	0	1	0	0	0.00460829	217
Q96QU1	PCDH15	Protocadherin-15	1955	Y	1--26	Membrane;Secreted	13	14	20	5	6	8	9	0.00664962	0.00255754	0.00460358	217.222
Q9Y2J2	EPB41L3	Band 4.1-like protein 3	1087	N	-	Cytoplasm;Membrane	0	2	3	0	1	1	5	0	0	0.00459982	217.4
Q8N3J6	CADM2	Cell adhesion molecule 2	435	Y	1--24	Membrane	3	4	5	2	2	3	2	0.00689655	0.0045977	0.0045977	217.5
Q96CW1	AP2M1	AP-2 complex subunit mu	435	N	-	Membrane	0	2	2	0	0	0	2	0	0	0.0045977	217.5
Q6DKJ4	NXN	Nucleoredoxin	435	N	-	Cytoplasm;Nucleus	0	0	0	0	0	0	2	0	0	0.0045977	217.5
Q96Q40	CDK15	Cyclin-dependent kinase 15	435	N	-	-	0	0	0	0	0	0	2	0	0	0.0045977	217.5
P11021	HSPA5	78 kDa glucose-regulated protein	654	Y	1--18	Cytoplasm	0	0	0	0	0	0	3	0	0	0.00458716	218
Q96FJ0	STAMBPL1	AMSH-like protease	436	N	-	-	0	2	3	0	0	0	2	0	0	0.00458716	218
Q8TAE7	KCNG3	Potassium voltage-gated channel subfamily G member 3	436	N	-	Membrane	0	1	1	0	0	0	2	0	0	0.00458716	218
Q8WXQ8	CPA5	Carboxypeptidase A5	436	Y	1--33	Secreted	0	4	4	0	0	0	2	0	0	0.00458716	218
Q12962	TAF10	Transcription initiation factor TFIID subunit 10	218	N	-	Nucleus	0	0	0	0	0	0	1	0	0	0.00458716	218
Q9BSB4	ATG101	Autophagy-related protein 101	218	N	-	Cytoplasm	0	0	0	0	0	0	1	0	0	0.00458716	218
Q96QB1	DLC1	Rho GTPase-activating protein 7	1528	N	-	Cytoplasm;Membrane	0	7	11	0	1	2	7	0	0	0.00458115	218.286
Q9BYE9	CDHR2	Cadherin-related family member 2	1310	Y	1--20	Membrane	24	19	24	2	2	2	6	0.0183206	0.00152672	0.00458015	218.333
P51816	AFF2	AF4/FMR2 family member 2	1311	N	-	Nucleus	0	11	16	0	1	1	6	0	0	0.00457666	218.5
Q8WWN9	IPCEF1	Interactor protein for cytohesin exchange factors 1	437	N	-	Cytoplasm;Membrane	0	1	1	0	0	0	2	0	0	0.00457666	218.5
Q9ULK6	RNF150	RING finger protein 150	438	Y	1--34	Membrane	4	5	6	0	0	0	2	0.00913242	0	0.00456621	219
Q6ZWK6	TMPRSS11F	Transmembrane protease serine 11F	438	N	-	Membrane	0	0	0	0	0	0	2	0	0	0.00456621	219
O60543	CIDEA	Cell death activator CIDE-A	219	N	-	Nucleus	0	0	0	0	0	0	1	0	0	0.00456621	219
Q8TAF8	LHFPL5	Tetraspan membrane protein of hair cell stereocilia	219	N	-	Membrane	0	0	0	0	0	0	1	0	0	0.00456621	219
Q2TAA8	TSNAXIP1	Translin-associated factor X-interacting protein 1	658	N	-	Cytoplasm	0	0	0	0	0	0	3	0	0	0.00455927	219.333
P23786	CPT2	Carnitine O-palmitoyltransferase 2, mitochondrial	658	N	-	Membrane	0	3	3	0	0	0	3	0	0	0.00455927	219.333
P29083	GTF2E1	General transcription factor IIE subunit 1	439	N	-	Nucleus	0	1	1	0	0	0	2	0	0	0.00455581	219.5
Q14832	GRM3	Metabotropic glutamate receptor 3	879	Y	1--22	Membrane	4	4	5	2	2	3	4	0.00455063	0.00227531	0.00455063	219.75
O43295	SRGAP3	SLIT-ROBO Rho GTPase-activating protein 3	1099	N	-	-	0	4	5	0	1	1	5	0	0	0.00454959	219.8
Q86WI0	LHFPL1	Lipoma HMGIC fusion partner-like 1 protein	220	Y	1--20	Membrane	1	1	1	0	0	0	1	0.00454545	0	0.00454545	220
Q08289	CACNB2	Voltage-dependent L-type calcium channel subunit beta-2	660	N	-	Membrane	0	2	2	0	0	0	3	0	0	0.00454545	220
P62191	PSMC1	26S protease regulatory subunit 4	440	N	-	Cytoplasm;Nucleus	0	0	1	0	0	0	2	0	0	0.00454545	220
P16035	TIMP2	Metalloproteinase inhibitor 2	220	Y	1--26	Secreted	0	0	0	0	0	0	1	0	0	0.00454545	220
P51809	VAMP7	Vesicle-associated membrane protein 7	220	N	-	Membrane	0	0	0	0	0	0	1	0	0	0.00454545	220
O15551	CLDN3	Claudin-3	220	N	-	Membrane	0	0	0	0	0	0	1	0	0	0.00454545	220
P05160	F13B	Coagulation factor XIII B chain	661	Y	1--20	Secreted	2	3	3	0	0	0	3	0.00302572	0	0.00453858	220.333
O60285	NUAK1	NUAK family SNF1-like kinase 1	661	N	-	Cytoplasm;Nucleus	0	0	0	0	0	0	3	0	0	0.00453858	220.333
Q8IUR5	TMTC1	Transmembrane and TPR repeat-containing protein 1	882	N	-	Membrane	1	2	2	0	0	0	4	0.00113379	0	0.00453515	220.5
Q8IV38	ANKMY2	Ankyrin repeat and MYND domain-containing protein 2	441	N	-	-	0	0	0	0	0	0	2	0	0	0.00453515	220.5
P42262	GRIA2	Glutamate receptor 2	883	Y	1--24	Membrane	4	4	4	1	1	1	4	0.00453001	0.0011325	0.00453001	220.75
O60344	ECE2	Endothelin-converting enzyme 2	883	N	-	Membrane	3	8	10	0	1	1	4	0.00339751	0	0.00453001	220.75
Q9C0D7	ZC3H12C	Probable ribonuclease ZC3H12C	883	N	-	-	0	4	4	0	0	0	4	0	0	0.00453001	220.75
Q9BY67	CADM1	Cell adhesion molecule 1	442	Y	1--44	Membrane	8	5	7	3	3	3	2	0.0180995	0.00678733	0.00452489	221
Q8TD10	MIPOL1	Mirror-image polydactyly gene 1 protein	442	N	-	-	0	4	4	0	0	0	2	0	0	0.00452489	221
Q8N4B4	FBXO39	F-box only protein 39	442	N	-	-	0	1	1	0	0	0	2	0	0	0.00452489	221
O75715	GPX5	Epididymal secretory glutathione peroxidase	221	Y	1--21	Secreted	0	0	0	0	0	0	1	0	0	0.00452489	221
Q01130	SRSF2	Serine/arginine-rich splicing factor 2	221	N	-	Nucleus	0	1	1	0	0	0	1	0	0	0.00452489	221
P16402	HIST1H1D	Histone H1.3	221	N	-	Nucleus	0	0	1	0	0	0	1	0	0	0.00452489	221
Q8NB66	UNC13C	Protein unc-13 homolog C	2214	N	-	Cytoplasm;Membrane	0	12	17	0	6	7	10	0	0	0.00451671	221.4
Q7Z4T8	GALNTL5	Inactive polypeptide N-acetylgalactosaminyltransferase-like protein 5	443	N	-	Membrane	1	1	2	1	1	1	2	0.00225734	0.00225734	0.00451467	221.5
P14416	DRD2	D(2) dopamine receptor	443	N	-	Membrane	3	5	5	0	0	0	2	0.00677201	0	0.00451467	221.5
Q9Y6E0	STK24	Serine/threonine-protein kinase 24	443	N	-	Cytoplasm;Membrane;Nucleus	0	2	2	0	0	0	2	0	0	0.00451467	221.5
O75478	TADA2A	Transcriptional adapter 2-alpha	443	N	-	Nucleus	0	1	2	0	0	0	2	0	0	0.00451467	221.5
P23771	GATA3	Trans-acting T-cell-specific transcription factor GATA-3	443	N	-	Nucleus	0	0	2	0	0	0	2	0	0	0.00451467	221.5
Q96B97	SH3KBP1	SH3 domain-containing kinase-binding protein 1	665	N	-	Cytoplasm;Membrane	0	2	2	0	0	0	3	0	0	0.00451128	221.667
Q6ZT98	TTLL7	Tubulin polyglutamylase TTLL7	887	N	-	Cytoplasm	0	4	5	0	1	1	4	0	0	0.00450958	221.75
O75326	SEMA7A	Semaphorin-7A	666	Y	1--44	Membrane	5	5	5	0	0	0	3	0.00750751	0	0.0045045	222
P58401	NRXN2	Neurexin-2-beta	666	Y	1--50	Membrane	1	1	1	0	0	0	3	0.0015015	0	0.0045045	222
Q5JNZ3	ZNF311	Zinc finger protein 311	666	N	-	Nucleus	0	4	5	0	0	0	3	0	0	0.0045045	222
A9UHW6	MIF4GD	MIF4G domain-containing protein	222	N	-	Cytoplasm;Nucleus	0	0	0	0	0	0	1	0	0	0.0045045	222
O95848	NUDT14	Uridine diphosphate glucose pyrophosphatase	222	N	-	Cytoplasm	0	1	1	0	0	0	1	0	0	0.0045045	222
Q14406	CSHL1	Chorionic somatomammotropin hormone-like 1	222	Y	1--26	Secreted	0	0	0	0	0	0	1	0	0	0.0045045	222
Q9H5V9	CXorf56	UPF0428 protein CXorf56	222	N	-	-	0	0	0	0	0	0	1	0	0	0.0045045	222
P48050	KCNJ4	Inward rectifier potassium channel 4	445	N	-	Membrane	0	2	3	0	1	1	2	0	0	0.00449438	222.5
Q96MD2	C12orf66	UPF0536 protein C12orf66	445	N	-	-	0	2	2	0	0	0	2	0	0	0.00449438	222.5
Q96I15	SCLY	Selenocysteine lyase	445	N	-	Cytoplasm	0	4	4	0	1	1	2	0	0	0.00449438	222.5
Q86UP3	ZFHX4	Zinc finger homeobox protein 4	3567	N	-	Nucleus	0	11	18	0	4	7	16	0	0	0.00448556	222.938
Q9GZX9	TWSG1	Twisted gastrulation protein homolog 1	223	Y	1--25	Secreted	2	3	3	1	1	1	1	0.00896861	0.0044843	0.0044843	223
P02743	APCS	Serum amyloid P-component	223	Y	1--19	Secreted	1	1	2	0	0	1	1	0.0044843	0	0.0044843	223
Q96BH3	ELSPBP1	Epididymal sperm-binding protein 1	223	Y	1--24	Secreted	1	1	1	0	0	0	1	0.0044843	0	0.0044843	223
P78412	IRX6	Iroquois-class homeodomain protein IRX-6	446	N	-	Nucleus	0	1	1	0	1	1	2	0	0	0.0044843	223
A6NHL2	TUBAL3	Tubulin alpha chain-like 3	446	N	-	Cytoplasm	0	2	2	0	1	1	2	0	0	0.0044843	223
Q9NQV7	PRDM9	Histone-lysine N-methyltransferase PRDM9	894	N	-	Nucleus	0	5	7	0	3	3	4	0	0	0.00447427	223.5
Q8WXA8	HTR3C	5-hydroxytryptamine receptor 3C	447	Y	1--27	Membrane	0	4	4	0	0	0	2	0	0	0.00447427	223.5
O60469	DSCAM	Down syndrome cell adhesion molecule	2012	Y	1--17	Membrane;Secreted	18	15	19	6	4	6	9	0.00894632	0.00298211	0.00447316	223.556
Q9UNE0	EDAR	Tumor necrosis factor receptor superfamily member EDAR	448	Y	1--26	Membrane	1	1	2	1	1	1	2	0.00223214	0.00223214	0.00446429	224
Q9UBX5	FBLN5	Fibulin-5	448	Y	1--23	Secreted	2	1	2	0	0	0	2	0.00446429	0	0.00446429	224
Q8NHJ6	LILRB4	Leukocyte immunoglobulin-like receptor subfamily B member 4	448	Y	1--21	Membrane	0	0	0	0	0	0	2	0	0	0.00446429	224
P56750	CLDN17	Claudin-17	224	N	-	Membrane	0	0	1	0	0	0	1	0	0	0.00446429	224
Q8N6F1	CLDN19	Claudin-19	224	N	-	Membrane	0	0	1	0	0	0	1	0	0	0.00446429	224
Q52LC2	ATP6AP1L	V-type proton ATPase subunit S1-like protein	224	N	-	Membrane	0	1	1	0	0	0	1	0	0	0.00446429	224
Q96MW1	CCDC43	Coiled-coil domain-containing protein 43	224	N	-	-	0	0	0	0	0	0	1	0	0	0.00446429	224
Q9HBM1	SPC25	Kinetochore protein Spc25	224	N	-	Nucleus	0	1	1	0	0	0	1	0	0	0.00446429	224
P55327	TPD52	Tumor protein D52	224	N	-	-	0	2	3	0	0	0	1	0	0	0.00446429	224
Q5VXU3	CHIC1	Cysteine-rich hydrophobic domain-containing protein 1	224	N	-	Membrane	0	0	0	0	0	0	1	0	0	0.00446429	224
Q9H2K8	TAOK3	Serine/threonine-protein kinase TAO3	898	N	-	Cytoplasm;Membrane	0	4	6	0	0	0	4	0	0	0.00445434	224.5
Q8NI77	KIF18A	Kinesin-like protein KIF18A	898	N	-	Cytoplasm;Nucleus	0	4	8	0	0	2	4	0	0	0.00445434	224.5
Q9NWS8	RMND1	Required for meiotic nuclear division protein 1 homolog	449	N	-	-	0	4	4	0	0	0	2	0	0	0.00445434	224.5
Q96DY2	IQCD	IQ domain-containing protein D	449	N	-	-	0	0	0	0	0	0	2	0	0	0.00445434	224.5
Q9Y5U4	INSIG2	Insulin-induced gene 2 protein	225	N	-	Membrane	0	1	1	0	0	0	1	0	0	0.00444444	225
Q9Y3A3	MOB4	MOB-like protein phocein	225	N	-	Cytoplasm;Membrane	0	0	1	0	0	0	1	0	0	0.00444444	225
Q5QGT7	RTP2	Receptor-transporting protein 2	225	N	-	Membrane	0	0	0	0	0	0	1	0	0	0.00444444	225
P24534	EEF1B2	Elongation factor 1-beta	225	N	-	-	0	0	0	0	0	0	1	0	0	0.00444444	225
P56748	CLDN8	Claudin-8	225	N	-	Membrane	0	0	0	0	0	0	1	0	0	0.00444444	225
Q8WWY8	LIPH	Lipase member H	451	Y	1--18	Membrane;Secreted	3	4	4	1	1	1	2	0.00665188	0.00221729	0.00443459	225.5
Q9NRH3	TUBG2	Tubulin gamma-2 chain	451	N	-	Cytoplasm	0	1	1	0	0	0	2	0	0	0.00443459	225.5
A6NKC9	SH2D7	SH2 domain-containing protein 7	451	N	-	-	0	1	1	0	0	0	2	0	0	0.00443459	225.5
Q5TC84	OGFRL1	Opioid growth factor receptor-like protein 1	451	N	-	-	0	2	3	0	0	0	2	0	0	0.00443459	225.5
Q9Y3R0	GRIP1	Glutamate receptor-interacting protein 1	1128	N	-	Membrane	0	5	6	0	0	0	5	0	0	0.00443262	225.6
Q8TAF3	WDR48	WD repeat-containing protein 48	677	N	-	Cytoplasm;Nucleus	0	2	3	0	0	0	3	0	0	0.00443131	225.667
P11912	CD79A	B-cell antigen receptor complex-associated protein alpha chain	226	Y	1--32	Membrane	6	5	6	1	1	1	1	0.0265487	0.00442478	0.00442478	226
Q8NCR9	CLRN3	Clarin-3	226	N	-	Membrane	1	3	3	1	1	1	1	0.00442478	0.00442478	0.00442478	226
P23229	ITGA6	Integrin alpha-6	1130	Y	1--23	Membrane	9	7	10	2	2	2	5	0.0079646	0.00176991	0.00442478	226
Q12889	OVGP1	Oviduct-specific glycoprotein	678	Y	1--21	-	5	4	5	0	0	0	3	0.00737463	0	0.00442478	226
Q5QJ38	TCHHL1	Trichohyalin-like protein 1	904	N	-	-	0	3	5	0	0	2	4	0	0	0.00442478	226
Q9P2N6	KANSL3	KAT8 regulatory NSL complex subunit 3	904	N	-	Nucleus	0	2	2	0	0	0	4	0	0	0.00442478	226
P48735	IDH2	Isocitrate dehydrogenase [NADP], mitochondrial	452	N	-	-	0	2	2	0	0	0	2	0	0	0.00442478	226
O43615	TIMM44	Mitochondrial import inner membrane translocase subunit TIM44	452	N	-	Membrane	0	0	0	0	0	0	2	0	0	0.00442478	226
Q7Z6R9	TFAP2D	Transcription factor AP-2-delta	452	N	-	Nucleus	0	3	3	0	0	0	2	0	0	0.00442478	226
Q9H8Y8	GORASP2	Golgi reassembly-stacking protein 2	452	N	-	Membrane	0	2	5	0	0	0	2	0	0	0.00442478	226
Q49A92	C8orf34	Uncharacterized protein C8orf34	452	N	-	-	0	2	3	0	1	1	2	0	0	0.00442478	226
O14530	TXNDC9	Thioredoxin domain-containing protein 9	226	N	-	-	0	1	2	0	0	0	1	0	0	0.00442478	226
Q9Y2Y6	TMEM98	Transmembrane protein 98	226	N	-	Membrane	0	0	0	0	0	0	1	0	0	0.00442478	226
P29033	GJB2	Gap junction beta-2 protein	226	N	-	Membrane	0	1	1	0	0	0	1	0	0	0.00442478	226
Q16445	GABRA6	Gamma-aminobutyric acid receptor subunit alpha-6	453	Y	1--19	Membrane	3	3	3	2	2	2	2	0.00662252	0.00441501	0.00441501	226.5
P02679	FGG	Fibrinogen gamma chain	453	Y	1--26	Secreted	2	1	1	1	0	0	2	0.00441501	0.00220751	0.00441501	226.5
P42261	GRIA1	Glutamate receptor 1	906	Y	1--18	Membrane	6	6	6	1	1	1	4	0.00662252	0.00110375	0.00441501	226.5
P35606	COPB2	Coatomer subunit beta'	906	N	-	Cytoplasm;Membrane	0	5	6	0	0	0	4	0	0	0.00441501	226.5
Q9C073	FAM117A	Protein FAM117A	453	N	-	-	0	0	1	0	0	0	2	0	0	0.00441501	226.5
Q9GZU2	PEG3	Paternally-expressed gene 3 protein	1588	N	-	Cytoplasm;Nucleus	0	4	5	0	1	1	7	0	0	0.00440806	226.857
Q13002	GRIK2	Glutamate receptor ionotropic, kainate 2	908	Y	1--31	Membrane	9	9	10	4	4	4	4	0.00991189	0.00440529	0.00440529	227
Q9UKJ0	PILRB	Paired immunoglobulin-like type 2 receptor beta	227	Y	1--19	Membrane	1	1	1	1	1	1	1	0.00440529	0.00440529	0.00440529	227
O00222	GRM8	Metabotropic glutamate receptor 8	908	Y	1--33	Membrane	5	5	8	2	2	3	4	0.00550661	0.00220264	0.00440529	227
Q92520	FAM3C	Protein FAM3C	227	Y	1--24	Secreted	0	0	0	0	0	0	1	0	0	0.00440529	227
Q96S90	LYSMD1	LysM and putative peptidoglycan-binding domain-containing protein 1	227	N	-	-	0	1	1	0	0	0	1	0	0	0.00440529	227
Q9NXI6	RNF186	RING finger protein 186	227	N	-	Membrane	0	0	0	0	0	0	1	0	0	0.00440529	227
Q5TFE4	NT5DC1	5'-nucleotidase domain-containing protein 1	455	N	-	-	0	2	3	0	0	0	2	0	0	0.0043956	227.5
P14867	GABRA1	Gamma-aminobutyric acid receptor subunit alpha-1	456	Y	1--27	Membrane	2	2	3	1	1	2	2	0.00438596	0.00219298	0.00438596	228
Q96KG7	MEGF10	Multiple epidermal growth factor-like domains protein 10	1140	Y	1--25	Membrane	2	8	14	0	2	3	5	0.00175439	0	0.00438596	228
Q8WV28	BLNK	B-cell linker protein	456	N	-	Cytoplasm;Membrane	0	3	6	0	0	0	2	0	0	0.00438596	228
P30520	ADSS	Adenylosuccinate synthetase isozyme 2	456	N	-	Cytoplasm	0	2	2	0	0	0	2	0	0	0.00438596	228
Q9Y508	RNF114	E3 ubiquitin-protein ligase RNF114	228	N	-	Cytoplasm;Nucleus	0	0	0	0	0	0	1	0	0	0.00438596	228
Q9H0W7	THAP2	THAP domain-containing protein 2	228	N	-	-	0	2	3	0	0	0	1	0	0	0.00438596	228
A6NMD0	IFITM10	Interferon-induced transmembrane protein 10	228	N	-	Membrane	0	1	1	0	0	0	1	0	0	0.00438596	228
Q9UBK7	RABL2A	Rab-like protein 2A	228	N	-	-	0	1	3	0	0	0	1	0	0	0.00438596	228
Q5JR59	MTUS2	Microtubule-associated tumor suppressor candidate 2	1369	N	-	Cytoplasm	0	8	11	0	2	3	6	0	0	0.00438276	228.167
Q00872	MYBPC1	Myosin-binding protein C, slow-type	1141	N	-	-	0	2	3	0	0	0	5	0	0	0.00438212	228.2
Q9BXU7	USP26	Ubiquitin carboxyl-terminal hydrolase 26	913	N	-	Nucleus	0	3	5	0	0	0	4	0	0	0.00438116	228.25
Q8N8U9	BMPER	BMP-binding endothelial regulator protein	685	Y	1--39	Secreted	6	5	6	3	3	3	3	0.00875912	0.00437956	0.00437956	228.333
P11137	MAP2	Microtubule-associated protein 2	1827	N	-	Cytoplasm	0	2	5	0	1	1	8	0	0	0.00437876	228.375
Q13887	KLF5	Krueppel-like factor 5	457	N	-	Nucleus	0	2	4	0	1	1	2	0	0	0.00437637	228.5
Q5VSG8	MANEAL	Glycoprotein endo-alpha-1,2-mannosidase-like protein	457	N	-	Membrane	0	0	0	0	0	0	2	0	0	0.00437637	228.5
P40259	CD79B	B-cell antigen receptor complex-associated protein beta chain	229	Y	1--28	Membrane	4	3	4	2	2	2	1	0.0174672	0.00873362	0.00436681	229
Q9BSG5	RTBDN	Retbindin	229	Y	1--30	Secreted	1	1	1	1	1	1	1	0.00436681	0.00436681	0.00436681	229
Q8N4F0	BPIFB2	BPI fold-containing family B member 2	458	Y	1--20	Secreted	4	3	4	1	1	1	2	0.00873362	0.00218341	0.00436681	229
Q6UW56	ATRAID	All-trans retinoic acid-induced differentiation factor	229	Y	1--30	Membrane;Nucleus	4	3	4	0	0	0	1	0.0174672	0	0.00436681	229
Q8N7C4	TMEM217	Transmembrane protein 217	229	N	-	Membrane	2	1	2	0	0	0	1	0.00873362	0	0.00436681	229
Q5VTT2	C9orf135	Uncharacterized protein C9orf135	229	N	-	Membrane	1	2	2	0	0	0	1	0.00436681	0	0.00436681	229
Q5VWP3	MLIP	Muscular LMNA-interacting protein	458	N	-	Nucleus	0	2	2	0	0	0	2	0	0	0.00436681	229
Q9H082	RAB33B	Ras-related protein Rab-33B	229	N	-	Membrane	0	0	0	0	0	0	1	0	0	0.00436681	229
Q9H898	ZMAT4	Zinc finger matrin-type protein 4	229	N	-	Nucleus	0	2	2	0	0	0	1	0	0	0.00436681	229
O95661	DIRAS3	GTP-binding protein Di-Ras3	229	N	-	Membrane	0	2	3	0	0	1	1	0	0	0.00436681	229
O95171	SCEL	Sciellin	688	N	-	Cytoplasm;Membrane	0	12	16	0	6	7	3	0	0	0.00436047	229.333
Q02790	FKBP4	Peptidyl-prolyl cis-trans isomerase FKBP4	459	N	-	Cytoplasm;Nucleus	0	1	1	0	0	0	2	0	0	0.0043573	229.5
Q8N412	STPG2	Sperm-tail PG-rich repeat-containing protein 2	459	N	-	-	0	5	5	0	2	2	2	0	0	0.0043573	229.5
Q9NTI2	ATP8A2	Phospholipid-transporting ATPase IB	1148	N	-	Membrane	0	3	4	0	0	0	5	0	0	0.0043554	229.6
Q6ZVT6	C3orf67	Uncharacterized protein C3orf67	689	N	-	-	0	4	6	0	2	2	3	0	0	0.00435414	229.667
Q14CN2	CLCA4	Calcium-activated chloride channel regulator 4	919	Y	1--21	Membrane;Secreted	10	8	12	2	2	2	4	0.0108814	0.00217628	0.00435256	229.75
Q96HY7	DHTKD1	Probable 2-oxoglutarate dehydrogenase E1 component DHKTD1, mitochondrial	919	N	-	-	0	1	1	0	0	0	4	0	0	0.00435256	229.75
Q96QF7	ACRC	Acidic repeat-containing protein	691	N	-	Nucleus	0	3	3	0	2	2	3	0	0	0.00434153	230.333
Q8N539	FIBCD1	Fibrinogen C domain-containing protein 1	461	N	-	Membrane	1	1	1	0	0	0	2	0.0021692	0	0.00433839	230.5
Q9HBJ7	USP29	Ubiquitin carboxyl-terminal hydrolase 29	922	N	-	-	0	2	6	0	0	2	4	0	0	0.00433839	230.5
Q8TAL5	C9orf43	Uncharacterized protein C9orf43	461	N	-	-	0	3	4	0	0	0	2	0	0	0.00433839	230.5
Q6UW02	CYP20A1	Cytochrome P450 20A1	462	N	-	Membrane	0	2	3	0	0	0	2	0	0	0.004329	231
P04279	SEMG1	Semenogelin-1	462	Y	1--23	Secreted	0	0	0	0	0	0	2	0	0	0.004329	231
Q96CB8	INTS12	Integrator complex subunit 12	462	N	-	Nucleus	0	2	6	0	0	0	2	0	0	0.004329	231
P53634	CTSC	Dipeptidyl peptidase 1	463	Y	1--24	-	4	4	4	0	0	0	2	0.00863931	0	0.00431965	231.5
Q9NY74	ETAA1	Ewing's tumor-associated antigen 1	926	N	-	Cytoplasm	0	13	20	0	1	2	4	0	0	0.00431965	231.5
P29074	PTPN4	Tyrosine-protein phosphatase non-receptor type 4	926	N	-	Cytoplasm;Membrane	0	4	5	0	0	0	4	0	0	0.00431965	231.5
P61978	HNRNPK	Heterogeneous nuclear ribonucleoprotein K	463	N	-	Cytoplasm;Nucleus	0	1	1	0	1	1	2	0	0	0.00431965	231.5
Q6NXR0	IRGC	Interferon-inducible GTPase 5	463	N	-	-	0	0	1	0	0	1	2	0	0	0.00431965	231.5
Q96H40	ZNF486	Zinc finger protein 486	463	N	-	Nucleus	0	4	4	0	1	1	2	0	0	0.00431965	231.5
Q5VZP5	DUSP27	Inactive dual specificity phosphatase 27	1158	N	-	-	0	1	2	0	1	1	5	0	0	0.00431779	231.6
Q8IZF3	GPR115	Probable G-protein coupled receptor 115	695	Y	1--21	Membrane	13	13	15	0	1	1	3	0.018705	0	0.00431655	231.667
P49418	AMPH	Amphiphysin	695	N	-	Cytoplasm;Membrane	0	3	3	0	1	1	3	0	0	0.00431655	231.667
Q7Z407	CSMD3	CUB and sushi domain-containing protein 3	3707	N	-	Membrane	41	20	42	18	10	19	16	0.0110602	0.00485568	0.00431616	231.688
P01008	SERPINC1	Antithrombin-III	464	Y	1--32	Secreted	4	4	4	1	1	1	2	0.00862069	0.00215517	0.00431034	232
Q9BVC5	C2orf49	Ashwin	232	N	-	-	0	3	3	0	1	1	1	0	0	0.00431034	232
Q13349	ITGAD	Integrin alpha-D	1161	Y	1--17	Membrane	9	9	10	1	1	1	5	0.00775194	0.000861326	0.00430663	232.2
Q8IV35	WDR49	WD repeat-containing protein 49	697	N	-	-	0	4	5	0	0	0	3	0	0	0.00430416	232.333
Q15208	STK38	Serine/threonine-protein kinase 38	465	N	-	Cytoplasm;Nucleus	0	3	3	0	0	0	2	0	0	0.00430108	232.5
O15427	SLC16A3	Monocarboxylate transporter 4	465	N	-	Membrane	0	0	0	0	0	0	2	0	0	0.00430108	232.5
P78396	CCNA1	Cyclin-A1	465	N	-	Nucleus	0	2	2	0	0	0	2	0	0	0.00430108	232.5
Q9Y5X2	SNX8	Sorting nexin-8	465	N	-	Membrane	0	1	1	0	0	0	2	0	0	0.00430108	232.5
P02787	TF	Serotransferrin	698	Y	1--19	Secreted	4	2	2	1	0	0	3	0.00573066	0.00143266	0.00429799	232.667
Q8NC60	NOA1	Nitric oxide-associated protein 1	698	N	-	Membrane	0	3	3	0	1	1	3	0	0	0.00429799	232.667
Q9Y5G6	PCDHGA7	Protocadherin gamma-A7	932	Y	1--28	Membrane	2	3	4	1	1	2	4	0.00214592	0.00107296	0.00429185	233
P55075	FGF8	Fibroblast growth factor 8	233	Y	1--22	Secreted	1	1	1	0	0	0	1	0.00429185	0	0.00429185	233
P0CAP1	MYZAP	Myocardial zonula adherens protein	466	Y	1--20	Cytoplasm;Membrane	0	0	1	0	0	0	2	0	0	0.00429185	233
O95999	BCL10	B-cell lymphoma/leukemia 10	233	N	-	Cytoplasm;Membrane	0	2	4	0	0	0	1	0	0	0.00429185	233
Q9HCR9	PDE11A	Dual 3',5'-cyclic-AMP and -GMP phosphodiesterase 11A	933	N	-	Cytoplasm	0	6	7	0	1	1	4	0	0	0.00428725	233.25
P10244	MYBL2	Myb-related protein B	700	N	-	Nucleus	0	3	5	0	1	1	3	0	0	0.00428571	233.333
Q9BTY2	FUCA2	Plasma alpha-L-fucosidase	467	Y	1--28	Secreted	3	3	4	0	0	0	2	0.00642398	0	0.00428266	233.5
Q99928	GABRG3	Gamma-aminobutyric acid receptor subunit gamma-3	467	Y	1--17	Membrane	2	3	4	0	0	0	2	0.00428266	0	0.00428266	233.5
P32971	TNFSF8	Tumor necrosis factor ligand superfamily member 8	234	N	-	Membrane	5	5	5	3	3	3	1	0.0213675	0.0128205	0.0042735	234
Q9NPD5	SLCO1B3	Solute carrier organic anion transporter family member 1B3	702	N	-	Membrane	6	9	11	2	3	3	3	0.00854701	0.002849	0.0042735	234
Q9NP99	TREM1	Triggering receptor expressed on myeloid cells 1	234	Y	1--20	Membrane;Secreted	3	3	3	0	0	0	1	0.0128205	0	0.0042735	234
Q8IZ21	PHACTR4	Phosphatase and actin regulator 4	702	N	-	Cytoplasm	0	2	2	0	0	0	3	0	0	0.0042735	234
Q8N9V2	TRIML1	Probable E3 ubiquitin-protein ligase TRIML1	468	N	-	-	0	2	2	0	0	0	2	0	0	0.0042735	234
Q504T8	MIDN	Midnolin	468	N	-	Nucleus	0	0	0	0	0	0	2	0	0	0.0042735	234
Q8IZR5	CMTM4	CKLF-like MARVEL transmembrane domain-containing protein 4	234	N	-	Membrane	0	2	2	0	0	0	1	0	0	0.0042735	234
O43423	ANP32C	Acidic leucine-rich nuclear phosphoprotein 32 family member C	234	N	-	-	0	1	1	0	0	0	1	0	0	0.0042735	234
O95473	SYNGR4	Synaptogyrin-4	234	N	-	Membrane	0	0	0	0	0	0	1	0	0	0.0042735	234
O95352	ATG7	Ubiquitin-like modifier-activating enzyme ATG7	703	N	-	Cytoplasm	0	2	4	0	0	0	3	0	0	0.00426743	234.333
Q9NSD7	RXFP3	Relaxin-3 receptor 1	469	N	-	Membrane	2	2	2	1	1	1	2	0.00426439	0.0021322	0.00426439	234.5
Q5R3I4	TTC38	Tetratricopeptide repeat protein 38	469	N	-	-	0	1	1	0	0	0	2	0	0	0.00426439	234.5
Q9Y691	KCNMB2	Calcium-activated potassium channel subunit beta-2	235	N	-	Membrane	3	3	3	2	2	2	1	0.012766	0.00851064	0.00425532	235
P48307	TFPI2	Tissue factor pathway inhibitor 2	235	Y	1--22	Secreted	2	2	2	0	0	0	1	0.00851064	0	0.00425532	235
O75425	MOSPD3	Motile sperm domain-containing protein 3	235	N	-	Membrane	0	0	0	0	0	0	1	0	0	0.00425532	235
Q9NQT4	EXOSC5	Exosome complex component RRP46	235	N	-	Cytoplasm;Nucleus	0	1	1	0	0	0	1	0	0	0.00425532	235
Q9UJ68	MSRA	Mitochondrial peptide methionine sulfoxide reductase	235	N	-	Cytoplasm;Membrane;Nucleus	0	1	1	0	0	0	1	0	0	0.00425532	235
Q9NS28	RGS18	Regulator of G-protein signaling 18	235	N	-	Cytoplasm	0	0	0	0	0	0	1	0	0	0.00425532	235
P45452	MMP13	Collagenase 3	471	Y	1--19	Secreted	2	2	3	1	1	1	2	0.00424628	0.00212314	0.00424628	235.5
Q01974	ROR2	Tyrosine-protein kinase transmembrane receptor ROR2	943	Y	1--33	Membrane	3	6	8	1	1	2	4	0.00318134	0.00106045	0.00424178	235.75
P21554	CNR1	Cannabinoid receptor 1	472	N	-	Membrane	3	3	3	3	2	2	2	0.00635593	0.00635593	0.00423729	236
Q9H3W5	LRRN3	Leucine-rich repeat neuronal protein 3	708	Y	1--22	Membrane	9	7	10	3	2	3	3	0.0127119	0.00423729	0.00423729	236
Q6UX27	VSTM1	V-set and transmembrane domain-containing protein 1	236	Y	1--16	Membrane;Secreted	2	3	3	1	2	2	1	0.00847458	0.00423729	0.00423729	236
Q6UX04	CWC27	Peptidyl-prolyl cis-trans isomerase CWC27 homolog	472	N	-	-	2	2	2	1	1	1	2	0.00423729	0.00211864	0.00423729	236
Q86WR6	C17orf64	Uncharacterized protein C17orf64	236	N	-	-	0	2	2	0	0	0	1	0	0	0.00423729	236
Q96P09	BIRC8	Baculoviral IAP repeat-containing protein 8	236	N	-	Cytoplasm	0	1	1	0	0	0	1	0	0	0.00423729	236
Q8IXP5	C11orf53	Uncharacterized protein C11orf53	236	N	-	-	0	0	0	0	0	0	1	0	0	0.00423729	236
P41238	APOBEC1	C->U-editing enzyme APOBEC-1	236	N	-	Cytoplasm	0	1	1	0	1	1	1	0	0	0.00423729	236
Q14123	PDE1C	Calcium/calmodulin-dependent 3',5'-cyclic nucleotide phosphodiesterase 1C	709	N	-	-	0	3	7	0	1	3	3	0	0	0.00423131	236.333
Q08945	SSRP1	FACT complex subunit SSRP1	709	N	-	Nucleus	0	3	6	0	1	2	3	0	0	0.00423131	236.333
P28472	GABRB3	Gamma-aminobutyric acid receptor subunit beta-3	473	Y	1--25	Membrane	3	3	3	1	1	1	2	0.00634249	0.00211416	0.00422833	236.5
Q13530	SERINC3	Serine incorporator 3	473	N	-	Membrane	1	3	3	0	1	1	2	0.00211416	0	0.00422833	236.5
Q96NL0	RUNDC3B	RUN domain-containing protein 3B	473	N	-	-	0	1	1	0	0	0	2	0	0	0.00422833	236.5
Q9C026	TRIM9	E3 ubiquitin-protein ligase TRIM9	710	N	-	Cytoplasm	0	7	9	0	2	3	3	0	0	0.00422535	236.667
P18505	GABRB1	Gamma-aminobutyric acid receptor subunit beta-1	474	Y	1--25	Membrane	2	3	4	0	1	2	2	0.00421941	0	0.00421941	237
Q9Y473	ZNF175	Zinc finger protein 175	711	N	-	Cytoplasm;Nucleus	0	3	5	0	1	2	3	0	0	0.00421941	237
Q9ULV8	CBLC	E3 ubiquitin-protein ligase CBL-C	474	N	-	-	0	0	1	0	0	0	2	0	0	0.00421941	237
Q92886	NEUROG1	Neurogenin-1	237	N	-	Nucleus	0	1	1	0	0	0	1	0	0	0.00421941	237
P55061	TMBIM6	Bax inhibitor 1	237	N	-	Membrane	0	0	0	0	0	0	1	0	0	0.00421941	237
Q9H0E7	USP44	Ubiquitin carboxyl-terminal hydrolase 44	712	N	-	Nucleus	0	3	4	0	0	0	3	0	0	0.00421348	237.333
Q9Y5H8	PCDHA3	Protocadherin alpha-3	950	Y	1--29	Membrane	3	4	5	0	0	0	4	0.00315789	0	0.00421053	237.5
Q8N8U3	ZCCHC5	Zinc finger CCHC domain-containing protein 5	475	N	-	-	0	1	1	0	0	0	2	0	0	0.00421053	237.5
P26368	U2AF2	Splicing factor U2AF 65 kDa subunit	475	N	-	Nucleus	0	2	3	0	0	0	2	0	0	0.00421053	237.5
Q8WWH4	ASZ1	Ankyrin repeat, SAM and basic leucine zipper domain-containing protein 1	475	N	-	Cytoplasm	0	1	2	0	0	0	2	0	0	0.00421053	237.5
Q9NT99	LRRC4B	Leucine-rich repeat-containing protein 4B	713	Y	1--35	Membrane	9	9	9	3	3	3	3	0.0126227	0.00420757	0.00420757	237.667
Q96QF0	RAB3IP	Rab-3A-interacting protein	476	N	-	Cytoplasm;Nucleus	0	0	2	0	0	0	2	0	0	0.00420168	238
Q9BSD3	RHNO1	RAD9, HUS1, RAD1-interacting nuclear orphan protein 1	238	N	-	Nucleus	0	1	1	0	0	0	1	0	0	0.00420168	238
P17677	GAP43	Neuromodulin	238	N	-	Membrane	0	0	0	0	0	0	1	0	0	0.00420168	238
Q86Z23	C1QL4	Complement C1q-like protein 4	238	Y	1--15	Secreted	0	0	0	0	0	0	1	0	0	0.00420168	238
Q8N682	DRAM1	DNA damage-regulated autophagy modulator protein 1	238	N	-	Membrane	0	2	2	0	0	0	1	0	0	0.00420168	238
Q5T200	ZC3H13	Zinc finger CCCH domain-containing protein 13	1668	N	-	-	0	4	9	0	0	0	7	0	0	0.00419664	238.286
B3KS81	SRRM5	Serine/arginine repetitive matrix protein 5	715	N	-	-	0	4	7	0	0	0	3	0	0	0.0041958	238.333
Q9C0B5	ZDHHC5	Palmitoyltransferase ZDHHC5	715	N	-	Membrane	0	5	5	0	0	0	3	0	0	0.0041958	238.333
P21918	DRD5	D(1B) dopamine receptor	477	N	-	Membrane	2	5	6	0	0	0	2	0.00419287	0	0.00419287	238.5
Q9Y2Z4	YARS2	Tyrosine--tRNA ligase, mitochondrial	477	N	-	-	0	1	1	0	0	0	2	0	0	0.00419287	238.5
Q9Y577	TRIM17	E3 ubiquitin-protein ligase TRIM17	477	N	-	-	0	3	3	0	0	0	2	0	0	0.00419287	238.5
Q6UXK5	LRRN1	Leucine-rich repeat neuronal protein 1	716	Y	1--25	Membrane	4	8	8	0	1	1	3	0.00558659	0	0.00418994	238.667
Q96PB7	OLFM3	Noelin-3	478	Y	1--23	Secreted	5	5	5	2	2	2	2	0.0104603	0.0041841	0.0041841	239
Q16099	GRIK4	Glutamate receptor ionotropic, kainate 4	956	Y	1--20	Membrane	8	9	10	2	3	3	4	0.0083682	0.00209205	0.0041841	239
P46098	HTR3A	5-hydroxytryptamine receptor 3A	478	Y	1--23	Membrane	4	4	4	1	1	1	2	0.0083682	0.00209205	0.0041841	239
P11487	FGF3	Fibroblast growth factor 3	239	Y	1--17	Secreted	1	1	1	0	0	0	1	0.0041841	0	0.0041841	239
O75954	TSPAN9	Tetraspanin-9	239	N	-	Membrane	1	0	1	0	0	0	1	0.0041841	0	0.0041841	239
Q2M2I3	FAM83E	Protein FAM83E	478	N	-	-	0	0	0	0	0	0	2	0	0	0.0041841	239
Q96LR2	LURAP1	Leucine rich adaptor protein 1	239	N	-	Cytoplasm	0	0	0	0	0	0	1	0	0	0.0041841	239
Q9H0Z9	RBM38	RNA-binding protein 38	239	N	-	Cytoplasm;Nucleus	0	0	0	0	0	0	1	0	0	0.0041841	239
P55822	SH3BGR	SH3 domain-binding glutamic acid-rich protein	239	N	-	-	0	0	0	0	0	0	1	0	0	0.0041841	239
Q9UL46	PSME2	Proteasome activator complex subunit 2	239	N	-	-	0	0	0	0	0	0	1	0	0	0.0041841	239
Q8WTV1	THAP3	THAP domain-containing protein 3	239	N	-	-	0	1	1	0	0	0	1	0	0	0.0041841	239
Q8WVL7	ANKRD49	Ankyrin repeat domain-containing protein 49	239	N	-	-	0	0	2	0	0	0	1	0	0	0.0041841	239
O75400	PRPF40A	Pre-mRNA-processing factor 40 homolog A	957	N	-	Nucleus	0	3	4	0	0	0	4	0	0	0.00417973	239.25
O75443	TECTA	Alpha-tectorin	2155	Y	1--22	Membrane;Secreted	30	19	32	2	2	3	9	0.0139211	0.000928074	0.00417633	239.444
P09564	CD7	T-cell antigen CD7	240	Y	1--25	Membrane	3	2	2	1	1	1	1	0.0125	0.00416667	0.00416667	240
Q96BJ8	ELMO3	Engulfment and cell motility protein 3	720	N	-	Cytoplasm	0	3	3	0	0	0	3	0	0	0.00416667	240
P51858	HDGF	Hepatoma-derived growth factor	240	N	-	Cytoplasm;Nucleus	0	0	1	0	0	0	1	0	0	0.00416667	240
Q6PI78	TMEM65	Transmembrane protein 65	240	N	-	Membrane	0	0	0	0	0	0	1	0	0	0.00416667	240
Q5T1C6	THEM4	Acyl-coenzyme A thioesterase THEM4	240	N	-	Cytoplasm;Membrane	0	0	0	0	0	0	1	0	0	0.00416667	240
Q9GZW8	MS4A7	Membrane-spanning 4-domains subfamily A member 7	240	N	-	Membrane	0	0	0	0	0	0	1	0	0	0.00416667	240
Q13432	UNC119	Protein unc-119 homolog A	240	N	-	Cytoplasm	0	0	0	0	0	0	1	0	0	0.00416667	240
O95416	SOX14	Transcription factor SOX-14	240	N	-	Nucleus	0	1	1	0	0	0	1	0	0	0.00416667	240
O14522	PTPRT	Receptor-type tyrosine-protein phosphatase T	1441	Y	1--25	Membrane	10	12	15	3	5	5	6	0.00693963	0.00208189	0.00416378	240.167
P29474	NOS3	Nitric oxide synthase, endothelial	1203	N	-	Cytoplasm;Membrane	0	0	1	0	0	1	5	0	0	0.00415628	240.6
Q53SF7	COBLL1	Cordon-bleu protein-like 1	1204	N	-	-	0	4	8	0	0	1	5	0	0	0.00415282	240.8
Q6UXN8	CLEC9A	C-type lectin domain family 9 member A	241	N	-	Membrane	2	1	3	1	1	1	1	0.00829876	0.00414938	0.00414938	241
O15072	ADAMTS3	A disintegrin and metalloproteinase with thrombospondin motifs 3	1205	Y	1--20	Secreted	7	5	7	2	1	2	5	0.00580913	0.00165975	0.00414938	241
P02708	CHRNA1	Acetylcholine receptor subunit alpha	482	Y	1--20	Membrane	1	0	1	0	0	0	2	0.00207469	0	0.00414938	241
Q8TAM1	BBS10	Bardet-Biedl syndrome 10 protein	723	N	-	-	0	4	6	0	1	2	3	0	0	0.00414938	241
Q32MQ0	ZNF750	Zinc finger protein 750	723	N	-	Nucleus	0	2	2	0	1	1	3	0	0	0.00414938	241
Q8NEG0	FAM71C	Protein FAM71C	241	N	-	-	0	1	1	0	0	0	1	0	0	0.00414938	241
P78417	GSTO1	Glutathione S-transferase omega-1	241	N	-	Cytoplasm	0	0	0	0	0	0	1	0	0	0.00414938	241
P43146	DCC	Netrin receptor DCC	1447	Y	1--25	Membrane	6	6	6	2	2	2	6	0.00414651	0.00138217	0.00414651	241.167
Q8TE59	ADAMTS19	A disintegrin and metalloproteinase with thrombospondin motifs 19	1207	Y	1--21	Secreted	5	3	5	1	1	1	5	0.0041425	0.0008285	0.0041425	241.4
Q96DZ1	ERLEC1	Endoplasmic reticulum lectin 1	483	Y	1--33	-	1	0	1	0	0	0	2	0.00207039	0	0.00414079	241.5
P02549	SPTA1	Spectrin alpha chain, erythrocytic 1	2419	N	-	Cytoplasm	0	6	9	0	2	3	10	0	0	0.00413394	241.9
P00533	EGFR	Epidermal growth factor receptor	1210	Y	1--24	Membrane;Nucleus;Secreted	13	9	15	2	3	3	5	0.0107438	0.00165289	0.00413223	242
P0CG40	SP9	Transcription factor Sp9	484	N	-	Nucleus	0	0	2	0	0	0	2	0	0	0.00413223	242
Q9Y2R9	MRPS7	28S ribosomal protein S7, mitochondrial	242	N	-	-	0	0	0	0	0	0	1	0	0	0.00413223	242
A6NMX2	EIF4E1B	Eukaryotic translation initiation factor 4E type 1B	242	N	-	-	0	0	0	0	0	0	1	0	0	0.00413223	242
P23409	MYF6	Myogenic factor 6	242	N	-	Nucleus	0	1	1	0	0	0	1	0	0	0.00413223	242
P31273	HOXC8	Homeobox protein Hox-C8	242	N	-	Nucleus	0	0	2	0	0	0	1	0	0	0.00413223	242
P20396	TRH	Pro-thyrotropin-releasing hormone	242	Y	1--24	Secreted	0	1	1	0	0	0	1	0	0	0.00413223	242
Q02809	PLOD1	Procollagen-lysine,2-oxoglutarate 5-dioxygenase 1	727	Y	1--18	Membrane	4	4	4	0	0	0	3	0.00550206	0	0.00412655	242.333
Q96M29	TEKT5	Tektin-5	485	N	-	Cytoplasm	0	0	1	0	0	0	2	0	0	0.00412371	242.5
Q96MU5	C17orf77	Uncharacterized protein C17orf77	243	Y	1--19	Secreted	1	1	1	0	0	0	1	0.00411523	0	0.00411523	243
Q6UXX9	RSPO2	R-spondin-2	243	Y	1--21	Secreted	1	1	1	0	0	0	1	0.00411523	0	0.00411523	243
Q92560	BAP1	Ubiquitin carboxyl-terminal hydrolase BAP1	729	N	-	Cytoplasm;Nucleus	0	3	5	0	1	1	3	0	0	0.00411523	243
Q5TBK1	N4BP2L1	NEDD4-binding protein 2-like 1	243	N	-	-	0	1	1	0	0	0	1	0	0	0.00411523	243
Q9H3S4	TPK1	Thiamin pyrophosphokinase 1	243	N	-	-	0	1	1	0	0	0	1	0	0	0.00411523	243
O95292	VAPB	Vesicle-associated membrane protein-associated protein B/C	243	N	-	Membrane	0	1	1	0	0	0	1	0	0	0.00411523	243
Q9NQ66	PLCB1	1-phosphatidylinositol 4,5-bisphosphate phosphodiesterase beta-1	1216	N	-	Cytoplasm;Membrane;Nucleus	0	4	8	0	1	2	5	0	0	0.00411184	243.2
Q8N8J6	ZNF615	Zinc finger protein 615	731	N	-	Nucleus	0	4	4	0	0	0	3	0	0	0.00410397	243.667
P10721	KIT	Mast/stem cell growth factor receptor Kit	976	Y	1--25	Cytoplasm;Membrane	10	9	12	3	3	4	4	0.0102459	0.00307377	0.00409836	244
Q9BZM6	ULBP1	NKG2D ligand 1	244	Y	1--25	Membrane	1	1	1	0	0	0	1	0.00409836	0	0.00409836	244
Q9BZM4	ULBP3	NKG2D ligand 3	244	Y	1--29	Membrane	1	1	1	0	0	0	1	0.00409836	0	0.00409836	244
Q92876	KLK6	Kallikrein-6	244	Y	1--16	Cytoplasm;Nucleus;Secreted	1	0	1	0	0	0	1	0.00409836	0	0.00409836	244
P48449	LSS	Lanosterol synthase	732	N	-	Membrane	0	1	2	0	0	0	3	0	0	0.00409836	244
P33402	GUCY1A2	Guanylate cyclase soluble subunit alpha-2	732	N	-	Cytoplasm	0	5	6	0	2	3	3	0	0	0.00409836	244
Q96NM4	TOX2	TOX high mobility group box family member 2	488	N	-	Nucleus	0	0	0	0	0	0	2	0	0	0.00409836	244
Q8NBZ0	INO80E	INO80 complex subunit E	244	N	-	Nucleus	0	0	0	0	0	0	1	0	0	0.00409836	244
Q99426	TBCB	Tubulin-folding cofactor B	244	N	-	Cytoplasm	0	0	0	0	0	0	1	0	0	0.00409836	244
Q15848	ADIPOQ	Adiponectin	244	Y	1--18	Secreted	0	0	1	0	0	0	1	0	0	0.00409836	244
O94933	SLITRK3	SLIT and NTRK-like protein 3	977	Y	1--26	Membrane	2	6	8	1	3	3	4	0.00204708	0.00102354	0.00409417	244.25
Q9UBN4	TRPC4	Short transient receptor potential channel 4	977	N	-	Membrane	0	2	5	0	1	2	4	0	0	0.00409417	244.25
O75439	PMPCB	Mitochondrial-processing peptidase subunit beta	489	N	-	-	0	4	5	0	1	1	2	0	0	0.00408998	244.5
P55316	FOXG1	Forkhead box protein G1	489	N	-	Nucleus	0	2	3	0	2	2	2	0	0	0.00408998	244.5
Q96P31	FCRL3	Fc receptor-like protein 3	734	Y	1--17	Membrane	1	6	8	0	1	2	3	0.0013624	0	0.00408719	244.667
Q6SJ93	FAM111B	Protein FAM111B	734	N	-	-	0	3	6	0	0	0	3	0	0	0.00408719	244.667
Q9UBT7	CTNNAL1	Alpha-catulin	734	N	-	Cytoplasm;Membrane	0	1	2	0	0	0	3	0	0	0.00408719	244.667
Q8TE57	ADAMTS16	A disintegrin and metalloproteinase with thrombospondin motifs 16	1224	Y	1--24	Secreted	7	4	7	2	1	2	5	0.00571895	0.00163399	0.00408497	244.8
P54108	CRISP3	Cysteine-rich secretory protein 3	245	Y	1--20	Secreted	1	0	1	0	0	0	1	0.00408163	0	0.00408163	245
P11712	CYP2C9	Cytochrome P450 2C9	490	N	-	Membrane	0	1	3	0	0	2	2	0	0	0.00408163	245
Q9UKR8	TSPAN16	Tetraspanin-16	245	N	-	Membrane	0	1	1	0	0	0	1	0	0	0.00408163	245
Q92913	FGF13	Fibroblast growth factor 13	245	N	-	Cytoplasm;Nucleus	0	0	1	0	0	0	1	0	0	0.00408163	245
O60573	EIF4E2	Eukaryotic translation initiation factor 4E type 2	245	N	-	-	0	3	4	0	0	0	1	0	0	0.00408163	245
Q9NX40	OCIAD1	OCIA domain-containing protein 1	245	N	-	-	0	1	2	0	1	1	1	0	0	0.00408163	245
Q5U649	C12orf60	Uncharacterized protein C12orf60	245	N	-	-	0	2	3	0	0	0	1	0	0	0.00408163	245
Q96DG6	CMBL	Carboxymethylenebutenolidase homolog	245	N	-	Cytoplasm	0	0	0	0	0	0	1	0	0	0.00408163	245
P56537	EIF6	Eukaryotic translation initiation factor 6	245	N	-	Cytoplasm;Nucleus	0	3	3	0	2	2	1	0	0	0.00408163	245
Q8NAT2	TDRD5	Tudor domain-containing protein 5	981	N	-	Cytoplasm	0	7	8	0	1	1	4	0	0	0.00407747	245.25
Q9UGI6	KCNN3	Small conductance calcium-activated potassium channel protein 3	736	N	-	Membrane	0	2	2	0	0	0	3	0	0	0.00407609	245.333
P08697	SERPINF2	Alpha-2-antiplasmin	491	Y	1--27	Secreted	4	2	4	0	0	0	2	0.00814664	0	0.00407332	245.5
Q86SS6	SYT9	Synaptotagmin-9	491	N	-	Membrane	0	1	1	0	0	0	2	0	0	0.00407332	245.5
Q9BQ31	KCNS3	Potassium voltage-gated channel subfamily S member 3	491	N	-	Membrane	0	1	2	0	0	0	2	0	0	0.00407332	245.5
Q8NFT8	DNER	Delta and Notch-like epidermal growth factor-related receptor	737	Y	1--34	Membrane	2	8	11	0	2	2	3	0.0027137	0	0.00407056	245.667
Q9BZM5	ULBP2	NKG2D ligand 2	246	Y	1--25	Membrane;Secreted	2	2	3	0	0	0	1	0.00813008	0	0.00406504	246
O15393	TMPRSS2	Transmembrane protease serine 2	492	N	-	Membrane;Secreted	2	2	2	0	0	0	2	0.00406504	0	0.00406504	246
Q3KR37	GRAMD1B	GRAM domain-containing protein 1B	738	N	-	Membrane	0	5	6	0	0	0	3	0	0	0.00406504	246
Q6K0P9	PYHIN1	Pyrin and HIN domain-containing protein 1	492	N	-	Nucleus	0	4	4	0	1	1	2	0	0	0.00406504	246
Q6ZNE5	ATG14	Beclin 1-associated autophagy-related key regulator	492	N	-	Cytoplasm;Membrane	0	2	2	0	0	0	2	0	0	0.00406504	246
Q9HCJ1	ANKH	Progressive ankylosis protein homolog	492	N	-	Membrane	0	2	2	0	0	0	2	0	0	0.00406504	246
Q6ZNG9	KRBA2	KRAB-A domain-containing protein 2	492	N	-	-	0	3	4	0	0	0	2	0	0	0.00406504	246
Q9UI43	FTSJ2	rRNA methyltransferase 2, mitochondrial	246	N	-	-	0	2	2	0	0	0	1	0	0	0.00406504	246
Q00059	TFAM	Transcription factor A, mitochondrial	246	N	-	-	0	0	1	0	0	0	1	0	0	0.00406504	246
Q99750	MDFI	MyoD family inhibitor	246	N	-	Cytoplasm;Nucleus	0	1	1	0	0	0	1	0	0	0.00406504	246
Q9H321	VCX3B	Variable charge X-linked protein 3B	246	N	-	-	0	0	0	0	0	0	1	0	0	0.00406504	246
O95475	SIX6	Homeobox protein SIX6	246	N	-	Nucleus	0	1	2	0	0	0	1	0	0	0.00406504	246
P60900	PSMA6	Proteasome subunit alpha type-6	246	N	-	Cytoplasm;Nucleus	0	0	0	0	0	0	1	0	0	0.00406504	246
P19320	VCAM1	Vascular cell adhesion protein 1	739	Y	1--24	Membrane	6	5	6	3	3	3	3	0.00811908	0.00405954	0.00405954	246.333
Q9NS39	ADARB2	Double-stranded RNA-specific editase B2	739	N	-	Nucleus	0	0	1	0	0	0	3	0	0	0.00405954	246.333
Q9H9C1	VIPAS39	Spermatogenesis-defective protein 39 homolog	493	N	-	Cytoplasm	0	2	2	0	0	0	2	0	0	0.0040568	246.5
P05181	CYP2E1	Cytochrome P450 2E1	493	N	-	Membrane	0	1	1	0	0	0	2	0	0	0.0040568	246.5
O95376	ARIH2	E3 ubiquitin-protein ligase ARIH2	493	N	-	Cytoplasm;Nucleus	0	2	3	0	0	0	2	0	0	0.0040568	246.5
O95965	ITGBL1	Integrin beta-like protein 1	494	Y	1--23	Secreted	1	1	1	0	0	0	2	0.00202429	0	0.00404858	247
Q92915	FGF14	Fibroblast growth factor 14	247	N	-	Nucleus	0	2	2	0	0	0	1	0	0	0.00404858	247
Q9Y5K8	ATP6V1D	V-type proton ATPase subunit D	247	N	-	Membrane	0	0	0	0	0	0	1	0	0	0.00404858	247
Q5BKY9	FAM133B	Protein FAM133B	247	N	-	-	0	0	1	0	0	0	1	0	0	0.00404858	247
Q5KU26	COLEC12	Collectin-12	742	N	-	Membrane	4	11	13	0	1	1	3	0.00539084	0	0.00404313	247.333
Q9HC56	PCDH9	Protocadherin-9	1237	Y	1--23	Membrane	14	14	17	4	3	5	5	0.0113177	0.00323363	0.00404204	247.4
Q09470	KCNA1	Potassium voltage-gated channel subfamily A member 1	495	N	-	Membrane	1	2	5	1	1	1	2	0.0020202	0.0020202	0.0040404	247.5
Q9UBG3	CRNN	Cornulin	495	N	-	Cytoplasm	0	2	2	0	1	1	2	0	0	0.0040404	247.5
A6NJL1	ZSCAN5B	Zinc finger and SCAN domain-containing protein 5B	495	N	-	Nucleus	0	2	3	0	0	0	2	0	0	0.0040404	247.5
Q9UHK0	NUFIP1	Nuclear fragile X mental retardation-interacting protein 1	495	N	-	Nucleus	0	0	1	0	0	0	2	0	0	0.0040404	247.5
Q99935	PROL1	Proline-rich protein 1	248	Y	1--21	Secreted	1	3	4	0	1	2	1	0.00403226	0	0.00403226	248
Q8IWL1	SFTPA2	Pulmonary surfactant-associated protein A2	248	Y	1--20	Secreted	1	1	1	0	0	0	1	0.00403226	0	0.00403226	248
Q69YU3	ANKRD34A	Ankyrin repeat domain-containing protein 34A	496	N	-	-	0	0	1	0	0	0	2	0	0	0.00403226	248
Q9H2W1	MS4A6A	Membrane-spanning 4-domains subfamily A member 6A	248	N	-	Membrane	0	2	3	0	1	1	1	0	0	0.00403226	248
Q8N801	C2orf61	Uncharacterized protein C2orf61	248	N	-	-	0	0	0	0	0	0	1	0	0	0.00403226	248
P09496	CLTA	Clathrin light chain A	248	N	-	Membrane	0	0	0	0	0	0	1	0	0	0.00403226	248
Q8N129	CNPY4	Protein canopy homolog 4	248	Y	1--21	Secreted	0	0	0	0	0	0	1	0	0	0.00403226	248
Q8N7B6	PACRGL	PACRG-like protein	248	N	-	-	0	0	0	0	0	0	1	0	0	0.00403226	248
Q9BVV7	TIMM21	Mitochondrial import inner membrane translocase subunit Tim21	248	N	-	Membrane	0	0	1	0	0	0	1	0	0	0.00403226	248
Q9BYG7	MRO	Protein maestro	248	N	-	Nucleus	0	0	1	0	0	0	1	0	0	0.00403226	248
Q8N9E0	FAM133A	Protein FAM133A	248	N	-	-	0	1	2	0	0	0	1	0	0	0.00403226	248
Q16819	MEP1A	Meprin A subunit alpha	746	Y	1--21	Membrane	7	5	7	1	1	1	3	0.00938338	0.00134048	0.00402145	248.667
P54107	CRISP1	Cysteine-rich secretory protein 1	249	Y	1--21	-	1	0	1	0	0	0	1	0.00401606	0	0.00401606	249
Q6Y288	B3GALTL	Beta-1,3-glucosyltransferase	498	N	-	Membrane	1	2	2	0	0	0	2	0.00200803	0	0.00401606	249
A4D1P6	WDR91	WD repeat-containing protein 91	747	N	-	-	0	2	2	0	0	0	3	0	0	0.00401606	249
Q96EB6	SIRT1	NAD-dependent protein deacetylase sirtuin-1	747	N	-	Cytoplasm;Nucleus	0	1	2	0	0	0	3	0	0	0.00401606	249
Q8IYM9	TRIM22	E3 ubiquitin-protein ligase TRIM22	498	N	-	Cytoplasm;Nucleus	0	2	2	0	0	0	2	0	0	0.00401606	249
Q9P0L0	VAPA	Vesicle-associated membrane protein-associated protein A	249	N	-	Membrane	0	4	4	0	0	0	1	0	0	0.00401606	249
Q06323	PSME1	Proteasome activator complex subunit 1	249	N	-	-	0	1	1	0	1	1	1	0	0	0.00401606	249
Q56A73	SPIN4	Spindlin-4	249	N	-	-	0	0	0	0	0	0	1	0	0	0.00401606	249
Q9NR64	KLHL1	Kelch-like protein 1	748	N	-	Cytoplasm	0	2	2	0	0	0	3	0	0	0.0040107	249.333
P59901	LILRA4	Leukocyte immunoglobulin-like receptor subfamily A member 4	499	Y	1--23	Membrane	4	4	5	1	1	2	2	0.00801603	0.00200401	0.00400802	249.5
Q13557	CAMK2D	Calcium/calmodulin-dependent protein kinase type II subunit delta	499	N	-	Membrane	0	1	3	0	0	0	2	0	0	0.00400802	249.5
O75346	ZNF253	Zinc finger protein 253	499	N	-	Nucleus	0	8	8	0	0	0	2	0	0	0.00400802	249.5
P32926	DSG3	Desmoglein-3	999	Y	1--23	Membrane	4	4	4	0	0	0	4	0.004004	0	0.004004	249.75
P19256	CD58	Lymphocyte function-associated antigen 3	250	Y	1--28	Membrane	6	6	6	1	1	1	1	0.024	0.004	0.004	250
A6ND01	IZUMO1R	Sperm-egg fusion protein Juno	250	Y	1--19	Membrane	1	1	1	0	0	0	1	0.004	0	0.004	250
O00221	NFKBIE	NF-kappa-B inhibitor epsilon	500	N	-	Cytoplasm	0	0	0	0	0	0	2	0	0	0.004	250
Q16647	PTGIS	Prostacyclin synthase	500	N	-	Membrane	0	0	0	0	0	0	2	0	0	0.004	250
Q9HD33	MRPL47	39S ribosomal protein L47, mitochondrial	250	N	-	-	0	2	2	0	0	0	1	0	0	0.004	250
A6NLC5	C3orf70	UPF0524 protein C3orf70	250	N	-	-	0	0	0	0	0	0	1	0	0	0.004	250
Q86UD7	TBC1D26	TBC1 domain family member 26	250	N	-	-	0	0	0	0	0	0	1	0	0	0.004	250
Q6ZN17	LIN28B	Protein lin-28 homolog B	250	N	-	Cytoplasm;Nucleus	0	0	0	0	0	0	1	0	0	0.004	250
P43026	GDF5	Growth/differentiation factor 5	501	Y	1--27	Membrane;Secreted	1	1	1	0	0	0	2	0.00199601	0	0.00399202	250.5
Q5JU00	TCTE1	T-complex-associated testis-expressed protein 1	501	N	-	-	0	2	4	0	0	0	2	0	0	0.00399202	250.5
Q6NXE6	ARMC6	Armadillo repeat-containing protein 6	501	N	-	-	0	0	0	0	0	0	2	0	0	0.00399202	250.5
Q13610	PWP1	Periodic tryptophan protein 1 homolog	501	N	-	Nucleus	0	1	3	0	0	0	2	0	0	0.00399202	250.5
P17787	CHRNB2	Neuronal acetylcholine receptor subunit beta-2	502	Y	1--25	Membrane	3	3	3	0	0	0	2	0.0059761	0	0.00398406	251
Q8N9S7	CHDC2	Calponin homology domain-containing protein 2	502	N	-	Membrane	1	2	2	0	1	1	2	0.00199203	0	0.00398406	251
P51589	CYP2J2	Cytochrome P450 2J2	502	N	-	Membrane	0	1	1	0	0	0	2	0	0	0.00398406	251
Q9NZ09	UBAP1	Ubiquitin-associated protein 1	502	N	-	Cytoplasm	0	1	2	0	0	0	2	0	0	0.00398406	251
Q9BSH5	HDHD3	Haloacid dehalogenase-like hydrolase domain-containing protein 3	251	N	-	-	0	0	0	0	0	0	1	0	0	0.00398406	251
Q9HBM6	TAF9B	Transcription initiation factor TFIID subunit 9B	251	N	-	Nucleus	0	0	1	0	0	0	1	0	0	0.00398406	251
Q13427	PPIG	Peptidyl-prolyl cis-trans isomerase G	754	N	-	Nucleus	0	2	4	0	1	2	3	0	0	0.00397878	251.333
P11511	CYP19A1	Aromatase	503	N	-	Membrane	0	2	2	0	1	1	2	0	0	0.00397614	251.5
Q8WWU5	TCP11	T-complex protein 11 homolog	503	N	-	Membrane	0	4	4	0	3	3	2	0	0	0.00397614	251.5
O43312	MTSS1	Metastasis suppressor protein 1	755	N	-	Cytoplasm	0	1	1	0	0	0	3	0	0	0.00397351	251.667
P20851	C4BPB	C4b-binding protein beta chain	252	Y	1--17	Secreted	5	4	5	1	1	1	1	0.0198413	0.00396825	0.00396825	252
O95157	NXPH3	Neurexophilin-3	252	Y	1--22	Secreted	4	4	5	0	0	0	1	0.015873	0	0.00396825	252
Q8N441	FGFRL1	Fibroblast growth factor receptor-like 1	504	Y	1--24	Membrane	4	4	4	0	0	0	2	0.00793651	0	0.00396825	252
Q13217	DNAJC3	DnaJ homolog subfamily C member 3	504	Y	1--31	-	0	0	0	0	0	0	2	0	0	0.00396825	252
P53674	CRYBB1	Beta-crystallin B1	252	N	-	-	0	0	0	0	0	0	1	0	0	0.00396825	252
Q9Y2B2	PIGL	N-acetylglucosaminyl-phosphatidylinositol de-N-acetylase	252	N	-	Membrane	0	0	0	0	0	0	1	0	0	0.00396825	252
Q8N2A8	PLD6	Mitochondrial cardiolipin hydrolase	252	N	-	Membrane	0	2	2	0	0	0	1	0	0	0.00396825	252
Q04743	EMX2	Homeobox protein EMX2	252	N	-	Nucleus	0	1	2	0	0	0	1	0	0	0.00396825	252
O75128	COBL	Protein cordon-bleu	1261	N	-	Cytoplasm;Membrane	0	4	6	0	2	2	5	0	0	0.00396511	252.2
Q14003	KCNC3	Potassium voltage-gated channel subfamily C member 3	757	N	-	Membrane	3	2	3	0	0	0	3	0.00396301	0	0.00396301	252.333
Q86V40	TRABD2A	Metalloprotease TIKI1	505	Y	1--19	Membrane	4	4	4	0	0	0	2	0.00792079	0	0.0039604	252.5
Q9NY37	ASIC5	Acid-sensing ion channel 5	505	N	-	Membrane	2	8	9	0	2	2	2	0.0039604	0	0.0039604	252.5
Q13424	SNTA1	Alpha-1-syntrophin	505	N	-	Cytoplasm;Membrane	0	1	2	0	0	0	2	0	0	0.0039604	252.5
Q9Y3I0	RTCB	tRNA-splicing ligase RtcB homolog	505	N	-	Cytoplasm;Nucleus	0	2	3	0	0	0	2	0	0	0.0039604	252.5
Q9NRY5	FAM114A2	Protein FAM114A2	505	N	-	-	0	2	3	0	0	0	2	0	0	0.0039604	252.5
Q8NE09	RGS22	Regulator of G-protein signaling 22	1264	N	-	Cytoplasm;Nucleus	0	5	10	0	0	0	5	0	0	0.0039557	252.8
Q86UW6	N4BP2	NEDD4-binding protein 2	1770	N	-	Cytoplasm	0	5	9	0	0	0	7	0	0	0.0039548	252.857
P49862	KLK7	Kallikrein-7	253	Y	1--22	Secreted	1	0	1	0	0	0	1	0.00395257	0	0.00395257	253
P16885	PLCG2	1-phosphatidylinositol 4,5-bisphosphate phosphodiesterase gamma-2	1265	N	-	-	0	3	4	0	0	0	5	0	0	0.00395257	253
Q99457	NAP1L3	Nucleosome assembly protein 1-like 3	506	N	-	Nucleus	0	1	2	0	0	0	2	0	0	0.00395257	253
P51786	ZNF157	Zinc finger protein 157	506	N	-	Nucleus	0	2	2	0	0	0	2	0	0	0.00395257	253
O75881	CYP7B1	25-hydroxycholesterol 7-alpha-hydroxylase	506	N	-	Membrane	0	1	1	0	0	0	2	0	0	0.00395257	253
Q86TN4	TRPT1	tRNA 2'-phosphotransferase 1	253	N	-	-	0	1	1	0	0	0	1	0	0	0.00395257	253
O75937	DNAJC8	DnaJ homolog subfamily C member 8	253	N	-	-	0	0	1	0	0	0	1	0	0	0.00395257	253
Q9NW97	TMEM51	Transmembrane protein 51	253	N	-	Membrane	0	3	3	0	2	2	1	0	0	0.00395257	253
O43897	TLL1	Tolloid-like protein 1	1013	Y	1--30	Secreted	4	5	5	1	1	1	4	0.00394867	0.000987167	0.00394867	253.25
Q9UGP8	SEC63	Translocation protein SEC63 homolog	760	N	-	Membrane	0	2	2	0	1	1	3	0	0	0.00394737	253.333
P78386	KRT85	Keratin, type II cuticular Hb5	507	N	-	-	0	2	2	0	0	0	2	0	0	0.00394477	253.5
Q96LA5	FCRL2	Fc receptor-like protein 2	508	Y	1--19	Membrane	5	4	5	0	0	0	2	0.00984252	0	0.00393701	254
Q8IXS0	FAM217A	Protein FAM217A	508	N	-	-	0	6	9	0	0	0	2	0	0	0.00393701	254
P50221	MEOX1	Homeobox protein MOX-1	254	N	-	Cytoplasm;Nucleus	0	0	1	0	0	0	1	0	0	0.00393701	254
Q9BWV2	SPATA9	Spermatogenesis-associated protein 9	254	N	-	Membrane	0	1	1	0	0	0	1	0	0	0.00393701	254
Q9HBU1	BARX1	Homeobox protein BarH-like 1	254	N	-	Nucleus	0	0	0	0	0	0	1	0	0	0.00393701	254
Q7Z2D5	LPPR4	Lipid phosphate phosphatase-related protein type 4	763	N	-	Membrane	9	6	9	4	3	4	3	0.0117955	0.00524246	0.00393185	254.333
Q9NUJ3	TCP11L1	T-complex protein 11-like protein 1	509	N	-	-	0	1	1	0	0	0	2	0	0	0.00392927	254.5
Q8N118	CYP4X1	Cytochrome P450 4X1	509	N	-	Membrane	0	1	1	0	0	0	2	0	0	0.00392927	254.5
P01833	PIGR	Polymeric immunoglobulin receptor	764	Y	1--18	Membrane;Secreted	7	6	7	0	0	0	3	0.0091623	0	0.0039267	254.667
P98073	TMPRSS15	Enteropeptidase	1019	N	-	Membrane	18	13	18	6	4	6	4	0.0176644	0.00588813	0.00392542	254.75
Q8TDW7	FAT3	Protocadherin Fat 3	4589	Y	1--32	Membrane	26	0	33	4	0	5	18	0.00566572	0.00087165	0.00392242	254.944
Q07011	TNFRSF9	Tumor necrosis factor receptor superfamily member 9	255	Y	1--23	Membrane	2	2	2	0	0	0	1	0.00784314	0	0.00392157	255
P55083	MFAP4	Microfibril-associated glycoprotein 4	255	Y	1--21	Secreted	2	1	2	0	0	0	1	0.00784314	0	0.00392157	255
P08311	CTSG	Cathepsin G	255	Y	1--18	-	1	1	1	0	0	0	1	0.00392157	0	0.00392157	255
Q9UKZ1	CNOT11	CCR4-NOT transcription complex subunit 11	510	N	-	Cytoplasm;Nucleus	0	0	1	0	0	0	2	0	0	0.00392157	255
P25788	PSMA3	Proteasome subunit alpha type-3	255	N	-	Cytoplasm;Nucleus	0	0	1	0	0	0	1	0	0	0.00392157	255
Q9H4M3	FBXO44	F-box only protein 44	255	N	-	-	0	1	1	0	0	0	1	0	0	0.00392157	255
P09016	HOXD4	Homeobox protein Hox-D4	255	N	-	Nucleus	0	1	1	0	0	0	1	0	0	0.00392157	255
Q5VWW1	C1QL3	Complement C1q-like protein 3	255	Y	1--20	Secreted	0	0	0	0	0	0	1	0	0	0.00392157	255
Q8N0W7	FMR1NB	Fragile X mental retardation 1 neighbor protein	255	N	-	Membrane	0	0	0	0	0	0	1	0	0	0.00392157	255
P60368	KRTAP10-2	Keratin-associated protein 10-2	255	N	-	-	0	0	0	0	0	0	1	0	0	0.00392157	255
P15056	BRAF	Serine/threonine-protein kinase B-raf	766	N	-	Cytoplasm;Membrane;Nucleus	0	2	2	0	0	0	3	0	0	0.00391645	255.333
P48547	KCNC1	Potassium voltage-gated channel subfamily C member 1	511	N	-	Membrane	2	2	2	2	2	2	2	0.00391389	0.00391389	0.00391389	255.5
Q8IW19	APLF	Aprataxin and PNK-like factor	511	N	-	Cytoplasm;Nucleus	0	2	6	0	0	2	2	0	0	0.00391389	255.5
Q86YN6	PPARGC1B	Peroxisome proliferator-activated receptor gamma coactivator 1-beta	1023	N	-	Nucleus	0	0	1	0	0	0	4	0	0	0.00391007	255.75
Q9BYH1	SEZ6L	Seizure 6-like protein	1024	Y	1--28	Membrane	11	10	11	2	2	2	4	0.0107422	0.00195312	0.00390625	256
Q9NP55	BPIFA1	BPI fold-containing family A member 1	256	Y	1--19	Secreted	0	0	0	0	0	0	1	0	0	0.00390625	256
Q13084	MRPL28	39S ribosomal protein L28, mitochondrial	256	N	-	-	0	0	0	0	0	0	1	0	0	0.00390625	256
P24539	ATP5F1	ATP synthase F(0) complex subunit B1, mitochondrial	256	N	-	Membrane	0	0	0	0	0	0	1	0	0	0.00390625	256
Q9UHF7	TRPS1	Zinc finger transcription factor Trps1	1281	N	-	Nucleus	0	11	15	0	6	6	5	0	0	0.0039032	256.2
O95497	VNN1	Pantetheinase	513	Y	1--21	Membrane	6	5	7	2	1	2	2	0.0116959	0.00389864	0.00389864	256.5
Q13316	DMP1	Dentin matrix acidic phosphoprotein 1	513	Y	1--16	Cytoplasm;Nucleus;Secreted	8	5	8	0	0	0	2	0.0155945	0	0.00389864	256.5
Q05707	COL14A1	Collagen alpha-1(XIV) chain	1796	Y	1--28	Secreted	5	5	5	0	0	0	7	0.00278396	0	0.00389755	256.571
P98082	DAB2	Disabled homolog 2	770	N	-	Cytoplasm;Membrane	0	4	5	0	0	0	3	0	0	0.0038961	256.667
P15328	FOLR1	Folate receptor alpha	257	Y	1--24	Membrane;Secreted	3	2	3	1	1	1	1	0.0116732	0.00389105	0.00389105	257
Q9H0C3	TMEM117	Transmembrane protein 117	514	N	-	Membrane	2	5	6	0	1	1	2	0.00389105	0	0.00389105	257
P51124	GZMM	Granzyme M	257	Y	1--23	Secreted	1	2	3	0	0	0	1	0.00389105	0	0.00389105	257
Q8N468	MFSD4	Major facilitator superfamily domain-containing protein 4	514	N	-	Membrane	1	3	3	0	0	0	2	0.00194553	0	0.00389105	257
A5PLL1	ANKRD34B	Ankyrin repeat domain-containing protein 34B	514	N	-	Cytoplasm;Nucleus	0	2	2	0	0	0	2	0	0	0.00389105	257
Q9ULR3	PPM1H	Protein phosphatase 1H	514	N	-	Cytoplasm;Nucleus	0	3	3	0	0	0	2	0	0	0.00389105	257
Q07973	CYP24A1	1,25-dihydroxyvitamin D(3) 24-hydroxylase, mitochondrial	514	N	-	-	0	1	1	0	1	1	2	0	0	0.00389105	257
Q9BYT3	STK33	Serine/threonine-protein kinase 33	514	N	-	Cytoplasm	0	3	4	0	0	0	2	0	0	0.00389105	257
Q96IK0	TMEM101	Transmembrane protein 101	257	N	-	Membrane	0	0	0	0	0	0	1	0	0	0.00389105	257
P56915	GSC	Homeobox protein goosecoid	257	N	-	Nucleus	0	1	1	0	0	0	1	0	0	0.00389105	257
Q969M3	YIPF5	Protein YIPF5	257	N	-	Membrane	0	1	1	0	0	0	1	0	0	0.00389105	257
P82914	MRPS15	28S ribosomal protein S15, mitochondrial	257	N	-	-	0	0	0	0	0	0	1	0	0	0.00389105	257
Q9P2Z0	THAP10	THAP domain-containing protein 10	257	N	-	-	0	2	2	0	0	0	1	0	0	0.00389105	257
Q96PJ5	FCRL4	Fc receptor-like protein 4	515	Y	1--19	Membrane	1	2	4	1	1	1	2	0.00194175	0.00194175	0.0038835	257.5
Q9H2E6	SEMA6A	Semaphorin-6A	1030	Y	1--18	Membrane	6	6	10	1	1	1	4	0.00582524	0.000970874	0.0038835	257.5
O76039	CDKL5	Cyclin-dependent kinase-like 5	1030	N	-	Nucleus	0	6	8	0	0	1	4	0	0	0.0038835	257.5
Q96K12	FAR2	Fatty acyl-CoA reductase 2	515	N	-	Membrane	0	2	3	0	0	1	2	0	0	0.0038835	257.5
O43692	PI15	Peptidase inhibitor 15	258	Y	1--19	Secreted	3	3	3	0	0	0	1	0.0116279	0	0.00387597	258
O00322	UPK1A	Uroplakin-1a	258	N	-	Membrane	1	1	1	0	0	0	1	0.00387597	0	0.00387597	258
Q99990	VGLL1	Transcription cofactor vestigial-like protein 1	258	N	-	Nucleus	0	1	1	0	0	0	1	0	0	0.00387597	258
Q07001	CHRND	Acetylcholine receptor subunit delta	517	Y	1--21	Membrane	2	3	3	0	0	0	2	0.00386847	0	0.00386847	258.5
O00515	LAD1	Ladinin-1	517	N	-	Secreted	0	1	2	0	0	0	2	0	0	0.00386847	258.5
P30837	ALDH1B1	Aldehyde dehydrogenase X, mitochondrial	517	N	-	-	0	0	1	0	0	1	2	0	0	0.00386847	258.5
Q9H5P4	PDZD7	PDZ domain-containing protein 7	517	N	-	Nucleus	0	0	0	0	0	0	2	0	0	0.00386847	258.5
Q9UBU2	DKK2	Dickkopf-related protein 2	259	Y	1--33	Secreted	1	1	1	0	0	0	1	0.003861	0	0.003861	259
Q9BXI9	C1QTNF6	Complement C1q tumor necrosis factor-related protein 6	259	Y	1--27	Secreted	1	1	1	0	0	0	1	0.003861	0	0.003861	259
Q5TCX8	MLK4	Mitogen-activated protein kinase kinase kinase MLK4	1036	N	-	-	0	2	3	0	1	1	4	0	0	0.003861	259
Q8TC20	CAGE1	Cancer-associated gene 1 protein	777	N	-	-	0	4	5	0	1	1	3	0	0	0.003861	259
Q9P2H3	IFT80	Intraflagellar transport protein 80 homolog	777	N	-	Cytoplasm	0	2	2	0	1	1	3	0	0	0.003861	259
Q99593	TBX5	T-box transcription factor TBX5	518	N	-	Nucleus	0	0	1	0	0	0	2	0	0	0.003861	259
Q9NPI7	KRCC1	Lysine-rich coiled-coil protein 1	259	N	-	-	0	1	1	0	0	0	1	0	0	0.003861	259
Q7Z4H9	FAM220A	Protein FAM220A	259	N	-	Nucleus	0	0	0	0	0	0	1	0	0	0.003861	259
Q96JA3	PLEKHA8	Pleckstrin homology domain-containing family A member 8	519	N	-	Cytoplasm;Membrane	0	4	4	0	1	1	2	0	0	0.00385356	259.5
P78413	IRX4	Iroquois-class homeodomain protein IRX-4	519	N	-	Nucleus	0	1	1	0	0	0	2	0	0	0.00385356	259.5
O14730	RIOK3	Serine/threonine-protein kinase RIO3	519	N	-	-	0	2	2	0	0	0	2	0	0	0.00385356	259.5
Q8TDB8	SLC2A14	Solute carrier family 2, facilitated glucose transporter member 14	520	N	-	Membrane	1	3	3	0	0	0	2	0.00192308	0	0.00384615	260
O15090	ZNF536	Zinc finger protein 536	1300	N	-	Nucleus	0	3	5	0	1	1	5	0	0	0.00384615	260
Q01581	HMGCS1	Hydroxymethylglutaryl-CoA synthase, cytoplasmic	520	N	-	Cytoplasm	0	1	1	0	0	0	2	0	0	0.00384615	260
Q9Y458	TBX22	T-box transcription factor TBX22	520	N	-	Nucleus	0	4	4	0	2	2	2	0	0	0.00384615	260
Q13356	PPIL2	Peptidyl-prolyl cis-trans isomerase-like 2	520	N	-	Nucleus	0	5	5	0	1	1	2	0	0	0.00384615	260
Q8N8R7	ARL14EP	ARL14 effector protein	260	N	-	Cytoplasm	0	2	3	0	0	1	1	0	0	0.00384615	260
Q9NR97	TLR8	Toll-like receptor 8	1041	Y	1--26	Membrane	21	18	23	2	2	2	4	0.0201729	0.00192123	0.00384246	260.25
Q9UIU6	SIX4	Homeobox protein SIX4	781	N	-	Cytoplasm;Nucleus	0	8	10	0	1	2	3	0	0	0.00384123	260.333
Q9Y5Q5	CORIN	Atrial natriuretic peptide-converting enzyme	1042	N	-	Membrane;Secreted	19	16	19	5	4	5	4	0.0182342	0.00479846	0.00383877	260.5
Q8N6H7	ARFGAP2	ADP-ribosylation factor GTPase-activating protein 2	521	N	-	Cytoplasm;Membrane	0	3	4	0	1	1	2	0	0	0.00383877	260.5
Q14119	VEZF1	Vascular endothelial zinc finger 1	521	N	-	Nucleus	0	3	3	0	0	0	2	0	0	0.00383877	260.5
A4IF30	SLC35F4	Solute carrier family 35 member F4	521	N	-	Membrane	0	3	3	0	0	0	2	0	0	0.00383877	260.5
Q13950	RUNX2	Runt-related transcription factor 2	521	N	-	Nucleus	0	4	6	0	1	1	2	0	0	0.00383877	260.5
Q9Y2G8	DNAJC16	DnaJ homolog subfamily C member 16	782	Y	1--25	Membrane	1	2	2	0	0	0	3	0.00127877	0	0.00383632	260.667
P08922	ROS1	Proto-oncogene tyrosine-protein kinase ROS	2347	Y	1--27	Membrane	30	25	33	7	6	9	9	0.0127823	0.00298253	0.00383468	260.778
P08575	PTPRC	Receptor-type tyrosine-protein phosphatase C	1304	Y	1--23	Membrane	19	17	22	4	2	3	5	0.0145706	0.00306748	0.00383436	260.8
Q86SJ2	AMIGO2	Amphoterin-induced protein 2	522	Y	1--39	Membrane;Nucleus	8	6	8	1	1	1	2	0.0153257	0.00191571	0.00383142	261
P20151	KLK2	Kallikrein-2	261	Y	1--18	-	1	1	1	0	0	0	1	0.00383142	0	0.00383142	261
P29965	CD40LG	CD40 ligand	261	N	-	Membrane;Secreted	1	2	2	0	0	0	1	0.00383142	0	0.00383142	261
Q5VVM6	CCDC30	Coiled-coil domain-containing protein 30	783	N	-	-	0	1	3	0	0	2	3	0	0	0.00383142	261
Q9NR30	DDX21	Nucleolar RNA helicase 2	783	N	-	Nucleus	0	1	4	0	0	0	3	0	0	0.00383142	261
Q9Y2F9	BTBD3	BTB/POZ domain-containing protein 3	522	N	-	Cytoplasm;Nucleus	0	6	8	0	1	1	2	0	0	0.00383142	261
Q6XPS3	TPTE2	Phosphatidylinositol 3,4,5-trisphosphate 3-phosphatase TPTE2	522	N	-	Cytoplasm;Membrane	0	2	4	0	0	2	2	0	0	0.00383142	261
Q96PM5	RCHY1	RING finger and CHY zinc finger domain-containing protein 1	261	N	-	Cytoplasm;Nucleus	0	2	2	0	0	0	1	0	0	0.00383142	261
P25789	PSMA4	Proteasome subunit alpha type-4	261	N	-	Cytoplasm;Nucleus	0	1	2	0	0	0	1	0	0	0.00383142	261
Q8N456	LRRC18	Leucine-rich repeat-containing protein 18	261	N	-	Cytoplasm	0	1	1	0	0	0	1	0	0	0.00383142	261
P12004	PCNA	Proliferating cell nuclear antigen	261	N	-	Nucleus	0	1	1	0	0	0	1	0	0	0.00383142	261
Q9GZU7	CTDSP1	Carboxy-terminal domain RNA polymerase II polypeptide A small phosphatase 1	261	N	-	Nucleus	0	1	1	0	0	0	1	0	0	0.00383142	261
Q969T9	WBP2	WW domain-binding protein 2	261	N	-	-	0	2	2	0	1	1	1	0	0	0.00383142	261
P35270	SPR	Sepiapterin reductase	261	N	-	Cytoplasm	0	2	3	0	0	0	1	0	0	0.00383142	261
O60603	TLR2	Toll-like receptor 2	784	Y	1--18	Membrane	4	4	4	0	0	0	3	0.00510204	0	0.00382653	261.333
Q6XPR3	RPTN	Repetin	784	N	-	Secreted	0	3	3	0	1	1	3	0	0	0.00382653	261.333
Q6XYQ8	SYT10	Synaptotagmin-10	523	N	-	Membrane	0	2	2	0	2	2	2	0	0	0.00382409	261.5
Q9NS82	SLC7A10	Asc-type amino acid transporter 1	523	N	-	Membrane	0	1	1	0	1	1	2	0	0	0.00382409	261.5
Q16666	IFI16	Gamma-interferon-inducible protein 16	785	N	-	Cytoplasm;Nucleus	0	3	4	0	0	0	3	0	0	0.00382166	261.667
Q6UXZ0	TMIGD1	Transmembrane and immunoglobulin domain-containing protein 1	262	Y	1--29	Membrane	5	3	5	1	0	1	1	0.019084	0.00381679	0.00381679	262
Q96JC4	ZNF479	Zinc finger protein 479	524	N	-	Nucleus	0	4	5	0	0	0	2	0	0	0.00381679	262
Q9BZZ5	API5	Apoptosis inhibitor 5	524	N	-	Cytoplasm;Nucleus	0	0	1	0	0	0	2	0	0	0.00381679	262
Q96A25	TMEM106A	Transmembrane protein 106A	262	N	-	Membrane	0	4	6	0	2	2	1	0	0	0.00381679	262
Q96EH8	NEURL3	E3 ubiquitin-protein ligase NEURL3	262	N	-	-	0	0	0	0	0	0	1	0	0	0.00381679	262
Q8N1Q1	CA13	Carbonic anhydrase 13	262	N	-	-	0	2	2	0	0	0	1	0	0	0.00381679	262
Q13571	LAPTM5	Lysosomal-associated transmembrane protein 5	262	N	-	Membrane	0	0	0	0	0	0	1	0	0	0.00381679	262
Q96C57	C12orf43	Uncharacterized protein C12orf43	262	N	-	-	0	1	1	0	0	0	1	0	0	0.00381679	262
P52744	ZNF138	Zinc finger protein 138	262	N	-	Nucleus	0	1	3	0	1	1	1	0	0	0.00381679	262
Q8TC27	ADAM32	Disintegrin and metalloproteinase domain-containing protein 32	787	Y	1--16	Membrane	4	3	4	0	0	0	3	0.00508259	0	0.00381194	262.333
Q9NQ76	MEPE	Matrix extracellular phosphoglycoprotein	525	Y	1--17	Secreted	2	0	2	1	0	1	2	0.00380952	0.00190476	0.00380952	262.5
Q2M2I5	KRT24	Keratin, type I cytoskeletal 24	525	N	-	-	0	0	0	0	0	0	2	0	0	0.00380952	262.5
Q6ZP01	RBM44	RNA-binding protein 44	1051	N	-	Cytoplasm	0	5	7	0	0	1	4	0	0	0.0038059	262.75
Q03112	MECOM	MDS1 and EVI1 complex locus protein EVI1	1051	N	-	Nucleus	0	7	7	0	2	2	4	0	0	0.0038059	262.75
Q13410	BTN1A1	Butyrophilin subfamily 1 member A1	526	Y	1--26	Membrane;Secreted	2	3	3	0	0	0	2	0.00380228	0	0.00380228	263
O43736	ITM2A	Integral membrane protein 2A	263	N	-	Membrane	1	1	1	0	0	0	1	0.00380228	0	0.00380228	263
Q2MKA7	RSPO1	R-spondin-1	263	Y	1--20	Secreted	1	1	1	0	0	0	1	0.00380228	0	0.00380228	263
Q7Z6J9	TSEN54	tRNA-splicing endonuclease subunit Sen54	526	N	-	Nucleus	0	0	0	0	0	0	2	0	0	0.00380228	263
P35637	FUS	RNA-binding protein FUS	526	N	-	Nucleus	0	4	5	0	1	2	2	0	0	0.00380228	263
O75431	MTX2	Metaxin-2	263	N	-	Membrane	0	1	2	0	0	0	1	0	0	0.00380228	263
P62701	RPS4X	40S ribosomal protein S4, X isoform	263	N	-	Cytoplasm	0	1	1	0	0	0	1	0	0	0.00380228	263
Q96MV1	TMEM56	Transmembrane protein 56	263	N	-	Membrane	0	0	0	0	0	0	1	0	0	0.00380228	263
Q9UBE8	NLK	Serine/threonine-protein kinase NLK	527	N	-	Cytoplasm;Nucleus	0	1	1	0	0	0	2	0	0	0.00379507	263.5
P55895	RAG2	V(D)J recombination-activating protein 2	527	N	-	Nucleus	0	3	3	0	0	0	2	0	0	0.00379507	263.5
Q9NZV7	ZIM2	Zinc finger imprinted 2	527	N	-	Nucleus	0	2	2	0	0	0	2	0	0	0.00379507	263.5
O95747	OXSR1	Serine/threonine-protein kinase OSR1	527	N	-	Cytoplasm	0	1	1	0	0	0	2	0	0	0.00379507	263.5
Q7LBE3	SLC26A9	Solute carrier family 26 member 9	791	N	-	Membrane	0	3	4	0	0	0	3	0	0	0.00379267	263.667
Q8NA54	IQUB	IQ and ubiquitin-like domain-containing protein	791	N	-	-	0	7	8	0	0	0	3	0	0	0.00379267	263.667
Q96HV5	TMEM41A	Transmembrane protein 41A	264	Y	1--17	Membrane	1	2	2	0	0	0	1	0.00378788	0	0.00378788	264
P06133	UGT2B4	UDP-glucuronosyltransferase 2B4	528	Y	1--23	Membrane	1	0	1	0	0	0	2	0.00189394	0	0.00378788	264
P61247	RPS3A	40S ribosomal protein S3a	264	N	-	Cytoplasm;Nucleus	0	0	0	0	0	0	1	0	0	0.00378788	264
O95863	SNAI1	Zinc finger protein SNAI1	264	N	-	Cytoplasm;Nucleus	0	1	1	0	0	0	1	0	0	0.00378788	264
Q9NPC6	MYOZ2	Myozenin-2	264	N	-	Cytoplasm	0	1	3	0	0	1	1	0	0	0.00378788	264
Q8NEB5	PPAPDC1B	Phosphatidate phosphatase PPAPDC1B	264	N	-	Membrane	0	0	0	0	0	0	1	0	0	0.00378788	264
Q8TDN7	ACER1	Alkaline ceramidase 1	264	N	-	Membrane	0	1	1	0	1	1	1	0	0	0.00378788	264
P06865	HEXA	Beta-hexosaminidase subunit alpha	529	Y	1--22	-	3	3	3	0	0	0	2	0.00567108	0	0.00378072	264.5
P17658	KCNA6	Potassium voltage-gated channel subfamily A member 6	529	N	-	Membrane	1	1	1	0	0	0	2	0.00189036	0	0.00378072	264.5
Q7Z3I7	ZNF572	Zinc finger protein 572	529	N	-	Nucleus	0	3	9	0	0	1	2	0	0	0.00378072	264.5
Q9Y5E3	PCDHB6	Protocadherin beta-6	794	Y	1--27	Membrane	4	4	5	2	2	2	3	0.00503778	0.00251889	0.00377834	264.667
P35556	FBN2	Fibrillin-2	2912	Y	1--28	Secreted	12	11	12	0	0	0	11	0.00412088	0	0.00377747	264.727
Q9NSC2	SALL1	Sal-like protein 1	1324	N	-	Nucleus	0	10	13	0	7	7	5	0	0	0.00377644	264.8
P26436	ACRV1	Acrosomal protein SP-10	265	Y	1--21	-	1	0	1	1	0	1	1	0.00377358	0.00377358	0.00377358	265
Q9Y5F1	PCDHB12	Protocadherin beta-12	795	Y	1--26	Membrane	4	4	5	1	1	1	3	0.00503145	0.00125786	0.00377358	265
Q92526	CCT6B	T-complex protein 1 subunit zeta-2	530	N	-	Cytoplasm	0	1	1	0	0	0	2	0	0	0.00377358	265
Q8IXS8	FAM126B	Protein FAM126B	530	N	-	-	0	1	1	0	0	0	2	0	0	0.00377358	265
Q6ZRT6	PRR23B	Proline-rich protein 23B	265	N	-	-	0	0	0	0	0	0	1	0	0	0.00377358	265
O00142	TK2	Thymidine kinase 2, mitochondrial	265	N	-	-	0	1	1	0	0	0	1	0	0	0.00377358	265
Q9BQ65	USB1	U6 snRNA phosphodiesterase	265	N	-	Nucleus	0	1	1	0	0	0	1	0	0	0.00377358	265
Q9UKW6	ELF5	ETS-related transcription factor Elf-5	265	N	-	Nucleus	0	2	2	0	1	1	1	0	0	0.00377358	265
P10746	UROS	Uroporphyrinogen-III synthase	265	N	-	-	0	2	2	0	0	0	1	0	0	0.00377358	265
Q86WI1	PKHD1L1	Fibrocystin-L	4243	Y	1--20	Membrane	0	0	55	0	0	15	16	0	0	0.00377092	265.188
P59046	NLRP12	NACHT, LRR and PYD domains-containing protein 12	1061	N	-	Cytoplasm	0	5	6	0	2	3	4	0	0	0.00377003	265.25
Q8N608	DPP10	Inactive dipeptidyl peptidase 10	796	N	-	Membrane	7	8	9	3	2	3	3	0.00879397	0.00376884	0.00376884	265.333
Q9Y5E6	PCDHB3	Protocadherin beta-3	796	Y	1--26	Membrane	4	4	5	1	1	1	3	0.00502513	0.00125628	0.00376884	265.333
P26599	PTBP1	Polypyrimidine tract-binding protein 1	531	N	-	Nucleus	0	1	1	0	0	0	2	0	0	0.00376648	265.5
Q9Y3X0	CCDC9	Coiled-coil domain-containing protein 9	531	N	-	-	0	0	0	0	0	0	2	0	0	0.00376648	265.5
Q9UKA9	PTBP2	Polypyrimidine tract-binding protein 2	531	N	-	Nucleus	0	2	3	0	0	0	2	0	0	0.00376648	265.5
Q6NT55	CYP4F22	Cytochrome P450 4F22	531	N	-	Membrane	0	1	1	0	0	0	2	0	0	0.00376648	265.5
Q17R60	IMPG1	Interphotoreceptor matrix proteoglycan 1	797	Y	1--20	Secreted	8	8	8	0	0	0	3	0.0100376	0	0.00376412	265.667
P05556	ITGB1	Integrin beta-1	798	Y	1--20	Membrane	14	12	12	2	1	1	3	0.0175439	0.00250627	0.0037594	266
Q6P2N6	ADORA3	Protein ADORA3, isoform 3	266	N	-	Membrane	1	2	2	0	1	1	1	0.0037594	0	0.0037594	266
Q9GZX5	ZNF350	Zinc finger protein 350	532	N	-	Nucleus	0	3	4	0	0	0	2	0	0	0.0037594	266
Q14781	CBX2	Chromobox protein homolog 2	532	N	-	Nucleus	0	0	0	0	0	0	2	0	0	0.0037594	266
Q9H816	DCLRE1B	5' exonuclease Apollo	532	N	-	Cytoplasm;Nucleus	0	1	2	0	0	0	2	0	0	0.0037594	266
Q96D21	RASD2	GTP-binding protein Rhes	266	N	-	Membrane	0	2	2	0	1	1	1	0	0	0.0037594	266
Q9Y580	RBM7	RNA-binding protein 7	266	N	-	-	0	1	3	0	0	1	1	0	0	0.0037594	266
Q8WV22	NSMCE1	Non-structural maintenance of chromosomes element 1 homolog	266	N	-	Nucleus	0	1	1	0	0	0	1	0	0	0.0037594	266
Q8TDF5	NETO1	Neuropilin and tolloid-like protein 1	533	Y	1--22	Membrane;Secreted	2	4	5	1	2	2	2	0.00375235	0.00187617	0.00375235	266.5
Q16518	RPE65	Retinoid isomerohydrolase	533	N	-	Cytoplasm;Membrane	0	2	3	0	0	0	2	0	0	0.00375235	266.5
P47989	XDH	Xanthine dehydrogenase/oxidase	1333	N	-	Cytoplasm;Secreted	1	2	4	0	1	2	5	0.000750188	0	0.00375094	266.6
Q9UN66	PCDHB8	Protocadherin beta-8	801	Y	1--28	Membrane	3	3	4	2	2	3	3	0.00374532	0.00249688	0.00374532	267
P27701	CD82	CD82 antigen	267	N	-	Membrane	3	2	3	0	0	0	1	0.011236	0	0.00374532	267
Q13261	IL15RA	Interleukin-15 receptor subunit alpha	267	Y	1--30	Membrane;Nucleus;Secreted	1	0	2	0	0	0	1	0.00374532	0	0.00374532	267
P01189	POMC	Pro-opiomelanocortin	267	Y	1--26	Secreted	1	1	1	0	0	0	1	0.00374532	0	0.00374532	267
P42336	PIK3CA	Phosphatidylinositol 4,5-bisphosphate 3-kinase catalytic subunit alpha isoform	1068	N	-	-	0	2	3	0	1	1	4	0	0	0.00374532	267
Q9H4M9	EHD1	EH domain-containing protein 1	534	N	-	Membrane	0	0	0	0	0	0	2	0	0	0.00374532	267
P01210	PENK	Proenkephalin-A	267	Y	1--24	Secreted	0	2	2	0	0	0	1	0	0	0.00374532	267
Q8TCT1	PHOSPHO1	Phosphoethanolamine/phosphocholine phosphatase	267	N	-	-	0	0	0	0	0	0	1	0	0	0.00374532	267
P02647	APOA1	Apolipoprotein A-I	267	Y	1--18	Secreted	0	0	0	0	0	0	1	0	0	0.00374532	267
Q9Y3V2	RWDD3	RWD domain-containing protein 3	267	N	-	Cytoplasm;Nucleus	0	0	0	0	0	0	1	0	0	0.00374532	267
P35548	MSX2	Homeobox protein MSX-2	267	N	-	Nucleus	0	1	1	0	1	1	1	0	0	0.00374532	267
Q8IUM7	NPAS4	Neuronal PAS domain-containing protein 4	802	N	-	Nucleus	0	2	3	0	0	1	3	0	0	0.00374065	267.333
O75582	RPS6KA5	Ribosomal protein S6 kinase alpha-5	802	N	-	Cytoplasm;Nucleus	0	2	2	0	0	0	3	0	0	0.00374065	267.333
O60890	OPHN1	Oligophrenin-1	802	N	-	Cytoplasm	0	4	4	0	2	2	3	0	0	0.00374065	267.333
Q9UM21	MGAT4A	Alpha-1,3-mannosyl-glycoprotein 4-beta-N-acetylglucosaminyltransferase A	535	N	-	Membrane;Secreted	2	3	3	0	0	0	2	0.00373832	0	0.00373832	267.5
Q9NZN3	EHD3	EH domain-containing protein 3	535	N	-	Cytoplasm;Membrane	0	0	0	0	0	0	2	0	0	0.00373832	267.5
P0C6C1	ANKRD34C	Ankyrin repeat domain-containing protein 34C	535	N	-	-	0	2	3	0	0	0	2	0	0	0.00373832	267.5
Q8TCG5	CPT1C	Carnitine O-palmitoyltransferase 1, brain isoform	803	N	-	Membrane	0	1	1	0	1	1	3	0	0	0.00373599	267.667
O75129	ASTN2	Astrotactin-2	1339	Y	1--49	Membrane	3	6	7	1	1	2	5	0.00224048	0.000746826	0.00373413	267.8
P62079	TSPAN5	Tetraspanin-5	268	N	-	Membrane	4	3	4	2	2	2	1	0.0149254	0.00746269	0.00373134	268
P04062	GBA	Glucosylceramidase	536	Y	1--39	Membrane	5	3	5	1	0	1	2	0.00932836	0.00186567	0.00373134	268
Q8N7P1	PLD5	Inactive phospholipase D5	536	N	-	Membrane	2	7	11	0	0	1	2	0.00373134	0	0.00373134	268
Q9Y6T7	DGKB	Diacylglycerol kinase beta	804	N	-	Cytoplasm	0	2	4	0	1	1	3	0	0	0.00373134	268
Q96M34	C3orf30	Uncharacterized protein C3orf30	536	N	-	-	0	3	5	0	1	1	2	0	0	0.00373134	268
Q01064	PDE1B	Calcium/calmodulin-dependent 3',5'-cyclic nucleotide phosphodiesterase 1B	536	N	-	Cytoplasm	0	1	1	0	1	1	2	0	0	0.00373134	268
P30042	C21orf33	ES1 protein homolog, mitochondrial	268	N	-	-	0	2	2	0	0	0	1	0	0	0.00373134	268
P58340	MLF1	Myeloid leukemia factor 1	268	N	-	Cytoplasm;Nucleus	0	2	2	0	0	0	1	0	0	0.00373134	268
Q9BTT0	ANP32E	Acidic leucine-rich nuclear phosphoprotein 32 family member E	268	N	-	Cytoplasm;Nucleus	0	2	4	0	0	0	1	0	0	0.00373134	268
Q5SZL2	CEP85L	Centrosomal protein of 85 kDa-like	805	N	-	Cytoplasm	0	4	7	0	0	0	3	0	0	0.00372671	268.333
P06241	FYN	Tyrosine-protein kinase Fyn	537	N	-	Cytoplasm;Membrane;Nucleus	0	3	3	0	0	0	2	0	0	0.00372439	268.5
Q99829	CPNE1	Copine-1	537	N	-	-	0	1	3	0	0	0	2	0	0	0.00372439	268.5
Q6S8J3	POTEE	POTE ankyrin domain family member E	1075	N	-	-	0	6	7	0	2	2	4	0	0	0.00372093	268.75
A5A3E0	POTEF	POTE ankyrin domain family member F	1075	N	-	Cytoplasm	0	6	7	0	0	0	4	0	0	0.00372093	268.75
P29972	AQP1	Aquaporin-1	269	N	-	Membrane	2	2	2	0	0	0	1	0.00743494	0	0.00371747	269
Q8IYT4	KATNAL2	Katanin p60 ATPase-containing subunit A-like 2	538	N	-	Cytoplasm	0	2	2	0	0	0	2	0	0	0.00371747	269
Q9H0W5	CCDC8	Coiled-coil domain-containing protein 8	538	N	-	Cytoplasm	0	1	1	0	0	0	2	0	0	0.00371747	269
O00167	EYA2	Eyes absent homolog 2	538	N	-	Cytoplasm;Nucleus	0	1	3	0	0	0	2	0	0	0.00371747	269
Q96G27	WBP1	WW domain-binding protein 1	269	N	-	-	0	1	1	0	0	0	1	0	0	0.00371747	269
Q96LT6	C1orf74	UPF0739 protein C1orf74	269	N	-	-	0	0	0	0	0	0	1	0	0	0.00371747	269
P09067	HOXB5	Homeobox protein Hox-B5	269	N	-	Nucleus	0	2	2	0	0	0	1	0	0	0.00371747	269
Q9BS16	CENPK	Centromere protein K	269	N	-	Nucleus	0	0	0	0	0	0	1	0	0	0.00371747	269
Q8IW03	SIAH3	Seven in absentia homolog 3	269	N	-	-	0	2	2	0	0	0	1	0	0	0.00371747	269
O15260	SURF4	Surfeit locus protein 4	269	N	-	Membrane	0	0	0	0	0	0	1	0	0	0.00371747	269
Q13905	RAPGEF1	Rap guanine nucleotide exchange factor 1	1077	N	-	-	0	5	9	0	0	1	4	0	0	0.00371402	269.25
Q8NEV4	MYO3A	Myosin-IIIa	1616	N	-	Cytoplasm	0	6	8	0	0	0	6	0	0	0.00371287	269.333
Q9NY99	SNTG2	Gamma-2-syntrophin	539	N	-	Cytoplasm;Membrane	0	2	2	0	1	1	2	0	0	0.00371058	269.5
P17038	ZNF43	Zinc finger protein 43	809	N	-	Nucleus	0	14	14	0	4	4	3	0	0	0.00370828	269.667
P08861	CELA3B	Chymotrypsin-like elastase family member 3B	270	Y	1--15	-	1	1	2	0	0	0	1	0.0037037	0	0.0037037	270
P36980	CFHR2	Complement factor H-related protein 2	270	Y	1--18	Secreted	1	1	1	0	0	0	1	0.0037037	0	0.0037037	270
O75152	ZC3H11A	Zinc finger CCCH domain-containing protein 11A	810	N	-	-	0	1	1	0	0	0	3	0	0	0.0037037	270
O43353	RIPK2	Receptor-interacting serine/threonine-protein kinase 2	540	N	-	Cytoplasm	0	3	5	0	0	1	2	0	0	0.0037037	270
Q86Y46	KRT73	Keratin, type II cytoskeletal 73	540	N	-	-	0	1	3	0	0	1	2	0	0	0.0037037	270
Q9NZN8	CNOT2	CCR4-NOT transcription complex subunit 2	540	N	-	Cytoplasm;Nucleus	0	4	8	0	1	3	2	0	0	0.0037037	270
Q14449	GRB14	Growth factor receptor-bound protein 14	540	N	-	Cytoplasm;Membrane	0	0	0	0	0	0	2	0	0	0.0037037	270
Q9NS61	KCNIP2	Kv channel-interacting protein 2	270	N	-	Membrane	0	0	0	0	0	0	1	0	0	0.0037037	270
P15927	RPA2	Replication protein A 32 kDa subunit	270	N	-	Nucleus	0	0	0	0	0	0	1	0	0	0.0037037	270
P20719	HOXA5	Homeobox protein Hox-A5	270	N	-	Nucleus	0	1	1	0	0	0	1	0	0	0.0037037	270
Q9BXR5	TLR10	Toll-like receptor 10	811	Y	1--19	Membrane	9	8	10	3	3	3	3	0.0110974	0.00369914	0.00369914	270.333
Q13478	IL18R1	Interleukin-18 receptor 1	541	Y	1--18	Membrane	8	8	8	2	2	2	2	0.0147874	0.00369686	0.00369686	270.5
Q63ZE4	SLC22A10	Solute carrier family 22 member 10	541	N	-	Membrane	2	4	4	0	0	0	2	0.00369686	0	0.00369686	270.5
Q8TAM2	TTC8	Tetratricopeptide repeat protein 8	541	N	-	Cytoplasm;Membrane	0	4	4	0	0	0	2	0	0	0.00369686	270.5
O95954	FTCD	Formimidoyltransferase-cyclodeaminase	541	N	-	Cytoplasm	0	1	2	0	0	0	2	0	0	0.00369686	270.5
Q9ULU8	CADPS	Calcium-dependent secretion activator 1	1353	N	-	Membrane	0	4	6	0	0	1	5	0	0	0.00369549	270.6
Q13464	ROCK1	Rho-associated protein kinase 1	1354	N	-	Cytoplasm;Membrane	0	2	5	0	0	2	5	0	0	0.00369276	270.8
Q8TCC7	SLC22A8	Solute carrier family 22 member 8	542	N	-	Membrane	2	4	5	1	1	1	2	0.00369004	0.00184502	0.00369004	271
P01583	IL1A	Interleukin-1 alpha	271	N	-	Secreted	2	2	2	0	0	0	1	0.00738007	0	0.00369004	271
P41181	AQP2	Aquaporin-2	271	N	-	Membrane	1	1	1	0	0	0	1	0.00369004	0	0.00369004	271
P43003	SLC1A3	Excitatory amino acid transporter 1	542	N	-	Membrane	0	3	4	0	0	0	2	0	0	0.00369004	271
Q9Y5M8	SRPRB	Signal recognition particle receptor subunit beta	271	N	-	Membrane	0	0	0	0	0	0	1	0	0	0.00369004	271
P22676	CALB2	Calretinin	271	N	-	-	0	0	0	0	0	0	1	0	0	0.00369004	271
Q8TAK6	OLIG1	Oligodendrocyte transcription factor 1	271	N	-	Nucleus	0	0	0	0	0	0	1	0	0	0.00369004	271
A0PG75	PLSCR5	Phospholipid scramblase family member 5	271	N	-	-	0	1	1	0	1	1	1	0	0	0.00369004	271
Q6ZMS4	ZNF852	Zinc finger protein 852	543	N	-	Nucleus	0	2	3	0	0	0	2	0	0	0.00368324	271.5
Q9Y597	KCTD3	BTB/POZ domain-containing protein KCTD3	815	N	-	-	0	8	9	0	0	0	3	0	0	0.00368098	271.667
Q6UWF7	NXPE4	NXPE family member 4	544	Y	1--27	Secreted	7	6	7	2	2	2	2	0.0128676	0.00367647	0.00367647	272
Q99435	NELL2	Protein kinase C-binding protein NELL2	816	Y	1--21	Secreted	7	6	7	1	1	1	3	0.00857843	0.00122549	0.00367647	272
Q7RTU3	OLIG3	Oligodendrocyte transcription factor 3	272	N	-	Nucleus	0	1	1	0	0	0	1	0	0	0.00367647	272
Q5H8C1	FREM1	FRAS1-related extracellular matrix protein 1	2179	Y	1--21	Secreted	5	11	16	2	3	4	8	0.00229463	0.000917852	0.00367141	272.375
Q8WWZ8	OIT3	Oncoprotein-induced transcript 3 protein	545	Y	1--22	Nucleus	4	5	5	0	0	0	2	0.00733945	0	0.00366972	272.5
Q8N344	MIER2	Mesoderm induction early response protein 2	545	N	-	Nucleus	0	2	2	0	0	0	2	0	0	0.00366972	272.5
P57082	TBX4	T-box transcription factor TBX4	545	N	-	Nucleus	0	0	1	0	0	1	2	0	0	0.00366972	272.5
Q9Y5F3	PCDHB1	Protocadherin beta-1	818	Y	1--28	Membrane	5	7	9	2	2	2	3	0.00611247	0.00244499	0.00366748	272.667
P78380	OLR1	Oxidized low-density lipoprotein receptor 1	273	N	-	Membrane;Secreted	2	2	3	1	0	1	1	0.00732601	0.003663	0.003663	273
P21583	KITLG	Kit ligand	273	Y	1--25	Cytoplasm;Membrane;Secreted	4	4	5	0	0	0	1	0.014652	0	0.003663	273
Q9H9P2	CHODL	Chondrolectin	273	Y	1--21	Cytoplasm;Membrane	1	1	2	0	0	0	1	0.003663	0	0.003663	273
Q96BD6	SPSB1	SPRY domain-containing SOCS box protein 1	273	N	-	Cytoplasm	0	0	0	0	0	0	1	0	0	0.003663	273
P17041	ZNF32	Zinc finger protein 32	273	N	-	Nucleus	0	0	1	0	0	0	1	0	0	0.003663	273
Q5T9Z0	TEDDM1	Transmembrane epididymal protein 1	273	N	-	Membrane	0	0	1	0	0	0	1	0	0	0.003663	273
Q13129	RLF	Zinc finger protein Rlf	1914	N	-	Nucleus	0	8	16	0	4	4	7	0	0	0.00365726	273.429
Q6T423	SLC22A25	Solute carrier family 22 member 25	547	N	-	Membrane	2	3	3	1	1	1	2	0.00365631	0.00182815	0.00365631	273.5
O00203	AP3B1	AP-3 complex subunit beta-1	1094	N	-	Membrane	0	1	6	0	0	0	4	0	0	0.00365631	273.5
Q6ZU80	CEP128	Centrosomal protein of 128 kDa	1094	N	-	Cytoplasm	0	5	5	0	1	1	4	0	0	0.00365631	273.5
Q6PI77	BHLHB9	Protein BHLHb9	547	N	-	Cytoplasm;Nucleus	0	3	3	0	0	0	2	0	0	0.00365631	273.5
Q15111	PLCL1	Inactive phospholipase C-like protein 1	1095	N	-	Cytoplasm	0	2	4	0	0	0	4	0	0	0.00365297	273.75
Q17R31	TATDN3	Putative deoxyribonuclease TATDN3	274	N	-	Nucleus	0	1	1	0	1	1	1	0	0	0.00364964	274
Q5VZK9	LRRC16A	Leucine-rich repeat-containing protein 16A	1371	N	-	Cytoplasm	0	8	10	0	0	0	5	0	0	0.00364697	274.2
Q92613	JADE3	Protein Jade-3	823	N	-	-	0	1	3	0	0	0	3	0	0	0.0036452	274.333
Q86Y34	GPR97	Probable G-protein coupled receptor 97	549	Y	1--20	Membrane	4	4	4	2	2	2	2	0.00728597	0.00364299	0.00364299	274.5
Q6NT04	TIGD7	Tigger transposable element-derived protein 7	549	N	-	Nucleus	0	1	1	0	0	0	2	0	0	0.00364299	274.5
P30260	CDC27	Cell division cycle protein 27 homolog	824	N	-	Nucleus	0	4	5	0	2	3	3	0	0	0.00364078	274.667
P49279	SLC11A1	Natural resistance-associated macrophage protein 1	550	N	-	Membrane	2	2	2	0	0	0	2	0.00363636	0	0.00363636	275
Q96SR6	ZNF382	Zinc finger protein 382	550	N	-	Nucleus	0	1	2	0	0	1	2	0	0	0.00363636	275
Q7Z3K6	MIER3	Mesoderm induction early response protein 3	550	N	-	Nucleus	0	1	6	0	0	1	2	0	0	0.00363636	275
Q96PP4	TSGA13	Testis-specific gene 13 protein	275	N	-	-	0	0	2	0	0	0	1	0	0	0.00363636	275
Q6ZUI0	TPRG1	Tumor protein p63-regulated gene 1 protein	275	N	-	-	0	0	1	0	0	0	1	0	0	0.00363636	275
Q6ZVX7	NCCRP1	F-box only protein 50	275	N	-	Cytoplasm	0	1	1	0	0	0	1	0	0	0.00363636	275
Q8IY18	SMC5	Structural maintenance of chromosomes protein 5	1101	N	-	Nucleus	0	3	7	0	0	0	4	0	0	0.00363306	275.25
O15389	SIGLEC5	Sialic acid-binding Ig-like lectin 5	551	Y	1--16	Membrane	8	7	9	1	1	1	2	0.0145191	0.00181488	0.00362976	275.5
Q3MJ13	WDR72	WD repeat-containing protein 72	1102	N	-	-	0	3	5	0	0	0	4	0	0	0.00362976	275.5
P35520	CBS	Cystathionine beta-synthase	551	N	-	Cytoplasm;Nucleus	0	2	2	0	0	0	2	0	0	0.00362976	275.5
Q9NXL6	SIDT1	SID1 transmembrane family member 1	827	Y	1--19	Membrane	8	7	10	0	0	0	3	0.00967352	0	0.00362757	275.667
Q7Z2W7	TRPM8	Transient receptor potential cation channel subfamily M member 8	1104	N	-	Membrane	1	4	8	0	0	1	4	0.000905797	0	0.00362319	276
Q13485	SMAD4	Mothers against decapentaplegic homolog 4	552	N	-	Cytoplasm;Nucleus	0	3	3	0	1	1	2	0	0	0.00362319	276
Q9NQR4	NIT2	Omega-amidase NIT2	276	N	-	Cytoplasm	0	2	2	0	1	1	1	0	0	0.00362319	276
P0C7X2	ZNF688	Zinc finger protein 688	276	N	-	Nucleus	0	0	0	0	0	0	1	0	0	0.00362319	276
Q96B26	EXOSC8	Exosome complex component RRP43	276	N	-	Cytoplasm;Nucleus	0	1	1	0	1	1	1	0	0	0.00362319	276
Q86Y82	STX12	Syntaxin-12	276	N	-	Membrane	0	0	0	0	0	0	1	0	0	0.00362319	276
Q6UXP7	FAM151B	Protein FAM151B	276	N	-	-	0	1	1	0	1	1	1	0	0	0.00362319	276
Q7Z3B3	KANSL1	KAT8 regulatory NSL complex subunit 1	1105	N	-	Nucleus	0	7	9	0	0	0	4	0	0	0.00361991	276.25
Q14410	GK2	Glycerol kinase 2	553	N	-	Cytoplasm;Membrane	0	2	2	0	0	0	2	0	0	0.00361664	276.5
Q6ZWJ1	STXBP4	Syntaxin-binding protein 4	553	N	-	Cytoplasm	0	5	7	0	0	0	2	0	0	0.00361664	276.5
Q8TDD5	MCOLN3	Mucolipin-3	553	N	-	Membrane	0	2	3	0	0	0	2	0	0	0.00361664	276.5
Q86VQ3	TXNDC2	Thioredoxin domain-containing protein 2	553	N	-	Cytoplasm	0	1	2	0	0	0	2	0	0	0.00361664	276.5
P98066	TNFAIP6	Tumor necrosis factor-inducible gene 6 protein	277	Y	1--17	-	2	1	2	1	0	1	1	0.00722022	0.00361011	0.00361011	277
P48169	GABRA4	Gamma-aminobutyric acid receptor subunit alpha-4	554	Y	1--35	Membrane	3	4	6	2	2	2	2	0.00541516	0.00361011	0.00361011	277
Q9Y6Z7	COLEC10	Collectin-10	277	Y	1--27	Secreted	1	2	2	0	1	1	1	0.00361011	0	0.00361011	277
Q86Y25	ZNF354C	Zinc finger protein 354C	554	N	-	Nucleus	0	1	3	0	0	0	2	0	0	0.00361011	277
O75828	CBR3	Carbonyl reductase [NADPH] 3	277	N	-	Cytoplasm	0	2	2	0	0	0	1	0	0	0.00361011	277
P42574	CASP3	Caspase-3	277	N	-	Cytoplasm	0	0	0	0	0	0	1	0	0	0.00361011	277
Q14D04	VEPH1	Ventricular zone-expressed PH domain-containing protein homolog 1	833	N	-	Membrane	0	5	5	0	0	0	3	0	0	0.00360144	277.667
Q01638	IL1RL1	Interleukin-1 receptor-like 1	556	Y	1--18	Membrane;Secreted	8	7	8	1	0	1	2	0.0143885	0.00179856	0.00359712	278
Q96CS2	HAUS1	HAUS augmin-like complex subunit 1	278	N	-	Cytoplasm	0	2	3	0	0	1	1	0	0	0.00359712	278
Q9BTZ2	DHRS4	Dehydrogenase/reductase SDR family member 4	278	N	-	Nucleus	0	1	1	0	1	1	1	0	0	0.00359712	278
Q12829	RAB40B	Ras-related protein Rab-40B	278	N	-	Membrane	0	1	2	0	1	2	1	0	0	0.00359712	278
P07949	RET	Proto-oncogene tyrosine-protein kinase receptor Ret	1114	Y	1--28	Membrane	12	11	16	4	2	6	4	0.010772	0.00359066	0.00359066	278.5
Q86YR7	MCF2L2	Probable guanine nucleotide exchange factor MCF2L2	1114	N	-	-	0	2	2	0	0	0	4	0	0	0.00359066	278.5
Q9BXY5	CAPS2	Calcyphosin-2	557	N	-	-	0	5	5	0	1	1	2	0	0	0.00359066	278.5
Q9H2F5	EPC1	Enhancer of polycomb homolog 1	836	N	-	Nucleus	0	4	7	0	0	0	3	0	0	0.00358852	278.667
Q8TCU5	GRIN3A	Glutamate receptor ionotropic, NMDA 3A	1115	Y	1--23	Membrane	10	11	17	1	1	1	4	0.00896861	0.000896861	0.00358744	278.75
Q8IW52	SLITRK4	SLIT and NTRK-like protein 4	837	Y	1--18	Membrane	2	5	5	0	0	0	3	0.00238949	0	0.00358423	279
O95870	ABHD16A	Abhydrolase domain-containing protein 16A	558	N	-	Membrane	0	1	1	0	1	1	2	0	0	0.00358423	279
A1E959	ODAM	Odontogenic ameloblast-associated protein	279	Y	1--15	Secreted	0	0	0	0	0	0	1	0	0	0.00358423	279
Q9BQ50	TREX2	Three prime repair exonuclease 2	279	N	-	Nucleus	0	1	1	0	0	0	1	0	0	0.00358423	279
Q9UMQ3	BARX2	Homeobox protein BarH-like 2	279	N	-	Nucleus	0	0	0	0	0	0	1	0	0	0.00358423	279
Q68D91	MBLAC2	Metallo-beta-lactamase domain-containing protein 2	279	N	-	-	0	0	0	0	0	0	1	0	0	0.00358423	279
Q9BXX3	ANKRD30A	Ankyrin repeat domain-containing protein 30A	1397	N	-	-	0	3	3	0	0	0	5	0	0	0.0035791	279.4
O75914	PAK3	Serine/threonine-protein kinase PAK 3	559	N	-	Cytoplasm	0	2	5	0	0	0	2	0	0	0.00357782	279.5
Q9Y2L8	ZKSCAN5	Zinc finger protein with KRAB and SCAN domains 5	839	N	-	Nucleus	0	3	4	0	0	0	3	0	0	0.00357569	279.667
Q9UJQ1	LAMP5	Lysosome-associated membrane glycoprotein 5	280	Y	1--29	Membrane	3	3	3	0	0	0	1	0.0107143	0	0.00357143	280
Q8N8F6	YIPF7	Protein YIPF7	280	N	-	Membrane	1	3	3	0	1	1	1	0.00357143	0	0.00357143	280
Q5FWF5	ESCO1	N-acetyltransferase ESCO1	840	N	-	Nucleus	0	8	12	0	0	0	3	0	0	0.00357143	280
O43247	TEX33	Testis-expressed sequence 33 protein	280	N	-	-	0	0	0	0	0	0	1	0	0	0.00357143	280
O43543	XRCC2	DNA repair protein XRCC2	280	N	-	Cytoplasm;Nucleus	0	0	0	0	0	0	1	0	0	0.00357143	280
P21912	SDHB	Succinate dehydrogenase [ubiquinone] iron-sulfur subunit, mitochondrial	280	N	-	Membrane	0	1	1	0	0	0	1	0	0	0.00357143	280
Q9BWC9	CCDC106	Coiled-coil domain-containing protein 106	280	N	-	Nucleus	0	0	0	0	0	0	1	0	0	0.00357143	280
Q96SK2	TMEM209	Transmembrane protein 209	561	N	-	Membrane	2	3	4	0	0	1	2	0.00356506	0	0.00356506	280.5
Q16821	PPP1R3A	Protein phosphatase 1 regulatory subunit 3A	1122	N	-	Membrane	0	9	12	0	4	5	4	0	0	0.00356506	280.5
Q53GI3	ZNF394	Zinc finger protein 394	561	N	-	Nucleus	0	3	3	0	0	0	2	0	0	0.00356506	280.5
Q8NBW4	SLC38A9	Putative sodium-coupled neutral amino acid transporter 9	561	N	-	Membrane	0	3	5	0	1	1	2	0	0	0.00356506	280.5
P48023	FASLG	Tumor necrosis factor ligand superfamily member 6	281	N	-	Membrane;Nucleus;Secreted	3	4	4	1	2	2	1	0.0106762	0.00355872	0.00355872	281
P11049	CD37	Leukocyte antigen CD37	281	N	-	Membrane	3	3	3	1	1	1	1	0.0106762	0.00355872	0.00355872	281
P37275	ZEB1	Zinc finger E-box-binding homeobox 1	1124	N	-	Nucleus	0	8	13	0	2	4	4	0	0	0.00355872	281
P52594	AGFG1	Arf-GAP domain and FG repeat-containing protein 1	562	N	-	Nucleus	0	3	3	0	0	0	2	0	0	0.00355872	281
P50591	TNFSF10	Tumor necrosis factor ligand superfamily member 10	281	N	-	Membrane	0	0	1	0	0	0	1	0	0	0.00355872	281
P52954	LBX1	Transcription factor LBX1	281	N	-	Nucleus	0	0	0	0	0	0	1	0	0	0.00355872	281
Q96IY1	NSL1	Kinetochore-associated protein NSL1 homolog	281	N	-	Nucleus	0	1	1	0	0	0	1	0	0	0.00355872	281
Q9H156	SLITRK2	SLIT and NTRK-like protein 2	845	Y	1--21	Membrane	2	5	6	1	1	2	3	0.00236686	0.00118343	0.0035503	281.667
P55160	NCKAP1L	Nck-associated protein 1-like	1127	N	-	Membrane	0	7	9	0	1	3	4	0	0	0.00354925	281.75
Q9UPN9	TRIM33	E3 ubiquitin-protein ligase TRIM33	1127	N	-	Nucleus	0	4	6	0	0	0	4	0	0	0.00354925	281.75
Q9UBX7	KLK11	Kallikrein-11	282	Y	1--50	Secreted	4	4	4	2	2	2	1	0.0141844	0.0070922	0.0035461	282
Q6ZW05	PTCHD4	Patched domain-containing protein 4	846	N	-	Membrane	1	6	7	0	2	2	3	0.00118203	0	0.0035461	282
Q13520	AQP6	Aquaporin-6	282	N	-	Membrane	0	0	0	0	0	0	1	0	0	0.0035461	282
Q9NVT9	ARMC1	Armadillo repeat-containing protein 1	282	N	-	-	0	1	1	0	0	0	1	0	0	0.0035461	282
A6NGY1	FRG2C	Protein FRG2-like-2	282	N	-	Nucleus	0	2	2	0	0	0	1	0	0	0.0035461	282
P10768	ESD	S-formylglutathione hydrolase	282	N	-	Cytoplasm	0	0	0	0	0	0	1	0	0	0.0035461	282
Q8N475	FSTL5	Follistatin-related protein 5	847	Y	1--20	Secreted	2	2	2	0	0	0	3	0.00236128	0	0.00354191	282.333
P43243	MATR3	Matrin-3	847	N	-	Nucleus	0	1	1	0	0	0	3	0	0	0.00354191	282.333
Q9BZJ0	CRNKL1	Crooked neck-like protein 1	848	N	-	Cytoplasm;Nucleus	0	6	8	0	2	2	3	0	0	0.00353774	282.667
P21796	VDAC1	Voltage-dependent anion-selective channel protein 1	283	N	-	Membrane	0	1	2	0	0	0	1	0	0	0.00353357	283
Q9Y277	VDAC3	Voltage-dependent anion-selective channel protein 3	283	N	-	Membrane	0	0	3	0	0	0	1	0	0	0.00353357	283
Q4V9L6	TMEM119	Transmembrane protein 119	283	Y	1--25	Membrane	0	0	0	0	0	0	1	0	0	0.00353357	283
Q9Y2F5	ICE1	Little elongation complex subunit 1	2266	N	-	Nucleus	0	9	15	0	0	1	8	0	0	0.00353045	283.25
Q8WWQ8	STAB2	Stabilin-2	2551	Y	1--19	Cytoplasm;Membrane	28	21	29	2	1	2	9	0.0109761	0.000784006	0.00352803	283.444
P52429	DGKE	Diacylglycerol kinase epsilon	567	N	-	Cytoplasm;Membrane	0	1	1	0	0	0	2	0	0	0.00352734	283.5
Q03167	TGFBR3	Transforming growth factor beta receptor type 3	851	Y	1--20	Membrane;Secreted	5	3	6	2	2	3	3	0.00587544	0.00235018	0.00352526	283.667
Q9HBY0	NOX3	NADPH oxidase 3	568	N	-	Membrane	2	3	4	0	0	0	2	0.00352113	0	0.00352113	284
Q8TB73	NDNF	Protein NDNF	568	Y	1--19	Secreted	1	1	1	0	0	0	2	0.00176056	0	0.00352113	284
Q7Z3Z4	PIWIL4	Piwi-like protein 4	852	N	-	Cytoplasm;Nucleus	0	3	4	0	1	1	3	0	0	0.00352113	284
Q6ZN28	MACC1	Metastasis-associated in colon cancer protein 1	852	N	-	Cytoplasm;Nucleus	0	4	5	0	1	1	3	0	0	0.00352113	284
P42568	MLLT3	Protein AF-9	568	N	-	Nucleus	0	5	6	0	0	0	2	0	0	0.00352113	284
Q9BR01	SULT4A1	Sulfotransferase 4A1	284	N	-	Cytoplasm	0	0	0	0	0	0	1	0	0	0.00352113	284
Q8NG50	RDM1	RAD52 motif-containing protein 1	284	N	-	Cytoplasm;Nucleus	0	1	1	0	0	0	1	0	0	0.00352113	284
Q92826	HOXB13	Homeobox protein Hox-B13	284	N	-	Nucleus	0	0	0	0	0	0	1	0	0	0.00352113	284
O14627	CDX4	Homeobox protein CDX-4	284	N	-	Nucleus	0	0	0	0	0	0	1	0	0	0.00352113	284
P07951	TPM2	Tropomyosin beta chain	284	N	-	Cytoplasm	0	0	0	0	0	0	1	0	0	0.00352113	284
P14778	IL1R1	Interleukin-1 receptor type 1	569	Y	1--17	Membrane;Secreted	6	5	6	1	1	1	2	0.0105448	0.00175747	0.00351494	284.5
P19440	GGT1	Gamma-glutamyltranspeptidase 1	569	N	-	Membrane	7	7	7	0	0	0	2	0.0123023	0	0.00351494	284.5
Q6ZN04	MEX3B	RNA-binding protein MEX3B	569	N	-	Cytoplasm;Nucleus	0	4	4	0	0	0	2	0	0	0.00351494	284.5
Q8N3A8	PARP8	Poly [ADP-ribose] polymerase 8	854	N	-	-	0	3	5	0	0	0	3	0	0	0.00351288	284.667
O95302	FKBP9	Peptidyl-prolyl cis-trans isomerase FKBP9	570	Y	1--24	-	4	3	4	0	0	0	2	0.00701754	0	0.00350877	285
Q9Y275	TNFSF13B	Tumor necrosis factor ligand superfamily member 13B	285	N	-	Membrane;Secreted	2	1	2	0	0	0	1	0.00701754	0	0.00350877	285
Q14195	DPYSL3	Dihydropyrimidinase-related protein 3	570	N	-	Cytoplasm	0	2	3	0	0	0	2	0	0	0.00350877	285
Q96AY2	EME1	Crossover junction endonuclease EME1	570	N	-	Nucleus	0	0	0	0	0	0	2	0	0	0.00350877	285
Q9BR09	NEURL2	Neuralized-like protein 2	285	N	-	Cytoplasm	0	0	0	0	0	0	1	0	0	0.00350877	285
Q9H2P9	DPH5	Diphthine synthase	285	N	-	-	0	1	2	0	0	0	1	0	0	0.00350877	285
Q9H4A5	GOLPH3L	Golgi phosphoprotein 3-like	285	N	-	Membrane	0	0	2	0	0	0	1	0	0	0.00350877	285
Q9UGB7	MIOX	Inositol oxygenase	285	N	-	Cytoplasm	0	1	1	0	0	0	1	0	0	0.00350877	285
Q9UIV1	CNOT7	CCR4-NOT transcription complex subunit 7	285	N	-	Cytoplasm;Nucleus	0	1	2	0	0	0	1	0	0	0.00350877	285
Q06520	SULT2A1	Bile salt sulfotransferase	285	N	-	Cytoplasm	0	1	2	0	0	1	1	0	0	0.00350877	285
P04114	APOB	Apolipoprotein B-100	4563	Y	1--27	Cytoplasm;Secreted	19	0	19	5	0	5	16	0.00416393	0.00109577	0.00350647	285.188
Q6UWW8	CES3	Carboxylesterase 3	571	Y	1--26	-	1	1	1	0	0	0	2	0.00175131	0	0.00350263	285.5
Q9NY46	SCN3A	Sodium channel protein type 3 subunit alpha	2000	N	-	Membrane	8	11	16	2	1	3	7	0.004	0.001	0.0035	285.714
P43307	SSR1	Translocon-associated protein subunit alpha	286	Y	1--18	Membrane	2	2	2	0	0	0	1	0.00699301	0	0.0034965	286
P48163	ME1	NADP-dependent malic enzyme	572	N	-	Cytoplasm	0	1	1	0	1	1	2	0	0	0.0034965	286
P60174	TPI1	Triosephosphate isomerase	286	N	-	-	0	1	1	0	0	0	1	0	0	0.0034965	286
Q9UBY8	CLN8	Protein CLN8	286	N	-	Membrane	0	1	1	0	0	0	1	0	0	0.0034965	286
P0C2W1	FBXO45	F-box/SPRY domain-containing protein 1	286	N	-	Membrane	0	1	1	0	0	0	1	0	0	0.0034965	286
Q92794	KAT6A	Histone acetyltransferase KAT6A	2004	N	-	Nucleus	0	10	13	0	1	1	7	0	0	0.00349301	286.286
Q16671	AMHR2	Anti-Muellerian hormone type-2 receptor	573	Y	1--17	Membrane	2	2	2	0	0	0	2	0.0034904	0	0.0034904	286.5
Q58WW2	DCAF6	DDB1- and CUL4-associated factor 6	860	N	-	Nucleus	0	6	6	0	2	2	3	0	0	0.00348837	286.667
P24071	FCAR	Immunoglobulin alpha Fc receptor	287	Y	1--21	Membrane;Secreted	6	5	6	1	1	1	1	0.0209059	0.00348432	0.00348432	287
P43004	SLC1A2	Excitatory amino acid transporter 2	574	N	-	Membrane	2	2	2	1	1	1	2	0.00348432	0.00174216	0.00348432	287
Q8TAB3	PCDH19	Protocadherin-19	1148	Y	1--21	Membrane	6	8	11	1	1	2	4	0.00522648	0.00087108	0.00348432	287
Q76L83	ASXL2	Putative Polycomb group protein ASXL2	1435	N	-	Nucleus	0	8	11	0	1	1	5	0	0	0.00348432	287
O00311	CDC7	Cell division cycle 7-related protein kinase	574	N	-	Nucleus	0	1	2	0	0	0	2	0	0	0.00348432	287
O94889	KLHL18	Kelch-like protein 18	574	N	-	-	0	1	3	0	0	1	2	0	0	0.00348432	287
Q969W9	PMEPA1	Protein TMEPAI	287	N	-	Membrane	0	3	3	0	0	0	1	0	0	0.00348432	287
Q9GZN7	ROGDI	Protein rogdi homolog	287	N	-	Nucleus	0	1	1	0	0	0	1	0	0	0.00348432	287
P28039	AOAH	Acyloxyacyl hydrolase	575	Y	1--23	Secreted	5	3	5	1	1	1	2	0.00869565	0.00173913	0.00347826	287.5
Q9HAK2	EBF2	Transcription factor COE2	575	N	-	Nucleus	0	2	6	0	0	1	2	0	0	0.00347826	287.5
P17098	ZNF8	Zinc finger protein 8	575	N	-	Nucleus	0	3	3	0	0	0	2	0	0	0.00347826	287.5
Q8NA72	POC5	Centrosomal protein POC5	575	N	-	Cytoplasm	0	3	3	0	0	0	2	0	0	0.00347826	287.5
Q8WW38	ZFPM2	Zinc finger protein ZFPM2	1151	N	-	Nucleus	0	5	11	0	0	3	4	0	0	0.00347524	287.75
Q3KP31	ZNF791	Zinc finger protein 791	576	N	-	Nucleus	0	1	3	0	0	0	2	0	0	0.00347222	288
Q5T2T1	MPP7	MAGUK p55 subfamily member 7	576	N	-	Membrane	0	1	1	0	1	1	2	0	0	0.00347222	288
O15405	TOX3	TOX high mobility group box family member 3	576	N	-	Nucleus	0	1	3	0	0	0	2	0	0	0.00347222	288
Q02878	RPL6	60S ribosomal protein L6	288	N	-	-	0	0	0	0	0	0	1	0	0	0.00347222	288
Q8NCW5	APOA1BP	NAD(P)H-hydrate epimerase	288	N	-	Secreted	0	0	0	0	0	0	1	0	0	0.00347222	288
P32856	STX2	Syntaxin-2	288	N	-	Membrane	0	1	3	0	1	1	1	0	0	0.00347222	288
P09601	HMOX1	Heme oxygenase 1	288	N	-	Membrane	0	0	0	0	0	0	1	0	0	0.00347222	288
Q53H82	LACTB2	Beta-lactamase-like protein 2	288	N	-	-	0	1	1	0	1	1	1	0	0	0.00347222	288
Q7L8S5	OTUD6A	OTU domain-containing protein 6A	288	N	-	-	0	0	0	0	0	0	1	0	0	0.00347222	288
Q9P2J8	ZNF624	Zinc finger protein 624	865	N	-	Nucleus	0	5	7	0	1	2	3	0	0	0.00346821	288.333
O95793	STAU1	Double-stranded RNA-binding protein Staufen homolog 1	577	N	-	Cytoplasm	0	5	6	0	0	0	2	0	0	0.0034662	288.5
Q08AH1	ACSM1	Acyl-coenzyme A synthetase ACSM1, mitochondrial	577	N	-	-	0	0	1	0	0	0	2	0	0	0.0034662	288.5
Q08AH3	ACSM2A	Acyl-coenzyme A synthetase ACSM2A, mitochondrial	577	N	-	-	0	0	1	0	0	1	2	0	0	0.0034662	288.5
P02671	FGA	Fibrinogen alpha chain	866	Y	1--19	Secreted	2	1	3	0	0	0	3	0.00230947	0	0.0034642	288.667
O75445	USH2A	Usherin	5202	Y	1--31	Membrane;Secreted	66	0	70	25	0	25	18	0.0126874	0.00480584	0.00346021	289
Q92496	CFHR4	Complement factor H-related protein 4	578	Y	1--19	Secreted	7	5	7	2	1	2	2	0.0121107	0.00346021	0.00346021	289
Q92629	SGCD	Delta-sarcoglycan	289	N	-	Cytoplasm;Membrane	3	2	3	1	1	1	1	0.0103806	0.00346021	0.00346021	289
Q6ZUB1	SPATA31E1	Spermatogenesis-associated protein 31E1	1445	N	-	Membrane	4	2	4	1	1	1	5	0.00276817	0.000692042	0.00346021	289
Q96A28	SLAMF9	SLAM family member 9	289	Y	1--18	Membrane	2	2	2	0	0	0	1	0.00692042	0	0.00346021	289
Q8N4A0	GALNT4	Polypeptide N-acetylgalactosaminyltransferase 4	578	N	-	Membrane	1	0	1	0	0	0	2	0.0017301	0	0.00346021	289
A0AVK6	E2F8	Transcription factor E2F8	867	N	-	Nucleus	0	6	9	0	2	2	3	0	0	0.00346021	289
Q5BJE1	CCDC178	Coiled-coil domain-containing protein 178	867	N	-	-	0	1	2	0	0	0	3	0	0	0.00346021	289
Q6PHW0	IYD	Iodotyrosine dehalogenase 1	289	Y	1--23	Membrane	0	0	0	0	0	0	1	0	0	0.00346021	289
P00491	PNP	Purine nucleoside phosphorylase	289	N	-	Cytoplasm	0	0	0	0	0	0	1	0	0	0.00346021	289
Q9BQE6	LBHD1	LBH domain-containing protein 1	289	N	-	-	0	0	0	0	0	0	1	0	0	0.00346021	289
Q9NZ63	C9orf78	Uncharacterized protein C9orf78	289	N	-	-	0	0	0	0	0	0	1	0	0	0.00346021	289
Q8TCQ1	2017-03-01	E3 ubiquitin-protein ligase MARCH1	289	N	-	Membrane	0	2	3	0	0	0	1	0	0	0.00346021	289
Q8N6G2	TEX26	Testis-expressed sequence 26 protein	289	N	-	-	0	1	1	0	0	0	1	0	0	0.00346021	289
Q13277	STX3	Syntaxin-3	289	N	-	Membrane	0	0	0	0	0	0	1	0	0	0.00346021	289
P32243	OTX2	Homeobox protein OTX2	289	N	-	Nucleus	0	0	2	0	0	0	1	0	0	0.00346021	289
Q9UQ16	DNM3	Dynamin-3	869	N	-	Cytoplasm	0	3	3	0	1	1	3	0	0	0.00345224	289.667
P14415	ATP1B2	Sodium/potassium-transporting ATPase subunit beta-2	290	N	-	Membrane	8	6	9	1	1	1	1	0.0275862	0.00344828	0.00344828	290
Q8TDQ1	CD300LF	CMRF35-like molecule 1	290	Y	1--19	Membrane	1	0	1	0	0	0	1	0.00344828	0	0.00344828	290
Q9GZV3	SLC5A7	High affinity choline transporter 1	580	N	-	Membrane	1	2	3	0	1	1	2	0.00172414	0	0.00344828	290
O00308	WWP2	NEDD4-like E3 ubiquitin-protein ligase WWP2	870	N	-	Nucleus	0	4	5	0	0	0	3	0	0	0.00344828	290
O95243	MBD4	Methyl-CpG-binding domain protein 4	580	N	-	Nucleus	0	3	6	0	0	0	2	0	0	0.00344828	290
O95567	C22orf31	Uncharacterized protein C22orf31	290	N	-	-	0	0	0	0	0	0	1	0	0	0.00344828	290
P13378	HOXD8	Homeobox protein Hox-D8	290	N	-	Nucleus	0	1	1	0	1	1	1	0	0	0.00344828	290
O00625	PIR	Pirin	290	N	-	Cytoplasm;Nucleus	0	0	0	0	0	0	1	0	0	0.00344828	290
A8MXD5	GRXCR1	Glutaredoxin domain-containing cysteine-rich protein 1	290	N	-	-	0	2	3	0	1	1	1	0	0	0.00344828	290
P11245	NAT2	Arylamine N-acetyltransferase 2	290	N	-	Cytoplasm	0	0	0	0	0	0	1	0	0	0.00344828	290
Q86VH5	LRRTM3	Leucine-rich repeat transmembrane neuronal protein 3	581	Y	1--30	Membrane	2	2	5	0	1	2	2	0.00344234	0	0.00344234	290.5
Q9H3R1	NDST4	Bifunctional heparan sulfate N-deacetylase/N-sulfotransferase 4	872	N	-	Membrane	5	4	5	1	1	1	3	0.00573394	0.00114679	0.00344037	290.667
Q5W041	ARMC3	Armadillo repeat-containing protein 3	872	N	-	-	0	6	8	0	1	1	3	0	0	0.00344037	290.667
Q5T655	CCDC147	Coiled-coil domain-containing protein 147	872	N	-	-	0	2	2	0	0	0	3	0	0	0.00344037	290.667
Q9UHB7	AFF4	AF4/FMR2 family member 4	1163	N	-	Nucleus	0	2	9	0	0	1	4	0	0	0.00343938	290.75
P51164	ATP4B	Potassium-transporting ATPase subunit beta	291	N	-	Membrane	7	6	7	2	2	2	1	0.024055	0.00687285	0.00343643	291
P07306	ASGR1	Asialoglycoprotein receptor 1	291	N	-	Membrane;Secreted	2	2	2	0	0	0	1	0.00687285	0	0.00343643	291
P47804	RGR	RPE-retinal G protein-coupled receptor	291	N	-	Membrane	1	2	2	0	0	0	1	0.00343643	0	0.00343643	291
Q9NVN8	GNL3L	Guanine nucleotide-binding protein-like 3-like protein	582	N	-	Nucleus	0	0	1	0	0	0	2	0	0	0.00343643	291
Q96G21	IMP4	U3 small nucleolar ribonucleoprotein protein IMP4	291	N	-	Nucleus	0	0	0	0	0	0	1	0	0	0.00343643	291
Q8WWC4	C2orf47	Uncharacterized protein C2orf47, mitochondrial	291	N	-	-	0	0	0	0	0	0	1	0	0	0.00343643	291
Q5BJD5	TMEM41B	Transmembrane protein 41B	291	N	-	Membrane	0	1	1	0	0	0	1	0	0	0.00343643	291
O95983	MBD3	Methyl-CpG-binding domain protein 3	291	N	-	Nucleus	0	2	2	0	2	2	1	0	0	0.00343643	291
P29084	GTF2E2	Transcription initiation factor IIE subunit beta	291	N	-	Nucleus	0	1	1	0	0	0	1	0	0	0.00343643	291
Q9NVV0	TMEM38B	Trimeric intracellular cation channel type B	291	N	-	Membrane	0	1	1	0	1	1	1	0	0	0.00343643	291
Q8N573	OXR1	Oxidation resistance protein 1	874	N	-	-	0	3	3	0	1	1	3	0	0	0.00343249	291.333
Q96RS6	NUDCD1	NudC domain-containing protein 1	583	N	-	Cytoplasm;Nucleus	0	3	3	0	0	0	2	0	0	0.00343053	291.5
Q86X27	RALGPS2	Ras-specific guanine nucleotide-releasing factor RalGPS2	583	N	-	Cytoplasm;Membrane	0	1	1	0	0	0	2	0	0	0.00343053	291.5
Q8N1G4	LRRC47	Leucine-rich repeat-containing protein 47	583	N	-	-	0	2	2	0	0	0	2	0	0	0.00343053	291.5
Q05086	UBE3A	Ubiquitin-protein ligase E3A	875	N	-	Cytoplasm;Nucleus	0	1	3	0	0	1	3	0	0	0.00342857	291.667
O95490	LPHN2	Latrophilin-2	1459	Y	1--25	Membrane	9	13	14	1	1	2	5	0.00616861	0.000685401	0.003427	291.8
P60411	KRTAP10-9	Keratin-associated protein 10-9	292	N	-	-	0	0	0	0	0	0	1	0	0	0.00342466	292
Q8IX29	FBXO16	F-box only protein 16	292	N	-	-	0	0	2	0	0	0	1	0	0	0.00342466	292
Q86YB7	ECHDC2	Enoyl-CoA hydratase domain-containing protein 2, mitochondrial	292	N	-	-	0	0	0	0	0	0	1	0	0	0.00342466	292
P50135	HNMT	Histamine N-methyltransferase	292	N	-	Cytoplasm	0	2	3	0	0	0	1	0	0	0.00342466	292
O15266	SHOX	Short stature homeobox protein	292	N	-	Nucleus	0	1	2	0	0	0	1	0	0	0.00342466	292
Q6ZUT1	C11orf57	Uncharacterized protein C11orf57	292	N	-	-	0	0	1	0	0	0	1	0	0	0.00342466	292
Q96B33	CLDN23	Claudin-23	292	N	-	Membrane	0	1	1	0	0	0	1	0	0	0.00342466	292
O15303	GRM6	Metabotropic glutamate receptor 6	877	Y	1--24	Membrane	4	4	5	0	0	0	3	0.004561	0	0.00342075	292.333
Q6UY09	CEACAM20	Carcinoembryonic antigen-related cell adhesion molecule 20	585	Y	1--30	Membrane	7	8	8	0	0	0	2	0.0119658	0	0.0034188	292.5
Q92624	APPBP2	Amyloid protein-binding protein 2	585	N	-	Cytoplasm;Membrane;Nucleus	0	0	0	0	0	0	2	0	0	0.0034188	292.5
Q96DM1	PGBD4	PiggyBac transposable element-derived protein 4	585	N	-	-	0	4	6	0	0	0	2	0	0	0.0034188	292.5
Q15596	NCOA2	Nuclear receptor coactivator 2	1464	N	-	Nucleus	0	6	12	0	0	1	5	0	0	0.0034153	292.8
Q9Y337	KLK5	Kallikrein-5	293	Y	1--22	Secreted	4	4	4	2	2	2	1	0.0136519	0.00682594	0.00341297	293
Q6V0I7	FAT4	Protocadherin Fat 4	4981	Y	1--38	Membrane	38	0	41	5	0	7	17	0.00762899	0.00100381	0.00341297	293
Q7Z3J3	RGPD4	RanBP2-like and GRIP domain-containing protein 4	1758	N	-	-	0	8	18	0	0	1	6	0	0	0.00341297	293
P54296	MYOM2	Myomesin-2	1465	N	-	Cytoplasm	0	4	5	0	0	0	5	0	0	0.00341297	293
Q9UHD8	2017-09-09	Septin-9	586	N	-	Cytoplasm	0	0	2	0	0	0	2	0	0	0.00341297	293
Q9NRF8	CTPS2	CTP synthase 2	586	N	-	-	0	1	1	0	0	0	2	0	0	0.00341297	293
Q8NHS4	CLHC1	Clathrin heavy chain linker domain-containing protein 1	586	N	-	-	0	1	2	0	0	1	2	0	0	0.00341297	293
Q8WWW8	GAB3	GRB2-associated-binding protein 3	586	N	-	-	0	1	1	0	0	0	2	0	0	0.00341297	293
P20700	LMNB1	Lamin-B1	586	N	-	Membrane;Nucleus	0	2	4	0	0	0	2	0	0	0.00341297	293
Q8N6M0	OTUD6B	OTU domain-containing protein 6B	293	N	-	-	0	2	3	0	0	0	1	0	0	0.00341297	293
Q96ES7	CCDC101	SAGA-associated factor 29 homolog	293	N	-	Nucleus	0	1	1	0	0	0	1	0	0	0.00341297	293
Q2T9L4	C15orf59	UPF0583 protein C15orf59	293	N	-	-	0	0	1	0	0	0	1	0	0	0.00341297	293
P12830	CDH1	Cadherin-1	882	Y	1--22	Membrane	4	1	6	1	1	2	3	0.00453515	0.00113379	0.00340136	294
O75553	DAB1	Disabled homolog 1	588	N	-	-	0	0	2	0	0	0	2	0	0	0.00340136	294
Q14134	TRIM29	Tripartite motif-containing protein 29	588	N	-	Cytoplasm	0	5	6	0	1	1	2	0	0	0.00340136	294
P45880	VDAC2	Voltage-dependent anion-selective channel protein 2	294	N	-	Membrane	0	2	3	0	0	0	1	0	0	0.00340136	294
Q6P047	C8orf74	Uncharacterized protein C8orf74	294	N	-	-	0	1	1	0	1	1	1	0	0	0.00340136	294
Q15777	MPPED2	Metallophosphoesterase MPPED2	294	N	-	-	0	1	2	0	0	0	1	0	0	0.00340136	294
P49888	SULT1E1	Estrogen sulfotransferase	294	N	-	Cytoplasm	0	0	1	0	0	0	1	0	0	0.00340136	294
Q8WU03	GLYATL2	Glycine N-acyltransferase-like protein 2	294	N	-	-	0	1	1	0	0	0	1	0	0	0.00340136	294
P11498	PC	Pyruvate carboxylase, mitochondrial	1178	N	-	-	0	3	3	0	1	1	4	0	0	0.00339559	294.5
P30153	PPP2R1A	Serine/threonine-protein phosphatase 2A 65 kDa regulatory subunit A alpha isoform	589	N	-	Cytoplasm	0	2	2	0	1	1	2	0	0	0.00339559	294.5
Q9H0H3	KLHL25	Kelch-like protein 25	589	N	-	-	0	1	1	0	0	0	2	0	0	0.00339559	294.5
P01023	A2M	Alpha-2-macroglobulin	1474	Y	1--23	Secreted	8	8	8	1	1	1	5	0.00542741	0.000678426	0.00339213	294.8
[truncated: 14,170 more rows]
