# Supplementary material for: Loss and gain of N-linked glycosylation sequons due to single-nucleotide variation in cancer
Source: Sci Rep. 2018 Mar 12;8:4322. doi: 10.1038/s41598-018-22345-2 (PMC5847511; doi:10.1038/s41598-018-22345-2)
Supplement: Supplementary file 3 — Table S3 [file 41598_2018_22345_MOESM3_ESM.xlsx]

## Sheet: S3-LOG_all_somatic
UniProtKB_AC	Gene_Name	Protein_Name	Sequence_Length	Signal_Peptide_Existence	Signal_Peptide_Position	Cellular_Component	Motif_Position	Subsequence	Method	Domain	Secondary_Structure	NetNGlyc_Prediction	Mutation_Position	Reference	Variation	Genomic_Variation	Minor_Allele_Frequency	Source_Freq	PolyPhen2_Prediction	Cancer_Type	Data_Source	Patient_ID	PMID	HGMD_Disease	HGMD_PMID
A0AUZ9	KANSL1L	KAT8 regulatory NSL complex subunit 1-like protein	987	N	-	-	115	NGSN	NetNGlyc_prediction / string_search	-	-	+++	115	N	T	1	-	1/216|ICGC;1/217|TCGA;1|COSMIC	probably damaging	DOID:219 / colon cancer	ICGC;TCGA;COSMIC	TCGA-AA-3510	-	-	-
A0AV02	SLC12A8	Solute carrier family 12 member 8	714	N	-	Membrane	357	NKTP	string_search	-	-	---	359	T	A	1	-	1/216|ICGC;1/217|TCGA;1|COSMIC	probably damaging	DOID:219 / colon cancer	ICGC;TCGA;COSMIC	TCGA-A6-6780	-	-	-
A0AVK6	E2F8	Transcription factor E2F8	867	N	-	Nucleus	390	NFTR	NetNGlyc_prediction / string_search	-	-	++	392	T	I	1	-	1/375|IntOGen;1/508|TCGA	probably damaging	DOID:0060119 / pharynx cancer;DOID:11934 / head and neck cancer	TCGA;IntOGen	TCGA-CN-4736	-	-	-
A0AVK6	E2F8	Transcription factor E2F8	867	N	-	Nucleus	86	NRSG	NetNGlyc_prediction / string_search	-	-	+	88	S	R	1	-	1|COSMIC;1/411|ICGC	benign	DOID:1781 / thyroid cancer	ICGC;COSMIC	-	-	-	-
A0AVT1	UBA6	Ubiquitin-like modifier-activating enzyme 6	1052	N	-	-	220	NITQ	NetNGlyc_prediction / string_search	-	-	+	222	T	A	1	-	1|COSMIC	possibly damaging	DOID:4159 / skin cancer	COSMIC	-	21984974	-	-
A0AVT1	UBA6	Ubiquitin-like modifier-activating enzyme 6	1052	N	-	-	220	NITQ	NetNGlyc_prediction / string_search	-	-	+	222	T	M	1	-	1|COSMIC;1|COSMIC;1/977|TCGA;1/1148|IntOGen;1/1071|ICGC	probably damaging	DOID:1612 / breast cancer;DOID:219 / colon cancer	ICGC;TCGA;COSMIC;IntOGen	TCGA-AN-A0FF	23856246	-	-
A0FGR8	ESYT2	Extended synaptotagmin-2	921	N	-	Membrane	433	NLSP	string_search	-	-	---	435	S	I	1	-	1|COSMIC	probably damaging	DOID:1324 / lung cancer	COSMIC	-	22980975	-	-
A0FGR9	ESYT3	Extended synaptotagmin-3	886	N	-	Membrane	780	NLTP	string_search	C2 3.	-	---	780	N	S	1	-	1/323|ICGC;1/370|TCGA	probably damaging	DOID:4159 / skin cancer	ICGC;TCGA	TCGA-EE-A181	-	-	-
A0JNW5	UHRF1BP1L	UHRF1-binding protein 1-like	1464	N	-	-	212	NQSK	NetNGlyc_prediction / string_search	-	-	++	214	S	L	1	-	1/323|ICGC;1/370|TCGA	probably damaging	DOID:4159 / skin cancer	ICGC;TCGA	TCGA-EE-A183	-	-	-
A0JNW5	UHRF1BP1L	UHRF1-binding protein 1-like	1464	N	-	-	675	NITP	string_search	-	-	---	675	N	K	1	-	1/248|TCGA;1|COSMIC;1/230|IntOGen	possibly damaging	DOID:363 / uterine cancer	TCGA;COSMIC;IntOGen	TCGA-BS-A0TC	-	-	-
A0JNW5	UHRF1BP1L	UHRF1-binding protein 1-like	1464	N	-	-	750	NTSQ	string_search	-	-	-	752	S	L	1	-	1/977|TCGA;1/1148|IntOGen;1/1071|ICGC;1|COSMIC	possibly damaging	DOID:1612 / breast cancer	ICGC;TCGA;COSMIC;IntOGen	TCGA-BH-A0AW	-	-	-
A0JNW5	UHRF1BP1L	UHRF1-binding protein 1-like	1464	N	-	-	931	NRSM	string_search	-	-	-	933	S	Y	1	-	1/248|TCGA;1|COSMIC	probably damaging	DOID:363 / uterine cancer	TCGA;COSMIC	TCGA-D1-A17Q	-	-	-
A0PG75	PLSCR5	Phospholipid scramblase family member 5	271	N	-	-	109	NRTF	NetNGlyc_prediction / string_search	-	-	+	111	T	A	1	-	1/244|ICGC;1|COSMIC;1|COSMIC	benign	DOID:3571 / liver cancer	ICGC;COSMIC	-	-	-	-
A0PJK1	SLC5A10	Sodium/glucose cotransporter 5	596	N	-	Membrane	96	NATY	UniProt-Manual_assertion / NetNGlyc_prediction / string_search	-	-	++	98	T	M	1	-	1|COSMIC;1|COSMIC	probably damaging	DOID:1319 / brain cancer;DOID:219 / colon cancer	COSMIC	-	22722829;22895193	-	-
A0PJY2	FEZF1	Fez family zinc finger protein 1	475	N	-	Nucleus	326	NRSS	NetNGlyc_prediction / string_search	-	-	++	328	S	I	1	-	1/92|TCGA	probably damaging	DOID:3953 / adrenal gland cancer	TCGA	TCGA-OR-A5JB	-	-	-
A0PJY2	FEZF1	Fez family zinc finger protein 1	475	N	-	Nucleus	7	NATT	NetNGlyc_prediction / string_search	-	-	++	9	T	A	1	-	1|COSMIC;1/208|ICGC	benign	DOID:3571 / liver cancer	ICGC;COSMIC	-	-	-	-
A1A580	KRTAP23-1	Keratin-associated protein 23-1	65	N	-	-	9	NFSS	NetNGlyc_prediction / string_search	-	-	+	9	N	S	1	-	1|COSMIC	benign	DOID:5041 / esophageal cancer	COSMIC	-	23525077	-	-
A1A5B4	ANO9	Anoctamin-9	782	N	-	Membrane	641	NSTV	UniProt-Manual_assertion / NetNGlyc_prediction / string_search	-	-	++	643	T	I	1	-	1/248|TCGA;1|COSMIC	possibly damaging	DOID:363 / uterine cancer	TCGA;COSMIC	TCGA-B5-A0JY	-	-	-
A1IGU5	ARHGEF37	Rho guanine nucleotide exchange factor 37	675	N	-	-	516	NISG	NetNGlyc_prediction / string_search	-	-	+	518	S	R	1	0.12	1/147|TCGA;1/216|ICGC;1/217|TCGA;1|COSMIC;1|COSMIC;1/75|ICGC	possibly damaging	DOID:1793 / pancreatic cancer;DOID:10534 / stomach cancer;DOID:219 / colon cancer;DOID:2531 / hematologic cancer	ICGC;TCGA;COSMIC	TCGA-AM-5820;TCGA-HZ-8519	-	-	-
A1KZ92	PXDNL	Peroxidasin-like protein	1463	Y	1--23	Cytoplasm;Secreted	1161	NLTS	NetNGlyc_prediction / string_search	-	-	+	1163	T	I	1	-	1/375|IntOGen;1/508|TCGA	-	DOID:0060119 / pharynx cancer;DOID:11934 / head and neck cancer	TCGA;IntOGen	TCGA-CQ-6225	-	-	-
A1KZ92	PXDNL	Peroxidasin-like protein	1463	Y	1--23	Cytoplasm;Secreted	271	NHSL	string_search	-	-	-	271	N	Y	1	-	1/665|IntOGen	probably damaging	DOID:1324 / lung cancer	IntOGen	-	-	-	-
A1KZ92	PXDNL	Peroxidasin-like protein	1463	Y	1--23	Cytoplasm;Secreted	271	NHSL	string_search	-	-	-	273	S	P	1	-	1/289|TCGA;1|COSMIC;1/95|ICGC;1/289|ICGC	benign	DOID:10534 / stomach cancer;DOID:5041 / esophageal cancer	ICGC;TCGA;COSMIC	TCGA-HU-A4GC	23525077	-	-
A1KZ92	PXDNL	Peroxidasin-like protein	1463	Y	1--23	Cytoplasm;Secreted	387	NITQ	UniProt-Manual_assertion / NetNGlyc_prediction / string_search	-	-	++	389	T	P	1	-	1/665|IntOGen	possibly damaging	DOID:1324 / lung cancer	IntOGen	-	-	-	-
A1KZ92	PXDNL	Peroxidasin-like protein	1463	Y	1--23	Cytoplasm;Secreted	529	NISC	NetNGlyc_prediction / string_search	-	-	+	531	S	L	1	-	1/233|ICGC;1/130|TCGA;1|COSMIC	benign	DOID:11054 / urinary bladder cancer	ICGC;TCGA;COSMIC	TCGA-FJ-A3Z7	-	-	-
A1KZ92	PXDNL	Peroxidasin-like protein	1463	Y	1--23	Cytoplasm;Secreted	705	NLSG	NetNGlyc_prediction / string_search	-	-	+	707	S	Y	1	-	1|COSMIC;1/289|ICGC;1/665|IntOGen;1/178|TCGA	probably damaging	DOID:1324 / lung cancer	ICGC;TCGA;COSMIC;IntOGen	TCGA-21-5787	-	-	-
A1L390	PLEKHG3	Pleckstrin homology domain-containing family G member 3	1219	N	-	-	1077	NRSH	NetNGlyc_prediction / string_search	-	-	+	1079	S	N	1	-	1|COSMIC	probably damaging	DOID:1324 / lung cancer	COSMIC	-	22975805	-	-
A1Z1Q3	MACROD2	O-acetyl-ADP-ribose deacetylase MACROD2	448	N	-	Nucleus	154	NGSH	NetNGlyc_prediction / string_search	Macro.	-	+	154	N	I	1	-	1/370|TCGA;1/323|ICGC	probably damaging	DOID:4159 / skin cancer	ICGC;TCGA	TCGA-EE-A2GR	-	-	-
A1Z1Q3	MACROD2	O-acetyl-ADP-ribose deacetylase MACROD2	448	N	-	Nucleus	332	NDST	string_search	-	-	-	332	N	K	1	-	1|COSMIC;1/216|ICGC;1/217|TCGA	benign	DOID:219 / colon cancer;DOID:5672 / large intestine cancer	ICGC;TCGA;COSMIC	TCGA-CK-5916	-	-	-
A2A3L6	TTC24	Tetratricopeptide repeat protein 24	582	N	-	-	494	NHSH	NetNGlyc_prediction / string_search	-	-	+	496	S	L	1	-	1/323|ICGC;1/370|TCGA	-	DOID:4159 / skin cancer	ICGC;TCGA	TCGA-FW-A3R5	-	-	-
A2BFH1	PPIAL4G	Peptidyl-prolyl cis-trans isomerase A-like 4G	164	N	-	Cytoplasm	108	NGSQ	NetNGlyc_prediction / string_search	PPIase cyclophilin-type.	-	++	110	S	F	1	-	1/370|TCGA	probably damaging	DOID:4159 / skin cancer	TCGA	TCGA-GN-A4U3	-	-	-
A2IDD5	CCDC78	Coiled-coil domain-containing protein 78	438	N	-	Cytoplasm;Membrane	403	NGSG	NetNGlyc_prediction / string_search	-	-	+	403	N	D	1	-	1/289|ICGC;1/289|TCGA	probably damaging	DOID:10534 / stomach cancer	ICGC;TCGA	TCGA-BR-7703	-	-	-
A2PYH4	HFM1	Probable ATP-dependent DNA helicase HFM1	1435	N	-	-	444	NTST	string_search	-	-	-	444	N	T	1	-	1|COSMIC;1/217|TCGA;1/216|ICGC	benign	DOID:219 / colon cancer	ICGC;TCGA;COSMIC	TCGA-AA-3713	-	-	-
A2PYH4	HFM1	Probable ATP-dependent DNA helicase HFM1	1435	N	-	-	503	NQTE	NetNGlyc_prediction / string_search	-	-	+	503	N	D	1	-	1/147|TCGA	possibly damaging	DOID:1793 / pancreatic cancer	TCGA	TCGA-IB-7651	-	-	-
A2RRP1	NBAS	Neuroblastoma-amplified sequence	2371	N	-	Cytoplasm	1380	NISA	NetNGlyc_prediction / string_search	-	-	+	1380	N	T	1	-	1/248|TCGA;1|COSMIC	-	DOID:363 / uterine cancer	TCGA;COSMIC	TCGA-B5-A0JY	-	-	-
A2RRP1	NBAS	Neuroblastoma-amplified sequence	2371	N	-	Cytoplasm	670	NFSK	NetNGlyc_prediction / string_search	-	-	++	672	S	F	1	-	1/508|TCGA	possibly damaging	DOID:11934 / head and neck cancer	TCGA	TCGA-CV-7568	-	-	-
A2RU54	HMX2	Homeobox protein HMX2	273	N	-	Nucleus	258	NLSA	string_search	-	-	-	260	S	L	1	-	1/92|TCGA	possibly damaging	DOID:3953 / adrenal gland cancer	TCGA	TCGA-PK-A5HB	-	-	-
A2RU67	KIAA1467	Uncharacterized protein KIAA1467	622	N	-	Membrane	237	NATS	HPRD 9.0 / NetNGlyc_prediction / string_search / neXtProt	-	-	+	239	T	M	1	-	1/508|TCGA	probably damaging	DOID:11934 / head and neck cancer	TCGA	TCGA-DQ-7589	-	-	-
A2RU67	KIAA1467	Uncharacterized protein KIAA1467	622	N	-	Membrane	396	NCSN	string_search / neXtProt	-	-	-	398	S	I	1	-	1/508|TCGA	probably damaging	DOID:11934 / head and neck cancer	TCGA	TCGA-TN-A7HL	-	-	-
A2RU67	KIAA1467	Uncharacterized protein KIAA1467	622	N	-	Membrane	415	NLTP	string_search	-	-	---	415	N	H	1	-	1/248|TCGA;1|COSMIC	probably damaging	DOID:363 / uterine cancer	TCGA;COSMIC	TCGA-B5-A0JY	-	-	-
A2RUB1	C17orf104	Uncharacterized protein C17orf104	952	N	-	-	591	NYSA	NetNGlyc_prediction / string_search	-	-	++	591	N	S	1	-	1/289|ICGC;1/289|TCGA	benign	DOID:10534 / stomach cancer	ICGC;TCGA	TCGA-CG-5721	-	-	-
A2RUB6	CCDC66	Coiled-coil domain-containing protein 66	948	N	-	-	832	NQTE	string_search	-	-	--	832	N	S	1	-	1/208|ICGC;1|COSMIC	benign	DOID:3571 / liver cancer	ICGC;COSMIC	-	-	-	-
A2RUR9	CCDC144A	Coiled-coil domain-containing protein 144A	1427	N	-	-	1239	NTTS	NetNGlyc_prediction / string_search	-	-	+	1239	N	K	1	-	1/1071|ICGC;1|COSMIC;1/977|TCGA	-	DOID:1612 / breast cancer	ICGC;TCGA;COSMIC	TCGA-AR-A0TY	-	-	-
A2RUR9	CCDC144A	Coiled-coil domain-containing protein 144A	1427	N	-	-	336	NLTN	NetNGlyc_prediction / string_search	-	-	++	336	N	T	1	-	1|COSMIC	possibly damaging	DOID:2531 / hematologic cancer	COSMIC	-	23297126	-	-
A2RUU4	CLPSL1	Colipase-like protein 1	121	Y	1--23	Secreted	88	NLTC	NetNGlyc_prediction / string_search	-	-	+	88	N	K	1	-	1/665|IntOGen;1|COSMIC	possibly damaging	DOID:1324 / lung cancer	COSMIC;IntOGen	-	-	-	-
A2VDJ0	KIAA0922	Transmembrane protein 131-like	1609	Y	1--40	Membrane	403	NTSG	string_search	-	-	-	403	N	Y	1	-	1/417|IntOGen;1/451|TCGA;1/404|ICGC;1|COSMIC	probably damaging	DOID:263 / kidney cancer	ICGC;TCGA;COSMIC;IntOGen	TCGA-B2-4101	-	-	-
A2VDJ0	KIAA0922	Transmembrane protein 131-like	1609	Y	1--40	Membrane	908	NASS	NetNGlyc_prediction / string_search	-	-	+	910	S	G	1	-	1/202|TCGA	benign	DOID:3571 / liver cancer	TCGA	TCGA-EP-A2KB	-	-	-
A2VEC9	SSPO	SCO-spondin	5147	Y	1--17	Secreted	1993	NLTA	NetNGlyc_prediction / UniProt-Manual_assertion / string_search	-	-	+	1995	T	A	1	-	1/289|TCGA;1/289|ICGC	-	DOID:10534 / stomach cancer	ICGC;TCGA	TCGA-HU-A4G8	-	-	-
A2VEC9	SSPO	SCO-spondin	5147	Y	1--17	Secreted	3792	NCSC	NetNGlyc_prediction / UniProt-Manual_assertion / string_search	-	-	+	3794	S	L	1	-	1/248|TCGA	-	DOID:363 / uterine cancer	TCGA	TCGA-B5-A11E	-	-	-
A2VEC9	SSPO	SCO-spondin	5147	Y	1--17	Secreted	3792	NCSC	NetNGlyc_prediction / UniProt-Manual_assertion / string_search	-	-	+	3794	S	W	1	-	1/665|IntOGen;1/178|TCGA;1/289|ICGC	-	DOID:1324 / lung cancer	ICGC;TCGA;IntOGen	TCGA-22-4613	-	-	-
A3KFT3	OR2M5	Olfactory receptor 2M5	312	N	-	Membrane	19	NHSP	string_search	-	-	---	19	N	D	1	-	1/370|TCGA	benign	DOID:4159 / skin cancer	TCGA	TCGA-ER-A42L	-	-	-
A3KFT3	OR2M5	Olfactory receptor 2M5	312	N	-	Membrane	5	NQTF	UniProt-Manual_assertion / NetNGlyc_prediction / string_search	-	-	+	7	T	N	1	-	1/665|IntOGen;1|COSMIC	benign	DOID:1324 / lung cancer	COSMIC;IntOGen	-	-	-	-
A3KMH1	VWA8	von Willebrand factor A domain-containing protein 8	1905	Y	1--15	Secreted	1833	NLSR	UniProt-Manual_assertion / string_search	VWFA.	-	-	1833	N	H	1	-	1/289|TCGA;1/289|ICGC	probably damaging	DOID:10534 / stomach cancer	ICGC;TCGA	TCGA-BR-8589	-	-	-
A3KN83	SBNO1	Protein strawberry notch homolog 1	1393	N	-	-	160	NNSL	NetNGlyc_prediction / string_search	-	-	+	160	N	K	1	-	1|COSMIC;1/216|ICGC;1/217|TCGA	possibly damaging	DOID:219 / colon cancer	ICGC;TCGA;COSMIC	TCGA-CA-6718	-	-	-
A3KN83	SBNO1	Protein strawberry notch homolog 1	1393	N	-	-	691	NSSP	string_search	-	-	---	693	S	L	1	-	1|COSMIC	possibly damaging	DOID:1993 / rectum cancer	COSMIC	-	-	-	-
A4D0S4	LAMB4	Laminin subunit beta-4	1761	Y	1--19	Secreted	1016	NQTC	UniProt-Manual_assertion / NetNGlyc_prediction / string_search	-	-	++	1018	T	A	1	-	1/289|TCGA;1/289|ICGC	benign	DOID:10534 / stomach cancer	ICGC;TCGA	TCGA-BR-A452	-	-	-
A4D0S4	LAMB4	Laminin subunit beta-4	1761	Y	1--19	Secreted	1223	NVSE	UniProt-Manual_assertion / NetNGlyc_prediction / string_search	-	-	+++	1223	N	S	1	-	1|COSMIC;1/248|TCGA	benign	DOID:363 / uterine cancer	TCGA;COSMIC	TCGA-AX-A0J0	-	-	-
A4D0S4	LAMB4	Laminin subunit beta-4	1761	Y	1--19	Secreted	229	NFTK	UniProt-Manual_assertion / NetNGlyc_prediction / string_search	-	-	+	231	T	N	1	-	1/665|IntOGen	probably damaging	DOID:1324 / lung cancer	IntOGen	-	-	-	-
A4D0V7	CPED1	Cadherin-like and PC-esterase domain-containing protein 1	1026	Y	1--34	-	251	NETT	UniProt-Manual_assertion / NetNGlyc_prediction / string_search	-	-	++	253	T	A	1	-	1/323|ICGC;1/370|TCGA	probably damaging	DOID:4159 / skin cancer	ICGC;TCGA	TCGA-EE-A3AH	-	-	-
A4D0V7	CPED1	Cadherin-like and PC-esterase domain-containing protein 1	1026	Y	1--34	-	791	NETL	UniProt-Manual_assertion / NetNGlyc_prediction / string_search	-	-	++	793	T	M	1	-	1/80|ICGC;1|COSMIC;1/81|TCGA	probably damaging	DOID:1993 / rectum cancer	ICGC;TCGA;COSMIC	TCGA-F5-6814	-	-	-
A4D1B5	GSAP	Gamma-secretase-activating protein	854	N	-	-	454	NVSA	NetNGlyc_prediction / string_search	-	-	+	456	S	P	1	-	1/202|TCGA	benign	DOID:3571 / liver cancer	TCGA	TCGA-CC-A1HT	-	-	-
A4D1E1	ZNF804B	Zinc finger protein 804B	1349	N	-	-	249	NKSP	string_search	-	-	---	251	S	P	1	-	1/289|TCGA;1/289|ICGC	benign	DOID:10534 / stomach cancer	ICGC;TCGA	TCGA-CG-5723	-	-	-
A4D1E1	ZNF804B	Zinc finger protein 804B	1349	N	-	-	282	NISP	string_search	-	-	---	282	N	K	1	-	1|COSMIC	possibly damaging	DOID:219 / colon cancer	COSMIC	-	22810696	-	-
A4D1E1	ZNF804B	Zinc finger protein 804B	1349	N	-	-	374	NHSD	NetNGlyc_prediction / string_search	-	-	+	376	S	I	1	-	1|COSMIC;1/665|IntOGen	benign	DOID:1324 / lung cancer	COSMIC;IntOGen	-	-	-	-
A4D1E1	ZNF804B	Zinc finger protein 804B	1349	N	-	-	374	NHSD	NetNGlyc_prediction / string_search	-	-	+	376	S	N	1	-	1/508|TCGA	benign	DOID:11934 / head and neck cancer	TCGA	TCGA-D6-8568	-	-	-
A4D1E1	ZNF804B	Zinc finger protein 804B	1349	N	-	-	562	NKSE	NetNGlyc_prediction / string_search	-	-	+	562	N	S	1	-	1/508|TCGA	benign	DOID:11934 / head and neck cancer	TCGA	TCGA-WA-A7GZ	-	-	-
A4D1E1	ZNF804B	Zinc finger protein 804B	1349	N	-	-	585	NTSL	NetNGlyc_prediction / string_search	-	-	++	585	N	T	1	-	1|COSMIC	benign	DOID:2531 / hematologic cancer	COSMIC	-	23856246	-	-
A4D1E1	ZNF804B	Zinc finger protein 804B	1349	N	-	-	596	NSSE	NetNGlyc_prediction / string_search	-	-	+	598	S	N	1	-	1/217|TCGA;1|COSMIC;1/216|ICGC	benign	DOID:219 / colon cancer	ICGC;TCGA;COSMIC	TCGA-D5-6532	-	-	-
A4D1E1	ZNF804B	Zinc finger protein 804B	1349	N	-	-	902	NCSS	string_search	-	-	-	904	S	F	1	-	1|COSMIC;1/248|TCGA	possibly damaging	DOID:363 / uterine cancer	TCGA;COSMIC	TCGA-B5-A0JY	-	-	-
A4D2G3	OR2A25	Olfactory receptor 2A25	310	N	-	Membrane	4	NQTS	UniProt-Manual_assertion / NetNGlyc_prediction / string_search	-	-	+++	4	N	K	1	-	1/665|IntOGen	possibly damaging	DOID:1324 / lung cancer	IntOGen	-	-	-	-
A4FU69	EFCAB5	EF-hand calcium-binding domain-containing protein 5	1503	N	-	-	443	NLTE	NetNGlyc_prediction / string_search	-	-	+	443	N	I	1	-	1|COSMIC	benign	DOID:1324 / lung cancer	COSMIC	-	-	-	-
A4QPB2	LRP5L	Low-density lipoprotein receptor-related protein 5-like protein	252	N	-	-	117	NASL	NetNGlyc_prediction / string_search	-	-	+	119	S	F	1	-	1/323|ICGC;1/370|TCGA	possibly damaging	DOID:4159 / skin cancer	ICGC;TCGA	TCGA-EE-A29E	-	-	-
A4UGR9	XIRP2	Xin actin-binding repeat-containing protein 2	3374	N	-	-	107	NRSE	NetNGlyc_prediction / string_search	-	-	+	107	N	K	1	-	1|COSMIC;1/504|ICGC	benign	DOID:1793 / pancreatic cancer	ICGC;COSMIC	-	-	-	-
A4UGR9	XIRP2	Xin actin-binding repeat-containing protein 2	3374	N	-	-	1188	NKSE	NetNGlyc_prediction / string_search	-	-	+	1188	N	H	1	-	1/370|TCGA;1/323|ICGC	benign	DOID:4159 / skin cancer	ICGC;TCGA	TCGA-ER-A2NG	-	-	-
A4UGR9	XIRP2	Xin actin-binding repeat-containing protein 2	3374	N	-	-	1188	NKSE	NetNGlyc_prediction / string_search	-	-	+	1190	S	L	1	-	1|COSMIC;1/665|IntOGen	probably damaging	DOID:1324 / lung cancer	COSMIC;IntOGen	-	-	-	-
A4UGR9	XIRP2	Xin actin-binding repeat-containing protein 2	3374	N	-	-	1513	NMTI	NetNGlyc_prediction / string_search	-	-	++	1513	N	K	1	-	1/665|IntOGen;1|COSMIC	possibly damaging	DOID:1324 / lung cancer	COSMIC;IntOGen	-	-	-	-
A4UGR9	XIRP2	Xin actin-binding repeat-containing protein 2	3374	N	-	-	1917	NLTT	string_search	-	-	-	1917	N	I	1	-	1/323|ICGC;1/370|TCGA	benign	DOID:4159 / skin cancer	ICGC;TCGA	TCGA-EE-A2M5	-	-	-
A4UGR9	XIRP2	Xin actin-binding repeat-containing protein 2	3374	N	-	-	2748	NKSF	string_search	-	-	-	2750	S	Y	1	-	1/57|TCGA	probably damaging	DOID:363 / uterine cancer	TCGA	TCGA-ND-A4WC	-	-	-
A4UGR9	XIRP2	Xin actin-binding repeat-containing protein 2	3374	N	-	-	3208	NTSF	NetNGlyc_prediction / string_search	-	-	+	3208	N	S	1	-	1|COSMIC;1/248|TCGA	benign	DOID:363 / uterine cancer	TCGA;COSMIC	TCGA-BS-A0UF	-	-	-
A4UGR9	XIRP2	Xin actin-binding repeat-containing protein 2	3374	N	-	-	3208	NTSF	NetNGlyc_prediction / string_search	-	-	+	3210	S	R	1	-	1/508|TCGA	benign	DOID:11934 / head and neck cancer	TCGA	TCGA-CQ-7064	-	-	-
A5D8V6	VPS37C	Vacuolar protein sorting-associated protein 37C	355	N	-	Membrane	66	NLSD	NetNGlyc_prediction / string_search	-	-	++	68	S	L	1	-	1|COSMIC	benign	DOID:1993 / rectum cancer	COSMIC	-	-	-	-
A5D8W1	CFAP69	Cilia- and flagella-associated protein 69	941	N	-	-	883	NTTV	NetNGlyc_prediction / string_search	-	-	+	885	T	A	1	-	1|COSMIC	-	DOID:263 / kidney cancer	COSMIC	-	23797736	-	-
A5D8W1	CFAP69	Cilia- and flagella-associated protein 69	941	N	-	-	883	NTTV	NetNGlyc_prediction / string_search	-	-	+	885	T	M	1	0.38	1/198|TCGA;1/216|ICGC;1|COSMIC;2/75|ICGC;1/217|TCGA	probably damaging	DOID:4362 / cervical cancer;DOID:219 / colon cancer;DOID:2531 / hematologic cancer	ICGC;TCGA;COSMIC	TCGA-JX-A3PZ;TCGA-AM-5821	-	-	-
A5PLK6	RGSL1	Regulator of G-protein signaling protein-like	1076	N	-	Membrane	838	NTSG	NetNGlyc_prediction / string_search	-	-	+	840	S	L	1	-	1|COSMIC;1|COSMIC	-	DOID:2394 / ovarian cancer	COSMIC	-	23780408	-	-
A5X5Y0	HTR3E	5-hydroxytryptamine receptor 3E	456	Y	1--25	Membrane	31	NCSG	NetNGlyc_prediction / string_search	-	-	+	31	N	T	1	-	1|COSMIC	probably damaging	DOID:219 / colon cancer	COSMIC	-	22895193	-	-
A5YKK6	CNOT1	CCR4-NOT transcription complex subunit 1	2376	N	-	Cytoplasm;Nucleus	1105	NLSQ	NetNGlyc_prediction / string_search	-	-	+	1107	S	A	1	-	1/289|ICGC;1/289|TCGA	probably damaging	DOID:10534 / stomach cancer	ICGC;TCGA	TCGA-BR-8372	-	-	-
A5YKK6	CNOT1	CCR4-NOT transcription complex subunit 1	2376	N	-	Cytoplasm;Nucleus	1105	NLSQ	NetNGlyc_prediction / string_search	-	-	+	1107	S	L	1	-	1|COSMIC	probably damaging	DOID:10155 / intestinal cancer	COSMIC	-	23676460	-	-
A5YKK6	CNOT1	CCR4-NOT transcription complex subunit 1	2376	N	-	Cytoplasm;Nucleus	1447	NLTA	NetNGlyc_prediction / string_search	-	-	+	1447	N	S	1	-	1/248|TCGA;1|COSMIC	benign	DOID:363 / uterine cancer	TCGA;COSMIC	TCGA-BS-A0UV	-	-	-
A5YKK6	CNOT1	CCR4-NOT transcription complex subunit 1	2376	N	-	Cytoplasm;Nucleus	575	NGTP	string_search	-	-	---	575	N	I	1	-	1|COSMIC	probably damaging	DOID:263 / kidney cancer	COSMIC	-	23797736	-	-
A5YKK6	CNOT1	CCR4-NOT transcription complex subunit 1	2376	N	-	Cytoplasm;Nucleus	575	NGTP	string_search	-	-	---	575	N	S	1	-	2|COSMIC;1/244|ICGC	probably damaging	DOID:3571 / liver cancer	ICGC;COSMIC	-	-	-	-
A6H8Y1	BDP1	Transcription factor TFIIIB component B'' homolog	2624	N	-	Nucleus	1660	NETI	string_search	-	-	-	1660	N	I	1	-	1|COSMIC	possibly damaging	DOID:3571 / liver cancer	COSMIC	-	23788652	-	-
A6H8Y1	BDP1	Transcription factor TFIIIB component B'' homolog	2624	N	-	Nucleus	772	NDSF	string_search	-	-	--	774	S	Y	1	-	2/248|TCGA;2|COSMIC	possibly damaging	DOID:363 / uterine cancer	TCGA;COSMIC	TCGA-AP-A056;TCGA-BS-A0UF	-	-	-
A6NCI4	VWA3A	von Willebrand factor A domain-containing protein 3A	1184	Y	1--24	Secreted	69	NQTQ	NetNGlyc_prediction / string_search	-	-	+	71	T	A	1	-	1|COSMIC;1/248|TCGA	possibly damaging	DOID:363 / uterine cancer	TCGA;COSMIC	TCGA-D1-A16X	-	-	-
A6NCI4	VWA3A	von Willebrand factor A domain-containing protein 3A	1184	Y	1--24	Secreted	885	NCTH	NetNGlyc_prediction / string_search	-	-	+	885	N	K	1	-	1|COSMIC	benign	DOID:1324 / lung cancer	COSMIC	-	22980975	-	-
A6NCI4	VWA3A	von Willebrand factor A domain-containing protein 3A	1184	Y	1--24	Secreted	885	NCTH	NetNGlyc_prediction / string_search	-	-	+	885	N	S	1	0.36	1/216|ICGC;1|COSMIC;1/217|TCGA	benign	DOID:219 / colon cancer	ICGC;TCGA;COSMIC	TCGA-AM-5820	-	-	-
A6NCL1	GMNC	Geminin coiled-coil domain-containing protein 1	334	N	-	Nucleus	289	NKTE	NetNGlyc_prediction / string_search	-	-	+	291	T	K	1	-	1|COSMIC	probably damaging	DOID:3070 / malignant glioma	COSMIC	-	24140581	-	-
A6NCV1	OR6C74	Olfactory receptor 6C74	312	N	-	Membrane	63	NFSF	NetNGlyc_prediction / string_search	-	-	+	65	S	L	1	-	1/323|ICGC;1/370|TCGA	possibly damaging	DOID:4159 / skin cancer	ICGC;TCGA	TCGA-EB-A5UM	-	-	-
A6NDL8	OR6C68	Olfactory receptor 6C68	312	N	-	Membrane	63	NLSF	NetNGlyc_prediction / string_search	-	-	+	65	S	Y	1	-	1|COSMIC;1/248|TCGA	probably damaging	DOID:363 / uterine cancer	TCGA;COSMIC	TCGA-AP-A056	-	-	-
A6NE01	FAM186A	Protein FAM186A	2351	N	-	-	89	NSSS	NetNGlyc_prediction / string_search	-	-	++	91	S	Y	1	-	1/1071|ICGC;1/1148|IntOGen;1|COSMIC;1/977|TCGA	benign	DOID:1612 / breast cancer	ICGC;TCGA;COSMIC;IntOGen	TCGA-AN-A0XR	-	-	-
A6NEK1	ARRDC5	Arrestin domain-containing protein 5	342	N	-	-	263	NTTK	NetNGlyc_prediction / string_search	-	-	+	263	N	K	1	-	1|COSMIC;1/665|IntOGen	benign	DOID:1324 / lung cancer	COSMIC;IntOGen	-	-	-	-
A6NF89	OR6C6	Olfactory receptor 6C6	314	N	-	Membrane	63	NFSF	NetNGlyc_prediction / string_search	-	-	+	65	S	F	1	-	1/370|TCGA;1/323|ICGC	probably damaging	DOID:4159 / skin cancer	ICGC;TCGA	TCGA-EE-A3AF	-	-	-
A6NGC4	TLCD2	TLC domain-containing protein 2	264	N	-	Membrane	256	NSST	string_search	-	-	-	258	S	L	1	-	1|COSMIC	-	DOID:10283 / prostate cancer	COSMIC	-	22722839	-	-
A6NGE4	DCAF8L1	DDB1- and CUL4-associated factor 8-like protein 1	600	N	-	-	272	NASY	string_search	-	-	-	272	N	D	1	-	1/244|ICGC	benign	DOID:3571 / liver cancer	ICGC	-	-	-	-
A6NGE4	DCAF8L1	DDB1- and CUL4-associated factor 8-like protein 1	600	N	-	-	272	NASY	string_search	-	-	-	272	N	I	1	-	1/109|ICGC;1/395|IntOGen	benign	DOID:2531 / hematologic cancer	ICGC;IntOGen	-	-	-	-
A6NGG8	C2orf71	Uncharacterized protein C2orf71	1288	N	-	-	1165	NSSG	string_search	-	-	---	1167	S	L	1	-	1/323|ICGC;1/370|TCGA	benign	DOID:4159 / skin cancer	ICGC;TCGA	TCGA-EE-A2MR	-	-	-
A6NGH7	CCDC160	Coiled-coil domain-containing protein 160	325	N	-	-	117	NSTC	NetNGlyc_prediction / string_search	-	-	+	117	N	S	1	-	1/289|TCGA;1/289|ICGC	benign	DOID:10534 / stomach cancer	ICGC;TCGA	TCGA-CG-5721	-	-	-
A6NGN9	IGLON5	IgLON family member 5	336	Y	1--30	Secreted	67	NRSN	UniProt-Manual_assertion / NetNGlyc_prediction / string_search	-	-	++	69	S	Y	1	-	1|COSMIC	probably damaging	DOID:1324 / lung cancer	COSMIC	-	22980975	-	-
A6NH00	OR2T8	Olfactory receptor 2T8	312	N	-	Membrane	143	NLSC	NetNGlyc_prediction / string_search	-	-	++	143	N	T	1	-	2|COSMIC;2/411|ICGC	benign	DOID:1781 / thyroid cancer	ICGC;COSMIC	-	-	-	-
A6NH00	OR2T8	Olfactory receptor 2T8	312	N	-	Membrane	17	NHTR	UniProt-Manual_assertion / NetNGlyc_prediction / string_search	-	-	++	17	N	S	1	-	1/66|TCGA	benign	DOID:263 / kidney cancer	TCGA	TCGA-KL-8323	-	-	-
A6NHA9	OR4C46	Olfactory receptor 4C46	309	N	-	Membrane	6	NMTE	UniProt-Manual_assertion / NetNGlyc_prediction / string_search	-	-	++	6	N	D	1	-	1/289|ICGC;1/289|TCGA	benign	DOID:10534 / stomach cancer	ICGC;TCGA	TCGA-CG-5726	-	-	-
A6NHA9	OR4C46	Olfactory receptor 4C46	309	N	-	Membrane	6	NMTE	UniProt-Manual_assertion / NetNGlyc_prediction / string_search	-	-	++	6	N	H	1	-	1|COSMIC	probably damaging	DOID:219 / colon cancer	COSMIC	-	22810696	-	-
A6NHL2	TUBAL3	Tubulin alpha chain-like 3	446	N	-	Cytoplasm	53	NASF	NetNGlyc_prediction / string_search	-	-	+	53	N	I	1	-	2|COSMIC;1/244|ICGC	benign	DOID:3571 / liver cancer	ICGC;COSMIC	-	-	-	-
A6NHN0	OTOL1	Otolin-1	477	Y	1--23	Secreted	89	NFTL	NetNGlyc_prediction / string_search	-	-	+	89	N	H	1	-	1/248|TCGA;1|COSMIC	probably damaging	DOID:363 / uterine cancer	TCGA;COSMIC	TCGA-B5-A11E	-	-	-
A6NHR9	SMCHD1	Structural maintenance of chromosomes flexible hinge domain-containing protein 1	2005	N	-	-	1567	NGSA	NetNGlyc_prediction / string_search	-	-	+	1569	S	L	1	-	1|COSMIC;1/81|TCGA;1/80|ICGC;1|COSMIC;1/216|ICGC;1/217|TCGA	benign	DOID:1993 / rectum cancer;DOID:219 / colon cancer	ICGC;TCGA;COSMIC	TCGA-EI-6917;TCGA-AA-3510	-	-	-
A6NHR9	SMCHD1	Structural maintenance of chromosomes flexible hinge domain-containing protein 1	2005	N	-	-	959	NITA	NetNGlyc_prediction / string_search	-	-	+	959	N	D	1	-	1/202|TCGA	probably damaging	DOID:3571 / liver cancer	TCGA	TCGA-DD-A1ED	-	-	-
A6NI28	ARHGAP42	Rho GTPase-activating protein 42	874	N	-	-	150	NLSA	NetNGlyc_prediction / string_search	-	-	++	150	N	K	1	-	1/404|ICGC;1/451|TCGA;1|COSMIC;1/417|IntOGen	possibly damaging	DOID:263 / kidney cancer	ICGC;TCGA;COSMIC;IntOGen	TCGA-CJ-4892	-	-	-
A6NI73	LILRA5	Leukocyte immunoglobulin-like receptor subfamily A member 5	299	Y	1--41	Membrane;Secreted	157	NVTL	UniProt-Manual_assertion / NetNGlyc_prediction / string_search	Ig-like C2-type 2.	-	+++	157	N	D	1	-	1|COSMIC;1/316|IntOGen	possibly damaging	DOID:2394 / ovarian cancer	COSMIC;IntOGen	-	21720365	-	-
A6NI73	LILRA5	Leukocyte immunoglobulin-like receptor subfamily A member 5	299	Y	1--41	Membrane;Secreted	43	NLSK	UniProt-Manual_assertion / NetNGlyc_prediction / string_search	-	-	++	45	S	F	1	-	1/508|TCGA	benign	DOID:11934 / head and neck cancer	TCGA	TCGA-F7-A623	-	-	-
A6NI73	LILRA5	Leukocyte immunoglobulin-like receptor subfamily A member 5	299	Y	1--41	Membrane;Secreted	43	NLSK	UniProt-Manual_assertion / NetNGlyc_prediction / string_search	-	-	++	45	S	Y	1	-	1|COSMIC	probably damaging	DOID:3571 / liver cancer	COSMIC	-	23788652	-	-
A6NIJ9	OR6C70	Olfactory receptor 6C70	312	N	-	Membrane	276	NTSV	string_search	-	-	-	278	S	L	1	-	1/508|TCGA	probably damaging	DOID:11934 / head and neck cancer	TCGA	TCGA-CV-A468	-	-	-
A6NIJ9	OR6C70	Olfactory receptor 6C70	312	N	-	Membrane	63	NFSF	NetNGlyc_prediction / string_search	-	-	+	63	N	H	1	-	1|COSMIC;1/248|TCGA	probably damaging	DOID:363 / uterine cancer	TCGA;COSMIC	TCGA-B5-A0JY	-	-	-
A6NIJ9	OR6C70	Olfactory receptor 6C70	312	N	-	Membrane	63	NFSF	NetNGlyc_prediction / string_search	-	-	+	65	S	F	1	-	1/323|ICGC;1/370|TCGA	probably damaging	DOID:4159 / skin cancer	ICGC;TCGA	TCGA-EE-A3AF	-	-	-
A6NJ69	IGIP	IgA-inducing protein homolog	53	Y	1--30	Secreted	16	NITI	NetNGlyc_prediction / string_search	-	-	++	18	T	I	1	-	1/323|ICGC;1/370|TCGA	possibly damaging	DOID:4159 / skin cancer	ICGC;TCGA	TCGA-GN-A26C	-	-	-
A6NJ78	METTL15	Probable methyltransferase-like protein 15	407	N	-	-	343	NLSV	NetNGlyc_prediction / string_search	-	-	++	343	N	H	1	-	1/504|ICGC;1|COSMIC	benign	DOID:1793 / pancreatic cancer	ICGC;COSMIC	-	-	-	-
A6NJG6	ARGFX	Arginine-fifty homeobox	315	N	-	Nucleus	192	NSTF	NetNGlyc_prediction / string_search	-	-	+	194	T	P	1	-	1|COSMIC;1/1071|ICGC;1/977|TCGA	benign	DOID:1612 / breast cancer	ICGC;TCGA;COSMIC	TCGA-A8-A0A6	-	-	-
A6NJG6	ARGFX	Arginine-fifty homeobox	315	N	-	Nucleus	19	NYSN	NetNGlyc_prediction / string_search	-	-	+++	21	S	F	1	-	1/92|TCGA;1/323|ICGC;1/370|TCGA	benign	DOID:4159 / skin cancer;DOID:3953 / adrenal gland cancer	ICGC;TCGA	TCGA-EE-A2MT;TCGA-OR-A5KY	-	-	-
A6NJL1	ZSCAN5B	Zinc finger and SCAN domain-containing protein 5B	495	N	-	Nucleus	292	NLSS	NetNGlyc_prediction / string_search	-	-	+	294	S	R	1	-	1/198|TCGA	benign	DOID:4362 / cervical cancer	TCGA	TCGA-DS-A1OD	-	-	-
A6NJZ3	OR6C65	Olfactory receptor 6C65	312	N	-	Membrane	63	NFSF	NetNGlyc_prediction / string_search	-	-	+	65	S	F	1	-	1/370|TCGA;1/323|ICGC	probably damaging	DOID:4159 / skin cancer	ICGC;TCGA	TCGA-EE-A2GC	-	-	-
A6NK75	ZNF98	Zinc finger protein 98	572	N	-	Nucleus	472	NQSS	NetNGlyc_prediction / string_search	-	-	+	474	S	F	1	-	1/181|ICGC;1/316|IntOGen;1|COSMIC	benign	DOID:2394 / ovarian cancer	ICGC;COSMIC;IntOGen	-	21720365	-	-
A6NK75	ZNF98	Zinc finger protein 98	572	N	-	Nucleus	500	NQSS	NetNGlyc_prediction / string_search	-	-	+	500	N	T	1	-	1|COSMIC;1/217|TCGA;1/216|ICGC	benign	DOID:219 / colon cancer	ICGC;TCGA;COSMIC	TCGA-A6-6649	-	-	-
A6NK75	ZNF98	Zinc finger protein 98	572	N	-	Nucleus	529	NSSI	string_search	-	-	-	531	S	Y	1	-	1/198|TCGA	probably damaging	DOID:4362 / cervical cancer	TCGA	TCGA-FU-A3HZ	-	-	-
A6NK97	SLC22A20	Solute carrier family 22 member 20	555	N	-	Membrane	61	NDSG	string_search	-	-	-	63	S	L	1	-	1/202|TCGA	-	DOID:3571 / liver cancer	TCGA	TCGA-DD-A3A1	-	-	-
A6NKB5	PCNXL2	Pecanex-like protein 2	2137	N	-	Membrane	1412	NYSS	UniProt-Manual_assertion / NetNGlyc_prediction / string_search	-	-	+	1412	N	S	1	-	1/156|ICGC;1/168|TCGA	possibly damaging	DOID:263 / kidney cancer	ICGC;TCGA	TCGA-A4-8310	-	-	-
A6NKG5	RTL1	Retrotransposon-like protein 1	1358	N	-	Membrane	104	NGSH	NetNGlyc_prediction / string_search	-	-	+	106	S	L	1	-	1/370|TCGA;1/323|ICGC	benign	DOID:4159 / skin cancer	ICGC;TCGA	TCGA-EE-A3JD	-	-	-
A6NKG5	RTL1	Retrotransposon-like protein 1	1358	N	-	Membrane	909	NISP	string_search	-	-	---	911	S	F	1	-	1/181|ICGC;1/323|ICGC;1|COSMIC;1/370|TCGA	probably damaging	DOID:4159 / skin cancer;DOID:2394 / ovarian cancer	ICGC;TCGA;COSMIC	TCGA-D3-A1QB	-	-	-
A6NKQ9	CGB1	Choriogonadotropin subunit beta variant 1	187	Y	1--50	Secreted	63	NATL	UniProt-Manual_assertion / NetNGlyc_prediction / string_search	-	-	++	65	T	I	1	-	1/147|TCGA	benign	DOID:1793 / pancreatic cancer	TCGA	TCGA-IB-7651	-	-	-
A6NKT7	RGPD3	RanBP2-like and GRIP domain-containing protein 3	1758	N	-	-	756	NYSE	NetNGlyc_prediction / string_search	-	-	+	756	N	D	1	-	11/147|TCGA;2/179|TCGA;1/291|TCGA;3/248|TCGA;1/168|TCGA;1/279|ICGC;2/370|TCGA;1/289|TCGA;1/492|IntOGen;1/156|ICGC;2/57|TCGA;3|COSMIC;1/323|ICGC;6/508|TCGA;2/375|IntOGen	benign	DOID:11934 / head and neck cancer;DOID:363 / uterine cancer;DOID:1793 / pancreatic cancer;DOID:4159 / skin cancer;DOID:263 / kidney cancer;DOID:0060119 / pharynx cancer;DOID:1319 / brain cancer;DOID:3070 / malignant glioma	ICGC;TCGA;COSMIC;IntOGen	TCGA-N5-A4R8;TCGA-AP-A05J;TCGA-CN-5374;TCGA-P3-A6T6;TCGA-W2-A7HH;TCGA-US-A77J;TCGA-Q3-A5QY;TCGA-ER-A19P;TCGA-US-A77E;TCGA-3A-A9IB;TCGA-IB-8126;TCGA-D3-A51N;TCGA-A4-8517;TCGA-CR-7380;TCGA-AP-A0LP;TCGA-IB-7888;TCGA-DB-A64W;TCGA-WB-A81J;TCGA-P3-A5Q6;TCGA-YY-A8LH;TCGA-IB-A6UF;TCGA-IB-A6UG;TCGA-B5-A0K2;TCGA-06-0137;TCGA-CR-5243;TCGA-US-A774;TCGA-N5-A4RN;TCGA-IB-A5SQ;TCGA-CV-7446	-	-	-
A6NKT7	RGPD3	RanBP2-like and GRIP domain-containing protein 3	1758	N	-	-	766	NGSL	NetNGlyc_prediction / string_search	-	-	++	768	S	Y	1	-	1|COSMIC;1/248|TCGA	benign	DOID:363 / uterine cancer	TCGA;COSMIC	TCGA-AP-A056	-	-	-
A6NL26	OR5B21	Olfactory receptor 5B21	309	N	-	Membrane	260	NSSQ	UniProt-Manual_assertion / NetNGlyc_prediction / string_search	-	-	+	260	N	K	1	-	1|COSMIC	benign	DOID:1324 / lung cancer	COSMIC	-	22980975	-	-
A6NL26	OR5B21	Olfactory receptor 5B21	309	N	-	Membrane	260	NSSQ	UniProt-Manual_assertion / NetNGlyc_prediction / string_search	-	-	+	261	S	P	1	-	1/977|TCGA;1|COSMIC;1/1071|ICGC	possibly damaging	DOID:1612 / breast cancer	ICGC;TCGA;COSMIC	TCGA-A2-A0T5	-	-	-
A6NLX3	SPDYE4	Speedy protein E4	237	N	-	-	187	NYSQ	string_search	-	-	-	187	N	D	1	-	1/248|TCGA;1/230|IntOGen;1|COSMIC	benign	DOID:363 / uterine cancer	TCGA;COSMIC;IntOGen	TCGA-BS-A0TC	-	-	-
A6NM11	LRRC37A2	Leucine-rich repeat-containing protein 37A2	1700	Y	1--35	Membrane	1053	NTTH	string_search	-	-	-	1055	T	I	1	-	2|COSMIC;1/1148|IntOGen;1/198|TCGA;2/1071|ICGC;2/977|TCGA	benign	DOID:4362 / cervical cancer;DOID:1612 / breast cancer	ICGC;TCGA;COSMIC;IntOGen	TCGA-C5-A1ML;TCGA-OL-A5RW;TCGA-E9-A226	-	-	-
A6NM36	LRRC30	Leucine-rich repeat-containing protein 30	301	N	-	-	77	NLSH	NetNGlyc_prediction / string_search	-	-	++	79	S	P	1	-	1/248|TCGA;1|COSMIC	probably damaging	DOID:363 / uterine cancer	TCGA;COSMIC	TCGA-D1-A103	-	-	-
A6NM76	OR6C76	Olfactory receptor 6C76	312	N	-	Membrane	275	NTSV	string_search	-	-	-	277	S	C	1	-	1/264|ICGC;1/261|TCGA;1|COSMIC	probably damaging	DOID:10283 / prostate cancer	ICGC;TCGA;COSMIC	TCGA-HI-7171	-	-	-
A6NM76	OR6C76	Olfactory receptor 6C76	312	N	-	Membrane	40	NLTI	NetNGlyc_prediction / string_search	-	-	++	42	T	I	1	-	1|COSMIC	benign	DOID:8618 / oral cavity cancer	COSMIC	-	21984974	-	-
A6NMS3	OR5K4	Olfactory receptor 5K4	321	N	-	Membrane	5	NHSL	UniProt-Manual_assertion / NetNGlyc_prediction / string_search	-	-	+	7	S	F	1	-	1/370|TCGA;1/323|ICGC	probably damaging	DOID:4159 / skin cancer	ICGC;TCGA	TCGA-ER-A19N	-	-	-
A6NMS3	OR5K4	Olfactory receptor 5K4	321	N	-	Membrane	5	NHSL	UniProt-Manual_assertion / NetNGlyc_prediction / string_search	-	-	+	7	S	P	1	-	1/22|IntOGen;1|COSMIC	probably damaging	DOID:10534 / stomach cancer	COSMIC;IntOGen	-	22037554	-	-
A6NMZ7	COL6A6	Collagen alpha-6(VI) chain	2263	Y	1--19	Secreted	275	NETK	UniProt-PubMed:19159218 / NetNGlyc_prediction / string_search	-	-	++	277	T	R	1	-	1/181|ICGC;1|COSMIC	probably damaging	DOID:2394 / ovarian cancer	ICGC;COSMIC	-	-	-	-
A6NMZ7	COL6A6	Collagen alpha-6(VI) chain	2263	Y	1--19	Secreted	347	NVTK	UniProt-Manual_assertion / NetNGlyc_prediction / string_search	-	-	+++	347	N	K	1	-	1/508|TCGA	possibly damaging	DOID:11934 / head and neck cancer	TCGA	TCGA-BA-A6DF	-	-	-
A6NMZ7	COL6A6	Collagen alpha-6(VI) chain	2263	Y	1--19	Secreted	930	NATA	UniProt-PubMed:19159218 / string_search	-	-	-	932	T	A	1	-	2|COSMIC	possibly damaging	DOID:219 / colon cancer	COSMIC	-	-	-	-
A6NMZ7	COL6A6	Collagen alpha-6(VI) chain	2263	Y	1--19	Secreted	930	NATA	UniProt-PubMed:19159218 / string_search	-	-	-	932	T	M	1	-	1/316|IntOGen;1|COSMIC;2|COSMIC	probably damaging	DOID:2394 / ovarian cancer;DOID:219 / colon cancer	COSMIC;IntOGen	-	21720365	-	-
A6NN14	ZNF729	Zinc finger protein 729	1252	N	-	Nucleus	1002	NNSS	string_search	-	-	-	1004	S	Y	1	-	1/289|ICGC;1|COSMIC	-	DOID:1324 / lung cancer	ICGC;COSMIC	-	-	-	-
A6NN14	ZNF729	Zinc finger protein 729	1252	N	-	Nucleus	1170	NQSS	NetNGlyc_prediction / string_search	-	-	+	1170	N	H	1	-	1/289|ICGC;1|COSMIC	-	DOID:1324 / lung cancer	ICGC;COSMIC	-	-	-	-
A6NNA5	DRGX	Dorsal root ganglia homeobox protein	263	N	-	Nucleus	36	NRTT	NetNGlyc_prediction / string_search	-	-	++	38	T	K	1	-	1|COSMIC;1/289|ICGC	probably damaging	DOID:1324 / lung cancer	ICGC;COSMIC	-	-	-	-
A6NND4	OR2AT4	Olfactory receptor 2AT4	320	N	-	Membrane	146	NATL	NetNGlyc_prediction / string_search	-	-	+	148	T	I	1	-	1/198|TCGA	benign	DOID:4362 / cervical cancer	TCGA	TCGA-EK-A2PM	-	-	-
A6NND4	OR2AT4	Olfactory receptor 2AT4	320	N	-	Membrane	7	NESV	UniProt-Manual_assertion / NetNGlyc_prediction / string_search	-	-	++	9	S	L	1	-	1/156|ICGC;1/168|TCGA	possibly damaging	DOID:263 / kidney cancer	ICGC;TCGA	TCGA-EV-5902	-	-	-
A6NNE9	2017-03-11	E3 ubiquitin-protein ligase MARCH11	402	N	-	Membrane	390	NSSG	NetNGlyc_prediction / string_search	-	-	+	392	S	L	1	-	1/81|TCGA;1/80|ICGC;1|COSMIC;2/323|ICGC;2/370|TCGA	probably damaging	DOID:4159 / skin cancer;DOID:1993 / rectum cancer	ICGC;TCGA;COSMIC	TCGA-CL-5917;TCGA-GN-A26C;TCGA-DA-A1I5	-	-	-
A6NNF4	ZNF726	Zinc finger protein 726	738	N	-	Nucleus	411	NLTK	NetNGlyc_prediction / string_search	-	-	++	411	N	D	1	-	1|COSMIC;1/248|TCGA	-	DOID:363 / uterine cancer	TCGA;COSMIC	TCGA-AP-A056	-	-	-
A6NP11	ZNF716	Zinc finger protein 716	495	N	-	Nucleus	154	NKTF	NetNGlyc_prediction / string_search	-	-	+	154	N	K	1	-	1/451|TCGA;1/404|ICGC;1/417|IntOGen;1|COSMIC	possibly damaging	DOID:263 / kidney cancer	ICGC;TCGA;COSMIC;IntOGen	TCGA-B0-4828	-	-	-
A6NP11	ZNF716	Zinc finger protein 716	495	N	-	Nucleus	154	NKTF	NetNGlyc_prediction / string_search	-	-	+	154	N	S	1	-	1|COSMIC;1/230|IntOGen;1/248|TCGA	benign	DOID:363 / uterine cancer	TCGA;COSMIC;IntOGen	TCGA-D1-A16F	-	-	-
A6NP11	ZNF716	Zinc finger protein 716	495	N	-	Nucleus	154	NKTF	NetNGlyc_prediction / string_search	-	-	+	156	T	A	1	-	1/233|ICGC;1|COSMIC	benign	DOID:11054 / urinary bladder cancer	ICGC;COSMIC	-	-	-	-
A6NP11	ZNF716	Zinc finger protein 716	495	N	-	Nucleus	154	NKTF	NetNGlyc_prediction / string_search	-	-	+	156	T	I	1	-	1/57|TCGA;1/508|TCGA;1/375|IntOGen	benign	DOID:363 / uterine cancer;DOID:0060119 / pharynx cancer;DOID:11934 / head and neck cancer	TCGA;IntOGen	TCGA-CV-7407;TCGA-NF-A4WX	-	-	-
A6NP11	ZNF716	Zinc finger protein 716	495	N	-	Nucleus	223	NCSS	NetNGlyc_prediction / string_search	-	-	++	225	S	F	1	-	1/508|TCGA	probably damaging	DOID:11934 / head and neck cancer	TCGA	TCGA-F7-A624	-	-	-
A6NP11	ZNF716	Zinc finger protein 716	495	N	-	Nucleus	418	NCSS	NetNGlyc_prediction / string_search	-	-	++	420	S	F	1	-	1/323|ICGC;1/370|TCGA	probably damaging	DOID:4159 / skin cancer	ICGC;TCGA	TCGA-EE-A29D	-	-	-
A6QL63	BTBD11	Ankyrin repeat and BTB/POZ domain-containing protein BTBD11	1104	N	-	Membrane	357	NDSE	string_search	-	-	-	359	S	L	1	-	1|COSMIC;1/451|TCGA;1/417|IntOGen;1/404|ICGC	possibly damaging	DOID:263 / kidney cancer	ICGC;TCGA;COSMIC;IntOGen	TCGA-CZ-5986	-	-	-
A6QL63	BTBD11	Ankyrin repeat and BTB/POZ domain-containing protein BTBD11	1104	N	-	Membrane	686	NYSE	NetNGlyc_prediction / string_search	-	-	+++	686	N	K	1	-	1|COSMIC;1/665|IntOGen	probably damaging	DOID:1324 / lung cancer	COSMIC;IntOGen	-	-	-	-
A6QL63	BTBD11	Ankyrin repeat and BTB/POZ domain-containing protein BTBD11	1104	N	-	Membrane	686	NYSE	NetNGlyc_prediction / string_search	-	-	+++	688	S	L	1	-	1|COSMIC	probably damaging	DOID:263 / kidney cancer	COSMIC	-	23797736	-	-
A6QL64	ANKRD36	Ankyrin repeat domain-containing protein 36A	1941	N	-	-	125	NITD	NetNGlyc_prediction / string_search	-	-	++	125	N	T	1	-	1|COSMIC;1/217|TCGA;1/216|ICGC	probably damaging	DOID:219 / colon cancer	ICGC;TCGA;COSMIC	TCGA-CA-6717	-	-	-
A6QL64	ANKRD36	Ankyrin repeat domain-containing protein 36A	1941	N	-	-	1811	NHSK	string_search	-	-	---	1811	N	T	1	-	1|COSMIC;1/233|ICGC	probably damaging	DOID:11054 / urinary bladder cancer	ICGC;COSMIC	-	-	-	-
A6QL64	ANKRD36	Ankyrin repeat domain-containing protein 36A	1941	N	-	-	1811	NHSK	string_search	-	-	---	1813	S	L	1	-	1/411|ICGC;1|COSMIC	benign	DOID:1781 / thyroid cancer	ICGC;COSMIC	-	-	-	-
A6QL64	ANKRD36	Ankyrin repeat domain-containing protein 36A	1941	N	-	-	421	NISE	NetNGlyc_prediction / string_search	-	-	+	421	N	T	1	-	1|COSMIC;1/233|ICGC	benign	DOID:11054 / urinary bladder cancer	ICGC;COSMIC	-	-	-	-
A7KAX9	ARHGAP32	Rho GTPase-activating protein 32	2087	N	-	Cytoplasm;Membrane	680	NESE	NetNGlyc_prediction / string_search	-	-	+	682	S	I	1	-	1|COSMIC;1/208|ICGC	probably damaging	DOID:3571 / liver cancer	ICGC;COSMIC	-	-	-	-
A7KAX9	ARHGAP32	Rho GTPase-activating protein 32	2087	N	-	Cytoplasm;Membrane	950	NRSP	string_search	-	-	---	952	S	Y	1	-	1/88|ICGC;1|COSMIC	possibly damaging	DOID:5041 / esophageal cancer	ICGC;COSMIC	-	-	-	-
A7MBM2	DISP2	Protein dispatched homolog 2	1401	N	-	Membrane	239	NSSS	UniProt-Manual_assertion / NetNGlyc_prediction / string_search	-	-	++	241	S	L	1	-	1/323|ICGC;1/370|TCGA	benign	DOID:4159 / skin cancer	ICGC;TCGA	TCGA-EE-A2MR	-	-	-
A7MBM2	DISP2	Protein dispatched homolog 2	1401	N	-	Membrane	349	NRSS	UniProt-Manual_assertion / NetNGlyc_prediction / string_search	-	-	++	349	N	K	1	-	1|COSMIC	probably damaging	DOID:4159 / skin cancer	COSMIC	-	22842228	-	-
A7MCY6	TBKBP1	TANK-binding kinase 1-binding protein 1	615	N	-	-	275	NQSE	NetNGlyc_prediction / string_search	-	-	+	277	S	L	1	-	2/375|IntOGen;1/508|TCGA	probably damaging	DOID:0060119 / pharynx cancer;DOID:11934 / head and neck cancer	TCGA;IntOGen	TCGA-CN-4742	-	-	-
A7XYQ1	SOBP	Sine oculis-binding protein homolog	873	N	-	-	339	NCSV	NetNGlyc_prediction / string_search	-	-	+	339	N	K	1	-	1/316|IntOGen;1|COSMIC;1/181|ICGC	possibly damaging	DOID:2394 / ovarian cancer	ICGC;COSMIC;IntOGen	-	21720365	-	-
A7XYQ1	SOBP	Sine oculis-binding protein homolog	873	N	-	-	339	NCSV	NetNGlyc_prediction / string_search	-	-	+	339	N	S	1	-	1|COSMIC	benign	DOID:219 / colon cancer	COSMIC	-	-	-	-
A8K7I4	CLCA1	Calcium-activated chloride channel regulator 1	914	Y	1--21	Membrane;Secreted	585	NATL	UniProt-Manual_assertion / NetNGlyc_prediction / string_search	-	-	++	587	T	I	1	-	1|COSMIC	probably damaging	DOID:4159 / skin cancer;DOID:1909 / melanoma	ClinVar;COSMIC	-	22842228	-	-
A8K830	COLCA2	Colorectal cancer-associated protein 2	154	N	-	Cytoplasm	8	NSTQ	NetNGlyc_prediction / string_search	-	-	+++	8	N	D	1	-	1|COSMIC	benign	DOID:1324 / lung cancer	COSMIC	-	23033341	-	-
A8K979	ERI2	ERI1 exoribonuclease 2	691	N	-	-	674	NLSI	string_search	-	-	-	674	N	K	1	-	1/244|ICGC;2|COSMIC	benign	DOID:3571 / liver cancer	ICGC;COSMIC	-	-	-	-
A8K979	ERI2	ERI1 exoribonuclease 2	691	N	-	-	674	NLSI	string_search	-	-	-	676	S	R	1	-	1/217|TCGA;1/216|ICGC;1|COSMIC	benign	DOID:219 / colon cancer;DOID:5672 / large intestine cancer	ICGC;TCGA;COSMIC	TCGA-G4-6628	-	-	-
A8MT70	ZBBX	Zinc finger B-box domain-containing protein 1	800	N	-	-	205	NNST	NetNGlyc_prediction / string_search	-	-	+	207	S	C	1	-	1/198|TCGA	benign	DOID:4362 / cervical cancer	TCGA	TCGA-C5-A2LZ	-	-	-
A8MT70	ZBBX	Zinc finger B-box domain-containing protein 1	800	N	-	-	735	NISQ	NetNGlyc_prediction / string_search	-	-	+	737	S	G	1	-	1/289|ICGC;1/665|IntOGen;1|COSMIC;1/178|TCGA	benign	DOID:1324 / lung cancer	ICGC;TCGA;COSMIC;IntOGen	TCGA-60-2719	-	-	-
A8MT70	ZBBX	Zinc finger B-box domain-containing protein 1	800	N	-	-	735	NISQ	NetNGlyc_prediction / string_search	-	-	+	737	S	N	1	-	1|COSMIC	probably damaging	DOID:1324 / lung cancer	COSMIC	-	22980975	-	-
A8MT70	ZBBX	Zinc finger B-box domain-containing protein 1	800	N	-	-	77	NQSY	NetNGlyc_prediction / string_search	-	-	++	78	Q	P	1	-	1/168|TCGA;1/156|ICGC	benign	DOID:263 / kidney cancer	ICGC;TCGA	TCGA-BQ-5885	-	-	-
A8MTA8	FAM166B	Protein FAM166B	275	N	-	-	108	NCSQ	NetNGlyc_prediction / string_search	-	-	+	110	S	I	1	-	1/289|TCGA;1/289|ICGC	probably damaging	DOID:10534 / stomach cancer	ICGC;TCGA	TCGA-BR-A4IY	-	-	-
A8MVW5	HEPACAM2	HEPACAM family member 2	462	Y	1--31	Cytoplasm;Membrane	201	NNTL	NetNGlyc_prediction / string_search	-	-	+	203	T	I	1	-	1|COSMIC	benign	DOID:1324 / lung cancer	COSMIC	-	22980975	-	-
A8MVW5	HEPACAM2	HEPACAM family member 2	462	Y	1--31	Cytoplasm;Membrane	320	NITG	UniProt-Manual_assertion / NetNGlyc_prediction / string_search	Ig-like C2-type 2.	-	++	320	N	S	1	-	1/508|TCGA;1/375|IntOGen	probably damaging	DOID:0060119 / pharynx cancer;DOID:11934 / head and neck cancer	TCGA;IntOGen	TCGA-CV-7254	-	-	-
A8MWY0	KIAA1324L	UPF0577 protein KIAA1324-like	1029	Y	1--47	Membrane	716	NISL	NetNGlyc_prediction / string_search	-	-	+	718	S	C	1	-	1|COSMIC	-	DOID:219 / colon cancer	COSMIC	-	-	-	-
A8MWY0	KIAA1324L	UPF0577 protein KIAA1324-like	1029	Y	1--47	Membrane	716	NISL	NetNGlyc_prediction / string_search	-	-	+	718	S	N	1	-	1/316|IntOGen;1|COSMIC	probably damaging	DOID:2394 / ovarian cancer	COSMIC;IntOGen	-	21720365	-	-
A8MXD5	GRXCR1	Glutaredoxin domain-containing cysteine-rich protein 1	290	N	-	-	103	NGTV	NetNGlyc_prediction / string_search	-	-	+	103	N	H	1	-	1|COSMIC	probably damaging	DOID:1324 / lung cancer	COSMIC	-	22980975	-	-
A8MXD5	GRXCR1	Glutaredoxin domain-containing cysteine-rich protein 1	290	N	-	-	103	NGTV	NetNGlyc_prediction / string_search	-	-	+	103	N	Y	1	-	1/323|ICGC;1/370|TCGA	probably damaging	DOID:4159 / skin cancer	ICGC;TCGA	TCGA-EE-A3JD	-	-	-
A8MXT2	MAGEB17	Melanoma-associated antigen B17	336	N	-	-	294	NDTV	string_search	MAGE.	-	-	296	T	I	1	-	1/198|TCGA	-	DOID:4362 / cervical cancer	TCGA	TCGA-Q1-A6DT	-	-	-
A8MXY4	ZNF99	Zinc finger protein 99	864	N	-	Nucleus	464	NFSA	string_search	-	-	-	466	S	L	1	-	1/233|ICGC;1/98|IntOGen;1|COSMIC;1/130|TCGA	possibly damaging	DOID:11054 / urinary bladder cancer	ICGC;TCGA;COSMIC;IntOGen	TCGA-DK-A2I6	-	-	-
A8MXY4	ZNF99	Zinc finger protein 99	864	N	-	Nucleus	547	NNSS	NetNGlyc_prediction / string_search	-	-	+	547	N	S	1	0.09	1|COSMIC	benign	DOID:10534 / stomach cancer	COSMIC	-	-	-	-
A8MXY4	ZNF99	Zinc finger protein 99	864	N	-	Nucleus	547	NNSS	NetNGlyc_prediction / string_search	-	-	+	549	S	F	1	-	1/370|TCGA;1/323|ICGC	benign	DOID:4159 / skin cancer	ICGC;TCGA	TCGA-EE-A29M	-	-	-
A8MXY4	ZNF99	Zinc finger protein 99	864	N	-	Nucleus	547	NNSS	NetNGlyc_prediction / string_search	-	-	+	549	S	Y	1	-	1|COSMIC;1/98|IntOGen	possibly damaging	DOID:11054 / urinary bladder cancer	COSMIC;IntOGen	-	-	-	-
A8MXY4	ZNF99	Zinc finger protein 99	864	N	-	Nucleus	548	NSST	string_search	-	-	---	550	S	L	1	-	1/198|TCGA	probably damaging	DOID:4362 / cervical cancer	TCGA	TCGA-C5-A2LZ	-	-	-
A8MXY4	ZNF99	Zinc finger protein 99	864	N	-	Nucleus	799	NNSS	NetNGlyc_prediction / string_search	-	-	+	801	S	F	1	-	1/370|TCGA;1/323|ICGC	benign	DOID:4159 / skin cancer	ICGC;TCGA	TCGA-EE-A29D	-	-	-
A8MXZ3	KRTAP9-1	Keratin-associated protein 9-1	250	N	-	-	146	NTSC	NetNGlyc_prediction / string_search	-	-	+	146	N	D	1	-	1|COSMIC;1/289|ICGC	-	DOID:1324 / lung cancer	ICGC;COSMIC	-	-	-	-
A8MXZ3	KRTAP9-1	Keratin-associated protein 9-1	250	N	-	-	146	NTSC	NetNGlyc_prediction / string_search	-	-	+	146	N	T	1	-	3|COSMIC;3/411|ICGC;1/289|ICGC;1|COSMIC	-	DOID:1324 / lung cancer;DOID:1781 / thyroid cancer	ICGC;COSMIC	-	-	-	-
A8MXZ3	KRTAP9-1	Keratin-associated protein 9-1	250	N	-	-	146	NTSC	NetNGlyc_prediction / string_search	-	-	+	146	N	Y	1	-	1|COSMIC;3|COSMIC;3/411|ICGC;1/289|ICGC	-	DOID:1324 / lung cancer;DOID:1781 / thyroid cancer	ICGC;COSMIC	-	-	-	-
A8MXZ3	KRTAP9-1	Keratin-associated protein 9-1	250	N	-	-	146	NTSC	NetNGlyc_prediction / string_search	-	-	+	148	S	C	1	-	2/289|ICGC;4|COSMIC;2|COSMIC;4/411|ICGC	-	DOID:1324 / lung cancer;DOID:1781 / thyroid cancer	ICGC;COSMIC	-	-	-	-
A8MYU2	KCNU1	Potassium channel subfamily U member 1	1149	N	-	Membrane	742	NYTR	NetNGlyc_prediction / string_search	-	-	+	744	T	I	1	-	1|COSMIC	possibly damaging	DOID:2531 / hematologic cancer	COSMIC	-	24145436	-	-
B1AL88	FAM155A	Transmembrane protein FAM155A	458	N	-	Membrane	217	NLSD	UniProt-Manual_assertion / NetNGlyc_prediction / string_search	-	-	+++	219	S	L	1	-	1/451|TCGA;1|COSMIC	possibly damaging	DOID:263 / kidney cancer	TCGA;COSMIC	TCGA-B8-4153	-	-	-
B1AL88	FAM155A	Transmembrane protein FAM155A	458	N	-	Membrane	245	NCSL	NetNGlyc_prediction / string_search	-	-	+	247	S	N	1	-	1/244|ICGC;2|COSMIC	possibly damaging	DOID:3571 / liver cancer	ICGC;COSMIC	-	-	-	-
B1ANS9	WDR64	WD repeat-containing protein 64	1081	N	-	-	300	NHSL	NetNGlyc_prediction / string_search	-	-	+	302	S	L	1	-	1/370|TCGA	probably damaging	DOID:4159 / skin cancer	TCGA	TCGA-FR-A726	-	-	-
B1ANS9	WDR64	WD repeat-containing protein 64	1081	N	-	-	353	NIST	NetNGlyc_prediction / string_search	-	-	+	355	S	G	1	-	1|COSMIC	possibly damaging	DOID:1324 / lung cancer	COSMIC	-	-	-	-
B2RC85	RSPH10B2	Radial spoke head 10 homolog B2	870	N	-	-	763	NNTY	NetNGlyc_prediction / string_search	-	-	+	765	T	M	1	-	1/411|ICGC;1|COSMIC	benign	DOID:1781 / thyroid cancer	ICGC;COSMIC	-	-	-	-
B2RN74	OR11H12	Olfactory receptor 11H12	326	N	-	Membrane	13	NVSE	UniProt-Manual_assertion / NetNGlyc_prediction / string_search	-	-	+++	15	S	F	1	-	1/198|TCGA	benign	DOID:4362 / cervical cancer	TCGA	TCGA-DR-A0ZM	-	-	-
B2RN74	OR11H12	Olfactory receptor 11H12	326	N	-	Membrane	80	NFSF	NetNGlyc_prediction / string_search	-	-	+	80	N	S	1	-	1/289|TCGA;1/289|ICGC	probably damaging	DOID:10534 / stomach cancer	ICGC;TCGA	TCGA-CD-A489	-	-	-
B2RN74	OR11H12	Olfactory receptor 11H12	326	N	-	Membrane	80	NFSF	NetNGlyc_prediction / string_search	-	-	+	82	S	F	1	-	1|COSMIC;1/229|IntOGen	probably damaging	DOID:1993 / rectum cancer;DOID:219 / colon cancer	COSMIC;IntOGen	-	22810696	-	-
B2RN74	OR11H12	Olfactory receptor 11H12	326	N	-	Membrane	80	NFSF	NetNGlyc_prediction / string_search	-	-	+	82	S	Y	1	-	1/147|TCGA	probably damaging	DOID:1793 / pancreatic cancer	TCGA	TCGA-F2-A8YN	-	-	-
B2RTY4	MYO9A	Unconventional myosin-IXa	2548	N	-	Membrane	1378	NETS	NetNGlyc_prediction / string_search	-	-	++	1378	N	S	1	-	1|COSMIC;1/229|IntOGen	benign	DOID:1993 / rectum cancer;DOID:219 / colon cancer	COSMIC;IntOGen	-	22810696	-	-
B2RTY4	MYO9A	Unconventional myosin-IXa	2548	N	-	Membrane	826	NSTS	NetNGlyc_prediction / string_search	-	-	++	828	T	A	1	-	1/508|TCGA	benign	DOID:11934 / head and neck cancer	TCGA	TCGA-BB-7870	-	-	-
B3GLJ2	PATE3	Prostate and testis expressed protein 3	98	Y	1--21	Secreted	81	NRTY	NetNGlyc_prediction / string_search	-	-	+	83	T	N	1	-	1|COSMIC	probably damaging	DOID:3571 / liver cancer	COSMIC	-	23788652	-	-
B4DS77	SHISA9	Protein shisa-9	424	Y	1--23	Membrane	116	NQST	UniProt-Manual_assertion / string_search	-	-	-	116	N	H	1	-	1/977|TCGA;1|COSMIC;1/1071|ICGC	probably damaging	DOID:1612 / breast cancer	ICGC;TCGA;COSMIC	TCGA-AN-A046	-	-	-
C9JL84	HHLA1	HERV-H LTR-associating protein 1	531	Y	1--29	Secreted	199	NLSD	NetNGlyc_prediction / string_search	-	-	+	199	N	H	1	-	1|COSMIC;1/216|ICGC;1/217|TCGA	probably damaging	DOID:219 / colon cancer;DOID:5672 / large intestine cancer	ICGC;TCGA;COSMIC	TCGA-CM-5864	-	-	-
C9JN71	ZNF878	Zinc finger protein 878	531	N	-	Nucleus	12	NFTQ	NetNGlyc_prediction / string_search	KRAB.	-	+++	14	T	I	1	-	1|COSMIC;1/248|TCGA	probably damaging	DOID:363 / uterine cancer	TCGA;COSMIC	TCGA-D1-A103	-	-	-
C9JN71	ZNF878	Zinc finger protein 878	531	N	-	Nucleus	39	NLTS	NetNGlyc_prediction / string_search	KRAB.	-	+++	39	N	S	1	-	1/88|ICGC;1|COSMIC	probably damaging	DOID:5041 / esophageal cancer	ICGC;COSMIC	-	-	-	-
C9JRZ8	AKR1B15	Aldo-keto reductase family 1 member B15	344	N	-	-	285	NVTV	NetNGlyc_prediction / string_search	-	-	++	285	N	K	1	-	1/417|IntOGen;1/451|TCGA;1|COSMIC;1/404|ICGC	possibly damaging	DOID:263 / kidney cancer	ICGC;TCGA;COSMIC;IntOGen	TCGA-BP-5174	-	-	-
I3L1E1	C19orf84	Uncharacterized protein C19orf84	186	N	-	-	39	NSTD	NetNGlyc_prediction / string_search	-	-	+++	39	N	S	1	0.31	1|COSMIC;1/29|ICGC	-	DOID:3571 / liver cancer	ICGC;COSMIC	-	-	-	-
I3L273	GFY	Golgi-associated olfactory signaling regulator	518	Y	1--19	Membrane	156	NFSK	UniProt-Manual_assertion / NetNGlyc_prediction / string_search	-	-	++	156	N	K	1	-	1/244|ICGC;2|COSMIC	-	DOID:3571 / liver cancer	ICGC;COSMIC	-	-	-	-
O00115	DNASE2	Deoxyribonuclease-2-alpha	360	Y	1--18	-	86	NTSQ	UniProt-Manual_assertion / NetNGlyc_prediction / string_search	-	-	+	86	N	S	1	-	1/202|TCGA	probably damaging	DOID:3571 / liver cancer	TCGA	TCGA-DD-A118	-	-	-
O00141	SGK1	Serine/threonine-protein kinase Sgk1	431	N	-	Cytoplasm;Membrane;Nucleus	251	NSTT	NetNGlyc_prediction / string_search	-	-	+	251	N	S	1	-	1|COSMIC	benign	DOID:2531 / hematologic cancer	COSMIC	-	23292937	-	-
O00141	SGK1	Serine/threonine-protein kinase Sgk1	431	N	-	Cytoplasm;Membrane;Nucleus	44	NNSY	NetNGlyc_prediction / string_search	-	-	+	44	N	K	1	-	1|COSMIC	benign	DOID:2531 / hematologic cancer	COSMIC	-	21796119	-	-
O00151	PDLIM1	PDZ and LIM domain protein 1	329	N	-	Cytoplasm	76	NLTL	NetNGlyc_prediction / string_search	-	-	++	76	N	S	1	-	1/665|IntOGen	benign	DOID:1324 / lung cancer	IntOGen	-	-	-	-
O00159	MYO1C	Unconventional myosin-Ic	1063	N	-	Cytoplasm;Membrane;Nucleus	194	NSSR	NetNGlyc_prediction / string_search	-	-	+	196	S	C	1	-	1/665|IntOGen;1|COSMIC	probably damaging	DOID:1324 / lung cancer	COSMIC;IntOGen	-	-	-	-
O00159	MYO1C	Unconventional myosin-Ic	1063	N	-	Cytoplasm;Membrane;Nucleus	963	NLTG	NetNGlyc_prediction / string_search	Myosin tail.	-	+	965	T	I	1	-	1/370|TCGA;1/323|ICGC	possibly damaging	DOID:4159 / skin cancer	ICGC;TCGA	TCGA-ER-A2NC	-	-	-
O00160	MYO1F	Unconventional myosin-If	1098	N	-	-	285	NISF	NetNGlyc_prediction / string_search	-	-	+	285	N	S	1	-	1|COSMIC	probably damaging	DOID:5672 / large intestine cancer	COSMIC	-	-	-	-
O00186	STXBP3	Syntaxin-binding protein 3	592	N	-	Cytoplasm;Membrane	137	NISF	NetNGlyc_prediction / string_search	-	-	+	139	S	F	1	-	1/323|ICGC;1/370|TCGA	probably damaging	DOID:4159 / skin cancer	ICGC;TCGA	TCGA-FW-A3R5	-	-	-
O00186	STXBP3	Syntaxin-binding protein 3	592	N	-	Cytoplasm;Membrane	266	NDTY	NetNGlyc_prediction / string_search	-	-	+	268	T	I	1	-	1|COSMIC	benign	DOID:1324 / lung cancer	COSMIC	-	22975805	-	-
O00189	AP4M1	AP-4 complex subunit mu-1	453	N	-	Membrane	73	NVSP	string_search	-	-	---	73	N	K	1	-	1|COSMIC;1/248|TCGA	possibly damaging	DOID:363 / uterine cancer	TCGA;COSMIC	TCGA-AX-A05Z	-	-	-
O00192	ARVCF	Armadillo repeat protein deleted in velo-cardio-facial syndrome	962	N	-	-	470	NLSS	NetNGlyc_prediction / string_search	-	-	++	472	S	L	1	-	1|COSMIC;1/181|ICGC	probably damaging	DOID:2394 / ovarian cancer	ICGC;COSMIC	-	-	-	-
O00192	ARVCF	Armadillo repeat protein deleted in velo-cardio-facial syndrome	962	N	-	-	521	NTSG	string_search	-	-	-	523	S	L	1	-	1/168|TCGA;1/156|ICGC	probably damaging	DOID:263 / kidney cancer	ICGC;TCGA	TCGA-G7-7502	-	-	-
O00192	ARVCF	Armadillo repeat protein deleted in velo-cardio-facial syndrome	962	N	-	-	735	NLSL	NetNGlyc_prediction / string_search	-	-	+	735	N	S	1	-	1|COSMIC;1/248|TCGA;1/230|IntOGen	probably damaging	DOID:363 / uterine cancer	TCGA;COSMIC;IntOGen	TCGA-BG-A0MQ	-	-	-
O00194	RAB27B	Ras-related protein Rab-27B	218	N	-	Membrane	59	NGSS	NetNGlyc_prediction / string_search	-	-	+	59	N	I	1	-	1|COSMIC	benign	DOID:1324 / lung cancer	COSMIC	-	-	-	-
O00206	TLR4	Toll-like receptor 4	839	Y	1--23	Membrane	173	NLTN	UniProt-PubMed:11706042;PubMed:17803912;PubMed:19252480;PubMed:22363519 / NetNGlyc_prediction / string_search	-	-	+	175	T	N	1	-	1/375|IntOGen;1|COSMIC	benign	DOID:0060119 / pharynx cancer;DOID:2596 / larynx cancer	COSMIC;IntOGen	-	21798893	-	-
O00206	TLR4	Toll-like receptor 4	839	Y	1--23	Membrane	282	NLTI	UniProt-PubMed:11706042 / NetNGlyc_prediction / string_search	-	-	+++	282	N	S	1	-	1|COSMIC;1/316|IntOGen;1|COSMIC	benign	DOID:2394 / ovarian cancer;DOID:5672 / large intestine cancer	COSMIC;IntOGen	-	21720365	-	-
O00206	TLR4	Toll-like receptor 4	839	Y	1--23	Membrane	526	NMSH	UniProt-PubMed:11706042;PubMed:19252480 / NetNGlyc_prediction / string_search	-	-	+	526	N	Y	1	-	1/370|TCGA;1/323|ICGC	probably damaging	DOID:4159 / skin cancer	ICGC;TCGA	TCGA-EE-A2MJ	-	-	-
O00206	TLR4	Toll-like receptor 4	839	Y	1--23	Membrane	630	NKTI	UniProt-Manual_assertion / NetNGlyc_prediction / string_search	-	-	+	632	T	N	1	-	1|COSMIC	possibly damaging	DOID:1324 / lung cancer	COSMIC	-	20668451	-	-
O00222	GRM8	Metabotropic glutamate receptor 8	908	Y	1--33	Membrane	298	NQSG	UniProt-Manual_assertion / NetNGlyc_prediction / string_search	-	-	++	298	N	S	1	-	1/508|TCGA;1/375|IntOGen	possibly damaging	DOID:0060119 / pharynx cancer;DOID:11934 / head and neck cancer	TCGA;IntOGen	TCGA-CV-6935	-	-	-
O00222	GRM8	Metabotropic glutamate receptor 8	908	Y	1--33	Membrane	452	NGSA	UniProt-Manual_assertion / NetNGlyc_prediction / string_search	-	-	+	454	S	N	1	-	1/248|TCGA;1|COSMIC	probably damaging	DOID:363 / uterine cancer	TCGA;COSMIC	TCGA-D1-A0ZS	-	-	-
O00222	GRM8	Metabotropic glutamate receptor 8	908	Y	1--33	Membrane	480	NKST	UniProt-Manual_assertion / NetNGlyc_prediction / string_search	-	-	+	480	N	S	1	-	1/395|IntOGen;1/109|ICGC;2|COSMIC	possibly damaging	DOID:2531 / hematologic cancer	ICGC;COSMIC;IntOGen	-	22158541	-	-
O00222	GRM8	Metabotropic glutamate receptor 8	908	Y	1--33	Membrane	892	NTSS	string_search	-	-	-	894	S	F	1	-	1|COSMIC;1/323|ICGC;1/370|TCGA	benign	DOID:4159 / skin cancer	ICGC;TCGA;COSMIC	TCGA-EE-A2MD	21946352	-	-
O00222	GRM8	Metabotropic glutamate receptor 8	908	Y	1--33	Membrane	892	NTSS	string_search	-	-	-	894	S	P	1	-	1/202|TCGA	possibly damaging	DOID:3571 / liver cancer	TCGA	TCGA-FV-A2QR	-	-	-
O00222	GRM8	Metabotropic glutamate receptor 8	908	Y	1--33	Membrane	892	NTSS	string_search	-	-	-	894	S	Y	1	-	1|COSMIC	benign	DOID:1324 / lung cancer	COSMIC	-	22980975	-	-
O00237	RNF103	E3 ubiquitin-protein ligase RNF103	685	N	-	Membrane	100	NFSG	NetNGlyc_prediction / string_search	-	-	+	102	S	G	1	-	1|COSMIC	possibly damaging	DOID:219 / colon cancer	COSMIC	-	22895193	-	-
O00237	RNF103	E3 ubiquitin-protein ligase RNF103	685	N	-	Membrane	398	NTTT	NetNGlyc_prediction / string_search	-	-	+	398	N	T	1	-	1/665|IntOGen;1|COSMIC	probably damaging	DOID:1324 / lung cancer	COSMIC;IntOGen	-	-	-	-
O00237	RNF103	E3 ubiquitin-protein ligase RNF103	685	N	-	Membrane	398	NTTT	NetNGlyc_prediction / string_search	-	-	+	400	T	A	1	-	1/248|TCGA;1|COSMIC;1/230|IntOGen	probably damaging	DOID:363 / uterine cancer	TCGA;COSMIC;IntOGen	TCGA-A5-A0GI	-	-	-
O00237	RNF103	E3 ubiquitin-protein ligase RNF103	685	N	-	Membrane	537	NDSE	string_search	-	-	-	539	S	L	1	-	1|COSMIC;1/198|TCGA	possibly damaging	DOID:4362 / cervical cancer;DOID:219 / colon cancer	TCGA;COSMIC	TCGA-FU-A3HZ	-	-	-
O00254	F2RL2	Proteinase-activated receptor 3	374	Y	1--21	Membrane	82	NATM	UniProt-Manual_assertion / string_search	-	-	-	82	N	I	1	-	1|COSMIC	probably damaging	DOID:1324 / lung cancer	COSMIC	-	22980975	-	-
O00294	TULP1	Tubby-related protein 1	542	N	-	Cytoplasm;Membrane;Secreted	358	NLSR	string_search	-	-	-	359	L	P	1	-	1/404|TCGA;1/411|ICGC	probably damaging	DOID:1781 / thyroid cancer	ICGC;TCGA	TCGA-EM-A4FM	-	-	-
O00295	TULP2	Tubby-related protein 2	520	N	-	Cytoplasm;Secreted	146	NGSV	NetNGlyc_prediction / string_search	-	-	+	148	S	F	1	-	2/370|TCGA	probably damaging	DOID:4159 / skin cancer	TCGA	TCGA-GN-A266;TCGA-GF-A6C9	-	-	-
O00299	CLIC1	Chloride intracellular channel protein 1	241	N	-	Cytoplasm;Membrane;Nucleus	42	NVTT	NetNGlyc_prediction / string_search	-	-	+	42	N	H	1	-	1/261|TCGA;1|COSMIC;1/264|ICGC	possibly damaging	DOID:10283 / prostate cancer	ICGC;TCGA;COSMIC	TCGA-G9-6353	-	-	-
O00308	WWP2	NEDD4-like E3 ubiquitin-protein ligase WWP2	870	N	-	Nucleus	74	NVTA	NetNGlyc_prediction / string_search	-	-	+++	76	T	M	1	-	1/22|IntOGen;1/508|TCGA;1|COSMIC	probably damaging	DOID:10534 / stomach cancer;DOID:11934 / head and neck cancer	TCGA;COSMIC;IntOGen	TCGA-RS-A6TO	22037554	-	-
O00322	UPK1A	Uroplakin-1a	258	N	-	Membrane	170	NFTS	UniProt-Manual_assertion / NetNGlyc_prediction / string_search	-	-	++	172	T	M	1	-	1/1148|IntOGen;1/1071|ICGC;1|COSMIC	probably damaging	DOID:1612 / breast cancer	ICGC;COSMIC;IntOGen	-	22722201	-	-
O00329	PIK3CD	Phosphatidylinositol 4,5-bisphosphate 3-kinase catalytic subunit delta isoform	1044	N	-	Cytoplasm	948	NNSE	string_search	PI3K/PI4K.	-	-	948	N	K	1	-	1|COSMIC	possibly damaging	DOID:2531 / hematologic cancer	COSMIC	-	23292937	-	-
O00391	QSOX1	Sulfhydryl oxidase 1	747	Y	1--29	Membrane;Secreted	130	NGSG	UniProt-PubMed:16335952;PubMed:19139490 / NetNGlyc_prediction / string_search	-	-	+	132	S	L	1	-	1/323|ICGC;1/370|TCGA	possibly damaging	DOID:4159 / skin cancer	ICGC;TCGA	TCGA-FR-A69P	-	-	-
O00408	PDE2A	cGMP-dependent 3',5'-cyclic phosphodiesterase	941	N	-	Cytoplasm;Membrane	423	NLSN	NetNGlyc_prediction / string_search	GAF 2.	-	+	425	S	R	1	-	1/168|TCGA	probably damaging	DOID:263 / kidney cancer	TCGA	TCGA-BQ-7051	-	-	-
O00408	PDE2A	cGMP-dependent 3',5'-cyclic phosphodiesterase	941	N	-	Cytoplasm;Membrane	704	NNSF	string_search	-	-	-	704	N	S	1	-	1|COSMIC	probably damaging	DOID:1324 / lung cancer	COSMIC	-	-	-	-
O00408	PDE2A	cGMP-dependent 3',5'-cyclic phosphodiesterase	941	N	-	Cytoplasm;Membrane	704	NNSF	string_search	-	-	-	704	N	Y	1	-	1/289|TCGA;1/289|ICGC	probably damaging	DOID:10534 / stomach cancer	ICGC;TCGA	TCGA-CG-4436	-	-	-
O00408	PDE2A	cGMP-dependent 3',5'-cyclic phosphodiesterase	941	N	-	Cytoplasm;Membrane	910	NNSL	string_search	-	-	-	912	S	L	1	-	1/289|TCGA;1/289|ICGC	probably damaging	DOID:10534 / stomach cancer	ICGC;TCGA	TCGA-CG-5721	-	-	-
O00409	FOXN3	Forkhead box protein N3	490	N	-	Nucleus	165	NLSL	NetNGlyc_prediction / string_search	-	-	++	167	S	L	1	-	1|COSMIC	-	DOID:1324 / lung cancer	COSMIC	-	22980975	-	-
O00409	FOXN3	Forkhead box protein N3	490	N	-	Nucleus	472	NITN	NetNGlyc_prediction / string_search	-	-	+	474	T	N	1	-	1/105|ICGC;1|COSMIC	probably damaging	DOID:1993 / rectum cancer;DOID:263 / kidney cancer	ICGC;COSMIC	-	-	-	-
O00409	FOXN3	Forkhead box protein N3	490	N	-	Nucleus	472	NITN	NetNGlyc_prediction / string_search	-	-	+	474	T	P	1	-	1|COSMIC;1/105|ICGC	probably damaging	DOID:1993 / rectum cancer;DOID:263 / kidney cancer	ICGC;COSMIC	-	-	-	-
O00410	IPO5	Importin-5	1097	N	-	Cytoplasm;Nucleus	226	NDSC	NetNGlyc_prediction / string_search	-	-	++	226	N	D	1	-	1|COSMIC;1/248|TCGA	benign	DOID:363 / uterine cancer	TCGA;COSMIC	TCGA-D1-A17U	-	-	-
O00410	IPO5	Importin-5	1097	N	-	Cytoplasm;Nucleus	226	NDSC	NetNGlyc_prediction / string_search	-	-	++	228	S	L	1	-	1/323|ICGC;1/370|TCGA	-	DOID:4159 / skin cancer	ICGC;TCGA	TCGA-EE-A2MP	-	-	-
O00410	IPO5	Importin-5	1097	N	-	Cytoplasm;Nucleus	967	NATE	NetNGlyc_prediction / string_search	-	-	++	967	N	S	1	-	1|COSMIC;1/105|ICGC	-	DOID:1993 / rectum cancer;DOID:263 / kidney cancer	ICGC;COSMIC	-	-	-	-
O00410	IPO5	Importin-5	1097	N	-	Cytoplasm;Nucleus	967	NATE	NetNGlyc_prediction / string_search	-	-	++	969	T	I	1	-	1/508|TCGA	-	DOID:11934 / head and neck cancer	TCGA	TCGA-CV-5970	-	-	-
O00411	POLRMT	DNA-directed RNA polymerase, mitochondrial	1230	N	-	-	369	NTSK	NetNGlyc_prediction / string_search	-	-	+	369	N	S	1	-	1|COSMIC	benign	DOID:2531 / hematologic cancer	COSMIC	-	24145436	-	-
O00425	IGF2BP3	Insulin-like growth factor 2 mRNA-binding protein 3	579	N	-	Cytoplasm;Nucleus	146	NFTL	NetNGlyc_prediction / string_search	-	-	++	148	T	I	1	-	1/370|TCGA;1/323|ICGC	benign	DOID:4159 / skin cancer	ICGC;TCGA	TCGA-GN-A26C	-	-	-
O00443	PIK3C2A	Phosphatidylinositol 4-phosphate 3-kinase C2 domain-containing subunit alpha	1686	N	-	Cytoplasm;Membrane;Nucleus	294	NVSS	NetNGlyc_prediction / string_search	-	-	+	296	S	L	1	-	1/168|TCGA	benign	DOID:263 / kidney cancer	TCGA	TCGA-AL-3466	-	-	-
O00443	PIK3C2A	Phosphatidylinositol 4-phosphate 3-kinase C2 domain-containing subunit alpha	1686	N	-	Cytoplasm;Membrane;Nucleus	359	NGTS	NetNGlyc_prediction / string_search	-	-	++	359	N	S	1	-	1|COSMIC;1/665|IntOGen	benign	DOID:1324 / lung cancer	COSMIC;IntOGen	-	22941189;20668451	-	-
O00444	PLK4	Serine/threonine-protein kinase PLK4	970	N	-	Cytoplasm;Nucleus	669	NISR	NetNGlyc_prediction / string_search	-	-	+	669	N	K	1	-	1/168|TCGA;1/156|ICGC	possibly damaging	DOID:263 / kidney cancer	ICGC;TCGA	TCGA-A4-7996	-	-	-
O00451	GFRA2	GDNF family receptor alpha-2	464	Y	1--21	Membrane	357	NGTD	UniProt-Manual_assertion / NetNGlyc_prediction / string_search	-	-	+	359	T	M	1	-	1|COSMIC	probably damaging	DOID:10283 / prostate cancer	COSMIC	-	22610119	-	-
O00469	PLOD2	Procollagen-lysine,2-oxoglutarate 5-dioxygenase 2	737	Y	1--25	Membrane	209	NITL	UniProt-PubMed:19159218 / NetNGlyc_prediction / string_search	-	-	+	211	T	A	1	-	1/248|TCGA;1|COSMIC	probably damaging	DOID:363 / uterine cancer	TCGA;COSMIC	TCGA-D1-A103	-	-	-
O00472	ELL2	RNA polymerase II elongation factor ELL2	640	N	-	Nucleus	500	NNSS	string_search	-	-	-	502	S	A	1	-	1|COSMIC	benign	DOID:263 / kidney cancer	COSMIC	-	23797736	-	-
O00476	SLC17A3	Sodium-dependent phosphate transport protein 4	420	N	-	Membrane	68	NSTS	UniProt-Manual_assertion / NetNGlyc_prediction / string_search	-	-	++	70	T	I	1	-	1/665|IntOGen;1|COSMIC	probably damaging	DOID:1324 / lung cancer	COSMIC;IntOGen	-	-	-	-
O00478	BTN3A3	Butyrophilin subfamily 3 member A3	584	Y	1--29	Membrane	476	NATD	string_search	B30.2/SPRY.	-	-	478	T	I	1	-	1/230|IntOGen;1/248|TCGA;1|COSMIC	benign	DOID:363 / uterine cancer	TCGA;COSMIC;IntOGen	TCGA-D1-A17S	-	-	-
O00505	KPNA3	Importin subunit alpha-4	521	N	-	Cytoplasm;Nucleus	79	NATS	NetNGlyc_prediction / string_search	-	-	++	81	T	K	1	-	1/665|IntOGen;1/178|TCGA;1/289|ICGC;1|COSMIC	benign	DOID:1324 / lung cancer	ICGC;TCGA;COSMIC;IntOGen	TCGA-85-6561	-	-	-
O00506	STK25	Serine/threonine-protein kinase 25	426	N	-	Cytoplasm	40	NHTK	NetNGlyc_prediction / string_search	Protein kinase.	-	+++	42	T	I	1	-	1|COSMIC	probably damaging	DOID:1324 / lung cancer	COSMIC	-	22980975	-	-
O00507	USP9Y	Probable ubiquitin carboxyl-terminal hydrolase FAF-Y	2555	N	-	Cytoplasm	244	NGSA	string_search	-	-	-	244	N	T	1	-	1/168|TCGA	-	DOID:263 / kidney cancer	TCGA	TCGA-BQ-5877	-	-	-
O00512	BCL9	B-cell CLL/lymphoma 9 protein	1426	N	-	Nucleus	247	NSSQ	NetNGlyc_prediction / string_search	-	-	+	247	N	D	1	-	1|COSMIC	benign	DOID:1612 / breast cancer	COSMIC	-	20668451	-	-
O00533	CHL1	Neural cell adhesion molecule L1-like protein	1208	Y	1--24	Membrane;Secreted	1055	NDSI	string_search	-	-	-	1055	N	Y	1	-	1/268|ICGC;1/291|TCGA;1/492|IntOGen;2|COSMIC	probably damaging	DOID:1319 / brain cancer;DOID:3070 / malignant glioma	ICGC;TCGA;COSMIC;IntOGen	TCGA-26-5139	23917401	-	-
O00533	CHL1	Neural cell adhesion molecule L1-like protein	1208	Y	1--24	Membrane;Secreted	1055	NDSI	string_search	-	-	-	1057	S	N	1	-	1|COSMIC	probably damaging	DOID:4159 / skin cancer	COSMIC	-	21984974	-	-
O00533	CHL1	Neural cell adhesion molecule L1-like protein	1208	Y	1--24	Membrane;Secreted	1197	NGSS	NetNGlyc_prediction / string_search	-	-	+	1199	S	R	1	-	1|COSMIC	probably damaging	DOID:219 / colon cancer	COSMIC	-	-	-	-
O00533	CHL1	Neural cell adhesion molecule L1-like protein	1208	Y	1--24	Membrane;Secreted	299	NVSY	UniProt-Manual_assertion / NetNGlyc_prediction / string_search	-	-	++	301	S	F	1	-	1|COSMIC	probably damaging	DOID:1324 / lung cancer	COSMIC	-	22980975	-	-
O00533	CHL1	Neural cell adhesion molecule L1-like protein	1208	Y	1--24	Membrane;Secreted	367	NGSP	string_search	-	-	---	369	S	Y	1	-	1|COSMIC	benign	DOID:1324 / lung cancer	COSMIC	-	22975805	-	-
O00533	CHL1	Neural cell adhesion molecule L1-like protein	1208	Y	1--24	Membrane;Secreted	482	NRTT	UniProt-PubMed:16335952 / NetNGlyc_prediction / string_search	-	-	+	482	N	K	1	-	1/95|ICGC	benign	DOID:5041 / esophageal cancer	ICGC	-	-	-	-
O00533	CHL1	Neural cell adhesion molecule L1-like protein	1208	Y	1--24	Membrane;Secreted	575	NLTI	NetNGlyc_prediction / string_search	-	-	+	575	N	D	1	-	1/289|TCGA;1/289|ICGC	benign	DOID:10534 / stomach cancer	ICGC;TCGA	TCGA-BR-4280	-	-	-
O00533	CHL1	Neural cell adhesion molecule L1-like protein	1208	Y	1--24	Membrane;Secreted	625	NRSV	NetNGlyc_prediction / string_search	-	-	+	627	S	R	1	-	1/665|IntOGen	probably damaging	DOID:1324 / lung cancer	IntOGen	-	-	-	-
O00533	CHL1	Neural cell adhesion molecule L1-like protein	1208	Y	1--24	Membrane;Secreted	767	NHTL	UniProt-PubMed:16335952 / string_search	-	-	-	767	N	H	1	-	1|COSMIC	probably damaging	DOID:219 / colon cancer	COSMIC	-	-	-	-
O00541	PES1	Pescadillo homolog	588	N	-	Nucleus	455	NESE	NetNGlyc_prediction / string_search	-	-	++	457	S	L	1	-	1/1071|ICGC;1|COSMIC;1/977|TCGA	benign	DOID:1612 / breast cancer	ICGC;TCGA;COSMIC	TCGA-AC-A23H	-	-	-
O00555	CACNA1A	Voltage-dependent P/Q-type calcium channel subunit alpha-1A	2505	N	-	Membrane	834	NNTN	string_search	-	-	-	836	T	N	1	-	1|COSMIC	probably damaging	DOID:1324 / lung cancer	COSMIC	-	-	-	-
O00566	MPHOSPH10	U3 small nucleolar ribonucleoprotein protein MPP10	681	N	-	Nucleus	154	NSSK	NetNGlyc_prediction / string_search	-	-	++	154	N	S	1	0.02	1|COSMIC	benign	DOID:1793 / pancreatic cancer	COSMIC	-	21750719	-	-
O00566	MPHOSPH10	U3 small nucleolar ribonucleoprotein protein MPP10	681	N	-	Nucleus	154	NSSK	NetNGlyc_prediction / string_search	-	-	++	156	S	N	1	-	1/98|IntOGen;1/130|TCGA;1|COSMIC;1/233|ICGC	benign	DOID:11054 / urinary bladder cancer	ICGC;TCGA;COSMIC;IntOGen	TCGA-BT-A3PH	-	-	-
O00571	DDX3X	ATP-dependent RNA helicase DDX3X	662	N	-	Cytoplasm;Membrane;Nucleus	551	NITK	NetNGlyc_prediction / string_search	Helicase C-terminal.	-	++	551	N	H	1	-	1/181|ICGC;1/316|IntOGen	probably damaging	DOID:2394 / ovarian cancer	ICGC;IntOGen	-	-	-	-
O00587	MFNG	Beta-1,3-N-acetylglucosaminyltransferase manic fringe	321	N	-	Membrane	29	NLSP	string_search	-	-	---	31	S	F	1	-	1/370|TCGA;1/323|ICGC	possibly damaging	DOID:4159 / skin cancer	ICGC;TCGA	TCGA-EE-A29S	-	-	-
O00590	ACKR2	Atypical chemokine receptor 2	384	N	-	Membrane	19	NSSF	UniProt-Manual_assertion / string_search	-	-	-	19	N	I	1	-	1/323|ICGC;1/370|TCGA	probably damaging	DOID:4159 / skin cancer	ICGC;TCGA	TCGA-EE-A3AE	-	-	-
O00590	ACKR2	Atypical chemokine receptor 2	384	N	-	Membrane	19	NSSF	UniProt-Manual_assertion / string_search	-	-	-	21	S	R	1	-	1/404|ICGC;1/451|TCGA;1|COSMIC;1/417|IntOGen	probably damaging	DOID:263 / kidney cancer	ICGC;TCGA;COSMIC;IntOGen	TCGA-BP-4756	-	-	-
O00590	ACKR2	Atypical chemokine receptor 2	384	N	-	Membrane	267	NLTL	NetNGlyc_prediction / string_search	-	-	+++	269	T	I	1	-	1/370|TCGA;1/323|ICGC	benign	DOID:4159 / skin cancer	ICGC;TCGA	TCGA-D3-A5GR	-	-	-
O00591	GABRP	Gamma-aminobutyric acid receptor subunit pi	440	Y	1--16	Membrane	145	NGTV	UniProt-Manual_assertion / NetNGlyc_prediction / string_search	-	-	+	147	T	M	1	-	1|COSMIC	probably damaging	DOID:2531 / hematologic cancer	COSMIC	-	23415222	-	-
O00591	GABRP	Gamma-aminobutyric acid receptor subunit pi	440	Y	1--16	Membrane	356	NSSI	string_search	-	-	-	358	S	F	1	-	1|COSMIC	benign	DOID:4159 / skin cancer	COSMIC	-	22842228	-	-
O00591	GABRP	Gamma-aminobutyric acid receptor subunit pi	440	Y	1--16	Membrane	43	NLTA	UniProt-Manual_assertion / NetNGlyc_prediction / string_search	-	-	++	43	N	K	1	-	1|COSMIC	benign	DOID:10283 / prostate cancer	COSMIC	-	22610119	-	-
O00592	PODXL	Podocalyxin	558	Y	1--22	Membrane	104	NTTV	UniProt-Manual_assertion / NetNGlyc_prediction / string_search	-	-	+++	104	N	S	1	-	1/370|TCGA;1/323|ICGC	benign	DOID:4159 / skin cancer	ICGC;TCGA	TCGA-EE-A3J5	-	-	-
O00629	KPNA4	Importin subunit alpha-3	521	N	-	Cytoplasm;Nucleus	394	NLTI	NetNGlyc_prediction / string_search	-	-	++	396	T	I	1	-	1|COSMIC;1/248|TCGA	probably damaging	DOID:363 / uterine cancer	TCGA;COSMIC	TCGA-AP-A059	-	-	-
O00629	KPNA4	Importin subunit alpha-3	521	N	-	Cytoplasm;Nucleus	509	NSSA	string_search	-	-	-	511	S	Y	1	-	1/198|TCGA	possibly damaging	DOID:4362 / cervical cancer	TCGA	TCGA-C5-A7CL	-	-	-
O00635	TRIM38	E3 ubiquitin-protein ligase TRIM38	465	N	-	-	275	NVSK	NetNGlyc_prediction / string_search	B30.2/SPRY.	-	++	277	S	F	1	-	1/178|TCGA;1|COSMIC;1/665|IntOGen;1/289|ICGC	probably damaging	DOID:1324 / lung cancer	ICGC;TCGA;COSMIC;IntOGen	TCGA-70-6722	-	-	-
O00716	E2F3	Transcription factor E2F3	465	N	-	Nucleus	396	NLSP	string_search	-	-	---	396	N	K	1	-	1/156|ICGC;1/168|TCGA	benign	DOID:263 / kidney cancer	ICGC;TCGA	TCGA-A4-A5Y0	-	-	-
O00750	PIK3C2B	Phosphatidylinositol 4-phosphate 3-kinase C2 domain-containing subunit beta	1634	N	-	Cytoplasm;Membrane;Nucleus	104	NHST	NetNGlyc_prediction / string_search	-	-	+	104	N	S	1	-	1/323|ICGC;1/370|TCGA	benign	DOID:4159 / skin cancer	ICGC;TCGA	TCGA-EE-A3AB	-	-	-
O00750	PIK3C2B	Phosphatidylinositol 4-phosphate 3-kinase C2 domain-containing subunit beta	1634	N	-	Cytoplasm;Membrane;Nucleus	104	NHST	NetNGlyc_prediction / string_search	-	-	+	106	S	F	1	-	1/198|TCGA	benign	DOID:4362 / cervical cancer	TCGA	TCGA-HM-A4S6	-	-	-
O00754	MAN2B1	Lysosomal alpha-mannosidase	1011	Y	1--49	-	310	NHTV	UniProt-Manual_assertion / NetNGlyc_prediction / string_search	-	-	++	312	T	I	1	0.32	1|COSMIC	benign	DOID:10283 / prostate cancer	COSMIC	-	23265383	-	-
O00754	MAN2B1	Lysosomal alpha-mannosidase	1011	Y	1--49	-	930	NLSA	UniProt-PubMed:12754519 / string_search	-	-	-	932	S	R	1	-	1/665|IntOGen	probably damaging	DOID:1324 / lung cancer	IntOGen	-	-	-	-
O00755	WNT7A	Protein Wnt-7a	349	Y	1--31	Secreted	295	NKTA	UniProt-Manual_assertion / NetNGlyc_prediction / string_search	-	-	++	297	T	P	1	-	1/323|ICGC;1/370|TCGA	probably damaging	DOID:4159 / skin cancer	ICGC;TCGA	TCGA-D3-A51G	-	-	-
O00763	ACACB	Acetyl-CoA carboxylase 2	2458	N	-	Membrane;Nucleus	1582	NTSV	string_search	-	-	---	1582	N	S	1	-	1|COSMIC	possibly damaging	DOID:5672 / large intestine cancer	COSMIC	-	-	-	-
O00763	ACACB	Acetyl-CoA carboxylase 2	2458	N	-	Membrane;Nucleus	883	NKTC	NetNGlyc_prediction / string_search	-	-	+	885	T	M	1	-	1/147|TCGA	probably damaging	DOID:1793 / pancreatic cancer	TCGA	TCGA-IB-7651	-	-	-
O14490	DLGAP1	Disks large-associated protein 1	977	N	-	Membrane	588	NSTE	NetNGlyc_prediction / string_search	-	-	+	590	T	A	1	-	1|COSMIC	probably damaging	DOID:219 / colon cancer	COSMIC	-	-	-	-
O14490	DLGAP1	Disks large-associated protein 1	977	N	-	Membrane	588	NSTE	NetNGlyc_prediction / string_search	-	-	+	590	T	I	1	-	1|COSMIC	probably damaging	DOID:4159 / skin cancer	COSMIC	-	-	-	-
O14497	ARID1A	AT-rich interactive domain-containing protein 1A	2285	N	-	Nucleus	1705	NLSQ	string_search	-	-	-	1707	S	G	1	-	1|COSMIC;1|COSMIC	-	DOID:2531 / hematologic cancer	COSMIC	-	23856246	-	-
O14497	ARID1A	AT-rich interactive domain-containing protein 1A	2285	N	-	Nucleus	2066	NISG	string_search	-	-	-	2066	N	D	1	-	1|COSMIC;1|COSMIC	probably damaging	DOID:2394 / ovarian cancer;DOID:11054 / urinary bladder cancer	COSMIC	-	20942669;23650517	-	-
O14497	ARID1A	AT-rich interactive domain-containing protein 1A	2285	N	-	Nucleus	2066	NISG	string_search	-	-	-	2068	S	L	1	-	1|COSMIC	probably damaging	DOID:1793 / pancreatic cancer	COSMIC	-	-	-	-
O14497	ARID1A	AT-rich interactive domain-containing protein 1A	2285	N	-	Nucleus	2066	NISG	string_search	-	-	-	2068	S	W	1	-	1/202|TCGA	probably damaging	DOID:3571 / liver cancer	TCGA	TCGA-UB-A7MD	-	-	-
O14497	ARID1A	AT-rich interactive domain-containing protein 1A	2285	N	-	Nucleus	629	NLSL	NetNGlyc_prediction / string_search	-	-	+	629	N	K	1	-	1|COSMIC	possibly damaging	DOID:2531 / hematologic cancer	COSMIC	-	23292937	-	-
O14497	ARID1A	AT-rich interactive domain-containing protein 1A	2285	N	-	Nucleus	956	NNSA	string_search	-	-	---	956	N	Y	1	-	1|COSMIC	probably damaging	DOID:1324 / lung cancer	COSMIC	-	22980975	-	-
O14498	ISLR	Immunoglobulin superfamily containing leucine-rich repeat protein	428	Y	1--18	Secreted	120	NLSA	NetNGlyc_prediction / string_search	-	-	+	121	L	P	1	-	1/289|TCGA	probably damaging	DOID:10534 / stomach cancer	TCGA	TCGA-BR-4188	-	-	-
O14511	NRG2	Pro-neuregulin-2, membrane-bound isoform	850	N	-	Membrane;Secreted	278	NRSR	UniProt-Manual_assertion / NetNGlyc_prediction / string_search	-	-	++	280	S	G	1	-	1/217|TCGA;1|COSMIC;1/216|ICGC	benign	DOID:219 / colon cancer;DOID:5672 / large intestine cancer	ICGC;TCGA;COSMIC	TCGA-D5-6540	-	-	-
O14513	NCKAP5	Nck-associated protein 5	1909	N	-	-	1093	NDSA	NetNGlyc_prediction / string_search	-	-	+	1093	N	Y	1	0.19	1/411|ICGC;1|COSMIC;1|COSMIC;1/216|ICGC;1/198|TCGA;1/75|ICGC;1/217|TCGA	probably damaging	DOID:4362 / cervical cancer;DOID:219 / colon cancer;DOID:2531 / hematologic cancer;DOID:1781 / thyroid cancer	ICGC;TCGA;COSMIC	TCGA-AM-5820;TCGA-C5-A3HE	-	-	-
O14513	NCKAP5	Nck-associated protein 5	1909	N	-	-	1732	NRST	string_search	-	-	---	1734	S	L	1	-	1|COSMIC;1/248|TCGA	possibly damaging	DOID:363 / uterine cancer	TCGA;COSMIC	TCGA-AP-A0LM	-	-	-
O14513	NCKAP5	Nck-associated protein 5	1909	N	-	-	699	NSTP	string_search	-	-	---	699	N	I	1	-	1/289|ICGC;1/289|TCGA	probably damaging	DOID:10534 / stomach cancer	ICGC;TCGA	TCGA-BR-4362	-	-	-
O14513	NCKAP5	Nck-associated protein 5	1909	N	-	-	779	NISC	NetNGlyc_prediction / string_search	-	-	+	781	S	L	1	-	1/323|ICGC;1/370|TCGA	possibly damaging	DOID:4159 / skin cancer	ICGC;TCGA	TCGA-ER-A194	-	-	-
O14514	BAI1	Brain-specific angiogenesis inhibitor 1	1584	Y	1--30	Membrane	607	NATG	UniProt-Manual_assertion / string_search	-	-	--	607	N	K	1	-	1|COSMIC	probably damaging	DOID:219 / colon cancer	COSMIC	-	22895193	-	-
O14522	PTPRT	Receptor-type tyrosine-protein phosphatase T	1441	Y	1--25	Membrane	1162	NISR	NetNGlyc_prediction / string_search	-	-	+	1164	S	N	1	-	1|COSMIC;1/217|TCGA;1/216|ICGC	benign	DOID:219 / colon cancer	ICGC;TCGA;COSMIC	TCGA-A6-5661	-	-	-
O14522	PTPRT	Receptor-type tyrosine-protein phosphatase T	1441	Y	1--25	Membrane	1268	NCSS	NetNGlyc_prediction / string_search	Tyrosine-protein phosphatase 2.	-	+	1270	S	F	1	-	1/370|TCGA;1/323|ICGC	probably damaging	DOID:4159 / skin cancer	ICGC;TCGA	TCGA-D3-A2JH	-	-	-
O14522	PTPRT	Receptor-type tyrosine-protein phosphatase T	1441	Y	1--25	Membrane	421	NLTV	UniProt-Manual_assertion / NetNGlyc_prediction / string_search	-	-	++	421	N	T	1	-	1|COSMIC	probably damaging	DOID:5041 / esophageal cancer	COSMIC	-	23525077	-	-
O14522	PTPRT	Receptor-type tyrosine-protein phosphatase T	1441	Y	1--25	Membrane	510	NETN	UniProt-Manual_assertion / NetNGlyc_prediction / string_search	-	-	++	510	N	K	1	-	1|COSMIC	benign	DOID:1324 / lung cancer	COSMIC	-	22980975	-	-
O14522	PTPRT	Receptor-type tyrosine-protein phosphatase T	1441	Y	1--25	Membrane	510	NETN	UniProt-Manual_assertion / NetNGlyc_prediction / string_search	-	-	++	512	T	I	1	-	1/370|TCGA;1/323|ICGC	probably damaging	DOID:4159 / skin cancer	ICGC;TCGA	TCGA-EE-A29P	-	-	-
O14522	PTPRT	Receptor-type tyrosine-protein phosphatase T	1441	Y	1--25	Membrane	547	NETH	UniProt-Manual_assertion / NetNGlyc_prediction / string_search	-	-	+	547	N	S	1	-	1/147|TCGA	benign	DOID:1793 / pancreatic cancer	TCGA	TCGA-FB-A78T	-	-	-
O14522	PTPRT	Receptor-type tyrosine-protein phosphatase T	1441	Y	1--25	Membrane	654	NASS	UniProt-Manual_assertion / string_search	-	-	-	656	S	F	1	-	1|COSMIC	probably damaging	DOID:4159 / skin cancer;DOID:1909 / melanoma	ClinVar;COSMIC	-	21499247;19074898	-	-
O14525	ASTN1	Astrotactin-1	1302	Y	1--21	Membrane	226	NSSG	UniProt-Manual_assertion / NetNGlyc_prediction / string_search	-	-	+	226	N	K	1	-	1|COSMIC	benign	DOID:1324 / lung cancer	COSMIC	-	22980975	-	-
O14525	ASTN1	Astrotactin-1	1302	Y	1--21	Membrane	453	NSSG	UniProt-Manual_assertion / NetNGlyc_prediction / string_search	-	-	+	455	S	N	1	-	1/147|TCGA	benign	DOID:1793 / pancreatic cancer	TCGA	TCGA-IB-7651	-	-	-
O14525	ASTN1	Astrotactin-1	1302	Y	1--21	Membrane	453	NSSG	UniProt-Manual_assertion / NetNGlyc_prediction / string_search	-	-	+	455	S	R	1	-	1|COSMIC	probably damaging	DOID:1324 / lung cancer	COSMIC	-	22980975	-	-
O14525	ASTN1	Astrotactin-1	1302	Y	1--21	Membrane	729	NQTL	UniProt-Manual_assertion / NetNGlyc_prediction / string_search	-	-	++	731	T	N	1	-	1/289|ICGC;1/289|TCGA	probably damaging	DOID:10534 / stomach cancer	ICGC;TCGA	TCGA-BR-A4PE	-	-	-
O14525	ASTN1	Astrotactin-1	1302	Y	1--21	Membrane	742	NHSK	UniProt-Manual_assertion / NetNGlyc_prediction / string_search	-	-	+	742	N	S	1	-	1|COSMIC;1/178|TCGA;1/289|ICGC	probably damaging	DOID:1324 / lung cancer	ICGC;TCGA;COSMIC	TCGA-60-2698	-	-	-
O14525	ASTN1	Astrotactin-1	1302	Y	1--21	Membrane	984	NQTQ	UniProt-Manual_assertion / NetNGlyc_prediction / string_search	-	-	+	984	N	T	1	-	1/323|ICGC;1/370|TCGA	probably damaging	DOID:4159 / skin cancer	ICGC;TCGA	TCGA-FS-A1Z0	-	-	-
O14525	ASTN1	Astrotactin-1	1302	Y	1--21	Membrane	984	NQTQ	UniProt-Manual_assertion / NetNGlyc_prediction / string_search	-	-	+	986	T	N	1	-	1|COSMIC;1/977|TCGA;1/1071|ICGC	probably damaging	DOID:1612 / breast cancer	ICGC;TCGA;COSMIC	TCGA-AC-A2BM	-	-	-
O14545	TRAFD1	TRAF-type zinc finger domain-containing protein 1	582	N	-	-	457	NMTA	NetNGlyc_prediction / string_search	-	-	+	457	N	K	1	-	1/1071|ICGC;1|COSMIC;1/977|TCGA;1/1148|IntOGen	probably damaging	DOID:1612 / breast cancer	ICGC;TCGA;COSMIC;IntOGen	TCGA-D8-A1JK	-	-	-
O14556	GAPDHS	Glyceraldehyde-3-phosphate dehydrogenase, testis-specific	408	N	-	Cytoplasm	221	NASC	NetNGlyc_prediction / string_search	-	-	+	221	N	S	1	-	1|COSMIC;1/248|TCGA	benign	DOID:363 / uterine cancer	TCGA;COSMIC	TCGA-BS-A0UF	-	-	-
O14576	DYNC1I1	Cytoplasmic dynein 1 intermediate chain 1	645	N	-	Cytoplasm	564	NDTE	string_search	-	-	-	566	T	P	1	-	1/316|IntOGen;1|COSMIC;1/181|ICGC	possibly damaging	DOID:2394 / ovarian cancer	ICGC;COSMIC;IntOGen	-	21720365	-	-
O14594	NCAN	Neurocan core protein	1321	Y	1--22	Secreted	122	NATL	UniProt-Manual_assertion / NetNGlyc_prediction / string_search	-	-	++	122	N	I	1	-	1/665|IntOGen;1|COSMIC;1/178|TCGA;1/289|ICGC	probably damaging	DOID:1324 / lung cancer	ICGC;TCGA;COSMIC;IntOGen	TCGA-66-2793	-	-	-
O14626	GPR171	Probable G-protein coupled receptor 171	319	N	-	Membrane	190	NFSA	NetNGlyc_prediction / string_search	-	-	++	192	S	L	1	-	1/198|TCGA	probably damaging	DOID:4362 / cervical cancer	TCGA	TCGA-IR-A3LK	-	-	-
O14626	GPR171	Probable G-protein coupled receptor 171	319	N	-	Membrane	3	NSSF	UniProt-Manual_assertion / NetNGlyc_prediction / string_search	-	-	+	5	S	L	1	-	1/323|ICGC;1/370|TCGA;1|COSMIC	possibly damaging	DOID:4159 / skin cancer;DOID:5672 / large intestine cancer	ICGC;TCGA;COSMIC	TCGA-FS-A1ZC	22810696	-	-
O14638	ENPP3	Ectonucleotide pyrophosphatase/phosphodiesterase family member 3	875	N	-	Membrane;Secreted	533	NGTH	UniProt-Manual_assertion / NetNGlyc_prediction / string_search	-	-	+	535	T	I	1	-	1|COSMIC;1/248|TCGA	probably damaging	DOID:363 / uterine cancer	TCGA;COSMIC	TCGA-B5-A0JY	-	-	-
O14638	ENPP3	Ectonucleotide pyrophosphatase/phosphodiesterase family member 3	875	N	-	Membrane;Secreted	789	NKSH	UniProt-Manual_assertion / NetNGlyc_prediction / string_search	-	-	+	789	N	D	1	-	1|COSMIC	benign	DOID:10283 / prostate cancer	COSMIC	-	22610119	-	-
O14638	ENPP3	Ectonucleotide pyrophosphatase/phosphodiesterase family member 3	875	N	-	Membrane;Secreted	789	NKSH	UniProt-Manual_assertion / NetNGlyc_prediction / string_search	-	-	+	789	N	S	1	-	1|COSMIC	possibly damaging	DOID:1324 / lung cancer	COSMIC	-	-	-	-
O14641	DVL2	Segment polarity protein dishevelled homolog DVL-2	736	N	-	Cytoplasm;Membrane	139	NVSS	NetNGlyc_prediction / string_search	-	-	++	141	S	Y	1	-	1/289|ICGC;1/289|TCGA	probably damaging	DOID:10534 / stomach cancer	ICGC;TCGA	TCGA-BR-7851	-	-	-
O14647	CHD2	Chromodomain-helicase-DNA-binding protein 2	1828	N	-	Nucleus	953	NNSG	NetNGlyc_prediction / string_search	-	-	+	953	N	S	1	-	1/244|ICGC;2|COSMIC	benign	DOID:3571 / liver cancer	ICGC;COSMIC	-	-	-	-
O14662	STX16	Syntaxin-16	325	N	-	Cytoplasm;Membrane	15	NNSI	NetNGlyc_prediction / string_search	-	-	++	17	S	F	1	-	1|COSMIC	possibly damaging	DOID:8618 / oral cavity cancer	COSMIC	-	23619168	-	-
O14672	ADAM10	Disintegrin and metalloproteinase domain-containing protein 10	748	Y	1--19	Membrane	278	NTTA	UniProt-PubMed:16263699;PubMed:19159218;PubMed:19349973 / NetNGlyc_prediction / string_search	-	-	+	278	N	S	1	-	1/508|TCGA;1/375|IntOGen	benign	DOID:0060119 / pharynx cancer;DOID:11934 / head and neck cancer	TCGA;IntOGen	TCGA-CV-7261	-	-	-
O14678	ABCD4	ATP-binding cassette sub-family D member 4	606	N	-	Membrane	93	NSTL	NetNGlyc_prediction / string_search	-	-	++	95	T	R	1	-	1/1071|ICGC;1|COSMIC;1/977|TCGA	-	DOID:1612 / breast cancer	ICGC;TCGA;COSMIC	TCGA-AQ-A54N	-	-	-
O14709	ZNF197	Zinc finger protein 197	1029	N	-	Nucleus	972	NLTV	NetNGlyc_prediction / string_search	-	-	+	974	T	A	1	-	1/289|ICGC;1/289|TCGA	benign	DOID:10534 / stomach cancer	ICGC;TCGA	TCGA-BR-4361	-	-	-
O14717	TRDMT1	tRNA (cytosine(38)-C(5))-methyltransferase	391	N	-	Nucleus	213	NISF	NetNGlyc_prediction / string_search	SAM-dependent MTase C5-type.	-	+	215	S	I	1	-	1|COSMIC	possibly damaging	DOID:1324 / lung cancer	COSMIC	-	22975805	-	-
O14727	APAF1	Apoptotic protease-activating factor 1	1248	N	-	Cytoplasm	420	NKSL	NetNGlyc_prediction / string_search	-	-	+	422	S	F	1	-	1/370|TCGA;1/323|ICGC	probably damaging	DOID:4159 / skin cancer	ICGC;TCGA	TCGA-FW-A3R5	-	-	-
O14730	RIOK3	Serine/threonine-protein kinase RIO3	519	N	-	-	445	NVSQ	NetNGlyc_prediction / string_search	Protein kinase.	-	+	447	S	L	1	0.0023	1/217|TCGA;1|COSMIC;1/216|ICGC;1|COSMIC	possibly damaging	DOID:219 / colon cancer;DOID:263 / kidney cancer	ICGC;TCGA;COSMIC	TCGA-D5-6928	-	-	-
O14744	PRMT5	Protein arginine N-methyltransferase 5	637	N	-	Cytoplasm;Nucleus	373	NASL	NetNGlyc_prediction / string_search	SAM-dependent MTase PRMT-type.	-	+	375	S	F	1	-	1/323|ICGC;1/370|TCGA	probably damaging	DOID:4159 / skin cancer	ICGC;TCGA	TCGA-D3-A1QA	-	-	-
O14753	OVOL1	Putative transcription factor Ovo-like 1	267	N	-	Nucleus	62	NMSL	NetNGlyc_prediction / string_search	-	-	+++	62	N	S	1	-	1/202|TCGA	benign	DOID:3571 / liver cancer	TCGA	TCGA-BD-A3EP	-	-	-
O14756	HSD17B6	17-beta-hydroxysteroid dehydrogenase type 6	317	Y	1--17	Membrane	256	NCST	UniProt-Manual_assertion / NetNGlyc_prediction / string_search	-	-	++	256	N	T	1	-	1/289|ICGC;1/289|TCGA	benign	DOID:10534 / stomach cancer	ICGC;TCGA	TCGA-BR-8680	-	-	-
O14772	FPGT	Fucose-1-phosphate guanylyltransferase	594	N	-	Cytoplasm	516	NKTC	NetNGlyc_prediction / string_search	-	-	+	516	N	D	1	-	1|COSMIC	benign	DOID:263 / kidney cancer	COSMIC	-	-	-	-
O14773	TPP1	Tripeptidyl-peptidase 1	563	Y	1--19	-	222	NNSQ	UniProt-PubMed:19159218 / NetNGlyc_prediction / string_search	Peptidase S53.	-	+	222	N	I	1	-	1/229|IntOGen;1|COSMIC	probably damaging	DOID:219 / colon cancer	COSMIC;IntOGen	-	-	-	-
O14773	TPP1	Tripeptidyl-peptidase 1	563	Y	1--19	-	222	NNSQ	UniProt-PubMed:19159218 / NetNGlyc_prediction / string_search	Peptidase S53.	-	+	224	S	N	1	-	1|COSMIC	probably damaging	DOID:219 / colon cancer	COSMIC	-	22895193	-	-
O14773	TPP1	Tripeptidyl-peptidase 1	563	Y	1--19	-	443	NASG	UniProt-PubMed:12754519;PubMed:19038966;PubMed:19038967;PubMed:19159218 / string_search	Peptidase S53.	-	-	445	S	N	1	-	1|COSMIC	possibly damaging	DOID:219 / colon cancer	COSMIC	-	23856246	-	-
O14792	HS3ST1	Heparan sulfate glucosamine 3-O-sulfotransferase 1	307	Y	1--20	-	242	NASN	UniProt-Manual_assertion / string_search	-	-	-	244	S	L	1	-	1/370|TCGA;1/323|ICGC	probably damaging	DOID:4159 / skin cancer	ICGC;TCGA	TCGA-ER-A194	-	-	-
O14793	MSTN	Growth/differentiation factor 8	375	Y	1--23	Secreted	71	NISK	UniProt-Manual_assertion / NetNGlyc_prediction / string_search	-	-	+++	73	S	N	1	-	1/230|IntOGen;1/248|TCGA;1|COSMIC	probably damaging	DOID:363 / uterine cancer	TCGA;COSMIC;IntOGen	TCGA-A5-A0VP	-	-	-
O14795	UNC13B	Protein unc-13 homolog B	1591	N	-	Cytoplasm;Membrane	657	NSSD	NetNGlyc_prediction / string_search	-	-	+	659	S	A	1	-	1|COSMIC	possibly damaging	DOID:219 / colon cancer	COSMIC	-	-	-	-
O14798	TNFRSF10C	Tumor necrosis factor receptor superfamily member 10C	259	Y	1--25	Membrane	156	NATV	UniProt-Manual_assertion / NetNGlyc_prediction / string_search	-	-	+	156	N	S	1	-	1/216|ICGC;1/217|TCGA;1|COSMIC	benign	DOID:219 / colon cancer;DOID:5672 / large intestine cancer	ICGC;TCGA;COSMIC	TCGA-AD-6895	-	-	-
O14798	TNFRSF10C	Tumor necrosis factor receptor superfamily member 10C	259	Y	1--25	Membrane	184	NTSP	string_search	-	-	---	184	N	T	1	-	1/198|TCGA;1/66|TCGA;1|COSMIC;1/168|TCGA	possibly damaging	DOID:4159 / skin cancer;DOID:4362 / cervical cancer;DOID:263 / kidney cancer	TCGA;COSMIC	TCGA-BQ-5891;TCGA-KN-8419;TCGA-DS-A1OA	22622578	-	-
O14827	RASGRF2	Ras-specific guanine nucleotide-releasing factor 2	1237	N	-	Cytoplasm;Membrane	1170	NFTE	NetNGlyc_prediction / string_search	Ras-GEF.	-	+	1170	N	H	1	-	1/264|ICGC;1/261|TCGA;1|COSMIC	probably damaging	DOID:10283 / prostate cancer	ICGC;TCGA;COSMIC	TCGA-EJ-5518	-	-	-
O14830	PPEF2	Serine/threonine-protein phosphatase with EF-hands 2	753	N	-	Cytoplasm	653	NRSN	NetNGlyc_prediction / string_search	-	-	++	653	N	D	1	-	1/370|TCGA;1/323|ICGC	probably damaging	DOID:4159 / skin cancer	ICGC;TCGA	TCGA-FS-A1ZW	-	-	-
O14843	FFAR3	Free fatty acid receptor 3	346	N	-	Membrane	242	NVSH	NetNGlyc_prediction / string_search	-	-	+++	242	N	K	1	-	1/665|IntOGen;1/178|TCGA;1/289|ICGC;1|COSMIC	probably damaging	DOID:1324 / lung cancer	ICGC;TCGA;COSMIC;IntOGen	TCGA-22-1016	-	-	-
O14867	BACH1	Transcription regulator protein BACH1	736	N	-	Nucleus	312	NSSI	NetNGlyc_prediction / string_search	-	-	+	314	S	F	1	-	1/147|TCGA	benign	DOID:1793 / pancreatic cancer	TCGA	TCGA-IB-AAUU	-	-	-
O14867	BACH1	Transcription regulator protein BACH1	736	N	-	Nucleus	342	NTTV	NetNGlyc_prediction / string_search	-	-	+	342	N	H	1	-	1|COSMIC;1/214|IntOGen;1|COSMIC	benign	DOID:1793 / pancreatic cancer	COSMIC;IntOGen	-	23103869	-	-
O14880	MGST3	Microsomal glutathione S-transferase 3	152	N	-	Membrane	28	NVSK	NetNGlyc_prediction / string_search	-	-	+++	28	N	S	1	-	1/1148|IntOGen	possibly damaging	DOID:1612 / breast cancer	IntOGen	-	-	-	-
O14894	TM4SF5	Transmembrane 4 L6 family member 5	197	N	-	Membrane	138	NRTL	UniProt-Manual_assertion / NetNGlyc_prediction / string_search	-	-	++	138	N	D	1	-	1/289|TCGA;1/289|ICGC	benign	DOID:10534 / stomach cancer	ICGC;TCGA	TCGA-CD-A4MG	-	-	-
O14905	WNT9B	Protein Wnt-9b	357	Y	1--22	Secreted	99	NCSL	UniProt-Manual_assertion / NetNGlyc_prediction / string_search	-	-	+++	99	N	Y	1	-	1|COSMIC;1/665|IntOGen	probably damaging	DOID:1324 / lung cancer	COSMIC;IntOGen	-	-	-	-
O14917	PCDH17	Protocadherin-17	1159	Y	1--17	Membrane	22	NYSV	UniProt-Manual_assertion / NetNGlyc_prediction / string_search	-	-	+++	24	S	P	1	-	1|COSMIC;1/229|IntOGen	probably damaging	DOID:219 / colon cancer	COSMIC;IntOGen	-	-	-	-
O14917	PCDH17	Protocadherin-17	1159	Y	1--17	Membrane	453	NSTK	UniProt-Manual_assertion / NetNGlyc_prediction / string_search	-	-	++	453	N	D	1	-	1|COSMIC;1/248|TCGA;1/230|IntOGen	probably damaging	DOID:363 / uterine cancer	TCGA;COSMIC;IntOGen	TCGA-B5-A11H	-	-	-
O14917	PCDH17	Protocadherin-17	1159	Y	1--17	Membrane	504	NGTV	UniProt-Manual_assertion / NetNGlyc_prediction / string_search	-	-	++	504	N	K	1	-	1|COSMIC;1/29|ICGC	probably damaging	DOID:3571 / liver cancer	ICGC;COSMIC	-	22561517	-	-
O14917	PCDH17	Protocadherin-17	1159	Y	1--17	Membrane	590	NDTA	UniProt-Manual_assertion / NetNGlyc_prediction / string_search	Cadherin 6.	-	+	592	T	N	1	-	1/508|TCGA	probably damaging	DOID:11934 / head and neck cancer	TCGA	TCGA-BB-7870	-	-	-
O14917	PCDH17	Protocadherin-17	1159	Y	1--17	Membrane	939	NCTD	NetNGlyc_prediction / string_search	-	-	+	939	N	D	1	-	1|COSMIC	possibly damaging	DOID:1324 / lung cancer	COSMIC	-	-	-	-
O14917	PCDH17	Protocadherin-17	1159	Y	1--17	Membrane	939	NCTD	NetNGlyc_prediction / string_search	-	-	+	939	N	K	1	0.0005	1|COSMIC	possibly damaging	DOID:2531 / hematologic cancer	COSMIC	-	24145436	-	-
O14920	IKBKB	Inhibitor of nuclear factor kappa-B kinase subunit beta	756	N	-	Cytoplasm;Membrane;Nucleus	250	NGTV	NetNGlyc_prediction / string_search	Protein kinase.	-	+	252	T	M	1	-	1|COSMIC	probably damaging	DOID:2394 / ovarian cancer	COSMIC	-	-	-	-
O14920	IKBKB	Inhibitor of nuclear factor kappa-B kinase subunit beta	756	N	-	Cytoplasm;Membrane;Nucleus	677	NASR	string_search	-	-	---	677	N	D	1	-	1|COSMIC	possibly damaging	DOID:10534 / stomach cancer	COSMIC	-	21097718	-	-
O14924	RGS12	Regulator of G-protein signaling 12	1447	N	-	Nucleus	416	NSTS	NetNGlyc_prediction / string_search	-	-	+	418	T	I	1	-	1/370|TCGA;1/323|ICGC	possibly damaging	DOID:4159 / skin cancer	ICGC;TCGA	TCGA-FW-A3R5	-	-	-
O14925	TIMM23	Mitochondrial import inner membrane translocase subunit Tim23	209	N	-	Membrane	9	NKTT	NetNGlyc_prediction / string_search	-	-	+	9	N	D	1	-	2|COSMIC;2/411|ICGC	benign	DOID:1781 / thyroid cancer	ICGC;COSMIC	-	-	-	-
O14926	FSCN2	Fascin-2	492	N	-	Cytoplasm	405	NRSV	NetNGlyc_prediction / string_search	-	-	+	407	S	F	1	-	1/291|TCGA;1/492|IntOGen	probably damaging	DOID:1319 / brain cancer;DOID:3070 / malignant glioma	TCGA;IntOGen	TCGA-76-6283	-	-	-
O14964	HGS	Hepatocyte growth factor-regulated tyrosine kinase substrate	777	N	-	Cytoplasm;Membrane	435	NDSA	string_search	-	-	-	435	N	D	1	-	1/375|IntOGen;1/508|TCGA	probably damaging	DOID:0060119 / pharynx cancer;DOID:11934 / head and neck cancer	TCGA;IntOGen	TCGA-CR-7364	-	-	-
O14966	RAB29	Ras-related protein Rab-7L1	203	N	-	Cytoplasm;Membrane	176	NSTE	NetNGlyc_prediction / string_search	-	-	+	176	N	H	1	-	1/147|TCGA	possibly damaging	DOID:1793 / pancreatic cancer	TCGA	TCGA-IB-7651	-	-	-
O14967	CLGN	Calmegin	610	Y	1--19	Membrane	577	NKSG	string_search	-	-	-	579	S	F	1	-	1/181|ICGC;1/316|IntOGen;1|COSMIC	probably damaging	DOID:2394 / ovarian cancer	ICGC;COSMIC;IntOGen	-	21720365	-	-
O14967	CLGN	Calmegin	610	Y	1--19	Membrane	577	NKSG	string_search	-	-	-	579	S	P	1	-	1|COSMIC	probably damaging	DOID:5672 / large intestine cancer	COSMIC	-	-	-	-
O14974	PPP1R12A	Protein phosphatase 1 regulatory subunit 12A	1030	N	-	Cytoplasm	330	NASR	string_search	-	-	-	330	N	H	1	-	1/289|ICGC;1/289|TCGA	probably damaging	DOID:10534 / stomach cancer	ICGC;TCGA	TCGA-D7-A4YT	-	-	-
O14974	PPP1R12A	Protein phosphatase 1 regulatory subunit 12A	1030	N	-	Cytoplasm	330	NASR	string_search	-	-	-	332	S	F	1	-	1/198|TCGA	probably damaging	DOID:4362 / cervical cancer	TCGA	TCGA-C5-A1MH	-	-	-
O14979	HNRNPDL	Heterogeneous nuclear ribonucleoprotein D-like	420	N	-	Cytoplasm;Nucleus	139	NASK	NetNGlyc_prediction / string_search	-	-	+	141	S	N	1	-	1|COSMIC	probably damaging	DOID:2531 / hematologic cancer	COSMIC	-	23415222	-	-
O14981	BTAF1	TATA-binding protein-associated factor 172	1849	N	-	Nucleus	1604	NSSL	string_search	-	-	-	1606	S	F	1	-	1/375|IntOGen	probably damaging	DOID:0060119 / pharynx cancer	IntOGen	-	-	-	-
O14981	BTAF1	TATA-binding protein-associated factor 172	1849	N	-	Nucleus	235	NDST	string_search	-	-	-	235	N	K	1	-	1/370|TCGA;1/323|ICGC	possibly damaging	DOID:4159 / skin cancer	ICGC;TCGA	TCGA-D3-A51R	-	-	-
O14981	BTAF1	TATA-binding protein-associated factor 172	1849	N	-	Nucleus	255	NQSA	string_search	-	-	-	257	S	C	1	-	1/508|TCGA	possibly damaging	DOID:11934 / head and neck cancer	TCGA	TCGA-CQ-7071	-	-	-
O14981	BTAF1	TATA-binding protein-associated factor 172	1849	N	-	Nucleus	259	NDSK	NetNGlyc_prediction / string_search	-	-	+	261	S	Y	1	-	1/977|TCGA;1|COSMIC;1/1071|ICGC	benign	DOID:1612 / breast cancer	ICGC;TCGA;COSMIC	TCGA-D8-A27V	-	-	-
O14986	PIP5K1B	Phosphatidylinositol 4-phosphate 5-kinase type-1 beta	540	N	-	Membrane	532	NASV	string_search	-	-	--	534	S	F	1	-	1/323|ICGC;1/370|TCGA	benign	DOID:4159 / skin cancer	ICGC;TCGA	TCGA-EB-A3XB	-	-	-
O15013	ARHGEF10	Rho guanine nucleotide exchange factor 10	1369	N	-	-	521	NFST	string_search	DH.	-	-	523	S	G	1	-	1|COSMIC	benign	DOID:1324 / lung cancer	COSMIC	-	-	-	-
O15015	ZNF646	Zinc finger protein 646	1829	N	-	Nucleus	283	NHSR	string_search	-	-	-	285	S	F	1	-	1/370|TCGA	probably damaging	DOID:4159 / skin cancer	TCGA	TCGA-EE-A2M5	-	-	-
O15016	TRIM66	Tripartite motif-containing protein 66	1216	N	-	Nucleus	805	NLSV	NetNGlyc_prediction / string_search	-	-	+	807	S	F	1	-	1|COSMIC	probably damaging	DOID:4159 / skin cancer	COSMIC	-	22622578	-	-
O15018	PDZD2	PDZ domain-containing protein 2	2839	N	-	Cytoplasm;Nucleus;Secreted	1144	NLTG	NetNGlyc_prediction / string_search	-	-	++	1146	T	A	1	-	1/289|TCGA;1/289|ICGC	benign	DOID:10534 / stomach cancer	ICGC;TCGA	TCGA-BR-4280	-	-	-
O15021	MAST4	Microtubule-associated serine/threonine-protein kinase 4	2626	N	-	Cytoplasm	1328	NSSQ	NetNGlyc_prediction / string_search	-	-	+	1330	S	F	1	-	1|COSMIC;1/261|TCGA;1/264|ICGC	probably damaging	DOID:10283 / prostate cancer	ICGC;TCGA;COSMIC	TCGA-G9-6333	-	-	-
O15021	MAST4	Microtubule-associated serine/threonine-protein kinase 4	2626	N	-	Cytoplasm	1854	NDTT	string_search	-	-	-	1856	T	I	1	-	1|COSMIC;1/248|TCGA	benign	DOID:363 / uterine cancer	TCGA;COSMIC	TCGA-AP-A059	-	-	-
O15027	SEC16A	Protein transport protein Sec16A	2179	N	-	Membrane	167	NRTH	NetNGlyc_prediction / string_search	-	-	++	169	T	M	1	-	1/289|TCGA	benign	DOID:1319 / brain cancer	TCGA	TCGA-HT-8104	-	-	-
O15027	SEC16A	Protein transport protein Sec16A	2179	N	-	Membrane	1950	NKSI	string_search	-	-	--	1950	N	S	1	-	1|COSMIC	probably damaging	DOID:263 / kidney cancer	COSMIC	-	-	-	-
O15027	SEC16A	Protein transport protein Sec16A	2179	N	-	Membrane	502	NSTT	NetNGlyc_prediction / string_search	-	-	++	503	S	P	1	-	1|COSMIC	benign	DOID:219 / colon cancer	COSMIC	-	-	-	-
O15031	PLXNB2	Plexin-B2	1838	Y	1--19	Membrane	127	NISL	UniProt-PubMed:19159218;PubMed:19349973 / NetNGlyc_prediction / string_search	-	-	++	129	S	F	1	-	2/323|ICGC;2/370|TCGA	possibly damaging	DOID:4159 / skin cancer	ICGC;TCGA	TCGA-DA-A3F8;TCGA-EE-A3JD	-	-	-
O15031	PLXNB2	Plexin-B2	1838	Y	1--19	Membrane	759	NCSF	UniProt-Manual_assertion / string_search	-	-	-	759	N	D	1	0.09	2/147|TCGA;2/217|TCGA;2/216|ICGC;2|COSMIC;1|COSMIC	possibly damaging	DOID:1793 / pancreatic cancer;DOID:1319 / brain cancer;DOID:219 / colon cancer	ICGC;TCGA;COSMIC	TCGA-LB-A8F3;TCGA-D5-6537;TCGA-AM-5821;TCGA-HZ-8002	22072542	-	-
O15031	PLXNB2	Plexin-B2	1838	Y	1--19	Membrane	795	NTTS	UniProt-Manual_assertion / NetNGlyc_prediction / string_search	-	-	++	797	T	A	1	-	1/289|TCGA;1/289|ICGC	benign	DOID:10534 / stomach cancer	ICGC;TCGA	TCGA-FP-A4BE	-	-	-
O15033	AREL1	Apoptosis-resistant E3 ubiquitin protein ligase 1	823	N	-	Cytoplasm	303	NATN	NetNGlyc_prediction / string_search	-	-	+	305	T	A	1	-	1/217|TCGA;1|COSMIC;1/216|ICGC	benign	DOID:219 / colon cancer	ICGC;TCGA;COSMIC	TCGA-AD-6889	-	-	-
O15034	RIMBP2	RIMS-binding protein 2	1052	N	-	Membrane	235	NESR	NetNGlyc_prediction / string_search	-	-	+	235	N	K	1	-	1|COSMIC	possibly damaging	DOID:1324 / lung cancer	COSMIC	-	22980975	-	-
O15034	RIMBP2	RIMS-binding protein 2	1052	N	-	Membrane	401	NITQ	NetNGlyc_prediction / string_search	-	-	+++	403	T	M	1	-	1|COSMIC;1/977|TCGA;1/1071|ICGC	probably damaging	DOID:1612 / breast cancer	ICGC;TCGA;COSMIC	TCGA-C8-A3M7	-	-	-
O15041	SEMA3E	Semaphorin-3E	775	Y	1--25	Secreted	595	NNST	UniProt-Manual_assertion / string_search	Ig-like C2-type.	-	-	597	S	N	1	-	1|COSMIC;1|COSMIC;1/244|ICGC	probably damaging	DOID:3571 / liver cancer	ICGC;COSMIC	-	-	-	-
O15042	U2SURP	U2 snRNP-associated SURP motif-containing protein	1029	N	-	Nucleus	57	NESA	NetNGlyc_prediction / string_search	-	-	+	59	S	R	1	-	-	benign	DOID:1909 / melanoma	ClinVar	-	-	-	-
O15047	SETD1A	Histone-lysine N-methyltransferase SETD1A	1707	N	-	Nucleus	1461	NDTH	NetNGlyc_prediction / string_search	-	-	+	1461	N	S	1	-	1/404|TCGA;1/411|ICGC	possibly damaging	DOID:1781 / thyroid cancer	ICGC;TCGA	TCGA-EM-A4FM	-	-	-
O15047	SETD1A	Histone-lysine N-methyltransferase SETD1A	1707	N	-	Nucleus	1461	NDTH	NetNGlyc_prediction / string_search	-	-	+	1463	T	A	1	-	1|COSMIC	probably damaging	DOID:5041 / esophageal cancer	COSMIC	-	23525077	-	-
O15062	ZBTB5	Zinc finger and BTB domain-containing protein 5	677	N	-	Nucleus	556	NSTS	NetNGlyc_prediction / string_search	-	-	++	558	T	A	1	-	1/289|ICGC;1/289|TCGA	benign	DOID:10534 / stomach cancer	ICGC;TCGA	TCGA-BR-8680	-	-	-
O15063	KIAA0355	Uncharacterized protein KIAA0355	1070	N	-	-	357	NESA	string_search	-	-	-	359	S	L	1	-	1|COSMIC	probably damaging	DOID:219 / colon cancer	COSMIC	-	23856246	-	-
O15066	KIF3B	Kinesin-like protein KIF3B	747	N	-	Cytoplasm	200	NRSV	NetNGlyc_prediction / string_search	Kinesin motor.	-	+	202	S	F	1	-	1/370|TCGA	probably damaging	DOID:4159 / skin cancer	TCGA	TCGA-GF-A6C9	-	-	-
O15072	ADAMTS3	A disintegrin and metalloproteinase with thrombospondin motifs 3	1205	Y	1--20	Secreted	814	NDTR	UniProt-Manual_assertion / string_search	-	-	-	814	N	I	1	-	1/665|IntOGen;1/178|TCGA;1/289|ICGC;1|COSMIC	benign	DOID:1324 / lung cancer	ICGC;TCGA;COSMIC;IntOGen	TCGA-66-2793	-	-	-
O15072	ADAMTS3	A disintegrin and metalloproteinase with thrombospondin motifs 3	1205	Y	1--20	Secreted	83	NITA	UniProt-Manual_assertion / NetNGlyc_prediction / string_search	-	-	++	83	N	D	1	-	1/202|TCGA	probably damaging	DOID:3571 / liver cancer	TCGA	TCGA-UB-A7MB	-	-	-
O15072	ADAMTS3	A disintegrin and metalloproteinase with thrombospondin motifs 3	1205	Y	1--20	Secreted	83	NITA	UniProt-Manual_assertion / NetNGlyc_prediction / string_search	-	-	++	85	T	K	1	-	1/95|ICGC	probably damaging	DOID:5041 / esophageal cancer	ICGC	-	-	-	-
O15075	DCLK1	Serine/threonine-protein kinase DCLK1	740	N	-	-	149	NWSV	NetNGlyc_prediction / string_search	-	HELIX	++	149	N	K	1	-	1/289|TCGA;1/289|ICGC	probably damaging	DOID:10534 / stomach cancer	ICGC;TCGA	TCGA-CG-4304	-	-	-
O15078	CEP290	Centrosomal protein of 290 kDa	2479	N	-	Cytoplasm;Nucleus	1316	NKTL	NetNGlyc_prediction / string_search	-	-	+	1318	T	I	1	-	1|COSMIC;1/395|IntOGen	benign	DOID:2531 / hematologic cancer	COSMIC;IntOGen	-	-	-	-
O15090	ZNF536	Zinc finger protein 536	1300	N	-	Nucleus	403	NKSP	string_search	-	-	---	405	S	F	1	-	1/665|IntOGen;1|COSMIC;1/178|TCGA;1/289|ICGC	possibly damaging	DOID:1324 / lung cancer	ICGC;TCGA;COSMIC;IntOGen	TCGA-60-2713	-	-	-
O15090	ZNF536	Zinc finger protein 536	1300	N	-	Nucleus	613	NQTL	NetNGlyc_prediction / string_search	-	-	+	613	N	I	1	-	1/109|ICGC;2|COSMIC;1/395|IntOGen	benign	DOID:2531 / hematologic cancer	ICGC;COSMIC;IntOGen	-	22158541	-	-
O15118	NPC1	Niemann-Pick C1 protein	1278	Y	1--22	Membrane	70	NVSL	UniProt-PubMed:10821832 / NetNGlyc_prediction / string_search	-	-	+++	70	N	D	1	-	1|COSMIC;1/248|TCGA;1/230|IntOGen	benign	DOID:363 / uterine cancer	TCGA;COSMIC;IntOGen	TCGA-D1-A17M	-	-	-
O15118	NPC1	Niemann-Pick C1 protein	1278	Y	1--22	Membrane	916	NDSL	NetNGlyc_prediction / string_search	-	-	++	918	S	F	1	-	1/323|ICGC;1/370|TCGA	probably damaging	DOID:4159 / skin cancer	ICGC;TCGA	TCGA-EE-A29D	-	-	-
O15118	NPC1	Niemann-Pick C1 protein	1278	Y	1--22	Membrane	931	NYTR	NetNGlyc_prediction / string_search	-	-	++	933	T	A	1	-	1/168|TCGA	possibly damaging	DOID:263 / kidney cancer	TCGA	TCGA-BQ-7053	-	-	-
O15127	SCAMP2	Secretory carrier-associated membrane protein 2	329	N	-	Membrane	177	NSSK	NetNGlyc_prediction / string_search	-	-	+	179	S	A	1	-	1/404|ICGC;1/451|TCGA;1|COSMIC;1/417|IntOGen	benign	DOID:263 / kidney cancer	ICGC;TCGA;COSMIC;IntOGen	TCGA-BP-5189	-	-	-
O15131	KPNA5	Importin subunit alpha-6	536	N	-	Cytoplasm	246	NFSK	NetNGlyc_prediction / string_search	-	-	++	248	S	I	1	-	1/178|TCGA;1/289|ICGC;1|COSMIC;1/665|IntOGen	benign	DOID:1324 / lung cancer	ICGC;TCGA;COSMIC;IntOGen	TCGA-43-6771	-	-	-
O15131	KPNA5	Importin subunit alpha-6	536	N	-	Cytoplasm	334	NCSA	string_search	-	-	-	336	S	C	1	-	1/1071|ICGC;1/977|TCGA;1|COSMIC	probably damaging	DOID:1612 / breast cancer	ICGC;TCGA;COSMIC	TCGA-D8-A27G	-	-	-
O15164	TRIM24	Transcription intermediary factor 1-alpha	1050	N	-	Cytoplasm;Nucleus	401	NNTI	string_search	-	-	-	403	T	A	1	-	1|COSMIC	benign	DOID:219 / colon cancer	COSMIC	-	-	-	-
O15164	TRIM24	Transcription intermediary factor 1-alpha	1050	N	-	Cytoplasm;Nucleus	401	NNTI	string_search	-	-	-	403	T	N	1	-	1|COSMIC	possibly damaging	DOID:1324 / lung cancer	COSMIC	-	16140923	-	-
O15164	TRIM24	Transcription intermediary factor 1-alpha	1050	N	-	Cytoplasm;Nucleus	401	NNTI	string_search	-	-	-	403	T	P	1	-	1|COSMIC	probably damaging	DOID:1993 / rectum cancer	COSMIC	-	-	-	-
O15165	LDLRAD4	Low-density lipoprotein receptor class A domain-containing protein 4	306	N	-	Membrane	101	NQSR	NetNGlyc_prediction / string_search	-	-	+	103	S	N	1	-	1/216|ICGC;1|COSMIC;1/217|TCGA	benign	DOID:219 / colon cancer	ICGC;TCGA;COSMIC	TCGA-AM-5820	-	-	-
O15169	AXIN1	Axin-1	862	N	-	Cytoplasm;Membrane;Nucleus	319	NDSE	string_search	-	-	-	321	S	N	1	-	1|COSMIC	probably damaging	DOID:4606 / bile duct cancer	COSMIC	-	16142313	-	-
O15169	AXIN1	Axin-1	862	N	-	Cytoplasm;Membrane;Nucleus	587	NASD	string_search	-	-	-	589	S	G	1	-	1|COSMIC;1/665|IntOGen	benign	DOID:1324 / lung cancer	COSMIC;IntOGen	-	-	-	-
O15178	T	Brachyury protein	435	N	-	Nucleus	298	NNSP	string_search	-	-	---	298	N	K	1	-	1|COSMIC	benign	DOID:1324 / lung cancer	COSMIC	-	-	-	-
O15198	SMAD9	Mothers against decapentaplegic homolog 9	467	N	-	Cytoplasm;Nucleus	174	NATY	NetNGlyc_prediction / string_search	-	-	++	174	N	H	1	-	1|COSMIC;2/244|ICGC;2|COSMIC	probably damaging	DOID:3571 / liver cancer	ICGC;COSMIC	-	-	-	-
O15218	GPR182	G-protein coupled receptor 182	404	N	-	Membrane	28	NWTE	UniProt-Manual_assertion / NetNGlyc_prediction / string_search	-	-	++	30	T	I	1	-	1/370|TCGA;1/323|ICGC	possibly damaging	DOID:4159 / skin cancer	ICGC;TCGA	TCGA-FS-A1ZD	-	-	-
O15218	GPR182	G-protein coupled receptor 182	404	N	-	Membrane	391	NTSP	string_search	-	-	---	393	S	Y	1	-	1/198|TCGA	possibly damaging	DOID:4362 / cervical cancer	TCGA	TCGA-RA-A741	-	-	-
O15226	NKRF	NF-kappa-B-repressing factor	690	N	-	Nucleus	456	NDTA	string_search	-	-	-	458	T	A	1	-	1/289|TCGA;1/279|ICGC	possibly damaging	DOID:1319 / brain cancer	ICGC;TCGA	TCGA-HT-8104	-	-	-
O15230	LAMA5	Laminin subunit alpha-5	3695	Y	1--35	Secreted	243	NFSY	UniProt-Manual_assertion / NetNGlyc_prediction / string_search	-	-	++	245	S	F	1	-	1|COSMIC	probably damaging	DOID:1324 / lung cancer	COSMIC	-	-	-	-
O15230	LAMA5	Laminin subunit alpha-5	3695	Y	1--35	Secreted	243	NFSY	UniProt-Manual_assertion / NetNGlyc_prediction / string_search	-	-	++	245	S	Y	1	-	1/156|ICGC;1/168|TCGA	probably damaging	DOID:263 / kidney cancer	ICGC;TCGA	TCGA-BQ-7053	-	-	-
O15230	LAMA5	Laminin subunit alpha-5	3695	Y	1--35	Secreted	921	NLTS	UniProt-Manual_assertion / NetNGlyc_prediction / string_search	-	-	++	923	T	P	1	-	1|COSMIC	possibly damaging	DOID:219 / colon cancer	COSMIC	-	23204322	-	-
O15231	ZNF185	Zinc finger protein 185	689	N	-	Cytoplasm	599	NVSS	NetNGlyc_prediction / string_search	-	-	++	601	S	N	1	-	1/198|TCGA	-	DOID:4362 / cervical cancer	TCGA	TCGA-C5-A1BE	-	-	-
O15244	SLC22A2	Solute carrier family 22 member 2	555	N	-	Membrane	72	NYTV	UniProt-Manual_assertion / NetNGlyc_prediction / string_search	-	-	+++	74	T	M	1	-	1/279|ICGC;1|COSMIC;1|COSMIC;1/289|TCGA;1/504|ICGC	probably damaging	DOID:1793 / pancreatic cancer;DOID:1319 / brain cancer;DOID:219 / colon cancer	ICGC;TCGA;COSMIC	TCGA-DU-6399	22895193	-	-
O15244	SLC22A2	Solute carrier family 22 member 2	555	N	-	Membrane	97	NQST	NetNGlyc_prediction / string_search	-	-	+	99	S	N	1	-	1/370|TCGA;1/323|ICGC	possibly damaging	DOID:4159 / skin cancer	ICGC;TCGA	TCGA-FW-A3R5	-	-	-
O15265	ATXN7	Ataxin-7	892	N	-	Cytoplasm;Nucleus	694	NASS	NetNGlyc_prediction / string_search	-	-	+	696	S	G	1	-	1|COSMIC;1/208|ICGC	benign	DOID:3571 / liver cancer	ICGC;COSMIC	-	-	-	-
O15265	ATXN7	Ataxin-7	892	N	-	Cytoplasm;Nucleus	848	NSSS	string_search	-	-	-	848	N	S	1	-	1/233|ICGC;1|COSMIC;1|COSMIC	benign	DOID:11054 / urinary bladder cancer	ICGC;COSMIC	-	24121792	-	-
O15265	ATXN7	Ataxin-7	892	N	-	Cytoplasm;Nucleus	881	NSSL	NetNGlyc_prediction / string_search	-	-	+	881	N	S	1	-	1|COSMIC	benign	DOID:219 / colon cancer	COSMIC	-	22895193	-	-
O15296	ALOX15B	Arachidonate 15-lipoxygenase B	676	N	-	Cytoplasm;Membrane;Nucleus	450	NYSL	NetNGlyc_prediction / string_search	Lipoxygenase.	-	++	452	S	F	1	-	1|COSMIC;1/370|TCGA;1/323|ICGC	probably damaging	DOID:4159 / skin cancer;DOID:1909 / melanoma	ICGC;TCGA;COSMIC	TCGA-D3-A3C8	22622578	-	-
O15321	TM9SF1	Transmembrane 9 superfamily member 1	606	Y	1--27	Membrane	401	NGST	UniProt-Manual_assertion / string_search	-	-	-	403	S	L	1	-	1|COSMIC	probably damaging	DOID:1324 / lung cancer	COSMIC	-	23033341	-	-
O15350	TP73	Tumor protein p73	636	N	-	Cytoplasm;Nucleus	221	NLSQ	NetNGlyc_prediction / string_search	-	-	++	223	S	L	1	-	1/198|TCGA	probably damaging	DOID:4362 / cervical cancer	TCGA	TCGA-C5-A2LS	-	-	-
O15354	GPR37	Prosaposin receptor GPR37	613	Y	1--26	Membrane	36	NETC	UniProt-Manual_assertion / NetNGlyc_prediction / string_search	-	-	+	36	N	K	1	-	1/156|ICGC;1/168|TCGA	benign	DOID:263 / kidney cancer	ICGC;TCGA	TCGA-DW-7840	-	-	-
O15374	SLC16A4	Monocarboxylate transporter 5	487	N	-	Membrane	204	NNSG	string_search	-	-	-	206	S	F	1	-	1/57|TCGA	benign	DOID:363 / uterine cancer	TCGA	TCGA-ND-A4WC	-	-	-
O15381	NVL	Nuclear valosin-containing protein-like	856	N	-	Nucleus	74	NLTE	NetNGlyc_prediction / string_search	-	-	+	76	T	A	1	-	1/248|TCGA;1|COSMIC	-	DOID:363 / uterine cancer	TCGA;COSMIC	TCGA-AP-A059	-	-	-
O15389	SIGLEC5	Sialic acid-binding Ig-like lectin 5	551	Y	1--16	Membrane	231	NVSY	UniProt-Manual_assertion / NetNGlyc_prediction / string_search	-	-	++	233	S	F	1	-	1/370|TCGA;1/323|ICGC	possibly damaging	DOID:4159 / skin cancer	ICGC;TCGA	TCGA-EE-A2GI	-	-	-
O15394	NCAM2	Neural cell adhesion molecule 2	837	Y	1--19	Membrane	406	NQTI	UniProt-Manual_assertion / NetNGlyc_prediction / string_search	-	-	+	408	T	R	1	-	1/81|TCGA;1|COSMIC;1/80|ICGC	probably damaging	DOID:1993 / rectum cancer	ICGC;TCGA;COSMIC	TCGA-F5-6814	-	-	-
O15394	NCAM2	Neural cell adhesion molecule 2	837	Y	1--19	Membrane	419	NISC	UniProt-Manual_assertion / string_search	-	-	-	421	S	R	1	-	1/665|IntOGen;1|COSMIC	probably damaging	DOID:1324 / lung cancer	COSMIC;IntOGen	-	22941189	-	-
O15394	NCAM2	Neural cell adhesion molecule 2	837	Y	1--19	Membrane	445	NTTN	UniProt-PubMed:12754519 / string_search	-	-	-	445	N	H	1	-	1/248|TCGA;1|COSMIC	possibly damaging	DOID:363 / uterine cancer	TCGA;COSMIC	TCGA-BS-A0UF	-	-	-
O15394	NCAM2	Neural cell adhesion molecule 2	837	Y	1--19	Membrane	474	NCTA	UniProt-Manual_assertion / NetNGlyc_prediction / string_search	-	-	+++	476	T	I	1	-	1/230|IntOGen;1|COSMIC;1/248|TCGA	probably damaging	DOID:363 / uterine cancer	TCGA;COSMIC;IntOGen	TCGA-D1-A177	-	-	-
O15394	NCAM2	Neural cell adhesion molecule 2	837	Y	1--19	Membrane	792	NETT	string_search	-	-	-	794	T	A	1	-	1|COSMIC	probably damaging	DOID:1993 / rectum cancer	COSMIC	-	22810696	-	-
O15397	IPO8	Importin-8	1037	N	-	Cytoplasm;Nucleus	223	NQTM	NetNGlyc_prediction / string_search	-	-	+	225	T	I	1	-	1|COSMIC;1/248|TCGA	benign	DOID:363 / uterine cancer	TCGA;COSMIC	TCGA-B5-A11E	-	-	-
O15399	GRIN2D	Glutamate receptor ionotropic, NMDA 2D	1336	Y	1--27	Membrane	642	NNSV	string_search	-	-	-	644	S	L	1	-	1/248|TCGA;1|COSMIC	probably damaging	DOID:363 / uterine cancer	TCGA;COSMIC	TCGA-D1-A17Q	-	-	-
O15399	GRIN2D	Glutamate receptor ionotropic, NMDA 2D	1336	Y	1--27	Membrane	715	NGST	string_search	-	-	-	717	S	F	1	-	1/370|TCGA	probably damaging	DOID:4159 / skin cancer	TCGA	TCGA-D3-A51G	-	-	-
O15409	FOXP2	Forkhead box protein P2	715	N	-	Nucleus	294	NNSS	NetNGlyc_prediction / string_search	-	-	+	296	S	F	1	-	1/370|TCGA	probably damaging	DOID:4159 / skin cancer	TCGA	TCGA-FR-A726	-	-	-
O15409	FOXP2	Forkhead box protein P2	715	N	-	Nucleus	555	NLSL	NetNGlyc_prediction / string_search	-	-	++	555	N	S	1	-	1|COSMIC;1/178|TCGA;1/665|IntOGen;1/289|ICGC	probably damaging	DOID:1324 / lung cancer	ICGC;TCGA;COSMIC;IntOGen	TCGA-37-4141	-	-	-
O15409	FOXP2	Forkhead box protein P2	715	N	-	Nucleus	646	NGSL	NetNGlyc_prediction / string_search	-	-	+	646	N	S	1	0.0005	1/289|TCGA;1/289|ICGC	probably damaging	DOID:10534 / stomach cancer	ICGC;TCGA	TCGA-BR-6452	-	-	-
O15409	FOXP2	Forkhead box protein P2	715	N	-	Nucleus	694	NHSP	string_search	-	-	---	694	N	Y	1	-	1/665|IntOGen;1|COSMIC	probably damaging	DOID:1324 / lung cancer	COSMIC;IntOGen	-	-	-	-
O15438	ABCC3	Canalicular multispecific organic anion transporter 2	1527	N	-	Membrane	1007	NTSL	UniProt-Manual_assertion / string_search	-	-	-	1009	S	F	1	-	1/323|ICGC;1/289|ICGC;1/289|TCGA;1/370|TCGA;1/202|TCGA	probably damaging	DOID:4159 / skin cancer;DOID:10534 / stomach cancer;DOID:3571 / liver cancer	ICGC;TCGA	TCGA-FW-A3R5;TCGA-G3-A3CJ;TCGA-BR-8381	-	-	-
O15438	ABCC3	Canalicular multispecific organic anion transporter 2	1527	N	-	Membrane	1165	NRSR	NetNGlyc_prediction / string_search	-	-	+	1167	S	I	1	-	1/202|TCGA	-	DOID:3571 / liver cancer	TCGA	TCGA-G3-A7M7	-	-	-
O15455	TLR3	Toll-like receptor 3	904	Y	1--23	Membrane	507	NLTI	UniProt-PubMed:15961631;PubMed:16043704;PubMed:22579623 / NetNGlyc_prediction / string_search	-	-	+	509	T	A	1	-	1/289|TCGA;1/279|ICGC	benign	DOID:1319 / brain cancer	ICGC;TCGA	TCGA-HT-7483	-	-	-
O15455	TLR3	Toll-like receptor 3	904	Y	1--23	Membrane	507	NLTI	UniProt-PubMed:15961631;PubMed:16043704;PubMed:22579623 / NetNGlyc_prediction / string_search	-	-	+	509	T	I	1	-	1/370|TCGA	possibly damaging	DOID:4159 / skin cancer	TCGA	TCGA-RP-A694	-	-	-
O15457	MSH4	MutS protein homolog 4	936	N	-	-	191	NTTY	NetNGlyc_prediction / string_search	-	-	++	191	N	S	1	-	1/289|TCGA;1/289|ICGC	benign	DOID:10534 / stomach cancer	ICGC;TCGA	TCGA-B7-5816	-	-	-
O15457	MSH4	MutS protein homolog 4	936	N	-	-	682	NMSG	string_search	-	-	---	684	S	N	1	-	1|COSMIC;1/208|ICGC	possibly damaging	DOID:3571 / liver cancer	ICGC;COSMIC	-	-	-	-
O15466	ST8SIA5	Alpha-2,8-sialyltransferase 8E	376	N	-	Membrane	241	NASV	UniProt-Manual_assertion / NetNGlyc_prediction / string_search	-	-	+	243	S	L	1	-	1/279|ICGC;1/289|TCGA	probably damaging	DOID:1319 / brain cancer	ICGC;TCGA	TCGA-HT-A4DS	-	-	-
O15466	ST8SIA5	Alpha-2,8-sialyltransferase 8E	376	N	-	Membrane	284	NVSR	UniProt-Manual_assertion / NetNGlyc_prediction / string_search	-	-	+	286	S	L	1	-	1/248|TCGA;1|COSMIC	probably damaging	DOID:363 / uterine cancer	TCGA;COSMIC	TCGA-AP-A0LM	-	-	-
O15467	CCL16	C-C motif chemokine 16	120	Y	1--23	Secreted	100	NLST	NetNGlyc_prediction / string_search	-	-	+	102	S	F	1	-	1/95|ICGC	benign	DOID:5041 / esophageal cancer	ICGC	-	-	-	-
O15484	CAPN5	Calpain-5	640	N	-	-	12	NYSA	NetNGlyc_prediction / string_search	-	-	++	14	S	L	1	-	1|COSMIC;1/130|TCGA;1/233|ICGC	benign	DOID:11054 / urinary bladder cancer	ICGC;TCGA;COSMIC	TCGA-FD-A3SO	-	-	-
O15498	YKT6	Synaptobrevin homolog YKT6	198	N	-	Cytoplasm;Membrane	72	NDSL	string_search	-	-	-	74	S	N	1	-	1|COSMIC	benign	DOID:4159 / skin cancer	COSMIC	-	22622578	-	-
O15504	NUPL2	Nucleoporin-like protein 2	423	N	-	Membrane;Nucleus	237	NSSS	NetNGlyc_prediction / string_search	-	-	+	237	N	T	1	-	1/977|TCGA;1/1071|ICGC	benign	DOID:1612 / breast cancer	ICGC;TCGA	TCGA-LL-A5YO	-	-	-
O15504	NUPL2	Nucleoporin-like protein 2	423	N	-	Membrane;Nucleus	245	NFSF	string_search	-	-	-	245	N	T	1	-	1/216|ICGC;1|COSMIC;1/217|TCGA	possibly damaging	DOID:219 / colon cancer	ICGC;TCGA;COSMIC	TCGA-AA-3510	-	-	-
O15504	NUPL2	Nucleoporin-like protein 2	423	N	-	Membrane;Nucleus	366	NSSI	string_search	-	-	-	366	N	K	1	-	1|COSMIC;1/404|ICGC;1/451|TCGA;1/417|IntOGen	benign	DOID:263 / kidney cancer	ICGC;TCGA;COSMIC;IntOGen	TCGA-B0-4823	-	-	-
O15525	MAFG	Transcription factor MafG	162	N	-	Nucleus	97	NASM	string_search	bZIP.	-	--	99	S	N	1	-	1|COSMIC	possibly damaging	DOID:1324 / lung cancer	COSMIC	-	23033341	-	-
O15530	PDPK1	3-phosphoinositide-dependent protein kinase 1	556	N	-	Cytoplasm;Membrane;Nucleus	520	NRTY	NetNGlyc_prediction / string_search	PH.	-	+	522	T	M	1	-	1|COSMIC;1/217|TCGA;1/216|ICGC	possibly damaging	DOID:219 / colon cancer;DOID:5672 / large intestine cancer	ICGC;TCGA;COSMIC	TCGA-AZ-4315	-	-	-
O15534	PER1	Period circadian protein homolog 1	1290	N	-	Cytoplasm;Nucleus	1287	NCTS	NetNGlyc_prediction / string_search	-	-	+	1289	T	I	1	-	1/508|TCGA;1/375|IntOGen	possibly damaging	DOID:0060119 / pharynx cancer;DOID:11934 / head and neck cancer	TCGA;IntOGen	TCGA-CN-5363	-	-	-
O15534	PER1	Period circadian protein homolog 1	1290	N	-	Cytoplasm;Nucleus	50	NGSS	NetNGlyc_prediction / string_search	-	-	++	52	S	P	1	-	1|COSMIC	probably damaging	DOID:5041 / esophageal cancer	COSMIC	-	23525077	-	-
O15547	P2RX6	P2X purinoceptor 6	441	N	-	Membrane	210	NFSK	UniProt-Manual_assertion / NetNGlyc_prediction / string_search	-	-	+	212	S	C	1	-	1/375|IntOGen;1|COSMIC	probably damaging	DOID:8618 / oral cavity cancer;DOID:0060119 / pharynx cancer	COSMIC;IntOGen	-	21798893	-	-
O15553	MEFV	Pyrin	781	N	-	Cytoplasm;Nucleus	30	NTSV	NetNGlyc_prediction / string_search	-	-	++	32	S	R	1	-	1|COSMIC	probably damaging	DOID:1324 / lung cancer	COSMIC	-	22980975	-	-
O15554	KCNN4	Intermediate conductance calcium-activated potassium channel protein 4	427	N	-	Membrane	176	NASY	NetNGlyc_prediction / string_search	-	-	+	178	S	C	1	-	1/665|IntOGen	probably damaging	DOID:1324 / lung cancer	IntOGen	-	-	-	-
O43148	RNMT	mRNA cap guanine-N7 methyltransferase	476	N	-	Nucleus	424	NESS	string_search	mRNA cap 0 methyltransferase.	-	-	424	N	S	1	-	1/289|ICGC;1|COSMIC;1/665|IntOGen;1/178|TCGA	benign	DOID:1324 / lung cancer	ICGC;TCGA;COSMIC;IntOGen	TCGA-43-3394	-	-	-
O43149	ZZEF1	Zinc finger ZZ-type and EF-hand domain-containing protein 1	2961	N	-	-	1897	NYSW	string_search	-	-	-	1899	S	F	1	-	1|COSMIC	probably damaging	DOID:8618 / oral cavity cancer	COSMIC	-	21984974	-	-
O43149	ZZEF1	Zinc finger ZZ-type and EF-hand domain-containing protein 1	2961	N	-	-	2710	NNTN	string_search	-	-	-	2710	N	S	1	-	1|COSMIC;1/233|ICGC;1|COSMIC;1/98|IntOGen;1/130|TCGA;1/50|ICGC	possibly damaging	DOID:8618 / oral cavity cancer;DOID:11054 / urinary bladder cancer	ICGC;TCGA;COSMIC;IntOGen	TCGA-GV-A3QI	24292195	-	-
O43155	FLRT2	Leucine-rich repeat transmembrane protein FLRT2	660	Y	1--35	Membrane	202	NLTS	UniProt-PubMed:19159218 / NetNGlyc_prediction / string_search	-	-	++	203	L	P	1	-	1/268|ICGC;1|COSMIC;1/492|IntOGen;1/291|TCGA	probably damaging	DOID:1319 / brain cancer;DOID:3070 / malignant glioma	ICGC;TCGA;COSMIC;IntOGen	TCGA-32-1970	-	-	-
O43156	TTI1	TELO2-interacting protein 1 homolog	1089	N	-	Cytoplasm	826	NVSD	NetNGlyc_prediction / string_search	-	-	+	828	S	L	1	-	1|COSMIC;1/30|ICGC	benign	DOID:3571 / liver cancer	ICGC;COSMIC	-	-	-	-
O43157	PLXNB1	Plexin-B1	2135	Y	1--19	Membrane;Secreted	1253	NITS	UniProt-PubMed:16335952;PubMed:19159218;PubMed:19349973 / NetNGlyc_prediction / string_search	IPT/TIG 3.	-	+	1253	N	S	1	-	1/417|IntOGen;1/451|TCGA;1/404|ICGC;1|COSMIC	probably damaging	DOID:263 / kidney cancer	ICGC;TCGA;COSMIC;IntOGen	TCGA-AK-3445	-	-	-
O43164	PJA2	E3 ubiquitin-protein ligase Praja-2	708	N	-	Cytoplasm;Membrane	509	NESS	NetNGlyc_prediction / string_search	-	-	+	511	S	C	1	-	2|COSMIC	probably damaging	DOID:1324 / lung cancer	COSMIC	-	-	-	-
O43166	SIPA1L1	Signal-induced proliferation-associated 1-like protein 1	1804	N	-	Cytoplasm;Membrane	1411	NSTF	string_search	-	-	-	1413	T	I	1	-	1/248|TCGA;1|COSMIC	benign	DOID:363 / uterine cancer	TCGA;COSMIC	TCGA-B5-A11E	-	-	-
O43166	SIPA1L1	Signal-induced proliferation-associated 1-like protein 1	1804	N	-	Cytoplasm;Membrane	316	NRSE	NetNGlyc_prediction / string_search	-	-	++	318	S	L	1	-	1|COSMIC	possibly damaging	DOID:1324 / lung cancer	COSMIC	-	-	-	-
O43166	SIPA1L1	Signal-induced proliferation-associated 1-like protein 1	1804	N	-	Cytoplasm;Membrane	529	NGSP	string_search	-	-	---	531	S	F	1	-	1/147|TCGA;1/323|ICGC;1/370|TCGA	possibly damaging	DOID:1793 / pancreatic cancer;DOID:4159 / skin cancer	ICGC;TCGA	TCGA-FW-A3R5;TCGA-IB-7651	-	-	-
O43173	ST8SIA3	Sia-alpha-2,3-Gal-beta-1,4-GlcNAc-R:alpha 2,8-sialyltransferase	380	N	-	Membrane	113	NFSL	UniProt-Manual_assertion / NetNGlyc_prediction / string_search	-	-	+	113	N	I	1	-	1/261|TCGA;1/264|ICGC;1|COSMIC	possibly damaging	DOID:10283 / prostate cancer	ICGC;TCGA;COSMIC	TCGA-EJ-5499	-	-	-
O43173	ST8SIA3	Sia-alpha-2,3-Gal-beta-1,4-GlcNAc-R:alpha 2,8-sialyltransferase	380	N	-	Membrane	113	NFSL	UniProt-Manual_assertion / NetNGlyc_prediction / string_search	-	-	+	115	S	Y	1	-	1|COSMIC;1/248|TCGA	probably damaging	DOID:363 / uterine cancer	TCGA;COSMIC	TCGA-AX-A0J0	-	-	-
O43181	NDUFS4	NADH dehydrogenase [ubiquinone] iron-sulfur protein 4, mitochondrial	175	N	-	Membrane	163	NFSW	string_search	-	-	-	165	S	Y	1	-	1|COSMIC	probably damaging	DOID:1993 / rectum cancer	COSMIC	-	-	-	-
O43182	ARHGAP6	Rho GTPase-activating protein 6	974	N	-	Cytoplasm	331	NSSL	NetNGlyc_prediction / string_search	-	-	+	333	S	C	1	-	1/977|TCGA	probably damaging	DOID:1612 / breast cancer	TCGA	TCGA-PE-A5DC	-	-	-
O43182	ARHGAP6	Rho GTPase-activating protein 6	974	N	-	Cytoplasm	331	NSSL	NetNGlyc_prediction / string_search	-	-	+	333	S	Y	1	-	1/248|TCGA	probably damaging	DOID:363 / uterine cancer	TCGA	TCGA-B5-A0JY	-	-	-
O43182	ARHGAP6	Rho GTPase-activating protein 6	974	N	-	Cytoplasm	342	NEST	string_search	-	-	-	344	S	L	1	-	1/233|ICGC;1/130|TCGA	benign	DOID:11054 / urinary bladder cancer	ICGC;TCGA	TCGA-FT-A3EE	-	-	-
O43182	ARHGAP6	Rho GTPase-activating protein 6	974	N	-	Cytoplasm	671	NNSP	string_search	-	-	---	673	S	F	1	-	1/1148|IntOGen	probably damaging	DOID:1612 / breast cancer	IntOGen	-	-	-	-
O43187	IRAK2	Interleukin-1 receptor-associated kinase-like 2	625	N	-	-	486	NTSL	NetNGlyc_prediction / string_search	Protein kinase.	-	+	488	S	I	1	-	1|COSMIC	possibly damaging	DOID:1324 / lung cancer	COSMIC	-	-	-	-
O43194	GPR39	G-protein coupled receptor 39	453	N	-	Membrane	206	NMSI	UniProt-Manual_assertion / NetNGlyc_prediction / string_search	-	-	+	208	S	F	1	-	1/370|TCGA;1/323|ICGC	probably damaging	DOID:4159 / skin cancer	ICGC;TCGA	TCGA-EE-A2MS	-	-	-
O43251	RBFOX2	RNA binding protein fox-1 homolog 2	390	N	-	Cytoplasm;Nucleus	90	NGSL	NetNGlyc_prediction / string_search	-	-	++	92	S	Y	1	-	1/248|TCGA;1|COSMIC	probably damaging	DOID:363 / uterine cancer	TCGA;COSMIC	TCGA-AP-A056	-	-	-
O43255	SIAH2	E3 ubiquitin-protein ligase SIAH2	324	N	-	Cytoplasm;Nucleus	316	NVTI	NetNGlyc_prediction / string_search	-	-	+	316	N	S	1	-	1|COSMIC	possibly damaging	DOID:1324 / lung cancer	COSMIC	-	-	-	-
O43257	ZNHIT1	Zinc finger HIT domain-containing protein 1	154	N	-	Nucleus	92	NLSV	NetNGlyc_prediction / string_search	-	-	++	94	S	C	1	-	2|COSMIC;1/244|ICGC	probably damaging	DOID:3571 / liver cancer	ICGC;COSMIC	-	-	-	-
O43286	B4GALT5	Beta-1,4-galactosyltransferase 5	388	N	-	Membrane	111	NHTC	UniProt-Manual_assertion / NetNGlyc_prediction / string_search	-	-	+	113	T	A	1	-	1|COSMIC	benign	DOID:1993 / rectum cancer	COSMIC	-	-	-	-
O43286	B4GALT5	Beta-1,4-galactosyltransferase 5	388	N	-	Membrane	111	NHTC	UniProt-Manual_assertion / NetNGlyc_prediction / string_search	-	-	+	113	T	N	1	-	1/316|IntOGen;1|COSMIC	benign	DOID:2394 / ovarian cancer	COSMIC;IntOGen	-	21720365	-	-
O43290	SART1	U4/U6.U5 tri-snRNP-associated protein 1	800	N	-	Nucleus	554	NATS	NetNGlyc_prediction / string_search	-	-	+	554	N	I	1	-	1/289|ICGC;1|COSMIC;1/178|TCGA;1/665|IntOGen	probably damaging	DOID:1324 / lung cancer	ICGC;TCGA;COSMIC;IntOGen	TCGA-66-2763	-	-	-
O43290	SART1	U4/U6.U5 tri-snRNP-associated protein 1	800	N	-	Nucleus	554	NATS	NetNGlyc_prediction / string_search	-	-	+	556	T	M	1	-	1/289|ICGC;1/289|TCGA	probably damaging	DOID:10534 / stomach cancer	ICGC;TCGA	TCGA-BR-4184	-	-	-
O43295	SRGAP3	SLIT-ROBO Rho GTPase-activating protein 3	1099	N	-	-	193	NKSG	NetNGlyc_prediction / string_search	-	-	+	193	N	S	1	-	1/451|TCGA;1|COSMIC	benign	DOID:263 / kidney cancer	TCGA;COSMIC	TCGA-BP-4795	-	-	-
O43295	SRGAP3	SLIT-ROBO Rho GTPase-activating protein 3	1099	N	-	-	448	NGSN	NetNGlyc_prediction / string_search	-	-	+	448	N	D	1	-	1/216|ICGC;1/217|TCGA;1|COSMIC	probably damaging	DOID:219 / colon cancer	ICGC;TCGA;COSMIC	TCGA-CA-6717	-	-	-
O43298	ZBTB43	Zinc finger and BTB domain-containing protein 43	467	N	-	Nucleus	198	NSST	NetNGlyc_prediction / string_search	-	-	+	200	S	P	1	-	1/289|TCGA;1/289|ICGC	benign	DOID:10534 / stomach cancer	ICGC;TCGA	TCGA-CD-A4MG	-	-	-
O43303	CCP110	Centriolar coiled-coil protein of 110 kDa	1012	N	-	Cytoplasm	96	NASD	NetNGlyc_prediction / string_search	-	-	+++	96	N	S	1	-	1|COSMIC	benign	DOID:219 / colon cancer	COSMIC	-	-	-	-
O43306	ADCY6	Adenylate cyclase type 6	1168	N	-	Membrane	987	NFSE	NetNGlyc_prediction / string_search	-	-	+	987	N	S	1	-	1/508|TCGA;1/375|IntOGen	probably damaging	DOID:0060119 / pharynx cancer;DOID:11934 / head and neck cancer	TCGA;IntOGen	TCGA-CV-7089	-	-	-
O43310	CTIF	CBP80/20-dependent translation initiation factor	598	N	-	Cytoplasm	85	NGSK	NetNGlyc_prediction / string_search	-	-	++	85	N	Y	1	-	1/370|TCGA	possibly damaging	DOID:4159 / skin cancer	TCGA	TCGA-EE-A2MT	-	-	-
O43313	ATMIN	ATM interactor	823	N	-	Nucleus	761	NSTE	NetNGlyc_prediction / string_search	-	-	+	761	N	S	1	-	1/289|TCGA;1/289|ICGC	benign	DOID:10534 / stomach cancer	ICGC;TCGA	TCGA-BR-4361	-	-	-
O43314	PPIP5K2	Inositol hexakisphosphate and diphosphoinositol-pentakisphosphate kinase 2	1243	N	-	Cytoplasm	1218	NTSS	string_search	-	-	-	1220	S	L	1	-	1|COSMIC;1/665|IntOGen	probably damaging	DOID:1324 / lung cancer	COSMIC;IntOGen	-	-	-	-
O43318	MAP3K7	Mitogen-activated protein kinase kinase kinase 7	606	N	-	Cytoplasm;Membrane	490	NGSD	string_search	-	-	-	490	N	S	1	-	1|COSMIC	probably damaging	DOID:1324 / lung cancer	COSMIC	-	20668451	-	-
O43324	EEF1E1	Eukaryotic translation elongation factor 1 epsilon-1	174	N	-	Cytoplasm;Nucleus	141	NVSR	NetNGlyc_prediction / string_search	GST C-terminal.	-	++	141	N	S	1	-	1/508|TCGA;1/375|IntOGen	possibly damaging	DOID:0060119 / pharynx cancer;DOID:11934 / head and neck cancer	TCGA;IntOGen	TCGA-CQ-6222	-	-	-
O43345	ZNF208	Zinc finger protein 208	1280	N	-	Nucleus	1011	NWSS	NetNGlyc_prediction / string_search	-	-	+	1013	S	L	1	-	1/508|TCGA	benign	DOID:11934 / head and neck cancer	TCGA	TCGA-QK-A6V9	-	-	-
O43345	ZNF208	Zinc finger protein 208	1280	N	-	Nucleus	1095	NWSS	NetNGlyc_prediction / string_search	-	-	+	1095	N	S	1	-	1|COSMIC;1/504|ICGC	benign	DOID:1793 / pancreatic cancer	ICGC;COSMIC	-	-	-	-
O43345	ZNF208	Zinc finger protein 208	1280	N	-	Nucleus	435	NWSS	NetNGlyc_prediction / string_search	-	-	++	437	S	F	1	-	1/370|TCGA;1/323|ICGC	benign	DOID:4159 / skin cancer	ICGC;TCGA	TCGA-FW-A3R5	-	-	-
O43345	ZNF208	Zinc finger protein 208	1280	N	-	Nucleus	703	NWSS	NetNGlyc_prediction / string_search	-	-	+	703	N	K	2	-	1/508|TCGA;1/261|TCGA;1|COSMIC;1/264|ICGC	benign	DOID:10283 / prostate cancer;DOID:11934 / head and neck cancer	ICGC;TCGA;COSMIC	TCGA-EJ-8468;TCGA-CV-A45W	-	-	-
O43347	MSI1	RNA-binding protein Musashi homolog 1	362	N	-	Cytoplasm;Nucleus	119	NTTV	NetNGlyc_prediction / string_search	RRM 2.	-	++	121	T	M	1	-	1/198|TCGA	-	DOID:4362 / cervical cancer	TCGA	TCGA-EA-A3HS	-	-	-
O43353	RIPK2	Receptor-interacting serine/threonine-protein kinase 2	540	N	-	Cytoplasm	137	NMTP	string_search	-	-	---	137	N	I	1	-	1/248|TCGA;1/230|IntOGen;1|COSMIC	probably damaging	DOID:363 / uterine cancer	TCGA;COSMIC;IntOGen	TCGA-AX-A063	-	-	-
O43361	ZNF749	Zinc finger protein 749	778	N	-	Nucleus	763	NSSL	string_search	-	-	-	763	N	T	1	-	1/147|TCGA	benign	DOID:1793 / pancreatic cancer	TCGA	TCGA-IB-7651	-	-	-
O43390	HNRNPR	Heterogeneous nuclear ribonucleoprotein R	633	N	-	Cytoplasm;Nucleus	93	NKSA	NetNGlyc_prediction / string_search	-	-	+	95	S	R	1	-	1|COSMIC	probably damaging	DOID:219 / colon cancer	COSMIC	-	23856246	-	-
O43396	TXNL1	Thioredoxin-like protein 1	289	N	-	Cytoplasm;Nucleus	139	NESD	NetNGlyc_prediction / string_search	PITH.	-	++	141	S	I	1	-	1|COSMIC	probably damaging	DOID:1324 / lung cancer	COSMIC	-	22980975	-	-
O43423	ANP32C	Acidic leucine-rich nuclear phosphoprotein 32 family member C	234	N	-	-	85	NLTH	NetNGlyc_prediction / string_search	-	-	++	87	T	M	1	-	1|COSMIC	-	DOID:1324 / lung cancer	COSMIC	-	-	-	-
O43424	GRID2	Glutamate receptor ionotropic, delta-2	1007	Y	1--23	Membrane	293	NISQ	UniProt-Manual_assertion / NetNGlyc_prediction / string_search	-	-	++	295	S	R	1	-	1/289|TCGA;1/289|ICGC;1|COSMIC	possibly damaging	DOID:10534 / stomach cancer;DOID:5041 / esophageal cancer	ICGC;TCGA;COSMIC	TCGA-BR-8080	23525077	-	-
O43424	GRID2	Glutamate receptor ionotropic, delta-2	1007	Y	1--23	Membrane	426	NGSL	UniProt-Manual_assertion / NetNGlyc_prediction / string_search	-	-	++	426	N	K	1	-	1/492|IntOGen;1|COSMIC;1/268|ICGC;1/291|TCGA	probably damaging	DOID:1319 / brain cancer;DOID:3070 / malignant glioma	ICGC;TCGA;COSMIC;IntOGen	TCGA-12-0692	-	-	-
O43424	GRID2	Glutamate receptor ionotropic, delta-2	1007	Y	1--23	Membrane	713	NRSN	string_search	-	-	-	715	S	N	1	-	1/279|ICGC;1/289|TCGA	benign	DOID:1319 / brain cancer	ICGC;TCGA	TCGA-HT-7854	-	-	-
O43424	GRID2	Glutamate receptor ionotropic, delta-2	1007	Y	1--23	Membrane	713	NRSN	string_search	-	-	-	715	S	R	1	-	1|COSMIC	possibly damaging	DOID:1324 / lung cancer	COSMIC	-	-	-	-
O43424	GRID2	Glutamate receptor ionotropic, delta-2	1007	Y	1--23	Membrane	716	NGSE	NetNGlyc_prediction / string_search	-	-	+	718	S	L	1	-	1/261|TCGA;1/323|ICGC;1/370|TCGA;1|COSMIC;1/264|ICGC	benign	DOID:4159 / skin cancer;DOID:10283 / prostate cancer	ICGC;TCGA;COSMIC	TCGA-EJ-5530;TCGA-DA-A1I4	-	-	-
O43426	SYNJ1	Synaptojanin-1	1573	N	-	Cytoplasm	1527	NVSF	string_search	-	-	-	1529	S	F	1	-	1|COSMIC	-	DOID:4159 / skin cancer	COSMIC	-	22842228	-	-
O43439	CBFA2T2	Protein CBFA2T2	604	N	-	Nucleus	150	NSTV	NetNGlyc_prediction / string_search	TAFH.	-	++	152	T	I	1	-	1/508|TCGA	probably damaging	DOID:11934 / head and neck cancer	TCGA	TCGA-CV-A6K1	-	-	-
O43439	CBFA2T2	Protein CBFA2T2	604	N	-	Nucleus	418	NDSQ	NetNGlyc_prediction / string_search	-	-	+	420	S	Y	1	-	1|COSMIC;1/248|TCGA	possibly damaging	DOID:363 / uterine cancer	TCGA;COSMIC	TCGA-BS-A0UV	-	-	-
O43439	CBFA2T2	Protein CBFA2T2	604	N	-	Nucleus	74	NHSP	string_search	-	-	---	74	N	S	1	-	1|COSMIC;1/417|IntOGen;1/404|ICGC;1/451|TCGA	possibly damaging	DOID:263 / kidney cancer	ICGC;TCGA;COSMIC;IntOGen	TCGA-A3-3362	-	-	-
O43451	MGAM	Maltase-glucoamylase, intestinal	1857	N	-	Membrane	1603	NISR	UniProt-Manual_assertion / NetNGlyc_prediction / string_search	-	-	+	1605	S	F	1	-	2|COSMIC;1/370|TCGA;1/323|ICGC;1/30|ICGC;1/29|ICGC	probably damaging	DOID:4159 / skin cancer;DOID:3571 / liver cancer	ICGC;TCGA;COSMIC	TCGA-D3-A51R	-	-	-
O43451	MGAM	Maltase-glucoamylase, intestinal	1857	N	-	Membrane	1847	NFTS	UniProt-Manual_assertion / NetNGlyc_prediction / string_search	-	TURN	+	1847	N	T	1	-	1/323|ICGC;1/370|TCGA	benign	DOID:4159 / skin cancer	ICGC;TCGA	TCGA-EE-A3J4	-	-	-
O43451	MGAM	Maltase-glucoamylase, intestinal	1857	N	-	Membrane	295	NGTN	UniProt-PubMed:18036614 / NetNGlyc_prediction / string_search	-	-	++	295	N	S	1	-	1/323|ICGC;1/370|TCGA	benign	DOID:4159 / skin cancer	ICGC;TCGA	TCGA-D3-A3MR	-	-	-
O43451	MGAM	Maltase-glucoamylase, intestinal	1857	N	-	Membrane	457	NNSS	UniProt-Manual_assertion / string_search	-	-	-	459	S	C	1	-	1/665|IntOGen	probably damaging	DOID:1324 / lung cancer	IntOGen	-	-	-	-
O43451	MGAM	Maltase-glucoamylase, intestinal	1857	N	-	Membrane	827	NTTT	UniProt-PubMed:18036614 / string_search	-	-	-	829	T	I	1	-	2/370|TCGA;2/323|ICGC	possibly damaging	DOID:4159 / skin cancer	ICGC;TCGA	TCGA-EE-A29M;TCGA-ER-A19F	-	-	-
O43451	MGAM	Maltase-glucoamylase, intestinal	1857	N	-	Membrane	977	NCTA	UniProt-Manual_assertion / NetNGlyc_prediction / string_search	P-type 2.	-	+	979	T	A	1	-	1/202|TCGA	benign	DOID:3571 / liver cancer	TCGA	TCGA-G3-A25W	-	-	-
O43490	PROM1	Prominin-1	865	Y	1--19	Membrane	730	NTSS	UniProt-Manual_assertion / NetNGlyc_prediction / string_search	-	-	+	730	N	Y	1	-	1|COSMIC	probably damaging	DOID:3571 / liver cancer	COSMIC	-	23788652	-	-
O43491	EPB41L2	Band 4.1-like protein 2	1005	N	-	Cytoplasm;Membrane	36	NQSS	NetNGlyc_prediction / string_search	-	-	+	36	N	S	1	-	1/81|TCGA;1|COSMIC;1/80|ICGC	benign	DOID:1993 / rectum cancer	ICGC;TCGA;COSMIC	TCGA-F5-6814	-	-	-
O43493	TGOLN2	Trans-Golgi network integral membrane protein 2	480	Y	1--21	Membrane	180	NKSG	UniProt-Manual_assertion / string_search	-	-	-	182	S	L	1	-	1/130|TCGA;1|COSMIC;1/233|ICGC	probably damaging	DOID:11054 / urinary bladder cancer	ICGC;TCGA;COSMIC	TCGA-FD-A3SS	-	-	-
O43493	TGOLN2	Trans-Golgi network integral membrane protein 2	480	Y	1--21	Membrane	82	NKSG	UniProt-Manual_assertion / NetNGlyc_prediction / string_search	-	-	+	84	S	L	1	-	1/370|TCGA;1/323|ICGC	probably damaging	DOID:4159 / skin cancer	ICGC;TCGA	TCGA-D3-A3C7	-	-	-
O43497	CACNA1G	Voltage-dependent T-type calcium channel subunit alpha-1G	2377	N	-	Membrane	1448	NITN	UniProt-Manual_assertion / string_search	-	-	-	1450	T	N	1	-	1/508|TCGA	probably damaging	DOID:11934 / head and neck cancer	TCGA	TCGA-CV-A464	-	-	-
O43497	CACNA1G	Voltage-dependent T-type calcium channel subunit alpha-1G	2377	N	-	Membrane	1451	NKSD	UniProt-Manual_assertion / string_search	-	-	-	1453	S	L	1	-	1/248|TCGA;1|COSMIC	probably damaging	DOID:363 / uterine cancer	TCGA;COSMIC	TCGA-B5-A0JY	-	-	-
O43497	CACNA1G	Voltage-dependent T-type calcium channel subunit alpha-1G	2377	N	-	Membrane	306	NSSS	UniProt-Manual_assertion / NetNGlyc_prediction / string_search	-	-	+	308	S	C	1	-	1|COSMIC	probably damaging	DOID:1324 / lung cancer	COSMIC	-	22980975	-	-
O43520	ATP8B1	Phospholipid-transporting ATPase IC	1251	N	-	Membrane	368	NSSW	string_search	-	-	-	370	S	F	1	-	1|COSMIC;1/665|IntOGen	probably damaging	DOID:1324 / lung cancer	COSMIC;IntOGen	-	-	-	-
O43524	FOXO3	Forkhead box protein O3	673	N	-	Cytoplasm;Nucleus	316	NAST	string_search	-	-	-	318	S	C	1	-	1/665|IntOGen;1|COSMIC	probably damaging	DOID:1324 / lung cancer	COSMIC;IntOGen	-	18948947	-	-
O43526	KCNQ2	Potassium voltage-gated channel subfamily KQT member 2	872	N	-	Membrane	350	NLSR	NetNGlyc_prediction / string_search	-	-	+	350	N	H	1	-	1|COSMIC;1/411|ICGC	probably damaging	DOID:1781 / thyroid cancer	ICGC;COSMIC	-	-	-	-
O43526	KCNQ2	Potassium voltage-gated channel subfamily KQT member 2	872	N	-	Membrane	350	NLSR	NetNGlyc_prediction / string_search	-	-	+	352	S	L	1	-	1/977|TCGA;1/1071|ICGC;1|COSMIC;1/1148|IntOGen;1|COSMIC	probably damaging	DOID:1612 / breast cancer;DOID:4606 / bile duct cancer	ICGC;TCGA;COSMIC;IntOGen	TCGA-B6-A0IQ	22561520	-	-
O43529	CHST10	Carbohydrate sulfotransferase 10	356	N	-	Membrane	99	NLSH	UniProt-Manual_assertion / NetNGlyc_prediction / string_search	-	-	+	101	S	L	1	-	1/217|TCGA;1|COSMIC;1/216|ICGC	possibly damaging	DOID:219 / colon cancer	ICGC;TCGA;COSMIC	TCGA-AY-5543	-	-	-
O43570	CA12	Carbonic anhydrase 12	354	Y	1--24	Membrane	162	NKSE	UniProt-Manual_assertion / NetNGlyc_prediction / string_search	-	-	+	162	N	S	1	-	1/217|TCGA;1/216|ICGC;1|COSMIC	benign	DOID:219 / colon cancer	ICGC;TCGA;COSMIC	TCGA-F4-6570	-	-	-
O43570	CA12	Carbonic anhydrase 12	354	Y	1--24	Membrane	162	NKSE	UniProt-Manual_assertion / NetNGlyc_prediction / string_search	-	-	+	164	S	L	1	-	1/289|ICGC;1/665|IntOGen;1/178|TCGA;1|COSMIC	possibly damaging	DOID:1324 / lung cancer	ICGC;TCGA;COSMIC;IntOGen	TCGA-18-3419	-	-	-
O43572	AKAP10	A-kinase anchor protein 10, mitochondrial	662	N	-	Cytoplasm;Membrane	230	NSTQ	NetNGlyc_prediction / string_search	-	-	+	230	N	K	1	-	1/9|ICGC;1|COSMIC	benign	DOID:10534 / stomach cancer	ICGC;COSMIC	-	-	-	-
O43597	SPRY2	Protein sprouty homolog 2	315	N	-	Cytoplasm;Membrane	9	NGSQ	NetNGlyc_prediction / string_search	-	-	+++	11	S	L	1	-	1/323|ICGC	benign	DOID:4159 / skin cancer	ICGC	-	-	-	-
O43602	DCX	Neuronal migration protein doublecortin	441	N	-	Cytoplasm	226	NWSV	NetNGlyc_prediction / string_search	-	TURN	+	226	N	K	1	-	1/244|ICGC	benign	DOID:3571 / liver cancer	ICGC	-	-	-	-
O43603	GALR2	Galanin receptor type 2	387	N	-	Membrane	171	NLTV	NetNGlyc_prediction / string_search	-	-	+	171	N	I	1	-	1|COSMIC	probably damaging	DOID:1324 / lung cancer	COSMIC	-	22980975	-	-
O43613	HCRTR1	Orexin receptor type 1	425	N	-	Membrane	87	NLSL	NetNGlyc_prediction / string_search	-	-	+++	89	S	Y	1	-	1|COSMIC	probably damaging	DOID:3571 / liver cancer	COSMIC	-	23788652	-	-
O43623	SNAI2	Zinc finger protein SNAI2	268	N	-	Cytoplasm;Nucleus	134	NKTY	NetNGlyc_prediction / string_search	-	-	+	134	N	D	1	-	1|COSMIC;1/316|IntOGen	benign	DOID:2394 / ovarian cancer	COSMIC;IntOGen	-	21720365	-	-
O43623	SNAI2	Zinc finger protein SNAI2	268	N	-	Cytoplasm;Nucleus	134	NKTY	NetNGlyc_prediction / string_search	-	-	+	134	N	S	1	0	1/291|TCGA;1/268|ICGC;1|COSMIC;1|COSMIC;1/492|IntOGen	benign	DOID:1319 / brain cancer;DOID:3070 / malignant glioma;DOID:5672 / large intestine cancer	ICGC;TCGA;COSMIC;IntOGen	TCGA-06-6701	-	-	-
O43623	SNAI2	Zinc finger protein SNAI2	268	N	-	Cytoplasm;Nucleus	18	NYSE	NetNGlyc_prediction / string_search	-	-	+	18	N	T	1	-	1/95|ICGC	probably damaging	DOID:5041 / esophageal cancer	ICGC	-	-	-	-
O43638	FOXS1	Forkhead box protein S1	330	N	-	Nucleus	145	NATT	NetNGlyc_prediction / string_search	-	-	+	147	T	M	1	-	1/268|ICGC;1/492|IntOGen;1|COSMIC;1/291|TCGA	benign	DOID:1319 / brain cancer;DOID:3070 / malignant glioma	ICGC;TCGA;COSMIC;IntOGen	TCGA-06-0195	-	-	-
O43639	NCK2	Cytoplasmic protein NCK2	380	N	-	Cytoplasm	289	NVTR	NetNGlyc_prediction / string_search	SH2.	-	++	291	T	M	1	-	1/508|TCGA	probably damaging	DOID:11934 / head and neck cancer	TCGA	TCGA-QK-A6VB	-	-	-
O43660	PLRG1	Pleiotropic regulator 1	514	N	-	Nucleus	72	NATD	NetNGlyc_prediction / string_search	-	-	++	74	T	M	1	-	1/289|ICGC;1/289|TCGA	possibly damaging	DOID:10534 / stomach cancer	ICGC;TCGA	TCGA-CG-5721	-	-	-
O43679	LDB2	LIM domain-binding protein 2	373	N	-	Nucleus	224	NLSP	string_search	-	-	---	224	N	S	1	-	1/370|TCGA	probably damaging	DOID:4159 / skin cancer	TCGA	TCGA-GF-A6C9	-	-	-
O43679	LDB2	LIM domain-binding protein 2	373	N	-	Nucleus	269	NSSA	string_search	-	-	-	271	S	R	1	-	1/248|TCGA;1|COSMIC	-	DOID:363 / uterine cancer	TCGA;COSMIC	TCGA-B5-A11O	-	-	-
O43679	LDB2	LIM domain-binding protein 2	373	N	-	Nucleus	341	NNSP	string_search	-	-	---	343	S	L	1	-	1|COSMIC	-	DOID:4159 / skin cancer	COSMIC	-	22842228	-	-
O43681	ASNA1	ATPase ASNA1	348	N	-	Cytoplasm;Nucleus	159	NFSV	NetNGlyc_prediction / string_search	-	-	++	161	S	L	1	-	1/323|ICGC;1/370|TCGA	probably damaging	DOID:4159 / skin cancer	ICGC;TCGA	TCGA-FW-A3TU	-	-	-
O43688	PPAP2C	Lipid phosphate phosphohydrolase 2	288	N	-	Membrane	139	NCSV	UniProt-Manual_assertion / NetNGlyc_prediction / string_search	-	-	++	141	S	L	1	-	1/1071|ICGC;1|COSMIC;1/1148|IntOGen	probably damaging	DOID:1612 / breast cancer	ICGC;COSMIC;IntOGen	-	22722201	-	-
O43699	SIGLEC6	Sialic acid-binding Ig-like lectin 6	453	Y	1--26	Membrane;Secreted	212	NLTC	NetNGlyc_prediction / string_search	-	-	+	214	T	I	1	-	1/665|IntOGen	probably damaging	DOID:1324 / lung cancer	IntOGen	-	-	-	-
O43699	SIGLEC6	Sialic acid-binding Ig-like lectin 6	453	Y	1--26	Membrane;Secreted	212	NLTC	NetNGlyc_prediction / string_search	-	-	+	214	T	N	1	-	1|COSMIC	probably damaging	DOID:1324 / lung cancer	COSMIC	-	22941188	-	-
O43699	SIGLEC6	Sialic acid-binding Ig-like lectin 6	453	Y	1--26	Membrane;Secreted	233	NVSY	UniProt-Manual_assertion / NetNGlyc_prediction / string_search	-	-	++	235	S	F	1	-	1/323|ICGC;1/370|TCGA	probably damaging	DOID:4159 / skin cancer	ICGC;TCGA	TCGA-EE-A3J7	-	-	-
O43707	ACTN4	Alpha-actinin-4	911	N	-	Cytoplasm;Nucleus	8	NQSY	NetNGlyc_prediction / string_search	-	-	++	8	N	I	1	-	1/208|ICGC;1|COSMIC	benign	DOID:3571 / liver cancer	ICGC;COSMIC	-	-	-	-
O43707	ACTN4	Alpha-actinin-4	911	N	-	Cytoplasm;Nucleus	821	NHSG	string_search	EF-hand 2.	-	---	823	S	C	1	-	1/665|IntOGen;2|COSMIC	possibly damaging	DOID:1324 / lung cancer	COSMIC;IntOGen	-	22980975	-	-
O43731	KDELR3	ER lumen protein-retaining receptor 3	214	N	-	Membrane	110	NYSF	NetNGlyc_prediction / string_search	-	-	+	110	N	D	1	-	1/156|ICGC;1/168|TCGA	probably damaging	DOID:263 / kidney cancer	ICGC;TCGA	TCGA-GL-8500	-	-	-
O43741	PRKAB2	5'-AMP-activated protein kinase subunit beta-2	272	N	-	-	222	NISC	NetNGlyc_prediction / string_search	-	-	+	224	S	Y	1	-	1|COSMIC	probably damaging	DOID:219 / colon cancer	COSMIC	-	22810696	-	-
O43747	AP1G1	AP-1 complex subunit gamma-1	822	N	-	Membrane	739	NSTE	string_search	GAE.	-	-	739	N	S	1	-	1/244|ICGC;2|COSMIC	probably damaging	DOID:3571 / liver cancer	ICGC;COSMIC	-	-	-	-
O43749	OR1F1	Olfactory receptor 1F1	312	N	-	Membrane	5	NQSS	UniProt-Manual_assertion / NetNGlyc_prediction / string_search	-	-	++	7	S	L	1	0.0005	1|COSMIC;1/181|ICGC;1|COSMIC	benign	DOID:4159 / skin cancer;DOID:2394 / ovarian cancer	ICGC;COSMIC	-	22842228	-	-
O43765	SGTA	Small glutamine-rich tetratricopeptide repeat-containing protein alpha	313	N	-	-	192	NETY	string_search	-	-	-	192	N	S	1	-	1/198|TCGA	probably damaging	DOID:4362 / cervical cancer	TCGA	TCGA-Q1-A73S	-	-	-
O43781	DYRK3	Dual specificity tyrosine-phosphorylation-regulated kinase 3	588	N	-	Nucleus	130	NSSS	NetNGlyc_prediction / string_search	-	-	+	130	N	S	1	-	1|COSMIC	benign	DOID:1324 / lung cancer	COSMIC	-	-	-	-
O43791	SPOP	Speckle-type POZ protein	374	N	-	Nucleus	169	NISG	NetNGlyc_prediction / string_search	-	-	+	169	N	S	1	-	1|COSMIC	benign	DOID:1324 / lung cancer	COSMIC	-	20668451	-	-
O43795	MYO1B	Unconventional myosin-Ib	1136	N	-	-	1117	NGSV	string_search	Myosin tail.	-	---	1117	N	T	1	-	1|COSMIC;1/665|IntOGen	probably damaging	DOID:1324 / lung cancer	COSMIC;IntOGen	-	-	-	-
O43795	MYO1B	Unconventional myosin-Ib	1136	N	-	-	451	NNTN	NetNGlyc_prediction / string_search	-	-	+	451	N	I	1	-	1/268|ICGC;1|COSMIC;1/492|IntOGen;1/291|TCGA	possibly damaging	DOID:1319 / brain cancer;DOID:3070 / malignant glioma	ICGC;TCGA;COSMIC;IntOGen	TCGA-76-4929	-	-	-
O43795	MYO1B	Unconventional myosin-Ib	1136	N	-	-	501	NDTS	NetNGlyc_prediction / string_search	-	-	+	501	N	D	1	-	1/248|TCGA;1/230|IntOGen;1|COSMIC	benign	DOID:363 / uterine cancer	TCGA;COSMIC;IntOGen	TCGA-BG-A0MC	-	-	-
O43795	MYO1B	Unconventional myosin-Ib	1136	N	-	-	501	NDTS	NetNGlyc_prediction / string_search	-	-	+	501	N	S	1	-	1/508|TCGA	benign	DOID:11934 / head and neck cancer	TCGA	TCGA-BA-A6DD	-	-	-
O43805	SSNA1	Sjoegren syndrome nuclear autoantigen 1	119	N	-	Cytoplasm;Nucleus	102	NLTK	NetNGlyc_prediction / string_search	-	-	+	104	T	A	1	-	1|COSMIC	benign	DOID:263 / kidney cancer	COSMIC	-	23797736	-	-
O43813	LANCL1	LanC-like protein 1	399	N	-	Cytoplasm;Membrane;Nucleus	198	NFTA	string_search	-	-	-	200	T	M	1	0.0005	1|COSMIC	possibly damaging	DOID:1793 / pancreatic cancer	COSMIC	-	-	-	-
O43825	B3GALT2	Beta-1,3-galactosyltransferase 2	422	N	-	Membrane	226	NLTI	UniProt-Manual_assertion / NetNGlyc_prediction / string_search	-	-	++	226	N	T	1	-	1/665|IntOGen;1/289|ICGC;1|COSMIC;1/178|TCGA	probably damaging	DOID:1324 / lung cancer	ICGC;TCGA;COSMIC;IntOGen	TCGA-60-2724	-	-	-
O43847	NRD1	Nardilysin	1150	Y	1--20	-	1106	NSSC	string_search	-	-	-	1108	S	F	1	-	1/508|TCGA	possibly damaging	DOID:11934 / head and neck cancer	TCGA	TCGA-DQ-7589	-	-	-
O43852	CALU	Calumenin	315	Y	1--19	Secreted	131	NATY	UniProt-PubMed:19139490;PubMed:19159218 / string_search / neXtProt	-	-	-	133	T	P	1	-	1|COSMIC;1/1071|ICGC;1/977|TCGA	probably damaging	DOID:1612 / breast cancer	ICGC;TCGA;COSMIC	TCGA-A2-A0T5	-	-	-
O43861	ATP9B	Probable phospholipid-transporting ATPase IIB	1147	N	-	Membrane	553	NVTP	string_search	-	-	---	553	N	D	1	-	1/289|ICGC;1/289|TCGA	probably damaging	DOID:10534 / stomach cancer	ICGC;TCGA	TCGA-CG-4306	-	-	-
O43868	SLC28A2	Sodium/nucleoside cotransporter 2	658	N	-	Membrane	605	NRTY	NetNGlyc_prediction / string_search	-	-	+	605	N	S	1	-	1/208|ICGC;1|COSMIC	benign	DOID:3571 / liver cancer	ICGC;COSMIC	-	-	-	-
O43889	CREB3	Cyclic AMP-responsive element-binding protein 3	395	N	-	Cytoplasm;Membrane;Nucleus	246	NKTS	NetNGlyc_prediction / string_search	-	-	+	248	T	I	1	-	1/289|ICGC;1/289|TCGA	probably damaging	DOID:10534 / stomach cancer	ICGC;TCGA	TCGA-HU-A4GQ	-	-	-
O43895	XPNPEP2	Xaa-Pro aminopeptidase 2	674	Y	1--21	Membrane	278	NKSR	UniProt-Manual_assertion / NetNGlyc_prediction / string_search	-	-	+	278	N	K	1	-	1/417|IntOGen;1/404|ICGC;1/451|TCGA	probably damaging	DOID:263 / kidney cancer	ICGC;TCGA;IntOGen	TCGA-CJ-5679	-	-	-
O43896	KIF1C	Kinesin-like protein KIF1C	1103	N	-	Cytoplasm	272	NKSL	NetNGlyc_prediction / string_search	-	-	++	272	N	K	1	-	1/323|ICGC;1/370|TCGA	probably damaging	DOID:4159 / skin cancer	ICGC;TCGA	TCGA-DA-A3F3	-	-	-
O43897	TLL1	Tolloid-like protein 1	1013	Y	1--30	Secreted	626	NGTI	UniProt-Manual_assertion / NetNGlyc_prediction / string_search	-	-	++	628	T	I	1	-	1/323|ICGC;1/370|TCGA	probably damaging	DOID:4159 / skin cancer	ICGC;TCGA	TCGA-ER-A196	-	-	-
O43908	KLRC4	NKG2-F type II integral membrane protein	158	N	-	Membrane	104	NFSL	NetNGlyc_prediction / string_search	-	-	+	104	N	S	1	0.6	1|COSMIC;1/216|ICGC;1/198|TCGA;1|COSMIC;2|COSMIC;1/217|TCGA;2/411|ICGC	benign	DOID:4362 / cervical cancer;DOID:219 / colon cancer;DOID:5672 / large intestine cancer;DOID:1781 / thyroid cancer	ICGC;TCGA;COSMIC	TCGA-AM-5821;TCGA-C5-A3HE	-	-	-
O43908	KLRC4	NKG2-F type II integral membrane protein	158	N	-	Membrane	104	NFSL	NetNGlyc_prediction / string_search	-	-	+	106	S	F	1	-	1/370|TCGA;1/323|ICGC	benign	DOID:4159 / skin cancer	ICGC;TCGA	TCGA-FW-A3R5	-	-	-
O43908	KLRC4	NKG2-F type II integral membrane protein	158	N	-	Membrane	104	NFSL	NetNGlyc_prediction / string_search	-	-	+	106	S	P	1	-	1|COSMIC;1/230|IntOGen;1/248|TCGA	probably damaging	DOID:363 / uterine cancer	TCGA;COSMIC;IntOGen	TCGA-BG-A0MU	-	-	-
O43909	EXTL3	Exostosin-like 3	919	N	-	Membrane	277	NLSR	UniProt-Manual_assertion / NetNGlyc_prediction / string_search	-	-	+	277	N	S	1	-	1|COSMIC	benign	DOID:2531 / hematologic cancer	COSMIC	-	23292937	-	-
O43915	FIGF	Vascular endothelial growth factor D	354	Y	1--21	Secreted	155	NTST	UniProt-PubMed:21148085 / NetNGlyc_prediction / string_search	-	-	+	157	S	N	1	-	1/370|TCGA;1/323|ICGC	probably damaging	DOID:4159 / skin cancer	ICGC;TCGA	TCGA-FS-A4F5	-	-	-
O43916	CHST1	Carbohydrate sulfotransferase 1	411	N	-	Membrane	189	NLTV	UniProt-Manual_assertion / NetNGlyc_prediction / string_search	-	-	+++	189	N	K	1	-	1|COSMIC;1/665|IntOGen	probably damaging	DOID:1324 / lung cancer	COSMIC;IntOGen	-	-	-	-
O43929	ORC4	Origin recognition complex subunit 4	436	N	-	Nucleus	135	NLSF	NetNGlyc_prediction / string_search	-	-	+	135	N	H	1	-	1|COSMIC;1/217|TCGA;1/216|ICGC	probably damaging	DOID:219 / colon cancer;DOID:5672 / large intestine cancer	ICGC;TCGA;COSMIC	TCGA-G4-6628	-	-	-
O43929	ORC4	Origin recognition complex subunit 4	436	N	-	Nucleus	135	NLSF	NetNGlyc_prediction / string_search	-	-	+	135	N	I	1	-	1|COSMIC	probably damaging	DOID:1324 / lung cancer	COSMIC	-	-	-	-
O43934	MFSD11	UNC93-like protein MFSD11	449	N	-	Membrane	40	NRTD	UniProt-Manual_assertion / NetNGlyc_prediction / string_search	-	-	++	42	T	A	1	-	1/198|TCGA	possibly damaging	DOID:4362 / cervical cancer	TCGA	TCGA-FU-A3HZ	-	-	-
O60218	AKR1B10	Aldo-keto reductase family 1 member B10	316	N	-	Secreted	161	NFSH	NetNGlyc_prediction / string_search	-	-	++	163	S	R	1	-	1/404|ICGC;1/451|TCGA;1|COSMIC;1/417|IntOGen	benign	DOID:263 / kidney cancer	ICGC;TCGA;COSMIC;IntOGen	TCGA-BP-4977	-	-	-
O60229	KALRN	Kalirin	2985	N	-	Cytoplasm	1556	NKTV	NetNGlyc_prediction / string_search	-	-	+	1556	N	K	1	-	1/665|IntOGen	-	DOID:1324 / lung cancer	IntOGen	-	-	-	-
O60229	KALRN	Kalirin	2985	N	-	Cytoplasm	1605	NNSK	string_search	-	-	-	1607	S	I	1	-	1/147|TCGA	possibly damaging	DOID:1793 / pancreatic cancer	TCGA	TCGA-IB-7651	-	-	-
O60229	KALRN	Kalirin	2985	N	-	Cytoplasm	1605	NNSK	string_search	-	-	-	1607	S	N	1	-	1|COSMIC	possibly damaging	DOID:1324 / lung cancer	COSMIC	-	-	-	-
O60229	KALRN	Kalirin	2985	N	-	Cytoplasm	2454	NTSM	string_search	-	-	-	2454	N	K	1	-	1|COSMIC	-	DOID:4159 / skin cancer	COSMIC	-	22842228	-	-
O60229	KALRN	Kalirin	2985	N	-	Cytoplasm	919	NASS	string_search	-	-	-	919	N	K	1	-	1|COSMIC;1/229|IntOGen	-	DOID:219 / colon cancer	COSMIC;IntOGen	-	22810696	-	-
O60237	PPP1R12B	Protein phosphatase 1 regulatory subunit 12B	982	N	-	Cytoplasm	389	NHSN	NetNGlyc_prediction / string_search	-	-	+	389	N	S	1	-	1|COSMIC;1/289|ICGC	benign	DOID:1324 / lung cancer	ICGC;COSMIC	-	-	-	-
O60237	PPP1R12B	Protein phosphatase 1 regulatory subunit 12B	982	N	-	Cytoplasm	389	NHSN	NetNGlyc_prediction / string_search	-	-	+	391	S	F	1	-	1/370|TCGA;1/323|ICGC	probably damaging	DOID:4159 / skin cancer	ICGC;TCGA	TCGA-D3-A3CB	-	-	-
O60241	BAI2	Brain-specific angiogenesis inhibitor 2	1585	Y	1--32	Membrane	356	NNSA	UniProt-Manual_assertion / NetNGlyc_prediction / string_search	-	-	+	358	S	L	1	-	1|COSMIC	possibly damaging	DOID:1324 / lung cancer	COSMIC	-	20668451	-	-
O60242	BAI3	Brain-specific angiogenesis inhibitor 3	1522	Y	1--24	Membrane	105	NHSI	UniProt-Manual_assertion / NetNGlyc_prediction / string_search	-	-	+	107	S	Y	1	-	1/248|TCGA;1|COSMIC	probably damaging	DOID:363 / uterine cancer	TCGA;COSMIC	TCGA-BS-A0UF	-	-	-
O60242	BAI3	Brain-specific angiogenesis inhibitor 3	1522	Y	1--24	Membrane	418	NGTQ	UniProt-Manual_assertion / NetNGlyc_prediction / string_search	-	-	++	420	T	I	1	-	1|COSMIC	probably damaging	DOID:1324 / lung cancer	COSMIC	-	20668451	-	-
O60242	BAI3	Brain-specific angiogenesis inhibitor 3	1522	Y	1--24	Membrane	51	NFTN	UniProt-Manual_assertion / NetNGlyc_prediction / string_search	-	-	+	51	N	K	1	-	1|COSMIC	probably damaging	DOID:1324 / lung cancer	COSMIC	-	22980975	-	-
O60242	BAI3	Brain-specific angiogenesis inhibitor 3	1522	Y	1--24	Membrane	625	NVTD	UniProt-PubMed:22333914 / NetNGlyc_prediction / string_search	-	-	+++	627	T	K	1	-	1/508|TCGA;1/375|IntOGen	probably damaging	DOID:0060119 / pharynx cancer;DOID:11934 / head and neck cancer	TCGA;IntOGen	TCGA-BA-4074	-	-	-
O60242	BAI3	Brain-specific angiogenesis inhibitor 3	1522	Y	1--24	Membrane	779	NYTV	UniProt-Manual_assertion / NetNGlyc_prediction / string_search	-	-	++	779	N	I	1	-	1|COSMIC	benign	DOID:10283 / prostate cancer	COSMIC	-	23265383	-	-
O60242	BAI3	Brain-specific angiogenesis inhibitor 3	1522	Y	1--24	Membrane	937	NKSI	UniProt-Manual_assertion / NetNGlyc_prediction / string_search	-	-	+	937	N	I	1	-	2/181|ICGC;1|COSMIC	probably damaging	DOID:2394 / ovarian cancer	ICGC;COSMIC	-	-	-	-
O60243	HS6ST1	Heparan-sulfate 6-O-sulfotransferase 1	411	N	-	Membrane	320	NSTR	UniProt-Manual_assertion / NetNGlyc_prediction / string_search	-	-	++	322	T	M	1	-	1/147|TCGA	probably damaging	DOID:1793 / pancreatic cancer	TCGA	TCGA-IB-7651	-	-	-
O60244	MED14	Mediator of RNA polymerase II transcription subunit 14	1454	N	-	Nucleus	1033	NQSP	string_search	-	-	---	1033	N	D	1	-	1/208|ICGC	benign	DOID:3571 / liver cancer	ICGC	-	-	-	-
O60244	MED14	Mediator of RNA polymerase II transcription subunit 14	1454	N	-	Nucleus	1033	NQSP	string_search	-	-	---	1033	N	S	1	-	1/395|IntOGen	benign	DOID:2531 / hematologic cancer	IntOGen	-	-	-	-
O60244	MED14	Mediator of RNA polymerase II transcription subunit 14	1454	N	-	Nucleus	1258	NQTL	string_search	-	-	-	1258	N	S	1	-	1/279|ICGC;1/289|TCGA	benign	DOID:1319 / brain cancer	ICGC;TCGA	TCGA-HT-7860	-	-	-
O60244	MED14	Mediator of RNA polymerase II transcription subunit 14	1454	N	-	Nucleus	1258	NQTL	string_search	-	-	-	1258	N	Y	1	-	1/411|ICGC	benign	DOID:1781 / thyroid cancer	ICGC	-	-	-	-
O60244	MED14	Mediator of RNA polymerase II transcription subunit 14	1454	N	-	Nucleus	1258	NQTL	string_search	-	-	-	1260	T	M	1	-	1/92|TCGA	probably damaging	DOID:3953 / adrenal gland cancer	TCGA	TCGA-OR-A5LJ	-	-	-
O60244	MED14	Mediator of RNA polymerase II transcription subunit 14	1454	N	-	Nucleus	428	NSSI	NetNGlyc_prediction / string_search	-	-	+	428	N	H	1	-	1/451|TCGA;1/417|IntOGen;1/404|ICGC	probably damaging	DOID:263 / kidney cancer	ICGC;TCGA;IntOGen	TCGA-AK-3451	-	-	-
O60256	PRPSAP2	Phosphoribosyl pyrophosphate synthase-associated protein 2	369	N	-	-	14	NITK	NetNGlyc_prediction / string_search	-	-	++	14	N	Y	1	-	1/375|IntOGen	probably damaging	DOID:0060119 / pharynx cancer	IntOGen	-	-	-	-
O60256	PRPSAP2	Phosphoribosyl pyrophosphate synthase-associated protein 2	369	N	-	-	28	NSSC	NetNGlyc_prediction / string_search	-	-	+	30	S	A	1	-	1|COSMIC	benign	DOID:2394 / ovarian cancer	COSMIC	-	-	-	-
O60259	KLK8	Kallikrein-8	260	Y	1--28	Cytoplasm;Secreted	110	NSSD	UniProt-Manual_assertion / NetNGlyc_prediction / string_search	Peptidase S1.	-	++	112	S	C	1	-	1/289|ICGC;1|COSMIC	probably damaging	DOID:1324 / lung cancer	ICGC;COSMIC	-	-	-	-
O60260	PARK2	E3 ubiquitin-protein ligase parkin	465	N	-	Cytoplasm;Nucleus	235	NITC	NetNGlyc_prediction / string_search	-	-	+	237	T	A	1	-	1/289|TCGA;1/289|ICGC	benign	DOID:10534 / stomach cancer	ICGC;TCGA	TCGA-F1-6177	-	-	-
O60264	SMARCA5	SWI/SNF-related matrix-associated actin-dependent regulator of chromatin subfamily A member 5	1052	N	-	Nucleus	702	NFTM	NetNGlyc_prediction / string_search	-	-	+	702	N	T	1	-	1|COSMIC;1/977|TCGA;1/1071|ICGC	benign	DOID:1612 / breast cancer	ICGC;TCGA;COSMIC	TCGA-AN-A046	-	-	-
O60266	ADCY3	Adenylate cyclase type 3	1144	N	-	Membrane	509	NGSA	string_search	-	-	-	511	S	L	1	0.0005	1/508|TCGA;1/375|IntOGen	benign	DOID:0060119 / pharynx cancer;DOID:11934 / head and neck cancer	TCGA;IntOGen	TCGA-CV-5436	-	-	-
O60268	KIAA0513	Uncharacterized protein KIAA0513	411	N	-	Cytoplasm	233	NTSA	NetNGlyc_prediction / string_search	-	-	+	233	N	Y	1	-	1/504|ICGC;1|COSMIC	possibly damaging	DOID:1793 / pancreatic cancer	ICGC;COSMIC	-	-	-	-
O60271	SPAG9	C-Jun-amino-terminal kinase-interacting protein 4	1321	N	-	Cytoplasm	309	NKSE	NetNGlyc_prediction / string_search	-	-	++	311	S	L	1	-	1|COSMIC	benign	DOID:1909 / melanoma	COSMIC	-	22622578	-	-
O60271	SPAG9	C-Jun-amino-terminal kinase-interacting protein 4	1321	N	-	Cytoplasm	830	NSSA	NetNGlyc_prediction / string_search	-	-	+	830	N	S	1	-	1|COSMIC;1/1071|ICGC;1/977|TCGA;1/1148|IntOGen	benign	DOID:1612 / breast cancer	ICGC;TCGA;COSMIC;IntOGen	TCGA-E2-A1IH	-	-	-
O60279	SUSD5	Sushi domain-containing protein 5	629	Y	1--35	Membrane	323	NHSG	string_search	-	-	-	323	N	S	1	-	1|COSMIC	benign	DOID:4159 / skin cancer	COSMIC	-	22622578	-	-
O60281	ZNF292	Zinc finger protein 292	2723	N	-	Nucleus	1110	NSSQ	NetNGlyc_prediction / string_search	-	-	+	1110	N	S	1	-	1|COSMIC	probably damaging	DOID:1993 / rectum cancer	COSMIC	-	22810696	-	-
O60281	ZNF292	Zinc finger protein 292	2723	N	-	Nucleus	1162	NSSN	NetNGlyc_prediction / string_search	-	-	+	1162	N	S	1	-	1|COSMIC	benign	DOID:263 / kidney cancer	COSMIC	-	-	-	-
O60281	ZNF292	Zinc finger protein 292	2723	N	-	Nucleus	1292	NNTN	string_search	-	-	-	1294	T	R	1	-	1|COSMIC	possibly damaging	DOID:219 / colon cancer	COSMIC	-	22895193	-	-
O60281	ZNF292	Zinc finger protein 292	2723	N	-	Nucleus	1524	NATV	NetNGlyc_prediction / string_search	-	-	+	1526	T	M	1	-	1|COSMIC	possibly damaging	DOID:219 / colon cancer	COSMIC	-	22810696	-	-
O60281	ZNF292	Zinc finger protein 292	2723	N	-	Nucleus	1642	NASQ	NetNGlyc_prediction / string_search	-	-	+	1642	N	D	1	-	1/216|ICGC;1|COSMIC;1/217|TCGA	benign	DOID:219 / colon cancer;DOID:5672 / large intestine cancer	ICGC;TCGA;COSMIC	TCGA-CM-5861	-	-	-
O60282	KIF5C	Kinesin heavy chain isoform 5C	957	N	-	Cytoplasm	256	NKSL	NetNGlyc_prediction / string_search	Kinesin motor.	-	++	256	N	S	1	-	1/375|IntOGen;1/508|TCGA	probably damaging	DOID:0060119 / pharynx cancer;DOID:11934 / head and neck cancer	TCGA;IntOGen	TCGA-CV-7263	-	-	-
O60284	ST18	Suppression of tumorigenicity 18 protein	1047	N	-	Nucleus	302	NLSL	NetNGlyc_prediction / string_search	-	-	++	304	S	G	1	-	1|COSMIC	possibly damaging	DOID:4159 / skin cancer	COSMIC	-	21984974	-	-
O60284	ST18	Suppression of tumorigenicity 18 protein	1047	N	-	Nucleus	634	NTSI	string_search	-	-	-	634	N	K	1	-	1/289|TCGA;1/289|ICGC	benign	DOID:10534 / stomach cancer	ICGC;TCGA	TCGA-D7-A4YT	-	-	-
O60284	ST18	Suppression of tumorigenicity 18 protein	1047	N	-	Nucleus	937	NESN	string_search	-	-	-	939	S	F	1	-	1/323|ICGC;1/370|TCGA	probably damaging	DOID:4159 / skin cancer	ICGC;TCGA	TCGA-ER-A193	-	-	-
O60290	ZNF862	Zinc finger protein 862	1169	N	-	Nucleus	595	NRTA	NetNGlyc_prediction / string_search	-	-	+	597	T	M	1	-	1|COSMIC;1/217|TCGA;1/216|ICGC	probably damaging	DOID:219 / colon cancer	ICGC;TCGA;COSMIC	TCGA-AA-3492	-	-	-
O60290	ZNF862	Zinc finger protein 862	1169	N	-	Nucleus	869	NATL	string_search	-	-	-	871	T	M	1	-	1/977|TCGA;1/198|TCGA;1/1071|ICGC;1/1148|IntOGen;1|COSMIC	benign	DOID:4362 / cervical cancer;DOID:1612 / breast cancer	ICGC;TCGA;COSMIC;IntOGen	TCGA-A8-A07R;TCGA-EA-A410	-	-	-
O60293	ZFC3H1	Zinc finger C3H1 domain-containing protein	1989	N	-	-	1342	NETD	NetNGlyc_prediction / string_search	-	-	+	1342	N	I	1	-	1/202|TCGA	benign	DOID:3571 / liver cancer	TCGA	TCGA-CC-A5UC	-	-	-
O60293	ZFC3H1	Zinc finger C3H1 domain-containing protein	1989	N	-	-	32	NNSQ	string_search	-	-	-	32	N	T	1	-	1|COSMIC	benign	DOID:219 / colon cancer	COSMIC	-	22895193	-	-
O60293	ZFC3H1	Zinc finger C3H1 domain-containing protein	1989	N	-	-	669	NLSI	NetNGlyc_prediction / string_search	-	-	++	669	N	S	1	-	1/147|TCGA	possibly damaging	DOID:1793 / pancreatic cancer	TCGA	TCGA-IB-7651	-	-	-
O60294	LCMT2	tRNA wybutosine-synthesizing protein 4	686	N	-	-	618	NLTT	string_search	-	-	--	618	N	D	1	-	1/88|ICGC;1|COSMIC	benign	DOID:5041 / esophageal cancer	ICGC;COSMIC	-	-	-	-
O60294	LCMT2	tRNA wybutosine-synthesizing protein 4	686	N	-	-	618	NLTT	string_search	-	-	--	620	T	I	1	-	1/323|ICGC;1/370|TCGA	benign	DOID:4159 / skin cancer	ICGC;TCGA	TCGA-ER-A19W	-	-	-
O60296	TRAK2	Trafficking kinesin-binding protein 2	914	N	-	Cytoplasm	147	NESL	NetNGlyc_prediction / string_search	HAP1 N-terminal.	-	+	147	N	S	1	-	1|COSMIC	probably damaging	DOID:2531 / hematologic cancer	COSMIC	-	21796119	-	-
O60296	TRAK2	Trafficking kinesin-binding protein 2	914	N	-	Cytoplasm	147	NESL	NetNGlyc_prediction / string_search	HAP1 N-terminal.	-	+	149	S	F	1	-	1/323|ICGC;1/370|TCGA	possibly damaging	DOID:4159 / skin cancer	ICGC;TCGA	TCGA-EE-A29M	-	-	-
O60296	TRAK2	Trafficking kinesin-binding protein 2	914	N	-	Cytoplasm	412	NDTR	string_search	-	-	-	412	N	S	1	-	1|COSMIC	benign	DOID:219 / colon cancer	COSMIC	-	-	-	-
O60299	LZTS3	Leucine zipper putative tumor suppressor 3	673	N	-	Cytoplasm;Membrane	184	NGTP	string_search	-	-	---	184	N	Y	1	-	1/417|IntOGen;1/451|TCGA;1/404|ICGC;1|COSMIC	possibly damaging	DOID:263 / kidney cancer	ICGC;TCGA;COSMIC;IntOGen	TCGA-B0-5812	-	-	-
O60303	KIAA0556	Uncharacterized protein KIAA0556	1618	N	-	-	1079	NKSR	NetNGlyc_prediction / string_search	-	-	++	1079	N	K	1	-	1|COSMIC	probably damaging	DOID:1793 / pancreatic cancer	COSMIC	-	24293293	-	-
O60303	KIAA0556	Uncharacterized protein KIAA0556	1618	N	-	-	1079	NKSR	NetNGlyc_prediction / string_search	-	-	++	1079	N	S	1	-	1/375|IntOGen;1/508|TCGA	probably damaging	DOID:0060119 / pharynx cancer;DOID:11934 / head and neck cancer	TCGA;IntOGen	TCGA-HD-7832	-	-	-
O60303	KIAA0556	Uncharacterized protein KIAA0556	1618	N	-	-	1276	NITM	string_search	-	-	-	1276	N	S	1	-	1/370|TCGA;1/323|ICGC	probably damaging	DOID:4159 / skin cancer	ICGC;TCGA	TCGA-EB-A5UM	-	-	-
O60303	KIAA0556	Uncharacterized protein KIAA0556	1618	N	-	-	1276	NITM	string_search	-	-	-	1278	T	I	1	-	1/370|TCGA	probably damaging	DOID:4159 / skin cancer	TCGA	TCGA-RP-A695	-	-	-
O60304	ZNF500	Zinc finger protein 500	480	N	-	Nucleus	420	NSSH	string_search	-	-	-	422	S	L	1	-	1/289|TCGA;1/289|ICGC	probably damaging	DOID:10534 / stomach cancer	ICGC;TCGA	TCGA-D7-6519	-	-	-
O60312	ATP10A	Probable phospholipid-transporting ATPase VA	1499	N	-	Membrane	1249	NASC	string_search	-	-	-	1249	N	S	1	-	1|COSMIC	benign	DOID:1324 / lung cancer	COSMIC	-	-	-	-
O60315	ZEB2	Zinc finger E-box-binding homeobox 2	1214	N	-	Nucleus	139	NCTS	NetNGlyc_prediction / string_search	-	-	++	141	T	A	1	-	1/289|ICGC;1|COSMIC	benign	DOID:1324 / lung cancer	ICGC;COSMIC	-	-	-	-
O60315	ZEB2	Zinc finger E-box-binding homeobox 2	1214	N	-	Nucleus	240	NFSC	NetNGlyc_prediction / string_search	-	-	+	240	N	S	1	-	1/504|ICGC	probably damaging	DOID:1793 / pancreatic cancer	ICGC	-	-	-	-
O60315	ZEB2	Zinc finger E-box-binding homeobox 2	1214	N	-	Nucleus	240	NFSC	NetNGlyc_prediction / string_search	-	-	+	242	S	F	1	-	1|COSMIC	-	DOID:4159 / skin cancer	COSMIC	-	22842228	-	-
O60315	ZEB2	Zinc finger E-box-binding homeobox 2	1214	N	-	Nucleus	576	NIST	NetNGlyc_prediction / string_search	-	-	++	576	N	S	1	-	1|COSMIC;1/178|TCGA;1/665|IntOGen;1/198|TCGA;1/289|ICGC	benign	DOID:4362 / cervical cancer;DOID:1324 / lung cancer	ICGC;TCGA;COSMIC;IntOGen	TCGA-EK-A2R7;TCGA-39-5016	-	-	-
O60318	MCM3AP	Germinal-center associated nuclear protein	1980	N	-	Cytoplasm;Nucleus	216	NNSL	NetNGlyc_prediction / string_search	-	-	+	216	N	S	1	-	1|COSMIC	benign	DOID:3070 / malignant glioma	COSMIC	-	23917401	-	-
O60330	PCDHGA12	Protocadherin gamma-A12	932	Y	1--29	Membrane	419	NITV	UniProt-Manual_assertion / NetNGlyc_prediction / string_search	-	-	++	419	N	D	1	-	1/248|TCGA;1|COSMIC	probably damaging	DOID:363 / uterine cancer	TCGA;COSMIC	TCGA-AP-A0LT	-	-	-
O60330	PCDHGA12	Protocadherin gamma-A12	932	Y	1--29	Membrane	545	NVSL	UniProt-Manual_assertion / NetNGlyc_prediction / string_search	-	-	++	545	N	K	1	-	1|COSMIC	possibly damaging	DOID:2394 / ovarian cancer	COSMIC	-	-	-	-
O60333	KIF1B	Kinesin-like protein KIF1B	1816	N	-	Cytoplasm	1349	NSSR	NetNGlyc_prediction / string_search	-	-	+	1349	N	S	1	-	1/665|IntOGen;1|COSMIC	benign	DOID:1324 / lung cancer	COSMIC;IntOGen	-	-	-	-
O60333	KIF1B	Kinesin-like protein KIF1B	1816	N	-	Cytoplasm	232	NETN	NetNGlyc_prediction / string_search	-	-	+	234	T	N	1	-	1/665|IntOGen;1/178|TCGA;1/289|ICGC;1|COSMIC	possibly damaging	DOID:1324 / lung cancer	ICGC;TCGA;COSMIC;IntOGen	TCGA-46-3769	-	-	-
O60333	KIF1B	Kinesin-like protein KIF1B	1816	N	-	Cytoplasm	235	NLST	NetNGlyc_prediction / string_search	-	-	+	237	S	P	1	-	1/156|ICGC;1/168|TCGA	probably damaging	DOID:263 / kidney cancer	ICGC;TCGA	TCGA-P4-A5E7	-	-	-
O60343	TBC1D4	TBC1 domain family member 4	1298	N	-	Cytoplasm	679	NLSS	NetNGlyc_prediction / string_search	-	-	++	681	S	L	1	-	1/289|TCGA;1/289|ICGC	benign	DOID:10534 / stomach cancer	ICGC;TCGA	TCGA-BR-6566	-	-	-
O60343	TBC1D4	TBC1 domain family member 4	1298	N	-	Cytoplasm	691	NSSS	NetNGlyc_prediction / string_search	-	-	++	693	S	F	1	-	1/370|TCGA;1/323|ICGC	probably damaging	DOID:4159 / skin cancer	ICGC;TCGA	TCGA-EB-A3XB	-	-	-
O60343	TBC1D4	TBC1 domain family member 4	1298	N	-	Cytoplasm	785	NKSP	string_search	-	-	---	787	S	A	1	-	1/316|IntOGen;1|COSMIC	possibly damaging	DOID:2394 / ovarian cancer	COSMIC;IntOGen	-	21720365	-	-
O60343	TBC1D4	TBC1 domain family member 4	1298	N	-	Cytoplasm	785	NKSP	string_search	-	-	---	787	S	P	1	-	1|COSMIC	benign	DOID:5672 / large intestine cancer	COSMIC	-	-	-	-
O60344	ECE2	Endothelin-converting enzyme 2	883	N	-	Membrane	283	NSSS	NetNGlyc_prediction / string_search	-	-	+	285	S	I	1	-	1|COSMIC	probably damaging	DOID:1324 / lung cancer	COSMIC	-	-	-	-
O60359	CACNG3	Voltage-dependent calcium channel gamma-3 subunit	315	N	-	Membrane	48	NETS	NetNGlyc_prediction / string_search	-	-	+	48	N	S	1	-	1/248|TCGA;1|COSMIC	probably damaging	DOID:363 / uterine cancer	TCGA;COSMIC	TCGA-AX-A05Z	-	-	-
O60391	GRIN3B	Glutamate receptor ionotropic, NMDA 3B	1043	Y	1--22	Membrane	609	NRST	string_search	-	-	-	611	S	R	1	-	1/50|ICGC;1|COSMIC	possibly damaging	DOID:8618 / oral cavity cancer	ICGC;COSMIC	-	24292195	-	-
O60412	OR7C2	Olfactory receptor 7C2	319	N	-	Membrane	65	NLSF	NetNGlyc_prediction / string_search	-	-	+	67	S	C	1	-	1/370|TCGA	probably damaging	DOID:4159 / skin cancer	TCGA	TCGA-FW-A3R5	-	-	-
O60431	OR1I1	Olfactory receptor 1I1	355	N	-	Membrane	65	NLSL	NetNGlyc_prediction / string_search	-	-	+++	65	N	S	1	-	1/198|TCGA	probably damaging	DOID:4362 / cervical cancer	TCGA	TCGA-EA-A410	-	-	-
O60437	PPL	Periplakin	1756	N	-	Cytoplasm;Membrane;Nucleus	1598	NMTV	NetNGlyc_prediction / string_search	-	-	+	1600	T	A	1	-	1/370|TCGA;1/323|ICGC	benign	DOID:4159 / skin cancer	ICGC;TCGA	TCGA-EE-A3AB	-	-	-
O60449	LY75	Lymphocyte antigen 75	1722	Y	1--27	Membrane	1320	NKSL	UniProt-Manual_assertion / string_search	-	-	-	1322	S	Y	1	-	1|COSMIC;1/248|TCGA;1/230|IntOGen	probably damaging	DOID:363 / uterine cancer	TCGA;COSMIC;IntOGen	TCGA-BS-A0TC	-	-	-
O60449	LY75	Lymphocyte antigen 75	1722	Y	1--27	Membrane	135	NASD	UniProt-Manual_assertion / NetNGlyc_prediction / string_search	-	-	+	137	S	C	1	-	1/665|IntOGen;1|COSMIC;1/289|ICGC;1/178|TCGA	probably damaging	DOID:1324 / lung cancer	ICGC;TCGA;COSMIC;IntOGen	TCGA-39-5022	-	-	-
O60449	LY75	Lymphocyte antigen 75	1722	Y	1--27	Membrane	1593	NITM	UniProt-Manual_assertion / NetNGlyc_prediction / string_search	C-type lectin 10.	-	+	1593	N	S	1	-	1/156|ICGC;1/168|TCGA	probably damaging	DOID:263 / kidney cancer	ICGC;TCGA	TCGA-A4-7286	-	-	-
O60449	LY75	Lymphocyte antigen 75	1722	Y	1--27	Membrane	1593	NITM	UniProt-Manual_assertion / NetNGlyc_prediction / string_search	C-type lectin 10.	-	+	1595	T	I	1	-	1/370|TCGA;1/323|ICGC	probably damaging	DOID:4159 / skin cancer	ICGC;TCGA	TCGA-EE-A29L	-	-	-
O60462	NRP2	Neuropilin-2	931	Y	1--20	Membrane;Secreted	839	NSSS	UniProt-Manual_assertion / string_search	-	-	--	841	S	F	1	-	1/508|TCGA	possibly damaging	DOID:11934 / head and neck cancer	TCGA	TCGA-P3-A5QF	-	-	-
O60469	DSCAM	Down syndrome cell adhesion molecule	2012	Y	1--17	Membrane;Secreted	1160	NYSI	UniProt-Manual_assertion / NetNGlyc_prediction / string_search	-	-	++	1162	S	G	1	-	1|COSMIC;1/208|ICGC	possibly damaging	DOID:3571 / liver cancer	ICGC;COSMIC	-	-	-	-
O60469	DSCAM	Down syndrome cell adhesion molecule	2012	Y	1--17	Membrane;Secreted	1160	NYSI	UniProt-Manual_assertion / NetNGlyc_prediction / string_search	-	-	++	1162	S	N	1	-	1/323|ICGC;1/370|TCGA	possibly damaging	DOID:4159 / skin cancer	ICGC;TCGA	TCGA-ER-A2ND	-	-	-
O60469	DSCAM	Down syndrome cell adhesion molecule	2012	Y	1--17	Membrane;Secreted	1341	NGSF	UniProt-Manual_assertion / string_search	-	-	-	1341	N	S	1	-	1|COSMIC	probably damaging	DOID:2394 / ovarian cancer	COSMIC	-	-	-	-
O60469	DSCAM	Down syndrome cell adhesion molecule	2012	Y	1--17	Membrane;Secreted	28	NASL	UniProt-Manual_assertion / NetNGlyc_prediction / string_search	-	-	+	30	S	C	1	-	1|COSMIC	probably damaging	DOID:1324 / lung cancer	COSMIC	-	22980975	-	-
O60469	DSCAM	Down syndrome cell adhesion molecule	2012	Y	1--17	Membrane;Secreted	28	NASL	UniProt-Manual_assertion / NetNGlyc_prediction / string_search	-	-	+	30	S	F	1	-	1/370|TCGA;1/323|ICGC	probably damaging	DOID:4159 / skin cancer	ICGC;TCGA	TCGA-EE-A29R	-	-	-
O60469	DSCAM	Down syndrome cell adhesion molecule	2012	Y	1--17	Membrane;Secreted	470	NISS	UniProt-Manual_assertion / NetNGlyc_prediction / string_search	-	-	++	472	S	Y	1	-	1/289|ICGC;1/178|TCGA;1|COSMIC	probably damaging	DOID:1324 / lung cancer	ICGC;TCGA;COSMIC	TCGA-33-4566	-	-	-
O60469	DSCAM	Down syndrome cell adhesion molecule	2012	Y	1--17	Membrane;Secreted	487	NNSA	UniProt-Manual_assertion / string_search	-	-	-	489	S	L	1	-	1|COSMIC;1/248|TCGA	probably damaging	DOID:363 / uterine cancer	TCGA;COSMIC	TCGA-B5-A0JY	-	-	-
O60469	DSCAM	Down syndrome cell adhesion molecule	2012	Y	1--17	Membrane;Secreted	748	NGSL	UniProt-Manual_assertion / NetNGlyc_prediction / string_search	-	-	+	750	S	L	1	-	1/289|TCGA;1/289|ICGC	probably damaging	DOID:10534 / stomach cancer	ICGC;TCGA	TCGA-BR-6452	-	-	-
O60469	DSCAM	Down syndrome cell adhesion molecule	2012	Y	1--17	Membrane;Secreted	924	NKSD	UniProt-Manual_assertion / string_search	-	-	-	924	N	H	1	-	1|COSMIC	probably damaging	DOID:219 / colon cancer	COSMIC	-	-	-	-
O60477	BRINP1	BMP/retinoic acid-inducible neural-specific protein 1	761	Y	1--19	Cytoplasm	433	NNSC	UniProt-Manual_assertion / string_search	-	-	-	433	N	K	1	-	1/202|TCGA	probably damaging	DOID:3571 / liver cancer	TCGA	TCGA-CC-A7IJ	-	-	-
O60477	BRINP1	BMP/retinoic acid-inducible neural-specific protein 1	761	Y	1--19	Cytoplasm	599	NWTL	UniProt-Manual_assertion / NetNGlyc_prediction / string_search	-	-	+	601	T	I	1	-	1/370|TCGA;1/323|ICGC	possibly damaging	DOID:4159 / skin cancer	ICGC;TCGA	TCGA-EE-A2MG	-	-	-
O60479	DLX3	Homeobox protein DLX-3	287	N	-	Nucleus	256	NLSG	NetNGlyc_prediction / string_search	-	-	++	258	S	G	1	-	1/57|TCGA	benign	DOID:363 / uterine cancer	TCGA	TCGA-ND-A4WC	-	-	-
O60481	ZIC3	Zinc finger protein ZIC 3	467	N	-	Cytoplasm;Nucleus	218	NYSP	string_search	-	-	---	220	S	I	1	-	1/248|TCGA	benign	DOID:363 / uterine cancer	TCGA	TCGA-BS-A0UF	-	-	-
O60486	PLXNC1	Plexin-C1	1568	Y	1--34	Membrane	1245	NGSP	string_search	-	-	---	1247	S	F	1	-	1/289|TCGA;1/289|ICGC	possibly damaging	DOID:10534 / stomach cancer	ICGC;TCGA	TCGA-BR-8680	-	-	-
O60486	PLXNC1	Plexin-C1	1568	Y	1--34	Membrane	588	NFTN	string_search	-	-	-	590	T	N	1	-	1/508|TCGA	possibly damaging	DOID:11934 / head and neck cancer	TCGA	TCGA-BA-A6DA	-	-	-
O60486	PLXNC1	Plexin-C1	1568	Y	1--34	Membrane	871	NISK	NetNGlyc_prediction / string_search	-	-	+	873	S	F	1	-	1/323|ICGC;1/370|TCGA	benign	DOID:4159 / skin cancer	ICGC;TCGA	TCGA-EE-A2MR	-	-	-
O60486	PLXNC1	Plexin-C1	1568	Y	1--34	Membrane	895	NITR	NetNGlyc_prediction / string_search	-	-	+	895	N	Y	1	-	1|COSMIC	possibly damaging	DOID:219 / colon cancer	COSMIC	-	22895193	-	-
O60488	ACSL4	Long-chain-fatty-acid--CoA ligase 4	711	N	-	Membrane	525	NISM	string_search	-	-	-	525	N	T	1	-	1/217|TCGA;1/216|ICGC	probably damaging	DOID:219 / colon cancer	ICGC;TCGA	TCGA-AZ-4315	-	-	-
O60494	CUBN	Cubilin	3623	Y	1--23	Membrane	1307	NWTI	UniProt-PubMed:20237569 / NetNGlyc_prediction / string_search	-	-	+	1307	N	D	1	-	1|COSMIC	possibly damaging	DOID:219 / colon cancer	COSMIC	-	-	-	-
O60494	CUBN	Cubilin	3623	Y	1--23	Membrane	1307	NWTI	UniProt-PubMed:20237569 / NetNGlyc_prediction / string_search	-	-	+	1307	N	S	1	-	1|COSMIC;1|COSMIC	benign	DOID:219 / colon cancer;DOID:5672 / large intestine cancer	COSMIC	-	-	-	-
O60494	CUBN	Cubilin	3623	Y	1--23	Membrane	1307	NWTI	UniProt-PubMed:20237569 / NetNGlyc_prediction / string_search	-	-	+	1307	N	Y	1	-	2|COSMIC;1/492|IntOGen	probably damaging	DOID:1319 / brain cancer;DOID:3070 / malignant glioma	COSMIC;IntOGen	-	18772396;24140581	-	-
O60494	CUBN	Cubilin	3623	Y	1--23	Membrane	1319	NYTF	UniProt-PubMed:20237569 / string_search	-	-	-	1319	N	D	1	-	1/291|TCGA;1/268|ICGC;1|COSMIC;1/492|IntOGen	probably damaging	DOID:1319 / brain cancer;DOID:3070 / malignant glioma	ICGC;TCGA;COSMIC;IntOGen	TCGA-06-2558	-	-	-
O60494	CUBN	Cubilin	3623	Y	1--23	Membrane	1332	NCST	UniProt-PubMed:20237569 / string_search	-	-	-	1334	S	Y	1	-	1/370|TCGA	probably damaging	DOID:4159 / skin cancer	TCGA	TCGA-EE-A2MI	-	-	-
O60494	CUBN	Cubilin	3623	Y	1--23	Membrane	1646	NCSW	UniProt-Manual_assertion / string_search	-	-	-	1646	N	H	1	-	1|COSMIC	probably damaging	DOID:219 / colon cancer	COSMIC	-	22895193	-	-
O60494	CUBN	Cubilin	3623	Y	1--23	Membrane	2274	NCTS	UniProt-Manual_assertion / NetNGlyc_prediction / string_search	-	-	+	2274	N	Y	1	-	1|COSMIC	probably damaging	DOID:1324 / lung cancer	COSMIC	-	-	-	-
O60494	CUBN	Cubilin	3623	Y	1--23	Membrane	2813	NGTI	UniProt-Manual_assertion / NetNGlyc_prediction / string_search	-	-	+	2815	T	A	1	-	1/289|ICGC;1/289|TCGA	benign	DOID:10534 / stomach cancer	ICGC;TCGA	TCGA-HU-A4GU	-	-	-
O60494	CUBN	Cubilin	3623	Y	1--23	Membrane	3576	NASS	UniProt-Manual_assertion / string_search	CUB 27.	-	-	3578	S	R	1	-	1/202|TCGA	possibly damaging	DOID:3571 / liver cancer	TCGA	TCGA-G3-A7M9	-	-	-
O60494	CUBN	Cubilin	3623	Y	1--23	Membrane	957	NCTW	UniProt-Manual_assertion / NetNGlyc_prediction / string_search	-	-	+	959	T	I	1	-	1|COSMIC;1/1071|ICGC;1/1148|IntOGen;1/977|TCGA	benign	DOID:1612 / breast cancer	ICGC;TCGA;COSMIC;IntOGen	TCGA-EW-A1PD	-	-	-
O60494	CUBN	Cubilin	3623	Y	1--23	Membrane	957	NCTW	UniProt-Manual_assertion / NetNGlyc_prediction / string_search	-	-	+	959	T	N	1	-	1/198|TCGA	probably damaging	DOID:4362 / cervical cancer	TCGA	TCGA-RA-A741	-	-	-
O60500	NPHS1	Nephrin	1241	Y	1--22	Membrane	1077	NASC	NetNGlyc_prediction / string_search	-	-	+	1079	S	F	1	-	1|COSMIC	benign	DOID:263 / kidney cancer	COSMIC	-	22397650	-	-
O60500	NPHS1	Nephrin	1241	Y	1--22	Membrane	564	NLTC	UniProt-Manual_assertion / NetNGlyc_prediction / string_search	-	-	++	566	T	A	1	-	1|COSMIC	probably damaging	DOID:5672 / large intestine cancer	COSMIC	-	-	-	-
O60502	MGEA5	Protein O-GlcNAcase	916	N	-	Cytoplasm;Nucleus	633	NRTI	string_search	-	-	-	633	N	S	1	-	1/404|ICGC;1|COSMIC;1/417|IntOGen;1/451|TCGA	probably damaging	DOID:263 / kidney cancer	ICGC;TCGA;COSMIC;IntOGen	TCGA-BP-4967	-	-	-
O60503	ADCY9	Adenylate cyclase type 9	1353	N	-	Membrane	613	NVSD	NetNGlyc_prediction / string_search	-	-	+	613	N	T	1	-	1|COSMIC;1/411|ICGC	benign	DOID:1781 / thyroid cancer	ICGC;COSMIC	-	-	-	-
O60503	ADCY9	Adenylate cyclase type 9	1353	N	-	Membrane	660	NSTK	string_search	-	-	-	662	T	I	1	-	1/370|TCGA;1/323|ICGC	benign	DOID:4159 / skin cancer	ICGC;TCGA	TCGA-EE-A2MR	-	-	-
O60503	ADCY9	Adenylate cyclase type 9	1353	N	-	Membrane	964	NSSV	UniProt-Manual_assertion / string_search	-	-	-	966	S	L	1	-	1/248|TCGA;1|COSMIC	benign	DOID:363 / uterine cancer	TCGA;COSMIC	TCGA-BS-A0UV	-	-	-
O60504	SORBS3	Vinexin	671	N	-	Cytoplasm;Nucleus	102	NWSA	NetNGlyc_prediction / string_search	-	-	+	102	N	K	1	-	1|COSMIC;1/229|IntOGen	-	DOID:1993 / rectum cancer;DOID:219 / colon cancer	COSMIC;IntOGen	-	22810696	-	-
O60518	RANBP6	Ran-binding protein 6	1105	N	-	Cytoplasm;Nucleus	1039	NNSN	string_search	-	-	--	1039	N	S	1	-	1/289|TCGA;1/289|ICGC	possibly damaging	DOID:10534 / stomach cancer	ICGC;TCGA	TCGA-D7-6528	-	-	-
O60522	TDRD6	Tudor domain-containing protein 6	2096	N	-	Cytoplasm	1218	NSSY	string_search	-	-	-	1218	N	I	1	-	1/665|IntOGen	possibly damaging	DOID:1324 / lung cancer	IntOGen	-	-	-	-
O60522	TDRD6	Tudor domain-containing protein 6	2096	N	-	Cytoplasm	510	NVTF	NetNGlyc_prediction / string_search	-	-	++	510	N	S	1	-	1/248|TCGA;1|COSMIC	benign	DOID:363 / uterine cancer	TCGA;COSMIC	TCGA-BS-A0UJ	-	-	-
O60522	TDRD6	Tudor domain-containing protein 6	2096	N	-	Cytoplasm	510	NVTF	NetNGlyc_prediction / string_search	-	-	++	512	T	I	1	-	1|COSMIC	possibly damaging	DOID:2531 / hematologic cancer	COSMIC	-	24145436	-	-
O60524	NEMF	Nuclear export mediator factor NEMF	1076	N	-	Nucleus	18	NASL	NetNGlyc_prediction / string_search	-	-	+	20	S	R	1	-	1|COSMIC	benign	DOID:1324 / lung cancer	COSMIC	-	23033341	-	-
O60583	CCNT2	Cyclin-T2	730	N	-	Nucleus	319	NISV	NetNGlyc_prediction / string_search	-	-	++	321	S	Y	1	-	1|COSMIC;1/248|TCGA	probably damaging	DOID:363 / uterine cancer	TCGA;COSMIC	TCGA-B5-A0JY	-	-	-
O60583	CCNT2	Cyclin-T2	730	N	-	Nucleus	52	NVSQ	NetNGlyc_prediction / string_search	-	-	+++	54	S	F	1	-	1/323|ICGC;1/370|TCGA	probably damaging	DOID:4159 / skin cancer	ICGC;TCGA	TCGA-D3-A51T	-	-	-
O60602	TLR5	Toll-like receptor 5	858	Y	1--20	Membrane	342	NLSY	UniProt-PubMed:22173220 / NetNGlyc_prediction / string_search	-	-	+	342	N	H	1	-	1/977|TCGA;1/1071|ICGC;1/1148|IntOGen;1|COSMIC	probably damaging	DOID:1612 / breast cancer	ICGC;TCGA;COSMIC;IntOGen	TCGA-E9-A1RC	-	-	-
O60602	TLR5	Toll-like receptor 5	858	Y	1--20	Membrane	342	NLSY	UniProt-PubMed:22173220 / NetNGlyc_prediction / string_search	-	-	+	342	N	T	1	-	1/95|ICGC	probably damaging	DOID:5041 / esophageal cancer	ICGC	-	-	-	-
O60602	TLR5	Toll-like receptor 5	858	Y	1--20	Membrane	37	NLTQ	UniProt-PubMed:22173220 / NetNGlyc_prediction / string_search	-	-	+++	37	N	S	1	-	1/323|ICGC;1/370|TCGA	benign	DOID:4159 / skin cancer	ICGC;TCGA	TCGA-EB-A41A	-	-	-
O60637	TSPAN3	Tetraspanin-3	253	N	-	Membrane	127	NGTN	UniProt-Manual_assertion / NetNGlyc_prediction / string_search	-	-	+++	127	N	S	1	-	1/508|TCGA	possibly damaging	DOID:11934 / head and neck cancer	TCGA	TCGA-F7-A61W	-	-	-
O60641	SNAP91	Clathrin coat assembly protein AP180	907	N	-	Membrane	50	NETN	NetNGlyc_prediction / string_search	ENTH.	-	++	52	T	I	1	-	1/370|TCGA	probably damaging	DOID:4159 / skin cancer	TCGA	TCGA-FR-A726	-	-	-
O60641	SNAP91	Clathrin coat assembly protein AP180	907	N	-	Membrane	69	NSSW	NetNGlyc_prediction / string_search	ENTH.	-	+	71	S	N	1	-	1/323|ICGC;1/370|TCGA	probably damaging	DOID:4159 / skin cancer	ICGC;TCGA	TCGA-DA-A1I8	-	-	-
O60656	UGT1A9	UDP-glucuronosyltransferase 1-9	530	Y	1--25	Membrane	344	NNTI	UniProt-PubMed:19951703 / string_search	-	-	-	346	T	K	1	-	1/665|IntOGen	probably damaging	DOID:1324 / lung cancer	IntOGen	-	-	-	-
O60658	PDE8A	High affinity cAMP-specific and IBMX-insensitive 3',5'-cyclic phosphodiesterase 8A	829	N	-	-	620	NDTA	NetNGlyc_prediction / string_search	-	-	++	622	T	A	1	-	1/289|TCGA;1/289|ICGC	benign	DOID:10534 / stomach cancer	ICGC;TCGA	TCGA-CG-5721	-	-	-
O60673	REV3L	DNA polymerase zeta catalytic subunit	3130	N	-	Nucleus	708	NFSD	string_search	-	-	-	710	S	C	1	-	1/198|TCGA;1|COSMIC	possibly damaging	DOID:4362 / cervical cancer;DOID:5041 / esophageal cancer	TCGA;COSMIC	TCGA-EK-A2PL	22877736	-	-
O60674	JAK2	Tyrosine-protein kinase JAK2	1132	N	-	Cytoplasm;Membrane;Nucleus	337	NESR	NetNGlyc_prediction / string_search	-	-	+	337	N	H	1	-	1/88|ICGC;1|COSMIC	possibly damaging	DOID:5041 / esophageal cancer	ICGC;COSMIC	-	-	-	-
O60674	JAK2	Tyrosine-protein kinase JAK2	1132	N	-	Cytoplasm;Membrane;Nucleus	589	NYSE	NetNGlyc_prediction / string_search	-	-	+	591	S	L	1	-	1|COSMIC	probably damaging	DOID:2531 / hematologic cancer	COSMIC	-	19074595	-	-
O60676	CST8	Cystatin-8	142	Y	1--21	Secreted	27	NETG	UniProt-Manual_assertion / NetNGlyc_prediction / string_search	-	-	+	27	N	S	1	-	1/289|ICGC;1/289|TCGA	benign	DOID:10534 / stomach cancer	ICGC;TCGA	TCGA-BR-8679	-	-	-
O60676	CST8	Cystatin-8	142	Y	1--21	Secreted	39	NASN	UniProt-PubMed:16740002 / NetNGlyc_prediction / string_search	-	-	+	41	S	L	1	-	1/289|ICGC;1/178|TCGA;1|COSMIC;1/665|IntOGen	probably damaging	DOID:1324 / lung cancer	ICGC;TCGA;COSMIC;IntOGen	TCGA-39-5035	-	-	-
O60678	PRMT3	Protein arginine N-methyltransferase 3	531	N	-	Cytoplasm	522	NNST	string_search	SAM-dependent MTase PRMT-type.	-	-	524	S	L	1	-	1/323|ICGC;1/370|TCGA	benign	DOID:4159 / skin cancer	ICGC;TCGA	TCGA-EE-A181	-	-	-
O60701	UGDH	UDP-glucose 6-dehydrogenase	494	N	-	-	38	NESR	NetNGlyc_prediction / string_search	-	-	+	38	N	D	1	-	1/147|TCGA	benign	DOID:1793 / pancreatic cancer	TCGA	TCGA-IB-7651	-	-	-
O60706	ABCC9	ATP-binding cassette sub-family C member 9	1549	N	-	Membrane	334	NTTG	UniProt-Manual_assertion / NetNGlyc_prediction / string_search	-	-	+	334	N	K	1	-	1/665|IntOGen	benign	DOID:1324 / lung cancer	IntOGen	-	-	-	-
O60706	ABCC9	ATP-binding cassette sub-family C member 9	1549	N	-	Membrane	735	NESE	NetNGlyc_prediction / string_search	-	-	+	737	S	F	1	-	1|COSMIC;1/248|TCGA	benign	DOID:363 / uterine cancer	TCGA;COSMIC	TCGA-B5-A0JY	-	-	-
O60706	ABCC9	ATP-binding cassette sub-family C member 9	1549	N	-	Membrane	811	NLSG	string_search	-	-	-	813	S	G	1	-	1/202|TCGA	probably damaging	DOID:3571 / liver cancer	TCGA	TCGA-DD-A39Y	-	-	-
O60716	CTNND1	Catenin delta-1	968	N	-	Cytoplasm;Membrane;Nucleus	585	NLSY	NetNGlyc_prediction / string_search	-	-	+	587	S	P	1	-	1/508|TCGA	probably damaging	DOID:11934 / head and neck cancer	TCGA	TCGA-CN-A6V6	-	-	-
O60721	SLC24A1	Sodium/potassium/calcium exchanger 1	1099	N	-	Membrane	129	NYSP	string_search	-	-	---	131	S	N	1	-	1/80|ICGC;1/81|TCGA;1|COSMIC	possibly damaging	DOID:1993 / rectum cancer	ICGC;TCGA;COSMIC	TCGA-EI-6917	-	-	-
O60732	MAGEC1	Melanoma-associated antigen C1	1142	N	-	-	1061	NSSP	string_search	MAGE.	-	---	1062	S	P	1	-	1/289|ICGC;1/289|TCGA	possibly damaging	DOID:10534 / stomach cancer	ICGC;TCGA	TCGA-HU-A4H3	-	-	-
O60741	HCN1	Potassium/sodium hyperpolarization-activated cyclic nucleotide-gated channel 1	890	N	-	Membrane	338	NDSW	UniProt-Manual_assertion / string_search	-	-	-	340	S	F	1	-	1|COSMIC;1/233|ICGC;1/130|TCGA	benign	DOID:11054 / urinary bladder cancer	ICGC;TCGA;COSMIC	TCGA-G2-A3VY	-	-	-
O60759	CYTIP	Cytohesin-interacting protein	359	N	-	Cytoplasm	302	NRSI	NetNGlyc_prediction / string_search	-	-	+	302	N	D	1	-	1/508|TCGA	possibly damaging	DOID:11934 / head and neck cancer	TCGA	TCGA-CN-A63W	-	-	-
O60765	ZNF354A	Zinc finger protein 354A	605	N	-	Nucleus	167	NFSP	string_search	-	-	---	167	N	K	1	-	1/323|ICGC;1/370|TCGA	benign	DOID:4159 / skin cancer	ICGC;TCGA	TCGA-D3-A3MR	-	-	-
O60765	ZNF354A	Zinc finger protein 354A	605	N	-	Nucleus	506	NSSL	NetNGlyc_prediction / string_search	-	-	+	506	N	Y	1	-	1|COSMIC;1/451|TCGA	probably damaging	DOID:263 / kidney cancer	TCGA;COSMIC	TCGA-B0-5098	-	-	-
O60784	TOM1	Target of Myb protein 1	492	N	-	Cytoplasm;Membrane	41	NETE	NetNGlyc_prediction / string_search	-	-	+	43	T	M	1	-	1|COSMIC;1/977|TCGA;2/1071|ICGC;1|COSMIC;1/1148|IntOGen;1/248|TCGA	probably damaging	DOID:363 / uterine cancer;DOID:1612 / breast cancer	ICGC;TCGA;COSMIC;IntOGen	TCGA-AP-A059;TCGA-A7-A26E	-	-	-
O60806	TBX19	T-box transcription factor TBX19	448	N	-	Nucleus	183	NCSF	NetNGlyc_prediction / string_search	-	-	+	185	S	F	1	-	1/289|ICGC;1|COSMIC;1/178|TCGA	probably damaging	DOID:1324 / lung cancer	ICGC;TCGA;COSMIC	TCGA-18-3409	-	-	-
O60812	HNRNPCL1	Heterogeneous nuclear ribonucleoprotein C-like 1	293	N	-	Nucleus	151	NTSR	NetNGlyc_prediction / string_search	-	-	+	153	S	L	1	-	1/323|ICGC;1/370|TCGA	possibly damaging	DOID:4159 / skin cancer	ICGC;TCGA	TCGA-FW-A3R5	-	-	-
O60883	GPR37L1	Prosaposin receptor GPR37L1	481	Y	1--25	Membrane	148	NLSV	NetNGlyc_prediction / string_search	-	-	++	150	S	L	1	-	1|COSMIC;1/508|TCGA;1/375|IntOGen;1/977|TCGA;1/1071|ICGC	benign	DOID:1612 / breast cancer;DOID:11934 / head and neck cancer;DOID:0060119 / pharynx cancer	ICGC;TCGA;COSMIC;IntOGen	TCGA-CN-4725;TCGA-A8-A09Z	-	-	-
O60885	BRD4	Bromodomain-containing protein 4	1362	N	-	Nucleus	577	NSSN	NetNGlyc_prediction / string_search	-	-	+	577	N	D	1	-	1/217|TCGA;1|COSMIC;1/216|ICGC	possibly damaging	DOID:219 / colon cancer;DOID:5672 / large intestine cancer	ICGC;TCGA;COSMIC	TCGA-CM-5861	-	-	-
O60890	OPHN1	Oligophrenin-1	802	N	-	Cytoplasm	455	NLSE	NetNGlyc_prediction / string_search	Rho-GAP.	-	+	455	N	K	1	-	1/289|ICGC;1/289|TCGA	possibly damaging	DOID:10534 / stomach cancer	ICGC;TCGA	TCGA-BR-4361	-	-	-
O60890	OPHN1	Oligophrenin-1	802	N	-	Cytoplasm	52	NYSS	NetNGlyc_prediction / string_search	-	-	+	54	S	Y	1	-	1/248|TCGA	probably damaging	DOID:363 / uterine cancer	TCGA	TCGA-AP-A056	-	-	-
O60907	TBL1X	F-box-like/WD repeat-containing protein TBL1X	577	N	-	Nucleus	382	NTTF	string_search	-	-	--	382	N	K	1	-	1/316|IntOGen	probably damaging	DOID:2394 / ovarian cancer	IntOGen	-	-	-	-
O60907	TBL1X	F-box-like/WD repeat-containing protein TBL1X	577	N	-	Nucleus	91	NGTL	NetNGlyc_prediction / string_search	-	-	+++	93	T	M	1	-	1/508|TCGA;1/375|IntOGen	probably damaging	DOID:0060119 / pharynx cancer;DOID:11934 / head and neck cancer	TCGA;IntOGen	TCGA-CV-6952	-	-	-
O60911	CTSV	Cathepsin L2	334	Y	1--17	-	2	NLSL	NetNGlyc_prediction / string_search	-	-	+++	4	S	L	1	-	1/370|TCGA;1/323|ICGC	benign	DOID:4159 / skin cancer	ICGC;TCGA	TCGA-FW-A3R5	-	-	-
O60925	PFDN1	Prefoldin subunit 1	122	N	-	-	38	NRTK	NetNGlyc_prediction / string_search	-	-	+	40	T	M	1	-	1|COSMIC;1/216|ICGC;1/217|TCGA	possibly damaging	DOID:219 / colon cancer;DOID:5672 / large intestine cancer	ICGC;TCGA;COSMIC	TCGA-D5-6540	-	-	-
O60934	NBN	Nibrin	754	N	-	Nucleus	142	NWTE	NetNGlyc_prediction / string_search	BRCT.	-	+	142	N	S	1	-	1|COSMIC	benign	DOID:5041 / esophageal cancer	COSMIC	-	23525077	-	-
O60938	KERA	Keratocan	352	Y	1--20	Secreted	298	NVSV	UniProt-PubMed:16335952 / NetNGlyc_prediction / string_search	-	-	++	300	S	F	1	-	1/130|TCGA;1|COSMIC;1/233|ICGC	possibly damaging	DOID:11054 / urinary bladder cancer	ICGC;TCGA;COSMIC	TCGA-DK-A1AC	-	-	-
O60942	RNGTT	mRNA-capping enzyme	597	N	-	Nucleus	69	NTSR	NetNGlyc_prediction / string_search	-	-	+	71	S	L	1	-	1/1071|ICGC;1|COSMIC;1/977|TCGA	benign	DOID:1612 / breast cancer	ICGC;TCGA;COSMIC	TCGA-A7-A26H	-	-	-
O75019	LILRA1	Leukocyte immunoglobulin-like receptor subfamily A member 1	489	Y	1--16	Membrane	281	NFTL	UniProt-Manual_assertion / NetNGlyc_prediction / string_search	-	-	+	283	T	N	1	-	1/665|IntOGen	possibly damaging	DOID:1324 / lung cancer	IntOGen	-	-	-	-
O75030	MITF	Microphthalmia-associated transcription factor	526	N	-	Nucleus	430	NCSQ	NetNGlyc_prediction / string_search	-	-	+	430	N	D	1	-	1|COSMIC;2|COSMIC	benign	DOID:219 / colon cancer;DOID:5672 / large intestine cancer	COSMIC	-	-	-	-
O75030	MITF	Microphthalmia-associated transcription factor	526	N	-	Nucleus	430	NCSQ	NetNGlyc_prediction / string_search	-	-	+	430	N	S	1	-	1|COSMIC	benign	DOID:1993 / rectum cancer	COSMIC	-	-	-	-
O75030	MITF	Microphthalmia-associated transcription factor	526	N	-	Nucleus	430	NCSQ	NetNGlyc_prediction / string_search	-	-	+	430	N	T	1	-	1/316|IntOGen;1|COSMIC	benign	DOID:2394 / ovarian cancer	COSMIC;IntOGen	-	21720365	-	-
O75037	KIF21B	Kinesin-like protein KIF21B	1637	N	-	Cytoplasm	499	NESL	NetNGlyc_prediction / string_search	-	-	+	501	S	F	1	-	1/370|TCGA;1/323|ICGC	probably damaging	DOID:4159 / skin cancer	ICGC;TCGA	TCGA-D3-A2JK	-	-	-
O75051	PLXNA2	Plexin-A2	1894	Y	1--34	Membrane	163	NKTG	NetNGlyc_prediction / string_search	-	-	+	165	T	M	1	-	1|COSMIC	probably damaging	DOID:5672 / large intestine cancer	COSMIC	-	-	-	-
O75051	PLXNA2	Plexin-A2	1894	Y	1--34	Membrane	764	NSSY	NetNGlyc_prediction / string_search	-	-	+	766	S	L	1	-	1|COSMIC	probably damaging	DOID:5041 / esophageal cancer	COSMIC	-	23525077	-	-
O75051	PLXNA2	Plexin-A2	1894	Y	1--34	Membrane	76	NLTI	UniProt-Manual_assertion / NetNGlyc_prediction / string_search	-	-	+++	77	L	P	1	-	1/181|ICGC;1|COSMIC	probably damaging	DOID:2394 / ovarian cancer	ICGC;COSMIC	-	-	-	-
O75051	PLXNA2	Plexin-A2	1894	Y	1--34	Membrane	991	NQTC	NetNGlyc_prediction / string_search	-	-	+	993	T	A	1	-	1/289|TCGA;1/289|ICGC	benign	DOID:10534 / stomach cancer	ICGC;TCGA	TCGA-BR-4361	-	-	-
O75054	IGSF3	Immunoglobulin superfamily member 3	1194	Y	1--19	Membrane	1153	NSSK	string_search	-	-	-	1153	N	S	1	-	1|COSMIC	benign	DOID:5672 / large intestine cancer	COSMIC	-	-	-	-
O75054	IGSF3	Immunoglobulin superfamily member 3	1194	Y	1--19	Membrane	825	NLSV	HPRD 9.0 / NetNGlyc_prediction / string_search	-	-	+	827	S	L	1	-	1|COSMIC	possibly damaging	DOID:219 / colon cancer	COSMIC	-	22895193	-	-
O75054	IGSF3	Immunoglobulin superfamily member 3	1194	Y	1--19	Membrane	842	NRTS	UniProt-Manual_assertion / NetNGlyc_prediction / string_search	-	-	++	844	T	N	1	-	1/508|TCGA	probably damaging	DOID:11934 / head and neck cancer	TCGA	TCGA-QK-A6V9	-	-	-
O75061	DNAJC6	Putative tyrosine-protein phosphatase auxilin	913	N	-	-	110	NLSP	string_search	-	-	---	110	N	T	1	-	1/80|ICGC;1|COSMIC;1/81|TCGA	probably damaging	DOID:1993 / rectum cancer	ICGC;TCGA;COSMIC	TCGA-EI-6917	-	-	-
O75071	EFCAB14	EF-hand calcium-binding domain-containing protein 14	495	N	-	-	256	NKTH	NetNGlyc_prediction / string_search	-	-	+	258	T	A	1	-	1/289|ICGC;1/289|TCGA	benign	DOID:10534 / stomach cancer	ICGC;TCGA	TCGA-BR-4361	-	-	-
O75077	ADAM23	Disintegrin and metalloproteinase domain-containing protein 23	832	Y	1--59	Membrane;Secreted	263	NLTM	UniProt-Manual_assertion / NetNGlyc_prediction / string_search	-	-	+	263	N	I	1	-	1/665|IntOGen;1|COSMIC;1/178|TCGA;1/289|ICGC	benign	DOID:1324 / lung cancer	ICGC;TCGA;COSMIC;IntOGen	TCGA-85-6560	-	-	-
O75077	ADAM23	Disintegrin and metalloproteinase domain-containing protein 23	832	Y	1--59	Membrane;Secreted	732	NMSS	UniProt-Manual_assertion / NetNGlyc_prediction / string_search	EGF-like.	-	+	734	S	G	1	-	1/66|TCGA	probably damaging	DOID:263 / kidney cancer	TCGA	TCGA-KO-8405	-	-	-
O75083	WDR1	WD repeat-containing protein 1	606	N	-	Cytoplasm	356	NDSF	string_search	-	-	--	358	S	F	1	-	1/370|TCGA;1/323|ICGC	possibly damaging	DOID:4159 / skin cancer	ICGC;TCGA	TCGA-EB-A41A	-	-	-
O75084	FZD7	Frizzled-7	574	Y	1--32	Membrane	164	NTSD	UniProt-Manual_assertion / string_search	-	-	-	166	S	L	1	0	1|COSMIC;1/217|TCGA;1/216|ICGC	possibly damaging	DOID:219 / colon cancer;DOID:5672 / large intestine cancer	ICGC;TCGA;COSMIC	TCGA-AZ-6598	-	-	-
O75093	SLIT1	Slit homolog 1 protein	1534	Y	1--33	Secreted	1026	NYTC	UniProt-Manual_assertion / NetNGlyc_prediction / string_search	-	-	++	1026	N	I	1	-	1/316|IntOGen;1/181|ICGC;1|COSMIC	probably damaging	DOID:2394 / ovarian cancer	ICGC;COSMIC;IntOGen	-	21720365	-	-
O75093	SLIT1	Slit homolog 1 protein	1534	Y	1--33	Secreted	406	NLSL	UniProt-Manual_assertion / NetNGlyc_prediction / string_search	-	-	+	406	N	K	1	-	1|COSMIC;1/244|ICGC	possibly damaging	DOID:3571 / liver cancer	ICGC;COSMIC	-	-	-	-
O75095	MEGF6	Multiple epidermal growth factor-like domains protein 6	1541	Y	1--30	Secreted	1257	NCTH	NetNGlyc_prediction / string_search	-	-	+	1257	N	D	1	-	1|COSMIC	benign	DOID:5041 / esophageal cancer	COSMIC	-	23525077	-	-
O75096	LRP4	Low-density lipoprotein receptor-related protein 4	1905	Y	1--20	Membrane	1801	NYTK	NetNGlyc_prediction / string_search	-	-	++	1801	N	T	1	-	1/370|TCGA;1/323|ICGC	benign	DOID:4159 / skin cancer	ICGC;TCGA	TCGA-D9-A6EC	-	-	-
O75106	AOC2	Retina-specific copper amine oxidase	756	Y	1--32	Cytoplasm;Membrane	662	NETL	UniProt-Manual_assertion / string_search	-	-	-	664	T	I	1	-	-	probably damaging	DOID:1909 / melanoma	ClinVar	-	-	-	-
O75110	ATP9A	Probable phospholipid-transporting ATPase IIA	1047	N	-	Membrane	182	NGSC	NetNGlyc_prediction / string_search	-	-	+	184	S	L	1	-	1/181|ICGC;1|COSMIC;1/316|IntOGen;1|COSMIC	probably damaging	DOID:2394 / ovarian cancer;DOID:1993 / rectum cancer	ICGC;COSMIC;IntOGen	-	21720365	-	-
O75110	ATP9A	Probable phospholipid-transporting ATPase IIA	1047	N	-	Membrane	285	NTSN	NetNGlyc_prediction / string_search	-	-	+	285	N	D	1	-	1|COSMIC	probably damaging	DOID:219 / colon cancer	COSMIC	-	-	-	-
O75110	ATP9A	Probable phospholipid-transporting ATPase IIA	1047	N	-	Membrane	285	NTSN	NetNGlyc_prediction / string_search	-	-	+	285	N	K	1	-	1/181|ICGC;1|COSMIC;1/316|IntOGen	probably damaging	DOID:2394 / ovarian cancer	ICGC;COSMIC;IntOGen	-	21720365	-	-
O75110	ATP9A	Probable phospholipid-transporting ATPase IIA	1047	N	-	Membrane	285	NTSN	NetNGlyc_prediction / string_search	-	-	+	285	N	S	1	-	1|COSMIC	probably damaging	DOID:219 / colon cancer	COSMIC	-	-	-	-
O75110	ATP9A	Probable phospholipid-transporting ATPase IIA	1047	N	-	Membrane	285	NTSN	NetNGlyc_prediction / string_search	-	-	+	285	N	Y	1	-	1|COSMIC;1|COSMIC	probably damaging	DOID:1993 / rectum cancer;DOID:219 / colon cancer	COSMIC	-	-	-	-
O75110	ATP9A	Probable phospholipid-transporting ATPase IIA	1047	N	-	Membrane	535	NFTI	NetNGlyc_prediction / string_search	-	-	++	537	T	A	1	-	1/289|ICGC;1/289|TCGA	benign	DOID:10534 / stomach cancer	ICGC;TCGA	TCGA-BR-4362	-	-	-
O75121	MFAP3L	Microfibrillar-associated protein 3-like	409	Y	1--28	Membrane	111	NITK	UniProt-Manual_assertion / NetNGlyc_prediction / string_search	Ig-like C2-type.	-	+++	111	N	D	1	-	1/289|ICGC;1/289|TCGA	probably damaging	DOID:10534 / stomach cancer	ICGC;TCGA	TCGA-BR-8680	-	-	-
O75122	CLASP2	CLIP-associating protein 2	1294	N	-	Cytoplasm;Membrane	814	NSSE	string_search	-	-	-	814	N	H	1	-	1/179|TCGA	-	No DO	TCGA	TCGA-QR-A70J	-	-	-
O75128	COBL	Protein cordon-bleu	1261	N	-	Cytoplasm;Membrane	1038	NGSV	NetNGlyc_prediction / string_search	-	-	+	1038	N	S	1	-	1/1148|IntOGen;1/1071|ICGC;1|COSMIC	possibly damaging	DOID:1612 / breast cancer	ICGC;COSMIC;IntOGen	-	22722201	-	-
O75128	COBL	Protein cordon-bleu	1261	N	-	Cytoplasm;Membrane	80	NGSH	NetNGlyc_prediction / string_search	-	-	+	82	S	C	1	-	1|COSMIC;1/216|ICGC;1/217|TCGA	probably damaging	DOID:219 / colon cancer	ICGC;TCGA;COSMIC	TCGA-G4-6309	-	-	-
O75129	ASTN2	Astrotactin-2	1339	Y	1--49	Membrane	1061	NCSP	string_search	-	-	---	1063	S	R	1	-	1/198|TCGA	probably damaging	DOID:4362 / cervical cancer	TCGA	TCGA-Q1-A73P	-	-	-
O75129	ASTN2	Astrotactin-2	1339	Y	1--49	Membrane	783	NRTQ	UniProt-Manual_assertion / NetNGlyc_prediction / string_search	-	-	++	785	T	N	1	-	1/217|TCGA;1|COSMIC;1/216|ICGC	probably damaging	DOID:219 / colon cancer;DOID:5672 / large intestine cancer	ICGC;TCGA;COSMIC	TCGA-DM-A1DA	-	-	-
O75131	CPNE3	Copine-3	537	N	-	-	396	NFSP	string_search	VWFA.	-	---	396	N	T	1	-	1|COSMIC	probably damaging	DOID:1993 / rectum cancer	COSMIC	-	-	-	-
O75131	CPNE3	Copine-3	537	N	-	-	443	NASR	string_search	VWFA.	-	-	443	N	K	1	-	1|COSMIC;1/233|ICGC;1/130|TCGA	benign	DOID:11054 / urinary bladder cancer	ICGC;TCGA;COSMIC	TCGA-FJ-A3ZE	-	-	-
O75132	ZBED4	Zinc finger BED domain-containing protein 4	1171	N	-	Cytoplasm;Nucleus	111	NMSS	NetNGlyc_prediction / string_search	-	-	++	113	S	I	1	-	1/198|TCGA	possibly damaging	DOID:4362 / cervical cancer	TCGA	TCGA-EA-A6QX	-	-	-
O75140	DEPDC5	DEP domain-containing protein 5	1603	N	-	Cytoplasm	1377	NFSL	NetNGlyc_prediction / string_search	-	-	+	1379	S	Y	1	-	1|COSMIC;1/248|TCGA	-	DOID:363 / uterine cancer	TCGA;COSMIC	TCGA-BS-A0UV	-	-	-
O75140	DEPDC5	DEP domain-containing protein 5	1603	N	-	Cytoplasm	1444	NISC	NetNGlyc_prediction / string_search	-	-	+	1444	N	T	1	-	1|COSMIC;1|COSMIC;1/233|ICGC	probably damaging	DOID:11054 / urinary bladder cancer	ICGC;COSMIC	-	24121792	-	-
O75140	DEPDC5	DEP domain-containing protein 5	1603	N	-	Cytoplasm	211	NCSH	NetNGlyc_prediction / string_search	-	-	+	211	N	D	1	-	1|COSMIC;1/248|TCGA	probably damaging	DOID:363 / uterine cancer	TCGA;COSMIC	TCGA-D1-A103	-	-	-
O75144	ICOSLG	ICOS ligand	302	Y	1--18	Membrane	186	NDTV	UniProt-PubMed:16335952 / NetNGlyc_prediction / string_search	Ig-like C2-type.	-	+	186	N	S	1	-	1|COSMIC;1/665|IntOGen	probably damaging	DOID:1324 / lung cancer	COSMIC;IntOGen	-	-	-	-
O75146	HIP1R	Huntingtin-interacting protein 1-related protein	1068	N	-	Cytoplasm;Membrane	345	NGSV	NetNGlyc_prediction / string_search	-	-	++	347	S	F	1	-	1|COSMIC;1/248|TCGA	possibly damaging	DOID:363 / uterine cancer	TCGA;COSMIC	TCGA-B5-A0JY	-	-	-
O75150	RNF40	E3 ubiquitin-protein ligase BRE1B	1001	N	-	Nucleus	400	NESL	NetNGlyc_prediction / string_search	-	-	+	402	S	C	1	-	1|COSMIC	probably damaging	DOID:219 / colon cancer	COSMIC	-	22895193	-	-
O75153	CLUH	Clustered mitochondria protein homolog	1309	N	-	Cytoplasm	261	NQST	NetNGlyc_prediction / string_search	-	-	+	263	S	Y	1	-	1/147|TCGA	probably damaging	DOID:1793 / pancreatic cancer	TCGA	TCGA-IB-7651	-	-	-
O75159	SOCS5	Suppressor of cytokine signaling 5	536	N	-	-	98	NDSC	NetNGlyc_prediction / string_search	-	-	+	100	S	Y	1	-	1/216|ICGC;1|COSMIC;1/217|TCGA	benign	DOID:219 / colon cancer	ICGC;TCGA;COSMIC	TCGA-AA-3510	-	-	-
O75159	SOCS5	Suppressor of cytokine signaling 5	536	N	-	-	436	NFSF	string_search	-	-	-	436	N	K	1	-	1/289|ICGC;1/289|TCGA	possibly damaging	DOID:10534 / stomach cancer	ICGC;TCGA	TCGA-BR-8368	-	-	-
O75159	SOCS5	Suppressor of cytokine signaling 5	536	N	-	-	44	NISI	string_search	-	-	-	44	N	S	1	-	1/217|TCGA;1|COSMIC;1/216|ICGC	benign	DOID:219 / colon cancer	ICGC;TCGA;COSMIC	TCGA-G4-6304	-	-	-
O75164	KDM4A	Lysine-specific demethylase 4A	1064	N	-	Nucleus	26	NFSR	NetNGlyc_prediction / string_search	-	-	+	28	S	N	1	-	1/248|TCGA;1|COSMIC	benign	DOID:363 / uterine cancer	TCGA;COSMIC	TCGA-B5-A11E	-	-	-
O75165	DNAJC13	DnaJ homolog subfamily C member 13	2243	N	-	-	1039	NETD	NetNGlyc_prediction / string_search	-	-	+	1041	T	I	1	-	1/80|ICGC;1|COSMIC;1/81|TCGA	benign	DOID:1993 / rectum cancer	ICGC;TCGA;COSMIC	TCGA-EI-6881	-	-	-
O75165	DNAJC13	DnaJ homolog subfamily C member 13	2243	N	-	-	1865	NSTH	string_search	-	-	-	1865	N	S	1	-	1/289|ICGC;1/665|IntOGen;1/178|TCGA;1|COSMIC	possibly damaging	DOID:1324 / lung cancer	ICGC;TCGA;COSMIC;IntOGen	TCGA-39-5029	-	-	-
O75165	DNAJC13	DnaJ homolog subfamily C member 13	2243	N	-	-	380	NISY	NetNGlyc_prediction / string_search	-	-	+	382	S	L	1	-	1/289|ICGC;1/178|TCGA;1|COSMIC	probably damaging	DOID:1324 / lung cancer	ICGC;TCGA;COSMIC	TCGA-60-2698	-	-	-
O75170	PPP6R2	Serine/threonine-protein phosphatase 6 regulatory subunit 2	966	N	-	Cytoplasm	722	NSTP	string_search	-	-	---	724	T	M	1	-	1/289|ICGC;1/289|TCGA	benign	DOID:10534 / stomach cancer	ICGC;TCGA	TCGA-CD-8532	-	-	-
O75179	ANKRD17	Ankyrin repeat domain-containing protein 17	2603	N	-	Cytoplasm;Nucleus	1180	NVSD	NetNGlyc_prediction / string_search	-	-	+	1182	S	F	1	-	1/370|TCGA;1/323|ICGC	probably damaging	DOID:4159 / skin cancer	ICGC;TCGA	TCGA-ER-A2NG	-	-	-
O75179	ANKRD17	Ankyrin repeat domain-containing protein 17	2603	N	-	Cytoplasm;Nucleus	1630	NSSR	string_search	-	-	-	1630	N	I	1	-	1|COSMIC	probably damaging	DOID:219 / colon cancer	COSMIC	-	23856246	-	-
O75179	ANKRD17	Ankyrin repeat domain-containing protein 17	2603	N	-	Cytoplasm;Nucleus	1637	NHSP	string_search	-	-	---	1637	N	S	1	-	1/248|TCGA;1|COSMIC	benign	DOID:363 / uterine cancer	TCGA;COSMIC	TCGA-BS-A0UJ	-	-	-
O75179	ANKRD17	Ankyrin repeat domain-containing protein 17	2603	N	-	Cytoplasm;Nucleus	1986	NGSP	string_search	-	-	---	1986	N	S	1	-	1/451|TCGA	benign	DOID:263 / kidney cancer	TCGA	TCGA-B2-4099	-	-	-
O75179	ANKRD17	Ankyrin repeat domain-containing protein 17	2603	N	-	Cytoplasm;Nucleus	2345	NISG	NetNGlyc_prediction / string_search	-	-	+	2347	S	L	1	-	1/370|TCGA;1/323|ICGC	probably damaging	DOID:4159 / skin cancer	ICGC;TCGA	TCGA-EB-A5SG	-	-	-
O75179	ANKRD17	Ankyrin repeat domain-containing protein 17	2603	N	-	Cytoplasm;Nucleus	2386	NDSS	string_search	-	-	-	2388	S	Y	1	-	1/81|TCGA;1/80|ICGC;1|COSMIC	probably damaging	DOID:1993 / rectum cancer	ICGC;TCGA;COSMIC	TCGA-F5-6814	-	-	-
O75191	XYLB	Xylulose kinase	536	N	-	-	338	NGSL	string_search	-	-	-	340	S	P	1	-	1/202|TCGA	probably damaging	DOID:3571 / liver cancer	TCGA	TCGA-DD-A3A0	-	-	-
O75197	LRP5	Low-density lipoprotein receptor-related protein 5	1615	Y	1--31	Membrane	138	NGTS	UniProt-Manual_assertion / NetNGlyc_prediction / string_search	-	-	++	138	N	S	1	-	1|COSMIC;1/665|IntOGen	benign	DOID:1324 / lung cancer	COSMIC;IntOGen	-	-	-	-
O75197	LRP5	Low-density lipoprotein receptor-related protein 5	1615	Y	1--31	Membrane	499	NASL	UniProt-Manual_assertion / NetNGlyc_prediction / string_search	-	-	+	501	S	F	1	-	1|COSMIC	probably damaging	DOID:4159 / skin cancer;DOID:1909 / melanoma	ClinVar;COSMIC	-	21499247	-	-
O75309	CDH16	Cadherin-16	829	Y	1--18	Membrane	722	NGSH	UniProt-Manual_assertion / NetNGlyc_prediction / string_search	-	-	+	724	S	F	1	-	-	probably damaging	DOID:1909 / melanoma	ClinVar	-	-	-	-
O75317	USP12	Ubiquitin carboxyl-terminal hydrolase 12	370	N	-	-	19	NASA	NetNGlyc_prediction / string_search	-	-	+	19	N	S	1	-	1|COSMIC	benign	DOID:4159 / skin cancer	COSMIC	-	22622578	-	-
O75317	USP12	Ubiquitin carboxyl-terminal hydrolase 12	370	N	-	-	209	NTSI	NetNGlyc_prediction / string_search	USP.	-	+	209	N	H	1	-	1|COSMIC	probably damaging	DOID:363 / uterine cancer	COSMIC	-	23104009	-	-
O75317	USP12	Ubiquitin carboxyl-terminal hydrolase 12	370	N	-	-	209	NTSI	NetNGlyc_prediction / string_search	USP.	-	+	209	N	S	1	-	1|COSMIC;1|COSMIC;1/233|ICGC	probably damaging	DOID:11054 / urinary bladder cancer	ICGC;COSMIC	-	24121792	-	-
O75319	DUSP11	RNA/RNP complex-1-interacting phosphatase	330	N	-	Nucleus	316	NYSR	NetNGlyc_prediction / string_search	-	-	+	316	N	T	1	-	1/57|TCGA	benign	DOID:363 / uterine cancer	TCGA	TCGA-ND-A4WC	-	-	-
O75319	DUSP11	RNA/RNP complex-1-interacting phosphatase	330	N	-	Nucleus	316	NYSR	NetNGlyc_prediction / string_search	-	-	+	318	S	P	1	-	1|COSMIC	benign	DOID:219 / colon cancer	COSMIC	-	-	-	-
O75325	LRRN2	Leucine-rich repeat neuronal protein 2	713	Y	1--18	Membrane	381	NATG	UniProt-Manual_assertion / NetNGlyc_prediction / string_search	-	-	+	381	N	S	1	-	1/289|ICGC;1|COSMIC;1/178|TCGA;1/665|IntOGen	probably damaging	DOID:1324 / lung cancer	ICGC;TCGA;COSMIC;IntOGen	TCGA-37-4135	-	-	-
O75325	LRRN2	Leucine-rich repeat neuronal protein 2	713	Y	1--18	Membrane	555	NLTW	UniProt-Manual_assertion / NetNGlyc_prediction / string_search	-	-	+	555	N	S	1	-	1|COSMIC	benign	DOID:4159 / skin cancer	COSMIC	-	22842228	-	-
O75325	LRRN2	Leucine-rich repeat neuronal protein 2	713	Y	1--18	Membrane	94	NLTE	UniProt-Manual_assertion / NetNGlyc_prediction / string_search	-	-	+	94	N	S	1	-	1/289|ICGC;1/289|TCGA	probably damaging	DOID:10534 / stomach cancer	ICGC;TCGA	TCGA-BR-6452	-	-	-
O75330	HMMR	Hyaluronan mediated motility receptor	724	N	-	Cytoplasm	477	NSSL	UniProt-Manual_assertion / NetNGlyc_prediction / string_search	-	-	+	479	S	L	1	-	1|COSMIC	possibly damaging	DOID:5041 / esophageal cancer	COSMIC	-	23525077	-	-
O75339	CILP	Cartilage intermediate layer protein 1	1184	Y	1--21	Secreted	550	NTTK	UniProt-Manual_assertion / NetNGlyc_prediction / string_search	-	-	++	550	N	T	1	-	1|COSMIC;1/411|ICGC	probably damaging	DOID:1781 / thyroid cancer	ICGC;COSMIC	-	-	-	-
O75339	CILP	Cartilage intermediate layer protein 1	1184	Y	1--21	Secreted	631	NIST	UniProt-Manual_assertion / string_search	-	-	-	631	N	S	1	-	1/375|IntOGen;1/508|TCGA	benign	DOID:0060119 / pharynx cancer;DOID:11934 / head and neck cancer	TCGA;IntOGen	TCGA-CN-6989	-	-	-
O75340	PDCD6	Programmed cell death protein 6	191	N	-	Membrane;Nucleus	81	NFSE	NetNGlyc_prediction / string_search	-	-	+	83	S	G	1	-	1/289|ICGC;1/289|TCGA	benign	DOID:10534 / stomach cancer	ICGC;TCGA	TCGA-BR-6452	-	-	-
O75351	VPS4B	Vacuolar protein sorting-associated protein 4B	444	N	-	Membrane	100	NDSD	string_search	-	-	-	102	S	C	1	-	1|COSMIC	probably damaging	DOID:1324 / lung cancer	COSMIC	-	22980975	-	-
O75351	VPS4B	Vacuolar protein sorting-associated protein 4B	444	N	-	Membrane	192	NNST	string_search	-	-	-	192	N	D	1	-	1|COSMIC	benign	DOID:1993 / rectum cancer	COSMIC	-	-	-	-
O75351	VPS4B	Vacuolar protein sorting-associated protein 4B	444	N	-	Membrane	192	NNST	string_search	-	-	-	192	N	K	1	-	1/316|IntOGen;1|COSMIC	probably damaging	DOID:2394 / ovarian cancer	COSMIC;IntOGen	-	21720365	-	-
O75362	ZNF217	Zinc finger protein 217	1048	N	-	Nucleus	879	NGSI	NetNGlyc_prediction / string_search	-	-	+	879	N	I	1	-	1|COSMIC	possibly damaging	DOID:5041 / esophageal cancer	COSMIC	-	23525077	-	-
O75363	BCAS1	Breast carcinoma-amplified sequence 1	584	N	-	Cytoplasm	284	NNSI	string_search	-	-	--	286	S	A	1	-	1|COSMIC;1/248|TCGA	-	DOID:363 / uterine cancer	TCGA;COSMIC	TCGA-BS-A0UV	-	-	-
O75365	PTP4A3	Protein tyrosine phosphatase type IVA 3	173	N	-	Membrane	27	NATL	NetNGlyc_prediction / string_search	-	-	+	29	T	M	1	-	1/208|ICGC;1|COSMIC	probably damaging	DOID:3571 / liver cancer	ICGC;COSMIC	-	-	-	-
O75373	ZNF737	Zinc finger protein 737	536	N	-	Nucleus	211	NWSS	NetNGlyc_prediction / string_search	-	-	++	213	S	F	1	-	1/370|TCGA	benign	DOID:4159 / skin cancer	TCGA	TCGA-GN-A4U5	-	-	-
O75373	ZNF737	Zinc finger protein 737	536	N	-	Nucleus	211	NWSS	NetNGlyc_prediction / string_search	-	-	++	213	S	P	1	-	1|COSMIC	benign	DOID:219 / colon cancer	COSMIC	-	-	-	-
O75373	ZNF737	Zinc finger protein 737	536	N	-	Nucleus	271	NLTT	NetNGlyc_prediction / string_search	-	-	++	273	T	A	1	-	1/977|TCGA;1|COSMIC;1/1071|ICGC	benign	DOID:1612 / breast cancer	ICGC;TCGA;COSMIC	TCGA-AO-A0JB	-	-	-
O75373	ZNF737	Zinc finger protein 737	536	N	-	Nucleus	463	NSSS	NetNGlyc_prediction / string_search	-	-	+	465	S	F	1	-	1|COSMIC;1/289|ICGC	benign	DOID:1324 / lung cancer	ICGC;COSMIC	-	-	-	-
O75376	NCOR1	Nuclear receptor corepressor 1	2440	N	-	Nucleus	1510	NKST	NetNGlyc_prediction / string_search	-	-	+	1512	S	C	1	-	1|COSMIC	probably damaging	DOID:1324 / lung cancer	COSMIC	-	-	-	-
O75376	NCOR1	Nuclear receptor corepressor 1	2440	N	-	Nucleus	170	NASP	string_search	-	-	---	170	N	S	1	-	1/375|IntOGen;1|COSMIC	possibly damaging	DOID:0060119 / pharynx cancer	COSMIC;IntOGen	-	21798893	-	-
O75376	NCOR1	Nuclear receptor corepressor 1	2440	N	-	Nucleus	170	NASP	string_search	-	-	---	172	S	L	1	-	3|COSMIC;3/411|ICGC;1/208|ICGC;1/404|ICGC;1|COSMIC;1|COSMIC;1/451|TCGA	probably damaging	DOID:3571 / liver cancer;DOID:263 / kidney cancer;DOID:1781 / thyroid cancer	ICGC;TCGA;COSMIC	TCGA-AK-3450	-	-	-
O75376	NCOR1	Nuclear receptor corepressor 1	2440	N	-	Nucleus	2217	NSSG	string_search	-	-	--	2219	S	C	1	-	1|COSMIC	probably damaging	DOID:1324 / lung cancer	COSMIC	-	-	-	-
O75417	POLQ	DNA polymerase theta	2590	N	-	-	1100	NVSL	NetNGlyc_prediction / string_search	-	-	++	1102	S	C	1	-	1/508|TCGA	probably damaging	DOID:11934 / head and neck cancer	TCGA	TCGA-T2-A6X2	-	-	-
O75417	POLQ	DNA polymerase theta	2590	N	-	-	1175	NGSK	NetNGlyc_prediction / string_search	-	-	+	1177	S	L	1	-	1/370|TCGA;1/323|ICGC	possibly damaging	DOID:4159 / skin cancer	ICGC;TCGA	TCGA-FS-A4F0	-	-	-
O75417	POLQ	DNA polymerase theta	2590	N	-	-	1287	NISR	NetNGlyc_prediction / string_search	-	-	+	1287	N	Y	1	-	1|COSMIC	probably damaging	DOID:1324 / lung cancer	COSMIC	-	-	-	-
O75417	POLQ	DNA polymerase theta	2590	N	-	-	1626	NHSF	string_search	-	-	---	1626	N	H	1	-	1|COSMIC;1/80|ICGC;1/81|TCGA	probably damaging	DOID:1993 / rectum cancer	ICGC;TCGA;COSMIC	TCGA-EI-6917	-	-	-
O75417	POLQ	DNA polymerase theta	2590	N	-	-	1626	NHSF	string_search	-	-	---	1628	S	L	1	-	1/289|ICGC;1|COSMIC;1/178|TCGA;1/665|IntOGen	probably damaging	DOID:1324 / lung cancer	ICGC;TCGA;COSMIC;IntOGen	TCGA-66-2773	-	-	-
O75420	GIGYF1	PERQ amino acid-rich with GYF domain-containing protein 1	1035	N	-	-	668	NSST	string_search	-	-	-	670	S	L	1	-	1|COSMIC	probably damaging	DOID:219 / colon cancer	COSMIC	-	-	-	-
O75426	FBXO24	F-box only protein 24	580	N	-	-	309	NQSS	NetNGlyc_prediction / string_search	-	-	+	309	N	K	1	-	1/508|TCGA;1/375|IntOGen	probably damaging	DOID:0060119 / pharynx cancer;DOID:11934 / head and neck cancer	TCGA;IntOGen	TCGA-CR-7370	-	-	-
O75437	ZNF254	Zinc finger protein 254	659	N	-	Nucleus	244	NKSP	string_search	-	-	---	244	N	K	1	-	1/508|TCGA	benign	DOID:11934 / head and neck cancer	TCGA	TCGA-CN-6019	-	-	-
O75437	ZNF254	Zinc finger protein 254	659	N	-	Nucleus	276	NRSS	NetNGlyc_prediction / string_search	-	-	++	276	N	S	1	-	1|COSMIC	benign	DOID:3571 / liver cancer	COSMIC	-	23788652	-	-
O75437	ZNF254	Zinc finger protein 254	659	N	-	Nucleus	528	NWSS	NetNGlyc_prediction / string_search	-	-	++	530	S	P	1	-	1|COSMIC	benign	DOID:1324 / lung cancer	COSMIC	-	22980975	-	-
O75439	PMPCB	Mitochondrial-processing peptidase subunit beta	489	N	-	-	332	NLSS	NetNGlyc_prediction / string_search	-	-	++	334	S	F	1	-	1|COSMIC	probably damaging	DOID:4159 / skin cancer	COSMIC	-	21984974	-	-
O75443	TECTA	Alpha-tectorin	2155	Y	1--22	Membrane;Secreted	2125	NSSM	string_search	-	-	-	2125	N	H	1	-	1|COSMIC;1/248|TCGA	benign	DOID:363 / uterine cancer	TCGA;COSMIC	TCGA-AP-A059	-	-	-
O75443	TECTA	Alpha-tectorin	2155	Y	1--22	Membrane;Secreted	2125	NSSM	string_search	-	-	-	2125	N	S	1	-	1/95|ICGC	benign	DOID:5041 / esophageal cancer	ICGC	-	-	-	-
O75443	TECTA	Alpha-tectorin	2155	Y	1--22	Membrane;Secreted	278	NCTV	UniProt-Manual_assertion / NetNGlyc_prediction / string_search	-	-	++	280	T	I	1	-	1/323|ICGC;1/370|TCGA	benign	DOID:4159 / skin cancer	ICGC;TCGA	TCGA-GF-A3OT	-	-	-
O75443	TECTA	Alpha-tectorin	2155	Y	1--22	Membrane;Secreted	813	NSTT	UniProt-Manual_assertion / NetNGlyc_prediction / string_search	-	-	+	813	N	S	1	-	2|COSMIC	benign	DOID:219 / colon cancer	COSMIC	-	-	-	-
O75443	TECTA	Alpha-tectorin	2155	Y	1--22	Membrane;Secreted	813	NSTT	UniProt-Manual_assertion / NetNGlyc_prediction / string_search	-	-	+	813	N	T	1	-	1|COSMIC;1/1148|IntOGen	possibly damaging	DOID:1612 / breast cancer	COSMIC;IntOGen	-	16959974	-	-
O75443	TECTA	Alpha-tectorin	2155	Y	1--22	Membrane;Secreted	813	NSTT	UniProt-Manual_assertion / NetNGlyc_prediction / string_search	-	-	+	815	T	M	1	0.0005	1|COSMIC;1/289|TCGA;1/289|ICGC	probably damaging	DOID:10534 / stomach cancer;DOID:219 / colon cancer	ICGC;TCGA;COSMIC	TCGA-BR-8680	22810696	Deafness, autosomal dominant	21520338
O75443	TECTA	Alpha-tectorin	2155	Y	1--22	Membrane;Secreted	920	NSSF	UniProt-Manual_assertion / string_search	-	-	--	922	S	F	1	-	2|COSMIC;1/323|ICGC;1/370|TCGA	probably damaging	DOID:4159 / skin cancer;DOID:1909 / melanoma	ICGC;TCGA;COSMIC	TCGA-FS-A1ZC	24265154	-	-
O75444	MAF	Transcription factor Maf	373	N	-	Nucleus	359	NGSS	NetNGlyc_prediction / string_search	-	-	++	359	N	K	1	-	1/665|IntOGen;1|COSMIC;1/289|ICGC;1/178|TCGA	probably damaging	DOID:1324 / lung cancer	ICGC;TCGA;COSMIC;IntOGen	TCGA-22-5473	-	-	-
O75445	USH2A	Usherin	5202	Y	1--31	Membrane;Secreted	1011	NETC	NetNGlyc_prediction / UniProt-Manual_assertion / string_search	-	-	++	1013	T	I	1	-	1/57|TCGA	probably damaging	DOID:363 / uterine cancer	TCGA	TCGA-N8-A4PN	-	-	-
O75445	USH2A	Usherin	5202	Y	1--31	Membrane;Secreted	1174	NQSG	UniProt-Manual_assertion / string_search	-	-	-	1176	S	F	1	-	1/665|IntOGen;1/198|TCGA	possibly damaging	DOID:4362 / cervical cancer;DOID:1324 / lung cancer	TCGA;IntOGen	TCGA-DS-A1OB	-	-	-
O75445	USH2A	Usherin	5202	Y	1--31	Membrane;Secreted	1903	NDSI	UniProt-Manual_assertion / string_search	-	-	-	1903	N	K	1	-	1|COSMIC;1/1148|IntOGen	possibly damaging	DOID:1612 / breast cancer	COSMIC;IntOGen	-	-	-	-
O75445	USH2A	Usherin	5202	Y	1--31	Membrane;Secreted	1903	NDSI	UniProt-Manual_assertion / string_search	-	-	-	1905	S	F	1	-	1|COSMIC;1/233|ICGC;1|COSMIC	benign	DOID:11054 / urinary bladder cancer	ICGC;COSMIC	-	24121792	-	-
O75445	USH2A	Usherin	5202	Y	1--31	Membrane;Secreted	2011	NTSN	UniProt-Manual_assertion / string_search	-	-	--	2012	T	P	1	-	1/508|TCGA	possibly damaging	DOID:11934 / head and neck cancer	TCGA	TCGA-IQ-A61O	-	-	-
O75445	USH2A	Usherin	5202	Y	1--31	Membrane;Secreted	2014	NLTG	NetNGlyc_prediction / UniProt-Manual_assertion / string_search	-	-	+	2016	T	A	1	-	1/147|TCGA	benign	DOID:1793 / pancreatic cancer	TCGA	TCGA-IB-7651	-	-	-
O75445	USH2A	Usherin	5202	Y	1--31	Membrane;Secreted	2130	NSSW	NetNGlyc_prediction / UniProt-Manual_assertion / string_search	-	-	+	2130	N	D	1	-	1/202|TCGA	probably damaging	DOID:3571 / liver cancer	TCGA	TCGA-FV-A4ZP	-	-	-
O75445	USH2A	Usherin	5202	Y	1--31	Membrane;Secreted	2130	NSSW	NetNGlyc_prediction / UniProt-Manual_assertion / string_search	-	-	+	2132	S	F	1	-	1/370|TCGA;1/323|ICGC	possibly damaging	DOID:4159 / skin cancer	ICGC;TCGA	TCGA-EB-A3Y7	-	-	-
O75445	USH2A	Usherin	5202	Y	1--31	Membrane;Secreted	2182	NHTH	UniProt-Manual_assertion / string_search	-	-	-	2184	T	A	1	-	1/370|TCGA;1/323|ICGC	benign	DOID:4159 / skin cancer	ICGC;TCGA	TCGA-FW-A3R5	-	-	-
O75445	USH2A	Usherin	5202	Y	1--31	Membrane;Secreted	2195	NSTE	UniProt-Manual_assertion / string_search	-	-	-	2197	T	I	1	-	1|COSMIC;1/248|TCGA	probably damaging	DOID:363 / uterine cancer	TCGA;COSMIC	TCGA-AP-A059	-	-	-
O75445	USH2A	Usherin	5202	Y	1--31	Membrane;Secreted	2322	NRTL	NetNGlyc_prediction / UniProt-Manual_assertion / string_search	-	-	++	2322	N	S	1	-	1/198|TCGA	probably damaging	DOID:4362 / cervical cancer	TCGA	TCGA-EX-A69L	-	-	-
O75445	USH2A	Usherin	5202	Y	1--31	Membrane;Secreted	2377	NYTL	NetNGlyc_prediction / UniProt-Manual_assertion / string_search	-	-	+	2377	N	T	1	-	1/289|TCGA	probably damaging	DOID:10534 / stomach cancer	TCGA	TCGA-D7-5579	-	-	-
O75445	USH2A	Usherin	5202	Y	1--31	Membrane;Secreted	2584	NCTV	UniProt-Manual_assertion / string_search	-	-	-	2586	T	R	1	-	1/289|ICGC;1/289|TCGA	possibly damaging	DOID:10534 / stomach cancer	ICGC;TCGA	TCGA-BR-8591	-	-	-
O75445	USH2A	Usherin	5202	Y	1--31	Membrane;Secreted	2656	NFTI	NetNGlyc_prediction / UniProt-Manual_assertion / string_search	-	-	+	2658	T	K	1	-	1|COSMIC	probably damaging	DOID:1324 / lung cancer	COSMIC	-	-	-	-
O75445	USH2A	Usherin	5202	Y	1--31	Membrane;Secreted	2770	NVTS	NetNGlyc_prediction / UniProt-Manual_assertion / string_search	-	-	+	2772	T	A	1	-	1/248|TCGA;1|COSMIC	benign	DOID:363 / uterine cancer	TCGA;COSMIC	TCGA-AP-A056	-	-	-
O75445	USH2A	Usherin	5202	Y	1--31	Membrane;Secreted	2788	NYSV	NetNGlyc_prediction / UniProt-Manual_assertion / string_search	-	-	+	2790	S	Y	1	-	1|COSMIC;1/248|TCGA	probably damaging	DOID:363 / uterine cancer	TCGA;COSMIC	TCGA-AX-A05Z	-	-	-
O75445	USH2A	Usherin	5202	Y	1--31	Membrane;Secreted	2970	NDSL	UniProt-Manual_assertion / string_search	-	-	---	2972	S	F	1	-	1/417|IntOGen;1/451|TCGA;1/404|ICGC;1|COSMIC	probably damaging	DOID:263 / kidney cancer	ICGC;TCGA;COSMIC;IntOGen	TCGA-CJ-4639	-	-	-
O75445	USH2A	Usherin	5202	Y	1--31	Membrane;Secreted	3032	NSTA	UniProt-Manual_assertion / string_search	-	-	-	3034	T	K	1	-	-	probably damaging	DOID:1324 / lung cancer	ClinVar	-	-	-	-
O75445	USH2A	Usherin	5202	Y	1--31	Membrane;Secreted	3419	NFTS	UniProt-Manual_assertion / string_search	-	-	--	3421	T	P	1	-	2|COSMIC;2/411|ICGC	possibly damaging	DOID:1781 / thyroid cancer	ICGC;COSMIC	-	-	-	-
O75445	USH2A	Usherin	5202	Y	1--31	Membrane;Secreted	361	NITQ	NetNGlyc_prediction / UniProt-Manual_assertion / string_search	-	-	+	363	T	K	1	-	1/198|TCGA	benign	DOID:4362 / cervical cancer	TCGA	TCGA-RA-A741	-	-	-
O75445	USH2A	Usherin	5202	Y	1--31	Membrane;Secreted	3833	NLTP	string_search	-	-	---	3835	T	I	1	0.18	1|COSMIC;1|COSMIC	benign	DOID:4159 / skin cancer;DOID:10534 / stomach cancer	COSMIC	-	24838835	-	-
O75445	USH2A	Usherin	5202	Y	1--31	Membrane;Secreted	3849	NGSC	UniProt-Manual_assertion / string_search	-	-	--	3851	S	I	1	-	1/665|IntOGen	possibly damaging	DOID:1324 / lung cancer	IntOGen	-	-	-	-
O75445	USH2A	Usherin	5202	Y	1--31	Membrane;Secreted	4226	NDTG	NetNGlyc_prediction / UniProt-Manual_assertion / string_search	-	-	++	4228	T	K	1	-	1/264|ICGC	benign	DOID:10283 / prostate cancer	ICGC	-	-	-	-
O75445	USH2A	Usherin	5202	Y	1--31	Membrane;Secreted	4418	NFSL	NetNGlyc_prediction / UniProt-Manual_assertion / string_search	-	-	++	4420	S	F	1	-	1|COSMIC	possibly damaging	DOID:4159 / skin cancer;DOID:1909 / melanoma	ClinVar;COSMIC	-	21499247	-	-
O75445	USH2A	Usherin	5202	Y	1--31	Membrane;Secreted	451	NVTF	NetNGlyc_prediction / UniProt-Manual_assertion / string_search	-	-	+	453	T	I	1	-	1|COSMIC	possibly damaging	DOID:263 / kidney cancer	COSMIC	-	21248752	-	-
O75445	USH2A	Usherin	5202	Y	1--31	Membrane;Secreted	451	NVTF	NetNGlyc_prediction / UniProt-Manual_assertion / string_search	-	-	+	453	T	K	1	-	1|COSMIC;1/665|IntOGen	probably damaging	DOID:1324 / lung cancer	COSMIC;IntOGen	-	-	-	-
O75445	USH2A	Usherin	5202	Y	1--31	Membrane;Secreted	4564	NYTL	NetNGlyc_prediction / UniProt-Manual_assertion / string_search	-	-	+	4564	N	K	1	-	1|COSMIC;1/248|TCGA	probably damaging	DOID:363 / uterine cancer	TCGA;COSMIC	TCGA-AP-A056	-	-	-
O75445	USH2A	Usherin	5202	Y	1--31	Membrane;Secreted	4691	NGSS	NetNGlyc_prediction / UniProt-Manual_assertion / string_search	-	-	++	4693	S	C	1	-	1|COSMIC	probably damaging	DOID:1324 / lung cancer	COSMIC	-	22980975	-	-
O75445	USH2A	Usherin	5202	Y	1--31	Membrane;Secreted	4754	NISA	NetNGlyc_prediction / UniProt-Manual_assertion / string_search	-	-	+	4754	N	H	1	-	1|COSMIC	benign	DOID:1324 / lung cancer	COSMIC	-	22980975	-	-
O75445	USH2A	Usherin	5202	Y	1--31	Membrane;Secreted	4943	NLSV	NetNGlyc_prediction / UniProt-Manual_assertion / string_search	-	-	+	4945	S	F	1	-	1/323|ICGC;1/370|TCGA	probably damaging	DOID:4159 / skin cancer	ICGC;TCGA	TCGA-D3-A51T	-	-	-
O75445	USH2A	Usherin	5202	Y	1--31	Membrane;Secreted	587	NISV	NetNGlyc_prediction / UniProt-Manual_assertion / string_search	-	-	+	587	N	K	1	-	1|COSMIC	possibly damaging	DOID:1324 / lung cancer	COSMIC	-	22980975	-	-
O75445	USH2A	Usherin	5202	Y	1--31	Membrane;Secreted	856	NGSL	NetNGlyc_prediction / UniProt-Manual_assertion / string_search	-	-	+	856	N	H	1	-	1|COSMIC	benign	DOID:219 / colon cancer	COSMIC	-	22895193	-	-
O75445	USH2A	Usherin	5202	Y	1--31	Membrane;Secreted	862	NKST	UniProt-Manual_assertion / string_search	-	-	-	862	N	T	1	-	1|COSMIC	benign	DOID:5041 / esophageal cancer	COSMIC	-	23525077	-	-
O75445	USH2A	Usherin	5202	Y	1--31	Membrane;Secreted	944	NATG	NetNGlyc_prediction / UniProt-Manual_assertion / string_search	-	-	+	946	T	A	1	-	1|COSMIC;1/665|IntOGen	benign	DOID:1324 / lung cancer	COSMIC;IntOGen	-	-	-	-
O75448	MED24	Mediator of RNA polymerase II transcription subunit 24	989	N	-	Nucleus	205	NLSN	NetNGlyc_prediction / string_search	-	-	++	205	N	I	1	-	1/244|ICGC;2|COSMIC	benign	DOID:3571 / liver cancer	ICGC;COSMIC	-	-	-	-
O75448	MED24	Mediator of RNA polymerase II transcription subunit 24	989	N	-	Nucleus	255	NLTG	NetNGlyc_prediction / string_search	-	-	+++	257	T	A	1	-	1/248|TCGA;1/230|IntOGen;1|COSMIC	probably damaging	DOID:363 / uterine cancer	TCGA;COSMIC;IntOGen	TCGA-AP-A0LG	-	-	-
O75462	CRLF1	Cytokine receptor-like factor 1	422	Y	1--37	Secreted	140	NISC	UniProt-Manual_assertion / NetNGlyc_prediction / string_search	-	-	++	142	S	G	1	-	1/289|TCGA;1/289|ICGC	possibly damaging	DOID:10534 / stomach cancer	ICGC;TCGA	TCGA-BR-8078	-	-	-
O75462	CRLF1	Cytokine receptor-like factor 1	422	Y	1--37	Secreted	140	NISC	UniProt-Manual_assertion / NetNGlyc_prediction / string_search	-	-	++	142	S	N	1	-	1/230|IntOGen;1|COSMIC;1/248|TCGA	possibly damaging	DOID:363 / uterine cancer	TCGA;COSMIC;IntOGen	TCGA-BG-A0MQ	-	-	-
O75473	LGR5	Leucine-rich repeat-containing G-protein coupled receptor 5	907	Y	1--21	Membrane	77	NISQ	UniProt-Manual_assertion / NetNGlyc_prediction / string_search	-	-	+	77	N	S	1	-	1|COSMIC;1/289|ICGC;1|COSMIC;1/217|TCGA;1/216|ICGC	possibly damaging	DOID:219 / colon cancer;DOID:1324 / lung cancer;DOID:5672 / large intestine cancer	ICGC;TCGA;COSMIC	TCGA-CK-5916	-	-	-
O75473	LGR5	Leucine-rich repeat-containing G-protein coupled receptor 5	907	Y	1--21	Membrane	792	NLTF	UniProt-Manual_assertion / NetNGlyc_prediction / string_search	-	-	+	792	N	S	1	-	1|COSMIC;1/216|ICGC;1/217|TCGA	benign	DOID:219 / colon cancer	ICGC;TCGA;COSMIC	TCGA-A6-5665	-	-	-
O75475	PSIP1	PC4 and SFRS1-interacting protein	530	N	-	Nucleus	441	NKSL	NetNGlyc_prediction / string_search	-	-	+	443	S	Y	1	-	1|COSMIC;1/217|TCGA;1/216|ICGC	probably damaging	DOID:219 / colon cancer;DOID:5672 / large intestine cancer	ICGC;TCGA;COSMIC	TCGA-AZ-4315	-	-	-
O75475	PSIP1	PC4 and SFRS1-interacting protein	530	N	-	Nucleus	454	NKTK	NetNGlyc_prediction / string_search	-	-	+	454	N	Y	1	-	1|COSMIC	probably damaging	DOID:2531 / hematologic cancer	COSMIC	-	23297126	-	-
O75477	ERLIN1	Erlin-1	346	N	-	Membrane	106	NYTA	UniProt-PubMed:19159218 / NetNGlyc_prediction / string_search	-	-	++	106	N	K	1	-	1/370|TCGA	benign	DOID:4159 / skin cancer	TCGA	TCGA-GF-A769	-	-	-
O75493	CA11	Carbonic anhydrase-related protein 11	328	Y	1--23	Secreted	118	NVSG	UniProt-PubMed:16335952 / NetNGlyc_prediction / string_search	-	-	+	120	S	C	1	-	1/977|TCGA;1|COSMIC;1/1071|ICGC	probably damaging	DOID:1612 / breast cancer	ICGC;TCGA;COSMIC	TCGA-D8-A1JA	-	-	-
O75496	GMNN	Geminin	209	N	-	Cytoplasm;Nucleus	18	NSSV	NetNGlyc_prediction / string_search	-	-	+	18	N	T	1	0.22	1|COSMIC;1/411|ICGC	possibly damaging	DOID:1781 / thyroid cancer	ICGC;COSMIC	-	-	-	-
O75503	CLN5	Ceroid-lipofuscinosis neuronal protein 5	358	Y	1--46	-	130	NYTM	UniProt-Manual_assertion / NetNGlyc_prediction / string_search	-	-	+	132	T	I	1	-	1/289|TCGA;1/279|ICGC	probably damaging	DOID:1319 / brain cancer	ICGC;TCGA	TCGA-FG-7643	-	-	-
O75503	CLN5	Ceroid-lipofuscinosis neuronal protein 5	358	Y	1--46	-	203	NETG	UniProt-Manual_assertion / NetNGlyc_prediction / string_search	-	-	+	205	T	A	1	-	1|COSMIC	probably damaging	DOID:1324 / lung cancer	COSMIC	-	22980975	-	-
O75509	TNFRSF21	Tumor necrosis factor receptor superfamily member 21	655	Y	1--41	Membrane	289	NKTL	UniProt-PubMed:19654028 / NetNGlyc_prediction / string_search	-	-	++	291	T	I	1	0.0005	1|COSMIC	benign	DOID:1793 / pancreatic cancer	COSMIC	-	21750719	-	-
O75526	RBMXL2	RNA-binding motif protein, X-linked-like-2	392	N	-	Nucleus	46	NKSR	NetNGlyc_prediction / string_search	RRM.	-	+	48	S	L	1	-	-	probably damaging	DOID:1909 / melanoma	ClinVar	-	-	-	-
O75530	EED	Polycomb protein EED	441	N	-	Nucleus	157	NTSH	string_search	-	-	-	157	N	S	1	-	1/208|ICGC;1|COSMIC	benign	DOID:3571 / liver cancer	ICGC;COSMIC	-	-	-	-
O75533	SF3B1	Splicing factor 3B subunit 1	1304	N	-	Nucleus	626	NTTA	string_search	-	-	-	626	N	D	1	-	1|COSMIC;1/977|TCGA;1|COSMIC;1/1148|IntOGen;1/1071|ICGC	probably damaging	DOID:1612 / breast cancer;DOID:2531 / hematologic cancer	ICGC;TCGA;COSMIC;IntOGen	TCGA-E9-A1R3	21909114	-	-
O75533	SF3B1	Splicing factor 3B subunit 1	1304	N	-	Nucleus	626	NTTA	string_search	-	-	-	626	N	H	1	-	1|COSMIC;1/395|IntOGen	probably damaging	DOID:2531 / hematologic cancer	COSMIC;IntOGen	-	23415222	-	-
O75533	SF3B1	Splicing factor 3B subunit 1	1304	N	-	Nucleus	626	NTTA	string_search	-	-	-	626	N	I	1	-	1|COSMIC	probably damaging	DOID:1781 / thyroid cancer	COSMIC	-	23264394	-	-
O75533	SF3B1	Splicing factor 3B subunit 1	1304	N	-	Nucleus	626	NTTA	string_search	-	-	-	626	N	Y	1	-	1/370|TCGA;1/395|IntOGen;6|COSMIC;2/109|ICGC	probably damaging	DOID:4159 / skin cancer;DOID:2531 / hematologic cancer	ICGC;TCGA;COSMIC;IntOGen	TCGA-GN-A4U4	22158541;23086750	-	-
O75534	CSDE1	Cold shock domain-containing protein E1	798	N	-	Cytoplasm	580	NKTH	NetNGlyc_prediction / string_search	-	-	+	582	T	I	1	-	1/508|TCGA;1/375|IntOGen	benign	DOID:0060119 / pharynx cancer;DOID:11934 / head and neck cancer	TCGA;IntOGen	TCGA-CV-7104	-	-	-
O75570	MTRF1	Peptide chain release factor 1, mitochondrial	445	N	-	-	213	NYSC	NetNGlyc_prediction / string_search	-	-	+	215	S	L	1	-	1/508|TCGA	probably damaging	DOID:11934 / head and neck cancer	TCGA	TCGA-D6-6516	-	-	-
O75570	MTRF1	Peptide chain release factor 1, mitochondrial	445	N	-	-	81	NLSK	NetNGlyc_prediction / string_search	-	-	++	81	N	Y	1	-	1|COSMIC;1/665|IntOGen	possibly damaging	DOID:1324 / lung cancer	COSMIC;IntOGen	-	22941189	-	-
O75581	LRP6	Low-density lipoprotein receptor-related protein 6	1613	Y	1--19	Membrane	281	NATN	UniProt-Manual_assertion / NetNGlyc_prediction / string_search	-	-	++	283	T	I	1	-	1/198|TCGA	possibly damaging	DOID:4362 / cervical cancer	TCGA	TCGA-EA-A410	-	-	-
O75581	LRP6	Low-density lipoprotein receptor-related protein 6	1613	Y	1--19	Membrane	486	NTSL	UniProt-Manual_assertion / NetNGlyc_prediction / string_search	-	-	+	486	N	S	1	-	1/323|ICGC;1/370|TCGA	probably damaging	DOID:4159 / skin cancer	ICGC;TCGA	TCGA-EE-A3AB	-	-	-
O75581	LRP6	Low-density lipoprotein receptor-related protein 6	1613	Y	1--19	Membrane	865	NRTI	UniProt-PubMed:22000856 / NetNGlyc_prediction / string_search	-	-	+	867	T	I	1	-	1|COSMIC	probably damaging	DOID:4159 / skin cancer;DOID:1909 / melanoma	ClinVar;COSMIC	-	21499247	-	-
O75592	MYCBP2	E3 ubiquitin-protein ligase MYCBP2	4640	N	-	Nucleus	1589	NDST	string_search	-	-	--	1591	S	L	1	-	1/665|IntOGen	benign	DOID:1324 / lung cancer	IntOGen	-	-	-	-
O75592	MYCBP2	E3 ubiquitin-protein ligase MYCBP2	4640	N	-	Nucleus	1703	NGSP	string_search	-	-	---	1705	S	C	1	-	1|COSMIC	probably damaging	DOID:1612 / breast cancer	COSMIC	-	-	-	-
O75592	MYCBP2	E3 ubiquitin-protein ligase MYCBP2	4640	N	-	Nucleus	1958	NQST	string_search	-	-	-	1960	S	L	1	-	1/147|TCGA	probably damaging	DOID:1793 / pancreatic cancer	TCGA	TCGA-IB-7651	-	-	-
O75592	MYCBP2	E3 ubiquitin-protein ligase MYCBP2	4640	N	-	Nucleus	1958	NQST	string_search	-	-	-	1960	S	W	1	-	1/508|TCGA;1/375|IntOGen	probably damaging	DOID:0060119 / pharynx cancer;DOID:11934 / head and neck cancer	TCGA;IntOGen	TCGA-CV-7091	-	-	-
O75592	MYCBP2	E3 ubiquitin-protein ligase MYCBP2	4640	N	-	Nucleus	2343	NYSF	NetNGlyc_prediction / string_search	-	-	+	2343	N	K	2	-	1|COSMIC;1/217|TCGA;1|COSMIC;1/216|ICGC;1/248|TCGA	possibly damaging	DOID:363 / uterine cancer;DOID:219 / colon cancer	ICGC;TCGA;COSMIC	TCGA-AA-3713;TCGA-AP-A051	-	-	-
O75592	MYCBP2	E3 ubiquitin-protein ligase MYCBP2	4640	N	-	Nucleus	2792	NRSS	NetNGlyc_prediction / string_search	-	-	+	2794	S	C	1	-	1/370|TCGA	probably damaging	DOID:4159 / skin cancer	TCGA	TCGA-FR-A726	-	-	-
O75592	MYCBP2	E3 ubiquitin-protein ligase MYCBP2	4640	N	-	Nucleus	3578	NKTS	string_search	-	-	-	3578	N	K	1	-	1/395|IntOGen	benign	DOID:2531 / hematologic cancer	IntOGen	-	-	-	-
O75592	MYCBP2	E3 ubiquitin-protein ligase MYCBP2	4640	N	-	Nucleus	963	NHTA	NetNGlyc_prediction / string_search	-	-	+	963	N	K	1	-	1/57|TCGA	probably damaging	DOID:363 / uterine cancer	TCGA	TCGA-NA-A4QW	-	-	-
O75593	FOXH1	Forkhead box protein H1	365	N	-	Nucleus	84	NLSS	NetNGlyc_prediction / string_search	-	-	+++	86	S	F	1	-	1/370|TCGA;1/323|ICGC	benign	DOID:4159 / skin cancer	ICGC;TCGA	TCGA-EE-A2MI	-	-	-
O75602	SPAG6	Sperm-associated antigen 6	509	N	-	Cytoplasm	270	NAST	string_search	-	-	-	272	S	F	1	-	-	possibly damaging	DOID:1909 / melanoma	ClinVar	-	-	-	-
O75604	USP2	Ubiquitin carboxyl-terminal hydrolase 2	605	N	-	Cytoplasm;Nucleus	548	NHSG	string_search	USP.	-	-	550	S	F	1	-	1|COSMIC	possibly damaging	DOID:1793 / pancreatic cancer	COSMIC	-	22156295	-	-
O75626	PRDM1	PR domain zinc finger protein 1	825	N	-	Cytoplasm;Nucleus	270	NISP	string_search	-	-	---	272	S	L	1	-	1/370|TCGA	probably damaging	DOID:4159 / skin cancer	TCGA	TCGA-GF-A6C9	-	-	-
O75626	PRDM1	PR domain zinc finger protein 1	825	N	-	Cytoplasm;Nucleus	555	NMTG	string_search	-	-	-	555	N	D	1	-	1/289|ICGC;1|COSMIC	possibly damaging	DOID:1324 / lung cancer	ICGC;COSMIC	-	-	-	-
O75626	PRDM1	PR domain zinc finger protein 1	825	N	-	Cytoplasm;Nucleus	555	NMTG	string_search	-	-	-	555	N	S	1	-	1/147|TCGA	benign	DOID:1793 / pancreatic cancer	TCGA	TCGA-IB-7651	-	-	-
O75635	SERPINB7	Serpin B7	380	N	-	Cytoplasm	215	NLSV	NetNGlyc_prediction / string_search	-	-	++	215	N	K	1	-	1/370|TCGA;1/323|ICGC	probably damaging	DOID:4159 / skin cancer	ICGC;TCGA	TCGA-EB-A3Y7	-	-	-
O75635	SERPINB7	Serpin B7	380	N	-	Cytoplasm	215	NLSV	NetNGlyc_prediction / string_search	-	-	++	217	S	F	1	-	1/977|TCGA;1|COSMIC;1/1071|ICGC	probably damaging	DOID:1612 / breast cancer	ICGC;TCGA;COSMIC	TCGA-AN-A046	-	-	-
O75635	SERPINB7	Serpin B7	380	N	-	Cytoplasm	68	NSSN	NetNGlyc_prediction / string_search	-	-	+	70	S	Y	1	-	1|COSMIC;1/665|IntOGen	probably damaging	DOID:1324 / lung cancer	COSMIC;IntOGen	-	-	-	-
O75635	SERPINB7	Serpin B7	380	N	-	Cytoplasm	88	NASH	string_search	-	-	-	90	S	Y	1	-	1/92|TCGA	possibly damaging	DOID:3953 / adrenal gland cancer	TCGA	TCGA-OR-A5KB	-	-	-
O75677	RFPL1	Ret finger protein-like 1	317	N	-	-	255	NVSF	NetNGlyc_prediction / string_search	B30.2/SPRY.	-	++	257	S	F	1	-	1/370|TCGA;1/323|ICGC	probably damaging	DOID:4159 / skin cancer	ICGC;TCGA	TCGA-FW-A3R5	-	-	-
O75677	RFPL1	Ret finger protein-like 1	317	N	-	-	255	NVSF	NetNGlyc_prediction / string_search	B30.2/SPRY.	-	++	257	S	Y	1	-	1/208|ICGC;1|COSMIC	probably damaging	DOID:3571 / liver cancer	ICGC;COSMIC	-	-	-	-
O75678	RFPL2	Ret finger protein-like 2	378	N	-	-	316	NVSF	NetNGlyc_prediction / string_search	B30.2/SPRY.	-	++	318	S	F	1	-	1/370|TCGA;1/323|ICGC	probably damaging	DOID:4159 / skin cancer	ICGC;TCGA	TCGA-EE-A2MH	-	-	-
O75683	SURF6	Surfeit locus protein 6	361	N	-	Nucleus	227	NLTP	string_search	-	-	---	229	T	M	1	-	1/289|ICGC;1/289|TCGA	probably damaging	DOID:10534 / stomach cancer	ICGC;TCGA	TCGA-BR-A4QL	-	-	-
O75688	PPM1B	Protein phosphatase 1B	479	N	-	Cytoplasm;Membrane	119	NFSD	NetNGlyc_prediction / string_search	-	-	+	119	N	D	1	-	1/289|ICGC;1/289|TCGA	benign	DOID:10534 / stomach cancer	ICGC;TCGA	TCGA-BR-4361	-	-	-
O75689	ADAP1	Arf-GAP with dual PH domain-containing protein 1	374	N	-	Cytoplasm;Nucleus	203	NSTR	NetNGlyc_prediction / string_search	-	-	++	203	N	S	1	-	1/289|ICGC;1/289|TCGA	probably damaging	DOID:10534 / stomach cancer	ICGC;TCGA	TCGA-HU-A4G8	-	-	-
O75691	UTP20	Small subunit processome component 20 homolog	2785	N	-	Nucleus	731	NFSA	string_search	-	-	-	733	S	N	1	-	1|COSMIC;1/248|ICGC	benign	DOID:1319 / brain cancer	ICGC;COSMIC	-	-	-	-
O75695	RP2	Protein XRP2	350	N	-	Membrane	320	NGTK	NetNGlyc_prediction / string_search	-	-	++	320	N	S	1	-	1/289|ICGC	benign	DOID:1324 / lung cancer	ICGC	-	-	-	-
O75717	WDHD1	WD repeat and HMG-box DNA-binding protein 1	1129	N	-	Nucleus	892	NSSD	string_search	-	-	-	892	N	H	1	-	1|COSMIC;1/248|TCGA	possibly damaging	DOID:363 / uterine cancer	TCGA;COSMIC	TCGA-AP-A059	-	-	-
O75718	CRTAP	Cartilage-associated protein	401	Y	1--26	Secreted	363	NVTT	UniProt-Manual_assertion / string_search	-	-	-	365	T	I	1	-	2/1071|ICGC;1/977|TCGA;1/1148|IntOGen;2|COSMIC	probably damaging	DOID:1612 / breast cancer	ICGC;TCGA;COSMIC;IntOGen	TCGA-E2-A15K	-	-	-
O75747	PIK3C2G	Phosphatidylinositol 4-phosphate 3-kinase C2 domain-containing subunit gamma	1445	N	-	Membrane	179	NSSF	string_search	-	-	-	179	N	S	1	-	1/291|TCGA;1|COSMIC;1/492|IntOGen	benign	DOID:1319 / brain cancer;DOID:3070 / malignant glioma	TCGA;COSMIC;IntOGen	TCGA-19-5952	-	-	-
O75751	SLC22A3	Solute carrier family 22 member 3	556	N	-	Membrane	322	NYSE	UniProt-Manual_assertion / NetNGlyc_prediction / string_search	-	-	++	322	N	H	1	-	1/57|TCGA	benign	DOID:363 / uterine cancer	TCGA	TCGA-ND-A4WC	-	-	-
O75752	B3GALNT1	UDP-GalNAc:beta-1,3-N-acetylgalactosaminyltransferase 1	331	N	-	Membrane	154	NLTL	UniProt-Manual_assertion / NetNGlyc_prediction / string_search	-	-	+	154	N	K	1	-	1|COSMIC;1/248|TCGA	probably damaging	DOID:363 / uterine cancer	TCGA;COSMIC	TCGA-AX-A0J1	-	-	-
O75762	TRPA1	Transient receptor potential cation channel subfamily A member 1	1119	N	-	Membrane	747	NSTG	UniProt-Manual_assertion / NetNGlyc_prediction / string_search	-	-	+	747	N	K	1	-	1|COSMIC	probably damaging	DOID:2394 / ovarian cancer	COSMIC	-	-	-	-
O75762	TRPA1	Transient receptor potential cation channel subfamily A member 1	1119	N	-	Membrane	747	NSTG	UniProt-Manual_assertion / NetNGlyc_prediction / string_search	-	-	+	747	N	T	1	-	1/370|TCGA;1/323|ICGC	probably damaging	DOID:4159 / skin cancer	ICGC;TCGA	TCGA-D9-A6EC	-	-	-
O75762	TRPA1	Transient receptor potential cation channel subfamily A member 1	1119	N	-	Membrane	747	NSTG	UniProt-Manual_assertion / NetNGlyc_prediction / string_search	-	-	+	748	S	P	1	-	1/289|ICGC;1/289|TCGA	probably damaging	DOID:10534 / stomach cancer	ICGC;TCGA	TCGA-D7-A4Z0	-	-	-
O75817	POP7	Ribonuclease P protein subunit p20	140	N	-	Cytoplasm;Nucleus	101	NTST	NetNGlyc_prediction / string_search	-	-	+	103	S	C	1	-	1/198|TCGA	probably damaging	DOID:4362 / cervical cancer	TCGA	TCGA-C5-A1MH	-	-	-
O75821	EIF3G	Eukaryotic translation initiation factor 3 subunit G	320	N	-	Cytoplasm;Nucleus	238	NATI	NetNGlyc_prediction / string_search	-	-	+	238	N	K	1	-	1/508|TCGA	possibly damaging	DOID:11934 / head and neck cancer	TCGA	TCGA-MT-A67A	-	-	-
O75830	SERPINI2	Serpin I2	405	Y	1--18	Secreted	202	NFTK	UniProt-Manual_assertion / NetNGlyc_prediction / string_search	-	-	++	202	N	K	1	-	1/289|TCGA;1/289|ICGC	benign	DOID:10534 / stomach cancer	ICGC;TCGA	TCGA-CG-4300	-	-	-
O75830	SERPINI2	Serpin I2	405	Y	1--18	Secreted	207	NGST	UniProt-Manual_assertion / string_search	-	-	-	207	N	I	1	-	1/370|TCGA;1/323|ICGC	benign	DOID:4159 / skin cancer	ICGC;TCGA	TCGA-GN-A26A	-	-	-
O75841	UPK1B	Uroplakin-1b	260	N	-	Membrane	131	NNSP	string_search	-	-	---	133	S	N	1	-	1/81|TCGA;1/80|ICGC;1|COSMIC	benign	DOID:1993 / rectum cancer	ICGC;TCGA;COSMIC	TCGA-F5-6814	-	-	-
O75845	SC5D	Lathosterol oxidase	299	N	-	Membrane	224	NGSA	string_search	-	-	-	226	S	L	1	-	1/451|TCGA	benign	DOID:263 / kidney cancer	TCGA	TCGA-A3-3313	-	-	-
O75871	CEACAM4	Carcinoembryonic antigen-related cell adhesion molecule 4	244	Y	1--35	Membrane	104	NGSL	UniProt-Manual_assertion / NetNGlyc_prediction / string_search	Ig-like V-type.	-	++	104	N	S	1	-	1|COSMIC	probably damaging	DOID:1324 / lung cancer	COSMIC	-	22980975	-	-
O75879	GATB	Glutamyl-tRNA(Gln) amidotransferase subunit B, mitochondrial	557	N	-	-	263	NISV	NetNGlyc_prediction / string_search	-	-	+	263	N	S	1	-	1|COSMIC	probably damaging	DOID:5672 / large intestine cancer	COSMIC	-	-	-	-
O75879	GATB	Glutamyl-tRNA(Gln) amidotransferase subunit B, mitochondrial	557	N	-	-	263	NISV	NetNGlyc_prediction / string_search	-	-	+	265	S	F	1	-	1/289|TCGA;1/289|ICGC	probably damaging	DOID:10534 / stomach cancer	ICGC;TCGA	TCGA-BR-8382	-	-	-
O75882	ATRN	Attractin	1429	Y	1--28	Membrane;Secreted	1250	NITF	UniProt-PubMed:16335952 / NetNGlyc_prediction / string_search	-	-	+	1250	N	S	1	-	1/665|IntOGen;1|COSMIC	probably damaging	DOID:1324 / lung cancer	COSMIC;IntOGen	-	-	-	-
O75882	ATRN	Attractin	1429	Y	1--28	Membrane;Secreted	325	NQSF	UniProt-Manual_assertion / string_search	-	-	-	325	N	K	1	-	1|COSMIC	possibly damaging	DOID:5041 / esophageal cancer	COSMIC	-	23525077	-	-
O75882	ATRN	Attractin	1429	Y	1--28	Membrane;Secreted	325	NQSF	UniProt-Manual_assertion / string_search	-	-	-	327	S	L	1	-	1|COSMIC	probably damaging	DOID:4159 / skin cancer	COSMIC	-	22842228	-	-
O75882	ATRN	Attractin	1429	Y	1--28	Membrane;Secreted	383	NRSV	UniProt-PubMed:14760718;PubMed:16335952;PubMed:19139490 / NetNGlyc_prediction / string_search	-	-	++	385	S	F	1	-	1/977|TCGA;1/1148|IntOGen;1/1071|ICGC;1|COSMIC	possibly damaging	DOID:1612 / breast cancer	ICGC;TCGA;COSMIC;IntOGen	TCGA-A2-A0YK	-	-	-
O75882	ATRN	Attractin	1429	Y	1--28	Membrane;Secreted	731	NHSC	UniProt-PubMed:14760718;PubMed:19139490 / string_search	-	-	-	731	N	S	1	-	1/665|IntOGen;1|COSMIC	benign	DOID:1324 / lung cancer	COSMIC;IntOGen	-	-	-	-
O75899	GABBR2	Gamma-aminobutyric acid type B receptor subunit 2	941	Y	1--41	Membrane	389	NYTD	UniProt-PubMed:22660477 / NetNGlyc_prediction / string_search	-	-	+	389	N	K	1	-	1|COSMIC;1/665|IntOGen	possibly damaging	DOID:1324 / lung cancer	COSMIC;IntOGen	-	22941189	-	-
O75899	GABBR2	Gamma-aminobutyric acid type B receptor subunit 2	941	Y	1--41	Membrane	389	NYTD	UniProt-PubMed:22660477 / NetNGlyc_prediction / string_search	-	-	+	391	T	M	1	-	1|COSMIC;1/289|TCGA;1/289|ICGC	probably damaging	DOID:10534 / stomach cancer;DOID:219 / colon cancer	ICGC;TCGA;COSMIC	TCGA-CG-5733	21892161	-	-
O75899	GABBR2	Gamma-aminobutyric acid type B receptor subunit 2	941	Y	1--41	Membrane	867	NTTE	NetNGlyc_prediction / string_search	-	-	+	869	T	A	1	0.23	2/75|ICGC;1/411|ICGC;1|COSMIC	benign	DOID:2531 / hematologic cancer;DOID:1781 / thyroid cancer	ICGC;COSMIC	-	-	-	-
O75908	SOAT2	Sterol O-acyltransferase 2	522	N	-	Membrane	383	NSTS	NetNGlyc_prediction / string_search	-	-	+	385	T	M	1	-	1/289|TCGA;1/289|ICGC	probably damaging	DOID:10534 / stomach cancer	ICGC;TCGA	TCGA-BR-6852	-	-	-
O75909	CCNK	Cyclin-K	580	N	-	Nucleus	190	NDSL	NetNGlyc_prediction / string_search	-	-	+	190	N	D	1	-	1/216|ICGC;1/217|TCGA;1|COSMIC	probably damaging	DOID:219 / colon cancer;DOID:5672 / large intestine cancer	ICGC;TCGA;COSMIC	TCGA-G4-6588	-	-	-
O75912	DGKI	Diacylglycerol kinase iota	1065	N	-	Cytoplasm;Nucleus	184	NVSG	NetNGlyc_prediction / string_search	-	-	++	186	S	L	1	-	1|COSMIC	probably damaging	DOID:4159 / skin cancer;DOID:1909 / melanoma	ClinVar;COSMIC	-	21499247	-	-
O75923	DYSF	Dysferlin	2080	N	-	Membrane	263	NETL	NetNGlyc_prediction / string_search	-	-	+	265	T	A	1	-	1/289|TCGA;1/289|ICGC	benign	DOID:10534 / stomach cancer	ICGC;TCGA	TCGA-CD-A4MG	-	-	-
O75923	DYSF	Dysferlin	2080	N	-	Membrane	971	NYTD	NetNGlyc_prediction / string_search	-	-	++	971	N	T	1	-	1|COSMIC;1/208|ICGC	possibly damaging	DOID:3571 / liver cancer	ICGC;COSMIC	-	-	-	-
O75925	PIAS1	E3 SUMO-protein ligase PIAS1	651	N	-	Nucleus	251	NITS	NetNGlyc_prediction / string_search	PINIT.	-	++	253	T	I	1	-	1/289|TCGA;1/289|ICGC	probably damaging	DOID:10534 / stomach cancer	ICGC;TCGA	TCGA-CG-5721	-	-	-
O75925	PIAS1	E3 SUMO-protein ligase PIAS1	651	N	-	Nucleus	277	NYSM	NetNGlyc_prediction / string_search	PINIT.	-	+	279	S	F	1	-	1|COSMIC;1/217|TCGA;1/216|ICGC	probably damaging	DOID:219 / colon cancer;DOID:5672 / large intestine cancer	ICGC;TCGA;COSMIC	TCGA-AZ-4315	-	-	-
O75934	BCAS2	Pre-mRNA-splicing factor SPF27	225	N	-	Nucleus	108	NNSM	string_search	-	-	-	110	S	Y	1	-	1/1071|ICGC;1|COSMIC;1/977|TCGA	probably damaging	DOID:1612 / breast cancer	ICGC;TCGA;COSMIC	TCGA-AN-A046	-	-	-
O75935	DCTN3	Dynactin subunit 3	186	N	-	Cytoplasm	46	NISS	NetNGlyc_prediction / string_search	-	-	+	48	S	A	1	-	1/370|TCGA;1/323|ICGC	benign	DOID:4159 / skin cancer	ICGC;TCGA	TCGA-GN-A266	-	-	-
O75951	LYZL6	Lysozyme-like protein 6	148	Y	1--19	Secreted	58	NISK	NetNGlyc_prediction / string_search	-	-	+	60	S	L	1	-	1/370|TCGA;1/323|ICGC	benign	DOID:4159 / skin cancer	ICGC;TCGA	TCGA-GN-A266	-	-	-
O75962	TRIO	Triple functional domain protein	3097	N	-	Cytoplasm	1011	NASV	NetNGlyc_prediction / string_search	-	-	+	1013	S	F	1	-	1/508|TCGA	probably damaging	DOID:11934 / head and neck cancer	TCGA	TCGA-CV-A6JM	-	-	-
O75962	TRIO	Triple functional domain protein	3097	N	-	Cytoplasm	2289	NHSG	string_search	-	-	---	2289	N	K	1	-	1/57|TCGA	possibly damaging	DOID:363 / uterine cancer	TCGA	TCGA-N8-A4PO	-	-	-
O75962	TRIO	Triple functional domain protein	3097	N	-	Cytoplasm	751	NSSI	NetNGlyc_prediction / string_search	-	-	+	753	S	F	1	-	1/665|IntOGen;1|COSMIC	probably damaging	DOID:1324 / lung cancer	COSMIC;IntOGen	-	-	-	-
O75969	AKAP3	A-kinase anchor protein 3	853	N	-	-	117	NGSS	NetNGlyc_prediction / string_search	-	-	+++	117	N	S	1	-	1/289|TCGA;1/289|ICGC	benign	DOID:10534 / stomach cancer	ICGC;TCGA	TCGA-CG-5721	-	-	-
O75969	AKAP3	A-kinase anchor protein 3	853	N	-	-	763	NLTD	NetNGlyc_prediction / string_search	-	-	++	765	T	M	1	0.0005	1/375|IntOGen;1/508|TCGA	benign	DOID:0060119 / pharynx cancer;DOID:11934 / head and neck cancer	TCGA;IntOGen	TCGA-CR-6467	-	-	-
O75970	MPDZ	Multiple PDZ domain protein	2070	N	-	Membrane	761	NSSL	string_search	-	-	-	763	S	I	1	-	1/665|IntOGen;1|COSMIC	probably damaging	DOID:1324 / lung cancer	COSMIC;IntOGen	-	-	-	-
O76000	OR2B3	Putative olfactory receptor 2B3	313	N	-	Membrane	65	NLSI	NetNGlyc_prediction / string_search	-	-	++	65	N	K	1	-	1/492|IntOGen;1|COSMIC;1/268|ICGC;1/291|TCGA	possibly damaging	DOID:1319 / brain cancer;DOID:3070 / malignant glioma	ICGC;TCGA;COSMIC;IntOGen	TCGA-06-0649	-	-	-
O76003	GLRX3	Glutaredoxin-3	335	N	-	Cytoplasm	272	NSTG	NetNGlyc_prediction / string_search	Glutaredoxin 2.	-	+	272	N	S	1	-	1|COSMIC	benign	DOID:1324 / lung cancer	COSMIC	-	22980975	-	-
O76011	KRT34	Keratin, type I cuticular Ha4	436	N	-	-	82	NVSN	NetNGlyc_prediction / string_search	-	-	++	84	S	R	1	-	1|COSMIC;1/244|ICGC;1|COSMIC	benign	DOID:3571 / liver cancer	ICGC;COSMIC	-	-	-	-
O76011	KRT34	Keratin, type I cuticular Ha4	436	N	-	-	95	NGSE	NetNGlyc_prediction / string_search	-	-	++	95	N	D	1	-	1/217|TCGA;1/216|ICGC;1|COSMIC	benign	DOID:219 / colon cancer	ICGC;TCGA;COSMIC	TCGA-AA-3510	-	-	-
O76011	KRT34	Keratin, type I cuticular Ha4	436	N	-	-	95	NGSE	NetNGlyc_prediction / string_search	-	-	++	97	S	R	1	-	1/665|IntOGen	benign	DOID:1324 / lung cancer	IntOGen	-	-	-	-
O76013	KRT36	Keratin, type I cuticular Ha6	467	N	-	-	90	NGSE	NetNGlyc_prediction / string_search	-	-	++	90	N	K	1	-	1|COSMIC	possibly damaging	DOID:1324 / lung cancer	COSMIC	-	-	-	-
O76021	RSL1D1	Ribosomal L1 domain-containing protein 1	490	N	-	Nucleus	204	NISK	NetNGlyc_prediction / string_search	-	-	+	206	S	C	1	-	1/508|TCGA	probably damaging	DOID:11934 / head and neck cancer	TCGA	TCGA-MT-A67F	-	-	-
O76021	RSL1D1	Ribosomal L1 domain-containing protein 1	490	N	-	Nucleus	204	NISK	NetNGlyc_prediction / string_search	-	-	+	206	S	F	1	-	1/977|TCGA;1/1071|ICGC;1/1148|IntOGen;1|COSMIC	probably damaging	DOID:1612 / breast cancer	ICGC;TCGA;COSMIC;IntOGen	TCGA-B6-A0IB	-	-	-
O76021	RSL1D1	Ribosomal L1 domain-containing protein 1	490	N	-	Nucleus	61	NESL	NetNGlyc_prediction / string_search	-	-	++	61	N	K	1	-	1|COSMIC;1/248|TCGA	possibly damaging	DOID:363 / uterine cancer	TCGA;COSMIC	TCGA-AP-A056	-	-	-
O76027	ANXA9	Annexin A9	345	N	-	-	70	NRSR	NetNGlyc_prediction / string_search	-	-	+	72	S	R	1	-	1/248|TCGA;1|COSMIC	possibly damaging	DOID:363 / uterine cancer	TCGA;COSMIC	TCGA-D1-A17M	-	-	-
O76036	NCR1	Natural cytotoxicity triggering receptor 1	304	Y	1--21	Membrane	216	NTSL	UniProt-Manual_assertion / string_search	-	-	-	216	N	K	1	-	1|COSMIC	possibly damaging	DOID:1324 / lung cancer	COSMIC	-	-	-	-
O76036	NCR1	Natural cytotoxicity triggering receptor 1	304	Y	1--21	Membrane	216	NTSL	UniProt-Manual_assertion / string_search	-	-	-	218	S	N	1	-	1/370|TCGA	probably damaging	DOID:4159 / skin cancer	TCGA	TCGA-EE-A3JD	-	-	-
O76039	CDKL5	Cyclin-dependent kinase-like 5	1030	N	-	Nucleus	748	NHSK	string_search	-	-	-	748	N	K	1	-	1/1148|IntOGen;1/1071|ICGC;1/977|TCGA	probably damaging	DOID:1612 / breast cancer	ICGC;TCGA;IntOGen	TCGA-AR-A0TS	-	-	-
O76041	NEBL	Nebulette	1014	N	-	Cytoplasm	570	NYST	NetNGlyc_prediction / string_search	-	-	+	572	S	C	1	-	1/508|TCGA	benign	DOID:11934 / head and neck cancer	TCGA	TCGA-KU-A6H7	-	-	-
O76041	NEBL	Nebulette	1014	N	-	Cytoplasm	570	NYST	NetNGlyc_prediction / string_search	-	-	+	572	S	F	1	-	1/233|ICGC;1/98|IntOGen;1|COSMIC;1/130|TCGA	probably damaging	DOID:11054 / urinary bladder cancer	ICGC;TCGA;COSMIC;IntOGen	TCGA-DK-A1AB	-	-	-
O76041	NEBL	Nebulette	1014	N	-	Cytoplasm	651	NISN	string_search	-	-	--	653	S	C	1	-	1|COSMIC	probably damaging	DOID:1324 / lung cancer	COSMIC	-	22980975	-	-
O76041	NEBL	Nebulette	1014	N	-	Cytoplasm	744	NISS	string_search	-	-	-	746	S	R	1	-	1/181|ICGC	probably damaging	DOID:2394 / ovarian cancer	ICGC	-	-	-	-
O76062	TM7SF2	Delta(14)-sterol reductase	418	N	-	Membrane	297	NATG	string_search	-	-	-	299	T	I	1	0.38	1|COSMIC	benign	DOID:263 / kidney cancer	COSMIC	-	-	-	-
O76064	RNF8	E3 ubiquitin-protein ligase RNF8	485	N	-	Nucleus	463	NLSS	string_search	-	-	-	465	S	I	1	-	1/202|TCGA	probably damaging	DOID:3571 / liver cancer	TCGA	TCGA-CC-A7IH	-	-	-
O76083	PDE9A	High affinity cGMP-specific 3',5'-cyclic phosphodiesterase 9A	593	N	-	Cytoplasm;Membrane	360	NNTY	NetNGlyc_prediction / string_search	-	-	+	362	T	M	1	-	1/248|TCGA;1/230|IntOGen;1|COSMIC	probably damaging	DOID:363 / uterine cancer	TCGA;COSMIC;IntOGen	TCGA-A5-A0VP	-	-	-
O76090	BEST1	Bestrophin-1	585	N	-	Membrane	190	NLSM	string_search	-	-	-	190	N	D	1	-	1|COSMIC;1/248|TCGA	probably damaging	DOID:363 / uterine cancer	TCGA;COSMIC	TCGA-D1-A17Q	-	-	-
O76093	FGF18	Fibroblast growth factor 18	207	Y	1--27	Secreted	137	NYTA	UniProt-Manual_assertion / NetNGlyc_prediction / string_search	-	-	+	139	T	M	1	-	1/268|ICGC;1|COSMIC;1/291|TCGA	probably damaging	DOID:3070 / malignant glioma	ICGC;TCGA;COSMIC	TCGA-06-5858	-	-	-
O76094	SRP72	Signal recognition particle subunit SRP72	671	N	-	Cytoplasm	388	NISK	NetNGlyc_prediction / string_search	-	-	+	388	N	D	1	-	1|COSMIC	possibly damaging	DOID:3571 / liver cancer	COSMIC	-	23788652	-	-
O76096	CST7	Cystatin-F	145	Y	1--19	Cytoplasm;Secreted	62	NCTN	UniProt-PubMed:16601115 / NetNGlyc_prediction / string_search	-	-	++	64	T	M	1	-	1/289|TCGA;1/289|ICGC	probably damaging	DOID:10534 / stomach cancer	ICGC;TCGA	TCGA-HU-A4H3	-	-	-
O76099	OR7C1	Olfactory receptor 7C1	320	N	-	Membrane	65	NLSF	NetNGlyc_prediction / string_search	-	-	+	67	S	Y	1	-	1|COSMIC;1/248|TCGA	probably damaging	DOID:363 / uterine cancer	TCGA;COSMIC	TCGA-B5-A0JY	-	-	-
O94759	TRPM2	Transient receptor potential cation channel subfamily M member 2	1503	N	-	Membrane	999	NGTD	NetNGlyc_prediction / string_search	-	-	+	1001	T	I	1	-	1/370|TCGA	probably damaging	DOID:4159 / skin cancer	TCGA	TCGA-BF-A5EO	-	-	-
O94759	TRPM2	Transient receptor potential cation channel subfamily M member 2	1503	N	-	Membrane	1049	NYTF	NetNGlyc_prediction / string_search	-	-	+	1049	N	K	1	-	1|COSMIC	probably damaging	DOID:219 / colon cancer	COSMIC	-	-	-	-
O94759	TRPM2	Transient receptor potential cation channel subfamily M member 2	1503	N	-	Membrane	273	NLTC	NetNGlyc_prediction / string_search	-	-	++	275	T	I	1	-	1/323|ICGC;1/370|TCGA	probably damaging	DOID:4159 / skin cancer	ICGC;TCGA	TCGA-EE-A3J4	-	-	-
O94759	TRPM2	Transient receptor potential cation channel subfamily M member 2	1503	N	-	Membrane	346	NGTP	string_search	-	-	---	348	T	P	1	-	1|COSMIC	probably damaging	DOID:2531 / hematologic cancer	COSMIC	-	23297126	-	-
O94768	STK17B	Serine/threonine-protein kinase 17B	372	N	-	Membrane;Nucleus	246	NISQ	NetNGlyc_prediction / string_search	Protein kinase.	-	++	248	S	C	1	-	1/233|ICGC;1|COSMIC;1/130|TCGA	possibly damaging	DOID:11054 / urinary bladder cancer	ICGC;TCGA;COSMIC	TCGA-DK-A3X1	-	-	-
O94768	STK17B	Serine/threonine-protein kinase 17B	372	N	-	Membrane;Nucleus	331	NGTC	NetNGlyc_prediction / string_search	-	-	+	331	N	H	1	-	1|COSMIC;1/216|ICGC;1/217|TCGA	possibly damaging	DOID:219 / colon cancer	ICGC;TCGA;COSMIC	TCGA-CM-6171	-	-	-
O94776	MTA2	Metastasis-associated protein MTA2	668	N	-	Nucleus	31	NKTA	NetNGlyc_prediction / string_search	-	-	++	31	N	S	1	-	1|COSMIC	possibly damaging	DOID:3571 / liver cancer	COSMIC	-	23788652	-	-
O94778	AQP8	Aquaporin-8	261	N	-	Membrane	59	NGTD	UniProt-Manual_assertion / NetNGlyc_prediction / string_search	-	-	++	59	N	S	1	-	1|COSMIC	possibly damaging	DOID:8618 / oral cavity cancer	COSMIC	-	21798897;23619168	-	-
O94779	CNTN5	Contactin-5	1100	Y	1--18	Membrane	196	NFSG	UniProt-Manual_assertion / NetNGlyc_prediction / string_search	-	-	++	196	N	I	1	-	1/248|TCGA;1|COSMIC	possibly damaging	DOID:363 / uterine cancer	TCGA;COSMIC	TCGA-AP-A056	-	-	-
O94779	CNTN5	Contactin-5	1100	Y	1--18	Membrane	449	NQSD	UniProt-Manual_assertion / NetNGlyc_prediction / string_search	-	-	+	451	S	L	1	-	1/370|TCGA	possibly damaging	DOID:4159 / skin cancer	TCGA	TCGA-GN-A4U8	-	-	-
O94779	CNTN5	Contactin-5	1100	Y	1--18	Membrane	931	NESF	UniProt-Manual_assertion / string_search	-	-	-	933	S	Y	1	-	1/248|TCGA;1|COSMIC	probably damaging	DOID:363 / uterine cancer	TCGA;COSMIC	TCGA-BS-A0UF	-	-	-
O94782	USP1	Ubiquitin carboxyl-terminal hydrolase 1	785	N	-	Nucleus	573	NDSY	NetNGlyc_prediction / string_search	USP.	-	+	575	S	G	1	-	3|COSMIC	benign	DOID:219 / colon cancer	COSMIC	-	-	-	-
O94782	USP1	Ubiquitin carboxyl-terminal hydrolase 1	785	N	-	Nucleus	573	NDSY	NetNGlyc_prediction / string_search	USP.	-	+	575	S	R	1	-	1/316|IntOGen;1|COSMIC;1/181|ICGC;1|COSMIC	benign	DOID:2394 / ovarian cancer;DOID:219 / colon cancer	ICGC;COSMIC;IntOGen	-	21720365	-	-
O94782	USP1	Ubiquitin carboxyl-terminal hydrolase 1	785	N	-	Nucleus	725	NISG	string_search	USP.	-	-	725	N	T	1	-	1/248|TCGA;1|COSMIC	benign	DOID:363 / uterine cancer	TCGA;COSMIC	TCGA-D1-A103	-	-	-
O94804	STK10	Serine/threonine-protein kinase 10	968	N	-	Membrane	442	NRSQ	NetNGlyc_prediction / string_search	-	-	+	442	N	S	1	-	1|COSMIC;1/214|IntOGen	benign	DOID:1793 / pancreatic cancer	COSMIC;IntOGen	-	-	-	-
O94810	RGS11	Regulator of G-protein signaling 11	467	N	-	-	329	NLSF	NetNGlyc_prediction / string_search	RGS.	-	+	329	N	T	1	-	1/289|TCGA;1/289|ICGC	probably damaging	DOID:10534 / stomach cancer	ICGC;TCGA	TCGA-BR-8078	-	-	-
O94812	BAIAP3	BAI1-associated protein 3	1187	N	-	-	448	NLSP	string_search	-	-	---	448	N	S	1	-	1/323|ICGC;1/370|TCGA	possibly damaging	DOID:4159 / skin cancer	ICGC;TCGA	TCGA-ER-A2ND	-	-	-
O94813	SLIT2	Slit homolog 2 protein	1529	Y	1--30	Secreted	1009	NNST	UniProt-Manual_assertion / string_search	-	-	-	1011	S	Y	1	-	1/217|TCGA;1/248|TCGA;1|COSMIC;1/216|ICGC;1|COSMIC	-	DOID:363 / uterine cancer;DOID:219 / colon cancer	ICGC;TCGA;COSMIC	TCGA-AP-A056;TCGA-CA-6718	-	-	-
O94813	SLIT2	Slit homolog 2 protein	1529	Y	1--30	Secreted	1300	NGTS	UniProt-Manual_assertion / NetNGlyc_prediction / string_search	-	-	++	1300	N	K	1	-	1|COSMIC	probably damaging	DOID:1324 / lung cancer	COSMIC	-	-	-	-
O94813	SLIT2	Slit homolog 2 protein	1529	Y	1--30	Secreted	1300	NGTS	UniProt-Manual_assertion / NetNGlyc_prediction / string_search	-	-	++	1302	T	N	1	-	1|COSMIC;1/178|TCGA;1/665|IntOGen;1/289|ICGC	benign	DOID:1324 / lung cancer	ICGC;TCGA;COSMIC;IntOGen	TCGA-66-2789	-	-	-
O94813	SLIT2	Slit homolog 2 protein	1529	Y	1--30	Secreted	564	NFSN	UniProt-Manual_assertion / NetNGlyc_prediction / string_search	-	-	+	564	N	T	1	-	1/95|ICGC;1|COSMIC	probably damaging	DOID:5041 / esophageal cancer	ICGC;COSMIC	-	23525077	-	-
O94813	SLIT2	Slit homolog 2 protein	1529	Y	1--30	Secreted	794	NQSF	UniProt-Manual_assertion / string_search	-	-	--	794	N	Y	1	-	1|COSMIC;1/81|TCGA;1/80|ICGC	probably damaging	DOID:1993 / rectum cancer	ICGC;TCGA;COSMIC	TCGA-F5-6863	-	-	-
O94818	NOL4	Nucleolar protein 4	638	N	-	Nucleus	349	NGSK	NetNGlyc_prediction / string_search	-	-	++	351	S	N	1	-	1|COSMIC	probably damaging	DOID:4159 / skin cancer	COSMIC	-	21984974	-	-
O94818	NOL4	Nucleolar protein 4	638	N	-	Nucleus	398	NETD	NetNGlyc_prediction / string_search	-	-	+	398	N	K	1	-	1|COSMIC;1/404|ICGC;1/417|IntOGen;1/451|TCGA	probably damaging	DOID:263 / kidney cancer	ICGC;TCGA;COSMIC;IntOGen	TCGA-B0-4691	-	-	-
O94822	LTN1	E3 ubiquitin-protein ligase listerin	1766	N	-	-	1584	NSSE	string_search	-	-	-	1586	S	N	1	-	1|COSMIC	possibly damaging	DOID:219 / colon cancer	COSMIC	-	22895193	-	-
O94822	LTN1	E3 ubiquitin-protein ligase listerin	1766	N	-	-	1726	NYSL	string_search	-	-	-	1728	S	F	1	-	1/323|ICGC;1/370|TCGA	probably damaging	DOID:4159 / skin cancer	ICGC;TCGA	TCGA-EE-A3AA	-	-	-
O94822	LTN1	E3 ubiquitin-protein ligase listerin	1766	N	-	-	950	NDSE	string_search	-	-	-	952	S	G	1	-	1/244|ICGC;2|COSMIC	benign	DOID:3571 / liver cancer	ICGC;COSMIC	-	-	-	-
O94822	LTN1	E3 ubiquitin-protein ligase listerin	1766	N	-	-	950	NDSE	string_search	-	-	-	952	S	N	1	-	1/289|TCGA;1/289|ICGC	benign	DOID:10534 / stomach cancer	ICGC;TCGA	TCGA-BR-4256	-	-	-
O94823	ATP10B	Probable phospholipid-transporting ATPase VB	1461	N	-	Membrane	298	NNSG	NetNGlyc_prediction / string_search	-	-	+	298	N	K	1	-	1|COSMIC	probably damaging	DOID:2531 / hematologic cancer	COSMIC	-	24325359	-	-
O94823	ATP10B	Probable phospholipid-transporting ATPase VB	1461	N	-	Membrane	339	NGTF	NetNGlyc_prediction / string_search	-	-	++	339	N	S	1	-	1/202|TCGA	benign	DOID:3571 / liver cancer	TCGA	TCGA-BC-A10W	-	-	-
O94823	ATP10B	Probable phospholipid-transporting ATPase VB	1461	N	-	Membrane	354	NGSF	string_search	-	-	--	356	S	C	1	-	1/147|TCGA	probably damaging	DOID:1793 / pancreatic cancer	TCGA	TCGA-HV-A5A4	-	-	-
O94823	ATP10B	Probable phospholipid-transporting ATPase VB	1461	N	-	Membrane	41	NLTQ	NetNGlyc_prediction / string_search	-	-	+++	41	N	D	1	-	1/665|IntOGen;1|COSMIC	benign	DOID:1324 / lung cancer	COSMIC;IntOGen	-	-	-	-
O94823	ATP10B	Probable phospholipid-transporting ATPase VB	1461	N	-	Membrane	41	NLTQ	NetNGlyc_prediction / string_search	-	-	+++	41	N	K	1	-	1|COSMIC	benign	DOID:10283 / prostate cancer	COSMIC	-	22722839	-	-
O94823	ATP10B	Probable phospholipid-transporting ATPase VB	1461	N	-	Membrane	51	NNSI	NetNGlyc_prediction / string_search	-	-	+	51	N	H	1	-	1|COSMIC;1/244|ICGC	probably damaging	DOID:3571 / liver cancer	ICGC;COSMIC	-	-	-	-
O94851	MICAL2	Protein-methionine sulfoxide oxidase MICAL2	1124	N	-	Nucleus	509	NLSR	NetNGlyc_prediction / string_search	-	-	+	511	S	F	1	-	1/370|TCGA;1/323|ICGC	possibly damaging	DOID:4159 / skin cancer	ICGC;TCGA	TCGA-EE-A29E	-	-	-
O94851	MICAL2	Protein-methionine sulfoxide oxidase MICAL2	1124	N	-	Nucleus	655	NLTF	NetNGlyc_prediction / string_search	-	-	++	657	T	I	1	-	1/229|IntOGen;1|COSMIC	possibly damaging	DOID:219 / colon cancer	COSMIC;IntOGen	-	-	-	-
O94854	KIAA0754	Uncharacterized protein KIAA0754	1291	N	-	-	645	NDTK	NetNGlyc_prediction / string_search	-	-	++	647	T	A	1	-	1/665|IntOGen	benign	DOID:1324 / lung cancer	IntOGen	-	-	-	-
O94856	NFASC	Neurofascin	1347	Y	1--24	Membrane	1154	NHTK	NetNGlyc_prediction / string_search	Fibronectin type-III 5.	-	+	1154	N	Y	1	-	1|COSMIC;1/417|IntOGen;1/404|ICGC;1/451|TCGA	probably damaging	DOID:263 / kidney cancer	ICGC;TCGA;COSMIC;IntOGen	TCGA-CZ-5986	-	-	-
O94856	NFASC	Neurofascin	1347	Y	1--24	Membrane	778	NVTV	UniProt-Manual_assertion / NetNGlyc_prediction / string_search	-	-	++	780	T	I	1	-	1|COSMIC	-	DOID:5041 / esophageal cancer	COSMIC	-	22877736	-	-
O94856	NFASC	Neurofascin	1347	Y	1--24	Membrane	838	NSTA	string_search	-	-	-	838	N	S	1	-	1/323|ICGC;1/370|TCGA	probably damaging	DOID:4159 / skin cancer	ICGC;TCGA	TCGA-GN-A262	-	-	-
O94868	FCHSD2	FCH and double SH3 domains protein 2	740	N	-	-	431	NGTL	NetNGlyc_prediction / string_search	-	-	++	433	T	A	1	-	1/147|TCGA	benign	DOID:1793 / pancreatic cancer	TCGA	TCGA-IB-7651	-	-	-
O94875	SORBS2	Sorbin and SH3 domain-containing protein 2	1100	N	-	Cytoplasm	20	NSSI	NetNGlyc_prediction / string_search	-	-	++	22	S	N	1	-	1/289|ICGC;1/289|TCGA	probably damaging	DOID:10534 / stomach cancer	ICGC;TCGA	TCGA-D7-A4YY	-	-	-
O94885	SASH1	SAM and SH3 domain-containing protein 1	1247	N	-	-	415	NRSL	NetNGlyc_prediction / string_search	-	-	+	415	N	S	1	-	1/202|TCGA	probably damaging	DOID:3571 / liver cancer	TCGA	TCGA-BD-A3EP	-	-	-
O94886	TMEM63A	CSC1-like protein 1	807	N	-	Membrane	38	NSTV	NetNGlyc_prediction / string_search	-	-	++	40	T	I	1	-	1|COSMIC;1/248|TCGA	probably damaging	DOID:363 / uterine cancer	TCGA;COSMIC	TCGA-D1-A101	-	-	-
O94889	KLHL18	Kelch-like protein 18	574	N	-	-	419	NRSA	string_search	-	-	-	421	S	N	1	-	1/508|TCGA	probably damaging	DOID:11934 / head and neck cancer	TCGA	TCGA-CV-A45W	-	-	-
O94892	ZNF432	Zinc finger protein 432	652	N	-	Nucleus	153	NNST	string_search	-	-	---	155	S	C	1	-	1/977|TCGA;1/1071|ICGC;1|COSMIC	possibly damaging	DOID:1612 / breast cancer	ICGC;TCGA;COSMIC	TCGA-GM-A2D9	-	-	-
O94898	LRIG2	Leucine-rich repeats and immunoglobulin-like domains protein 2	1065	Y	1--40	Cytoplasm;Membrane	589	NYSQ	UniProt-Manual_assertion / NetNGlyc_prediction / string_search	-	-	+	591	S	Y	1	-	1|COSMIC;1/248|TCGA	probably damaging	DOID:363 / uterine cancer	TCGA;COSMIC	TCGA-BS-A0UV	-	-	-
O94911	ABCA8	ATP-binding cassette sub-family A member 8	1581	N	-	Membrane	1333	NLTV	NetNGlyc_prediction / string_search	ABC transporter 2.	-	+	1333	N	T	1	-	1/289|TCGA;1/289|ICGC	possibly damaging	DOID:10534 / stomach cancer	ICGC;TCGA	TCGA-BR-A4PE	-	-	-
O94911	ABCA8	ATP-binding cassette sub-family A member 8	1581	N	-	Membrane	243	NVTR	UniProt-Manual_assertion / NetNGlyc_prediction / string_search	-	-	+++	245	T	K	1	-	1/504|ICGC;1|COSMIC	possibly damaging	DOID:1793 / pancreatic cancer	ICGC;COSMIC	-	-	-	-
O94911	ABCA8	ATP-binding cassette sub-family A member 8	1581	N	-	Membrane	484	NVTK	UniProt-Manual_assertion / NetNGlyc_prediction / string_search	-	-	++	484	N	Y	1	-	1|COSMIC;1/208|ICGC	probably damaging	DOID:3571 / liver cancer	ICGC;COSMIC	-	-	-	-
O94911	ABCA8	ATP-binding cassette sub-family A member 8	1581	N	-	Membrane	484	NVTK	UniProt-Manual_assertion / NetNGlyc_prediction / string_search	-	-	++	486	T	A	1	-	1/248|TCGA;1|COSMIC	benign	DOID:363 / uterine cancer	TCGA;COSMIC	TCGA-AP-A0LM	-	-	-
O94911	ABCA8	ATP-binding cassette sub-family A member 8	1581	N	-	Membrane	71	NESR	NetNGlyc_prediction / string_search	-	-	+	73	S	F	1	-	1/323|ICGC;1/370|TCGA	probably damaging	DOID:4159 / skin cancer	ICGC;TCGA	TCGA-EE-A3AC	-	-	-
O94913	PCF11	Pre-mRNA cleavage complex 2 protein Pcf11	1555	N	-	Nucleus	1320	NFTV	NetNGlyc_prediction / string_search	-	-	+	1320	N	S	1	-	1|COSMIC	possibly damaging	DOID:219 / colon cancer	COSMIC	-	21892161	-	-
O94915	FRYL	Protein furry homolog-like	3013	N	-	-	1919	NLST	NetNGlyc_prediction / string_search	-	-	++	1921	S	R	1	-	1/248|TCGA;1|COSMIC;1/230|IntOGen	-	DOID:363 / uterine cancer	TCGA;COSMIC;IntOGen	TCGA-AX-A063	-	-	-
O94915	FRYL	Protein furry homolog-like	3013	N	-	-	1968	NHSS	NetNGlyc_prediction / string_search	-	-	+	1968	N	H	1	-	1|COSMIC;1/248|TCGA	-	DOID:363 / uterine cancer	TCGA;COSMIC	TCGA-AX-A0J0	-	-	-
O94915	FRYL	Protein furry homolog-like	3013	N	-	-	2867	NMSE	string_search	-	-	-	2867	N	S	1	-	1|COSMIC	probably damaging	DOID:5041 / esophageal cancer	COSMIC	-	23525077	-	-
O94915	FRYL	Protein furry homolog-like	3013	N	-	-	86	NGTE	NetNGlyc_prediction / string_search	-	-	+++	86	N	H	1	-	1/248|TCGA;1|COSMIC	probably damaging	DOID:363 / uterine cancer	TCGA;COSMIC	TCGA-BS-A0UF	-	-	-
O94915	FRYL	Protein furry homolog-like	3013	N	-	-	86	NGTE	NetNGlyc_prediction / string_search	-	-	+++	88	T	M	1	0.0009	1/289|ICGC;1/289|TCGA	possibly damaging	DOID:10534 / stomach cancer	ICGC;TCGA	TCGA-BR-4370	-	-	-
O94916	NFAT5	Nuclear factor of activated T-cells 5	1531	N	-	Cytoplasm;Nucleus	1454	NCSQ	string_search	-	-	--	1454	N	K	1	-	1|COSMIC	probably damaging	DOID:263 / kidney cancer	COSMIC	-	23797736	-	-
O94916	NFAT5	Nuclear factor of activated T-cells 5	1531	N	-	Cytoplasm;Nucleus	644	NGSF	NetNGlyc_prediction / string_search	-	-	++	646	S	A	1	-	1|COSMIC	benign	DOID:1324 / lung cancer	COSMIC	-	22980975	-	-
O94929	ABLIM3	Actin-binding LIM protein 3	683	N	-	Cytoplasm	565	NGSP	string_search	-	-	---	567	S	F	1	-	1|COSMIC	benign	DOID:219 / colon cancer	COSMIC	-	-	-	-
O94933	SLITRK3	SLIT and NTRK-like protein 3	977	Y	1--26	Membrane	235	NCTC	NetNGlyc_prediction / string_search	-	-	+	237	T	A	1	-	1/248|TCGA;1|COSMIC	benign	DOID:363 / uterine cancer	TCGA;COSMIC	TCGA-AP-A056	-	-	-
O94933	SLITRK3	SLIT and NTRK-like protein 3	977	Y	1--26	Membrane	430	NFSS	NetNGlyc_prediction / string_search	-	-	+	430	N	K	1	-	1/248|TCGA;1|COSMIC	probably damaging	DOID:363 / uterine cancer	TCGA;COSMIC	TCGA-BS-A0UF	-	-	-
O94933	SLITRK3	SLIT and NTRK-like protein 3	977	Y	1--26	Membrane	430	NFSS	NetNGlyc_prediction / string_search	-	-	+	432	S	Y	1	-	2/248|TCGA;2|COSMIC	probably damaging	DOID:363 / uterine cancer	TCGA;COSMIC	TCGA-B5-A11E;TCGA-AP-A0LM	-	-	-
O94933	SLITRK3	SLIT and NTRK-like protein 3	977	Y	1--26	Membrane	596	NLTH	UniProt-Manual_assertion / NetNGlyc_prediction / string_search	LRRCT 2.	-	++	596	N	S	1	-	1|COSMIC	benign	DOID:4159 / skin cancer	COSMIC	-	22842228	-	-
O94933	SLITRK3	SLIT and NTRK-like protein 3	977	Y	1--26	Membrane	596	NLTH	UniProt-Manual_assertion / NetNGlyc_prediction / string_search	LRRCT 2.	-	++	598	T	M	1	-	1|COSMIC;1/217|TCGA;1/216|ICGC	possibly damaging	DOID:219 / colon cancer	ICGC;TCGA;COSMIC	TCGA-G4-6317	-	-	-
O94933	SLITRK3	SLIT and NTRK-like protein 3	977	Y	1--26	Membrane	804	NHSN	string_search	-	-	-	804	N	T	1	-	1|COSMIC	benign	DOID:1324 / lung cancer	COSMIC	-	22980975	-	-
O94941	UBOX5	RING finger protein 37	541	N	-	Nucleus	463	NTSW	string_search	-	-	-	465	S	Y	1	-	1/665|IntOGen	benign	DOID:1324 / lung cancer	IntOGen	-	-	-	-
O94956	SLCO2B1	Solute carrier organic anion transporter family member 2B1	709	N	-	Membrane	538	NCSC	UniProt-Manual_assertion / NetNGlyc_prediction / string_search	Kazal-like.	-	+	538	N	S	1	-	1/508|TCGA	possibly damaging	DOID:11934 / head and neck cancer	TCGA	TCGA-CR-7402	-	-	-
O94966	USP19	Ubiquitin carboxyl-terminal hydrolase 19	1318	N	-	Membrane	287	NDSY	string_search	-	-	--	289	S	L	1	-	1/233|ICGC;1/248|TCGA;1/98|IntOGen;1|COSMIC;1/130|TCGA;1|COSMIC	probably damaging	DOID:363 / uterine cancer;DOID:11054 / urinary bladder cancer	ICGC;TCGA;COSMIC;IntOGen	TCGA-B5-A11E;TCGA-DK-A1A7	-	-	-
O94967	WDR47	WD repeat-containing protein 47	919	N	-	Cytoplasm	513	NGSS	NetNGlyc_prediction / string_search	-	-	+	515	S	Y	1	-	1/80|ICGC;1|COSMIC;1/81|TCGA	benign	DOID:1993 / rectum cancer	ICGC;TCGA;COSMIC	TCGA-F5-6814	-	-	-
O94979	SEC31A	Protein transport protein Sec31A	1220	N	-	Cytoplasm;Membrane	143	NESE	NetNGlyc_prediction / string_search	-	-	+	145	S	F	1	-	1|COSMIC;2/504|ICGC	probably damaging	DOID:1793 / pancreatic cancer	ICGC;COSMIC	-	-	-	-
O94985	CLSTN1	Calsyntenin-1	981	Y	1--28	Membrane;Nucleus	366	NGTQ	UniProt-Manual_assertion / NetNGlyc_prediction / string_search	-	-	++	366	N	S	1	-	1/244|ICGC;1/451|TCGA;1|COSMIC;2|COSMIC	probably damaging	DOID:3571 / liver cancer;DOID:263 / kidney cancer	ICGC;TCGA;COSMIC	TCGA-BP-4795	-	-	-
O94985	CLSTN1	Calsyntenin-1	981	Y	1--28	Membrane;Nucleus	965	NATR	string_search	-	-	-	965	N	Y	1	-	1/508|TCGA	benign	DOID:11934 / head and neck cancer	TCGA	TCGA-BB-A6UO	-	-	-
O94986	CEP152	Centrosomal protein of 152 kDa	1710	N	-	Cytoplasm	205	NGSP	string_search	-	-	---	207	S	L	1	-	1/50|ICGC;1|COSMIC	probably damaging	DOID:8618 / oral cavity cancer	ICGC;COSMIC	-	24292195	-	-
O94986	CEP152	Centrosomal protein of 152 kDa	1710	N	-	Cytoplasm	260	NESE	NetNGlyc_prediction / string_search	-	-	+	260	N	Y	1	-	1|COSMIC;1/105|ICGC	probably damaging	DOID:1993 / rectum cancer;DOID:263 / kidney cancer	ICGC;COSMIC	-	-	-	-
O94991	SLITRK5	SLIT and NTRK-like protein 5	958	Y	1--40	Membrane	238	NCSC	NetNGlyc_prediction / string_search	-	-	+	240	S	Y	1	-	1|COSMIC;1/248|TCGA	probably damaging	DOID:363 / uterine cancer	TCGA;COSMIC	TCGA-B5-A0JY	-	-	-
O94991	SLITRK5	SLIT and NTRK-like protein 5	958	Y	1--40	Membrane	695	NQSD	string_search	-	-	-	697	S	G	1	-	1|COSMIC;1/665|IntOGen	benign	DOID:1324 / lung cancer	COSMIC;IntOGen	-	22941189	-	-
O94991	SLITRK5	SLIT and NTRK-like protein 5	958	Y	1--40	Membrane	695	NQSD	string_search	-	-	-	697	S	R	1	-	1|COSMIC	benign	DOID:1324 / lung cancer	COSMIC	-	-	-	-
O94992	HEXIM1	Protein HEXIM1	359	N	-	Cytoplasm;Nucleus	17	NCTG	NetNGlyc_prediction / string_search	-	-	++	17	N	Y	1	-	1/316|IntOGen;1|COSMIC	probably damaging	DOID:2394 / ovarian cancer	COSMIC;IntOGen	-	21720365	-	-
O94992	HEXIM1	Protein HEXIM1	359	N	-	Cytoplasm;Nucleus	17	NCTG	NetNGlyc_prediction / string_search	-	-	++	19	T	P	1	-	1/404|ICGC;1|COSMIC;1/417|IntOGen;1/451|TCGA	possibly damaging	DOID:263 / kidney cancer	ICGC;TCGA;COSMIC;IntOGen	TCGA-A3-3387	-	-	-
O95006	OR2F2	Olfactory receptor 2F2	317	N	-	Membrane	5	NQTW	UniProt-Manual_assertion / NetNGlyc_prediction / string_search	-	-	++	5	N	K	1	-	1|COSMIC;1/665|IntOGen	probably damaging	DOID:1324 / lung cancer	COSMIC;IntOGen	-	22941189	-	-
O95006	OR2F2	Olfactory receptor 2F2	317	N	-	Membrane	65	NLSL	NetNGlyc_prediction / string_search	-	-	+++	65	N	S	1	-	1/147|TCGA	probably damaging	DOID:1793 / pancreatic cancer	TCGA	TCGA-IB-7651	-	-	-
O95025	SEMA3D	Semaphorin-3D	777	Y	1--36	Secreted	607	NSTF	UniProt-Manual_assertion / string_search	Ig-like C2-type.	-	-	609	T	P	1	-	1|COSMIC	probably damaging	DOID:5041 / esophageal cancer	COSMIC	-	23525077	-	-
O95049	TJP3	Tight junction protein ZO-3	919	N	-	Membrane	436	NLTR	NetNGlyc_prediction / string_search	-	-	+	436	N	S	1	-	1/289|TCGA;1/289|ICGC	benign	DOID:10534 / stomach cancer	ICGC;TCGA	TCGA-HU-A4H4	-	-	-
O95049	TJP3	Tight junction protein ZO-3	919	N	-	Membrane	86	NITV	NetNGlyc_prediction / string_search	-	-	+++	86	N	S	1	-	1/233|ICGC;1|COSMIC;1|COSMIC	probably damaging	DOID:11054 / urinary bladder cancer	ICGC;COSMIC	-	24121792	-	-
O95069	KCNK2	Potassium channel subfamily K member 2	426	N	-	Membrane	215	NVSQ	NetNGlyc_prediction / string_search	-	-	+++	215	N	D	1	-	1/208|ICGC;1|COSMIC	benign	DOID:3571 / liver cancer	ICGC;COSMIC	-	-	-	-
O95069	KCNK2	Potassium channel subfamily K member 2	426	N	-	Membrane	215	NVSQ	NetNGlyc_prediction / string_search	-	-	+++	217	S	N	1	-	1/508|TCGA	probably damaging	DOID:11934 / head and neck cancer	TCGA	TCGA-CV-A45U	-	-	-
O95069	KCNK2	Potassium channel subfamily K member 2	426	N	-	Membrane	335	NVTA	NetNGlyc_prediction / string_search	-	-	+	335	N	T	1	-	1/323|ICGC;1/370|TCGA	probably damaging	DOID:4159 / skin cancer	ICGC;TCGA	TCGA-D9-A6EC	-	-	-
O95071	UBR5	E3 ubiquitin-protein ligase UBR5	2799	N	-	Nucleus	1773	NASS	NetNGlyc_prediction / string_search	-	-	+	1775	S	N	1	-	1/279|ICGC;1/289|TCGA	probably damaging	DOID:1319 / brain cancer	ICGC;TCGA	TCGA-HT-7467	-	-	-
O95071	UBR5	E3 ubiquitin-protein ligase UBR5	2799	N	-	Nucleus	1773	NASS	NetNGlyc_prediction / string_search	-	-	+	1775	S	R	1	-	1/289|TCGA;1/289|ICGC	probably damaging	DOID:10534 / stomach cancer	ICGC;TCGA	TCGA-CG-5733	-	-	-
O95071	UBR5	E3 ubiquitin-protein ligase UBR5	2799	N	-	Nucleus	569	NDSC	string_search	-	-	-	571	S	I	1	-	1/375|IntOGen;1/508|TCGA	possibly damaging	DOID:0060119 / pharynx cancer;DOID:11934 / head and neck cancer	TCGA;IntOGen	TCGA-CR-7374	-	-	-
O95071	UBR5	E3 ubiquitin-protein ligase UBR5	2799	N	-	Nucleus	816	NGTI	NetNGlyc_prediction / string_search	-	-	++	818	T	N	1	-	1|COSMIC;1/248|TCGA	probably damaging	DOID:363 / uterine cancer	TCGA;COSMIC	TCGA-BS-A0UF	-	-	-
O95076	ALX3	Homeobox protein aristaless-like 3	343	N	-	Nucleus	156	NRTT	NetNGlyc_prediction / string_search	-	-	++	158	T	M	1	-	1/147|TCGA	probably damaging	DOID:1793 / pancreatic cancer	TCGA	TCGA-RB-A7B8	-	-	-
O95139	NDUFB6	NADH dehydrogenase [ubiquinone] 1 beta subcomplex subunit 6	128	N	-	Membrane	53	NKSP	string_search	-	-	---	55	S	F	1	-	1/370|TCGA	possibly damaging	DOID:4159 / skin cancer	TCGA	TCGA-EE-A2M5	-	-	-
O95140	MFN2	Mitofusin-2	757	N	-	Membrane	477	NMSD	NetNGlyc_prediction / string_search	-	-	+	479	S	C	1	-	1/665|IntOGen;1|COSMIC	probably damaging	DOID:1324 / lung cancer	COSMIC;IntOGen	-	-	-	-
O95149	SNUPN	Snurportin-1	360	N	-	Cytoplasm;Nucleus	19	NSTA	NetNGlyc_prediction / string_search	IBB.	-	+	21	T	I	1	-	1|COSMIC	possibly damaging	DOID:1793 / pancreatic cancer	COSMIC	-	-	-	-
O95149	SNUPN	Snurportin-1	360	N	-	Cytoplasm;Nucleus	19	NSTA	NetNGlyc_prediction / string_search	IBB.	-	+	21	T	K	1	-	1/214|IntOGen	probably damaging	DOID:1793 / pancreatic cancer	IntOGen	-	-	-	-
O95155	UBE4B	Ubiquitin conjugation factor E4 B	1302	N	-	Cytoplasm;Nucleus	1032	NDTT	string_search	-	-	-	1034	T	M	1	-	1/80|ICGC;1|COSMIC;1/81|TCGA	probably damaging	DOID:1993 / rectum cancer	ICGC;TCGA;COSMIC	TCGA-EI-6883	-	-	-
O95155	UBE4B	Ubiquitin conjugation factor E4 B	1302	N	-	Cytoplasm;Nucleus	796	NESQ	string_search	-	-	-	798	S	R	1	-	1/248|TCGA;1|COSMIC	probably damaging	DOID:363 / uterine cancer	TCGA;COSMIC	TCGA-AP-A0LM	-	-	-
O95158	NXPH4	Neurexophilin-4	308	Y	1--23	Secreted	133	NGTF	UniProt-Manual_assertion / NetNGlyc_prediction / string_search	-	-	+	133	N	Y	1	-	1/451|TCGA;1/404|ICGC;1|COSMIC;1/417|IntOGen	probably damaging	DOID:263 / kidney cancer	ICGC;TCGA;COSMIC;IntOGen	TCGA-B0-4817	-	-	-
O95163	IKBKAP	Elongator complex protein 1	1332	N	-	Cytoplasm;Nucleus	1039	NFTK	NetNGlyc_prediction / string_search	-	-	+	1039	N	T	1	-	1|COSMIC	benign	DOID:5041 / esophageal cancer	COSMIC	-	23525077	-	-
O95170	CDRT1	CMT1A duplicated region transcript 1 protein	752	N	-	-	88	NRSR	NetNGlyc_prediction / string_search	-	-	++	90	S	F	1	-	1/289|TCGA;1/289|ICGC	possibly damaging	DOID:10534 / stomach cancer	ICGC;TCGA	TCGA-D7-5577	-	-	-
O95171	SCEL	Sciellin	688	N	-	Cytoplasm;Membrane	119	NRSM	NetNGlyc_prediction / string_search	-	-	++	121	S	N	1	-	1/248|TCGA;1|COSMIC	benign	DOID:363 / uterine cancer	TCGA;COSMIC	TCGA-AX-A0J0	-	-	-
O95171	SCEL	Sciellin	688	N	-	Cytoplasm;Membrane	142	NTSN	NetNGlyc_prediction / string_search	-	-	++	144	S	P	1	-	1/977|TCGA;1|COSMIC;1/1071|ICGC	possibly damaging	DOID:1612 / breast cancer	ICGC;TCGA;COSMIC	TCGA-A2-A0T5	-	-	-
O95171	SCEL	Sciellin	688	N	-	Cytoplasm;Membrane	341	NKTS	NetNGlyc_prediction / string_search	-	-	++	341	N	K	1	-	1/316|IntOGen;1|COSMIC	benign	DOID:2394 / ovarian cancer	COSMIC;IntOGen	-	21720365	-	-
O95171	SCEL	Sciellin	688	N	-	Cytoplasm;Membrane	341	NKTS	NetNGlyc_prediction / string_search	-	-	++	343	T	M	1	-	1/492|IntOGen;1|COSMIC;1/268|ICGC;1/291|TCGA	benign	DOID:1319 / brain cancer;DOID:3070 / malignant glioma	ICGC;TCGA;COSMIC;IntOGen	TCGA-06-0174	-	-	-
O95171	SCEL	Sciellin	688	N	-	Cytoplasm;Membrane	363	NTTG	NetNGlyc_prediction / string_search	-	-	+	363	N	T	1	-	1|COSMIC	possibly damaging	DOID:219 / colon cancer	COSMIC	-	22810696	-	-
O95171	SCEL	Sciellin	688	N	-	Cytoplasm;Membrane	383	NITR	NetNGlyc_prediction / string_search	-	-	+	383	N	S	1	-	1/130|TCGA;1/98|IntOGen;1/233|ICGC;1|COSMIC	benign	DOID:11054 / urinary bladder cancer	ICGC;TCGA;COSMIC;IntOGen	TCGA-CU-A0YR	-	-	-
O95171	SCEL	Sciellin	688	N	-	Cytoplasm;Membrane	461	NKSS	string_search	-	-	-	461	N	S	1	-	1/248|TCGA;1|COSMIC	possibly damaging	DOID:363 / uterine cancer	TCGA;COSMIC	TCGA-AP-A0LM	-	-	-
O95171	SCEL	Sciellin	688	N	-	Cytoplasm;Membrane	522	NQSQ	NetNGlyc_prediction / string_search	-	-	+	522	N	H	1	-	1|COSMIC	benign	DOID:10283 / prostate cancer	COSMIC	-	22722839	-	-
O95171	SCEL	Sciellin	688	N	-	Cytoplasm;Membrane	522	NQSQ	NetNGlyc_prediction / string_search	-	-	+	524	S	G	1	-	1|COSMIC;1/248|TCGA	probably damaging	DOID:363 / uterine cancer	TCGA;COSMIC	TCGA-AP-A0LM	-	-	-
O95185	UNC5C	Netrin receptor UNC5C	931	Y	1--40	Membrane	519	NQSL	string_search	-	-	-	519	N	T	1	-	1/229|IntOGen;1|COSMIC;1/289|TCGA;1/289|ICGC;1|COSMIC	benign	DOID:10534 / stomach cancer;DOID:219 / colon cancer;DOID:1993 / rectum cancer;DOID:5041 / esophageal cancer	ICGC;TCGA;COSMIC;IntOGen	TCGA-BR-6453	23525077	-	-
O95197	RTN3	Reticulon-3	1032	N	-	Membrane	621	NETE	string_search	-	-	-	623	T	A	1	-	1/202|TCGA	benign	DOID:3571 / liver cancer	TCGA	TCGA-G3-A25T	-	-	-
O95206	PCDH8	Protocadherin-8	1070	Y	1--29	Membrane	464	NLTL	UniProt-Manual_assertion / NetNGlyc_prediction / string_search	-	-	+	466	T	A	1	-	1/289|TCGA;1/289|ICGC	probably damaging	DOID:10534 / stomach cancer	ICGC;TCGA	TCGA-BR-8589	-	-	-
O95206	PCDH8	Protocadherin-8	1070	Y	1--29	Membrane	616	NGSL	UniProt-Manual_assertion / NetNGlyc_prediction / string_search	Cadherin 6.	-	++	618	S	Y	1	-	1/289|ICGC;1|COSMIC;1/665|IntOGen;1/178|TCGA	probably damaging	DOID:1324 / lung cancer	ICGC;TCGA;COSMIC;IntOGen	TCGA-21-1071	-	-	-
O95208	EPN2	Epsin-2	641	N	-	Cytoplasm	176	NLST	NetNGlyc_prediction / string_search	-	-	+	176	N	T	1	-	1/35|ICGC	probably damaging	DOID:2531 / hematologic cancer	ICGC	-	-	-	-
O95208	EPN2	Epsin-2	641	N	-	Cytoplasm	16	NYSE	NetNGlyc_prediction / string_search	-	-	++	18	S	L	1	-	1|COSMIC;1/417|IntOGen;1/451|TCGA;1/404|ICGC	probably damaging	DOID:263 / kidney cancer	ICGC;TCGA;COSMIC;IntOGen	TCGA-B8-5164	-	-	-
O95210	STBD1	Starch-binding domain-containing protein 1	358	N	-	Membrane	143	NESL	string_search	-	-	-	145	S	N	1	-	1|COSMIC	benign	DOID:1324 / lung cancer	COSMIC	-	22980975	-	-
O95221	OR5F1	Olfactory receptor 5F1	314	N	-	Membrane	73	NSTT	string_search	-	-	-	73	N	T	1	-	1/291|TCGA;1/492|IntOGen;1/268|ICGC;1|COSMIC	benign	DOID:1319 / brain cancer;DOID:3070 / malignant glioma	ICGC;TCGA;COSMIC;IntOGen	TCGA-14-1043	-	-	-
O95221	OR5F1	Olfactory receptor 5F1	314	N	-	Membrane	73	NSTT	string_search	-	-	-	75	T	N	1	-	1|COSMIC	benign	DOID:1324 / lung cancer	COSMIC	-	22980975	-	-
O95221	OR5F1	Olfactory receptor 5F1	314	N	-	Membrane	73	NSTT	string_search	-	-	-	75	T	P	1	-	1/147|TCGA	benign	DOID:1793 / pancreatic cancer	TCGA	TCGA-IB-A5SQ	-	-	-
O95222	OR6A2	Olfactory receptor 6A2	327	N	-	Membrane	191	NLSC	UniProt-Manual_assertion / NetNGlyc_prediction / string_search	-	-	++	193	S	P	1	-	1|COSMIC	probably damaging	DOID:5041 / esophageal cancer	COSMIC	-	22877736	-	-
O95222	OR6A2	Olfactory receptor 6A2	327	N	-	Membrane	5	NHSG	UniProt-Manual_assertion / NetNGlyc_prediction / string_search	-	-	+	5	N	D	1	-	1/316|IntOGen;1|COSMIC	benign	DOID:2394 / ovarian cancer	COSMIC;IntOGen	-	21720365	-	-
O95222	OR6A2	Olfactory receptor 6A2	327	N	-	Membrane	5	NHSG	UniProt-Manual_assertion / NetNGlyc_prediction / string_search	-	-	+	5	N	S	1	-	1|COSMIC	benign	DOID:219 / colon cancer	COSMIC	-	-	-	-
O95222	OR6A2	Olfactory receptor 6A2	327	N	-	Membrane	66	NMSF	NetNGlyc_prediction / string_search	-	-	+	68	S	F	1	-	1/147|TCGA	probably damaging	DOID:1793 / pancreatic cancer	TCGA	TCGA-IB-7651	-	-	-
O95222	OR6A2	Olfactory receptor 6A2	327	N	-	Membrane	5	NHSG	UniProt-Manual_assertion / NetNGlyc_prediction / string_search	-	-	+	7	S	R	1	-	1|COSMIC	benign	DOID:1324 / lung cancer	COSMIC	-	-	-	-
O95235	KIF20A	Kinesin-like protein KIF20A	890	N	-	Cytoplasm	365	NQSF	string_search	Kinesin motor.	-	-	365	N	D	1	-	1/404|ICGC;1/451|TCGA;1|COSMIC;1/417|IntOGen	probably damaging	DOID:263 / kidney cancer	ICGC;TCGA;COSMIC;IntOGen	TCGA-B2-5641	-	-	-
O95235	KIF20A	Kinesin-like protein KIF20A	890	N	-	Cytoplasm	431	NTSL	NetNGlyc_prediction / string_search	Kinesin motor.	-	++	432	T	P	1	-	1|COSMIC;1/977|TCGA;1/1071|ICGC	probably damaging	DOID:1612 / breast cancer	ICGC;TCGA;COSMIC	TCGA-A2-A0T5	-	-	-
O95236	APOL3	Apolipoprotein L3	402	N	-	Cytoplasm	42	NVSG	NetNGlyc_prediction / string_search	-	-	++	44	S	Y	1	-	1|COSMIC;1/316|IntOGen	possibly damaging	DOID:2394 / ovarian cancer	COSMIC;IntOGen	-	21720365	-	-
O95255	ABCC6	Multidrug resistance-associated protein 6	1503	N	-	Membrane	259	NRSA	NetNGlyc_prediction / string_search	-	-	+	259	N	S	1	-	1/289|TCGA;1/289|ICGC	benign	DOID:10534 / stomach cancer	ICGC;TCGA	TCGA-BR-6452	-	-	-
O95255	ABCC6	Multidrug resistance-associated protein 6	1503	N	-	Membrane	704	NTSV	NetNGlyc_prediction / string_search	-	-	+	706	S	F	1	-	1/233|ICGC;1/98|IntOGen;1/130|TCGA;1|COSMIC	probably damaging	DOID:11054 / urinary bladder cancer	ICGC;TCGA;COSMIC;IntOGen	TCGA-DK-A3IQ	-	-	-
O95255	ABCC6	Multidrug resistance-associated protein 6	1503	N	-	Membrane	752	NLSG	string_search	-	-	-	754	S	F	1	-	1|COSMIC	probably damaging	DOID:4159 / skin cancer	COSMIC	-	22197930	-	-
O95256	IL18RAP	Interleukin-18 receptor accessory protein	599	Y	1--19	Membrane	119	NNSG	UniProt-Manual_assertion / NetNGlyc_prediction / string_search	-	-	+	121	S	F	1	-	1|COSMIC;1/370|TCGA	benign	DOID:4159 / skin cancer	TCGA;COSMIC	TCGA-GF-A6C9	22842228	-	-
O95256	IL18RAP	Interleukin-18 receptor accessory protein	599	Y	1--19	Membrane	152	NASC	UniProt-Manual_assertion / NetNGlyc_prediction / string_search	-	-	+	154	S	F	1	-	1|COSMIC	probably damaging	DOID:1192 / peripheral nervous system neoplasm	COSMIC	-	23334666	-	-
O95256	IL18RAP	Interleukin-18 receptor accessory protein	599	Y	1--19	Membrane	345	NTTQ	UniProt-Manual_assertion / NetNGlyc_prediction / string_search	-	-	+	347	T	I	1	-	1/508|TCGA	probably damaging	DOID:11934 / head and neck cancer	TCGA	TCGA-CV-A6K1	-	-	-
O95259	KCNH1	Potassium voltage-gated channel subfamily H member 1	989	N	-	Membrane;Nucleus	238	NVSF	NetNGlyc_prediction / string_search	-	-	+	240	S	F	1	-	1|COSMIC	probably damaging	DOID:1324 / lung cancer	COSMIC	-	22980975	-	-
O95259	KCNH1	Potassium voltage-gated channel subfamily H member 1	989	N	-	Membrane;Nucleus	26	NDTN	NetNGlyc_prediction / string_search	-	-	++	28	T	A	1	-	1|COSMIC	possibly damaging	DOID:1324 / lung cancer	COSMIC	-	22980975	-	-
O95259	KCNH1	Potassium voltage-gated channel subfamily H member 1	989	N	-	Membrane;Nucleus	26	NDTN	NetNGlyc_prediction / string_search	-	-	++	28	T	I	1	-	1|COSMIC	probably damaging	DOID:4159 / skin cancer	COSMIC	-	22842228	-	-
O95259	KCNH1	Potassium voltage-gated channel subfamily H member 1	989	N	-	Membrane;Nucleus	433	NGSG	UniProt-Manual_assertion / NetNGlyc_prediction / string_search	-	-	+	433	N	I	1	-	1/370|TCGA	probably damaging	DOID:4159 / skin cancer	TCGA	TCGA-EE-A2GO	-	-	-
O95259	KCNH1	Potassium voltage-gated channel subfamily H member 1	989	N	-	Membrane;Nucleus	497	NVTT	NetNGlyc_prediction / string_search	-	-	++	499	T	M	1	-	1/291|TCGA;1/492|IntOGen;1/268|ICGC;1|COSMIC	probably damaging	DOID:1319 / brain cancer;DOID:3070 / malignant glioma	ICGC;TCGA;COSMIC;IntOGen	TCGA-14-0817	-	-	-
O95259	KCNH1	Potassium voltage-gated channel subfamily H member 1	989	N	-	Membrane;Nucleus	779	NHSL	string_search	-	-	--	781	S	N	1	-	1/147|TCGA	benign	DOID:1793 / pancreatic cancer	TCGA	TCGA-IB-7651	-	-	-
O95263	PDE8B	High affinity cAMP-specific and IBMX-insensitive 3',5'-cyclic phosphodiesterase 8B	885	N	-	-	241	NSSI	NetNGlyc_prediction / string_search	-	-	++	241	N	T	1	-	1/198|TCGA	probably damaging	DOID:4362 / cervical cancer	TCGA	TCGA-Q1-A73P	-	-	-
O95264	HTR3B	5-hydroxytryptamine receptor 3B	441	Y	1--21	Membrane	287	NMSN	UniProt-Manual_assertion / NetNGlyc_prediction / string_search	-	-	++	287	N	T	1	-	1/323|ICGC;1/370|TCGA	probably damaging	DOID:4159 / skin cancer	ICGC;TCGA	TCGA-ER-A3ET	-	-	-
O95264	HTR3B	5-hydroxytryptamine receptor 3B	441	Y	1--21	Membrane	52	NWTK	UniProt-PubMed:21138434 / NetNGlyc_prediction / string_search	-	-	++	54	T	N	1	-	1/178|TCGA;1/289|ICGC;1/665|IntOGen;1|COSMIC	possibly damaging	DOID:1324 / lung cancer	ICGC;TCGA;COSMIC;IntOGen	TCGA-66-2755	-	-	-
O95267	RASGRP1	RAS guanyl-releasing protein 1	797	N	-	Cytoplasm;Membrane	190	NTSK	NetNGlyc_prediction / string_search	-	-	++	190	N	K	1	-	1/451|TCGA	probably damaging	DOID:263 / kidney cancer	TCGA	TCGA-AK-3440	-	-	-
O95271	TNKS	Tankyrase-1	1327	N	-	Cytoplasm;Membrane;Nucleus	837	NSTP	string_search	-	-	---	839	T	I	1	-	1|COSMIC	probably damaging	DOID:4159 / skin cancer	COSMIC	-	22798288	-	-
O95297	MPZL1	Myelin protein zero-like protein 1	269	Y	1--35	Membrane	256	NKSE	string_search	-	-	-	256	N	S	1	-	1/289|ICGC;1/289|TCGA	probably damaging	DOID:10534 / stomach cancer	ICGC;TCGA	TCGA-CG-5733	-	-	-
O95297	MPZL1	Myelin protein zero-like protein 1	269	Y	1--35	Membrane	256	NKSE	string_search	-	-	-	258	S	L	1	-	1/375|IntOGen;1/508|TCGA	possibly damaging	DOID:0060119 / pharynx cancer;DOID:11934 / head and neck cancer	TCGA;IntOGen	TCGA-CV-5430	-	-	-
O95297	MPZL1	Myelin protein zero-like protein 1	269	Y	1--35	Membrane	50	NGTQ	UniProt-PubMed:19349973 / NetNGlyc_prediction / string_search	Ig-like V-type.	-	+	50	N	T	1	-	1|COSMIC;1/451|TCGA;1/417|IntOGen;1/404|ICGC	probably damaging	DOID:263 / kidney cancer	ICGC;TCGA;COSMIC;IntOGen	TCGA-BP-4963	-	-	-
O95319	CELF2	CUGBP Elav-like family member 2	508	N	-	Cytoplasm;Nucleus	325	NSTA	string_search	-	-	-	326	S	P	1	-	1|COSMIC;1/233|ICGC	probably damaging	DOID:11054 / urinary bladder cancer	ICGC;COSMIC	-	-	-	-
O95342	ABCB11	Bile salt export pump	1321	N	-	Membrane	122	NMTN	UniProt-PubMed:17082223 / NetNGlyc_prediction / string_search	-	-	+	122	N	D	1	-	1/665|IntOGen;1|COSMIC	benign	DOID:1324 / lung cancer	COSMIC;IntOGen	-	-	-	-
O95342	ABCB11	Bile salt export pump	1321	N	-	Membrane	122	NMTN	UniProt-PubMed:17082223 / NetNGlyc_prediction / string_search	-	-	+	124	T	A	1	-	1/289|TCGA;1/289|ICGC	benign	DOID:10534 / stomach cancer	ICGC;TCGA	TCGA-BR-8680	-	-	-
O95347	SMC2	Structural maintenance of chromosomes protein 2	1197	N	-	Cytoplasm;Nucleus	904	NDSQ	string_search	-	-	--	906	S	F	1	-	1/289|TCGA;1/289|ICGC	benign	DOID:10534 / stomach cancer	ICGC;TCGA	TCGA-BR-A4PD	-	-	-
O95347	SMC2	Structural maintenance of chromosomes protein 2	1197	N	-	Cytoplasm;Nucleus	904	NDSQ	string_search	-	-	--	906	S	Y	1	-	1/248|TCGA;1|COSMIC	benign	DOID:363 / uterine cancer	TCGA;COSMIC	TCGA-AP-A0LM	-	-	-
O95347	SMC2	Structural maintenance of chromosomes protein 2	1197	N	-	Cytoplasm;Nucleus	916	NISK	NetNGlyc_prediction / string_search	-	-	++	916	N	I	1	-	1|COSMIC	benign	DOID:1324 / lung cancer	COSMIC	-	-	-	-
O95361	TRIM16	Tripartite motif-containing protein 16	564	N	-	Cytoplasm	464	NFSW	string_search	B30.2/SPRY.	-	-	464	N	S	1	-	1|COSMIC;1|COSMIC;1/244|ICGC	benign	DOID:3571 / liver cancer	ICGC;COSMIC	-	-	-	-
O95363	FARS2	Phenylalanine--tRNA ligase, mitochondrial	451	N	-	-	65	NLTR	NetNGlyc_prediction / string_search	-	-	++	67	T	A	1	-	1/289|TCGA;1/289|ICGC	benign	DOID:10534 / stomach cancer	ICGC;TCGA	TCGA-CG-5723	-	-	-
O95371	OR2C1	Olfactory receptor 2C1	312	N	-	Membrane	65	NLSS	NetNGlyc_prediction / string_search	-	-	++	67	S	C	1	-	1|COSMIC;1/130|TCGA;1/233|ICGC;1/98|IntOGen	probably damaging	DOID:11054 / urinary bladder cancer	ICGC;TCGA;COSMIC;IntOGen	TCGA-DK-A1A3	-	-	-
O95388	WISP1	WNT1-inducible-signaling pathway protein 1	367	Y	1--22	Secreted	143	NCTC	UniProt-Manual_assertion / NetNGlyc_prediction / string_search	-	-	++	145	T	M	1	0.0009	1|COSMIC;1/29|ICGC	probably damaging	DOID:3571 / liver cancer	ICGC;COSMIC	-	23204322	-	-
O95388	WISP1	WNT1-inducible-signaling pathway protein 1	367	Y	1--22	Secreted	86	NCTE	UniProt-Manual_assertion / NetNGlyc_prediction / string_search	-	-	++	88	T	K	1	-	1|COSMIC	probably damaging	DOID:1324 / lung cancer	COSMIC	-	-	-	-
O95395	GCNT3	Beta-1,3-galactosyl-O-glycosyl-glycoprotein beta-1,6-N-acetylglucosaminyltransferase 3	438	N	-	Membrane	69	NCSG	NetNGlyc_prediction / string_search	-	-	+	69	N	S	1	-	1|COSMIC	benign	DOID:10283 / prostate cancer	COSMIC	-	23856246	-	-
O95405	ZFYVE9	Zinc finger FYVE domain-containing protein 9	1425	N	-	Cytoplasm;Membrane	388	NMTE	NetNGlyc_prediction / string_search	-	-	++	388	N	T	1	-	1/57|TCGA	benign	DOID:363 / uterine cancer	TCGA	TCGA-ND-A4WC	-	-	-
O95405	ZFYVE9	Zinc finger FYVE domain-containing protein 9	1425	N	-	Cytoplasm;Membrane	638	NISN	NetNGlyc_prediction / string_search	-	-	++	640	S	C	1	-	1/233|ICGC;1/130|TCGA;1|COSMIC;1/98|IntOGen	probably damaging	DOID:11054 / urinary bladder cancer	ICGC;TCGA;COSMIC;IntOGen	TCGA-CF-A1HR	-	-	-
O95425	SVIL	Supervillin	2214	N	-	Cytoplasm;Membrane	1207	NDST	NetNGlyc_prediction / string_search	-	-	+	1209	S	L	1	-	1|COSMIC;1/216|ICGC;1/217|TCGA	probably damaging	DOID:219 / colon cancer;DOID:5672 / large intestine cancer	ICGC;TCGA;COSMIC	TCGA-D5-6540	-	-	-
O95425	SVIL	Supervillin	2214	N	-	Cytoplasm;Membrane	1427	NLTE	NetNGlyc_prediction / string_search	-	-	++	1428	L	P	1	-	1|COSMIC	probably damaging	DOID:219 / colon cancer	COSMIC	-	22895193	-	-
O95425	SVIL	Supervillin	2214	N	-	Cytoplasm;Membrane	1434	NNSA	string_search	-	-	-	1436	S	N	1	-	1/665|IntOGen	probably damaging	DOID:1324 / lung cancer	IntOGen	-	-	-	-
O95436	SLC34A2	Sodium-dependent phosphate transport protein 2B	690	N	-	Membrane	308	NKTQ	UniProt-Manual_assertion / NetNGlyc_prediction / string_search	-	-	++	310	T	A	1	-	1/248|TCGA;1|COSMIC	benign	DOID:363 / uterine cancer	TCGA;COSMIC	TCGA-AX-A0J0	-	-	-
O95447	LCA5L	Lebercilin-like protein	670	N	-	-	99	NVSK	NetNGlyc_prediction / string_search	-	-	+++	101	S	Y	1	-	1|COSMIC;1/248|TCGA	probably damaging	DOID:363 / uterine cancer	TCGA;COSMIC	TCGA-B5-A0JY	-	-	-
O95450	ADAMTS2	A disintegrin and metalloproteinase with thrombospondin motifs 2	1211	Y	1--29	Secreted	1145	NASS	UniProt-Manual_assertion / NetNGlyc_prediction / string_search	-	-	+	1147	S	Y	1	-	1|COSMIC;1/130|TCGA;1/233|ICGC;1|COSMIC;1/198|TCGA;1/98|IntOGen	possibly damaging	DOID:4362 / cervical cancer;DOID:11054 / urinary bladder cancer	ICGC;TCGA;COSMIC;IntOGen	TCGA-FU-A23L;TCGA-GD-A3OP	-	-	-
O95450	ADAMTS2	A disintegrin and metalloproteinase with thrombospondin motifs 2	1211	Y	1--29	Secreted	949	NTTR	UniProt-Manual_assertion / NetNGlyc_prediction / string_search	-	-	++	949	N	T	1	-	1|COSMIC;1/323|ICGC	probably damaging	DOID:4159 / skin cancer;DOID:1909 / melanoma	ICGC;COSMIC	-	24265154	-	-
O95450	ADAMTS2	A disintegrin and metalloproteinase with thrombospondin motifs 2	1211	Y	1--29	Secreted	949	NTTR	UniProt-Manual_assertion / NetNGlyc_prediction / string_search	-	-	++	951	T	N	1	-	1/233|ICGC;1/98|IntOGen;1/130|TCGA;1|COSMIC	benign	DOID:11054 / urinary bladder cancer	ICGC;TCGA;COSMIC;IntOGen	TCGA-BT-A3PK	-	-	-
O95453	PARN	Poly(A)-specific ribonuclease PARN	639	N	-	Cytoplasm;Nucleus	98	NRSS	NetNGlyc_prediction / string_search	-	-	++	98	N	D	1	-	1/289|ICGC;1|COSMIC;1/665|IntOGen;1/178|TCGA	benign	DOID:1324 / lung cancer	ICGC;TCGA;COSMIC;IntOGen	TCGA-60-2708	-	-	-
O95477	ABCA1	ATP-binding cassette sub-family A member 1	2261	N	-	Membrane	161	NLSL	UniProt-Manual_assertion / NetNGlyc_prediction / string_search	-	-	+++	163	S	F	1	-	1/208|ICGC;1|COSMIC	probably damaging	DOID:3571 / liver cancer	ICGC;COSMIC	-	-	-	-
O95477	ABCA1	ATP-binding cassette sub-family A member 1	2261	N	-	Membrane	1637	NLTK	UniProt-Manual_assertion / NetNGlyc_prediction / string_search	-	-	+++	1637	N	D	1	-	1/248|TCGA;1|COSMIC	probably damaging	DOID:363 / uterine cancer	TCGA;COSMIC	TCGA-AX-A0J0	-	-	-
O95477	ABCA1	ATP-binding cassette sub-family A member 1	2261	N	-	Membrane	1780	NGSV	NetNGlyc_prediction / string_search	-	-	+	1782	S	R	1	-	1|COSMIC;1/417|IntOGen;1/451|TCGA;1/404|ICGC	probably damaging	DOID:263 / kidney cancer	ICGC;TCGA;COSMIC;IntOGen	TCGA-B0-5109	-	-	-
O95477	ABCA1	ATP-binding cassette sub-family A member 1	2261	N	-	Membrane	2238	NQTV	UniProt-Manual_assertion / string_search	-	-	-	2238	N	H	1	-	1/81|TCGA;1/80|ICGC;1|COSMIC	possibly damaging	DOID:1993 / rectum cancer	ICGC;TCGA;COSMIC	TCGA-EI-6917	-	-	-
O95486	SEC24A	Protein transport protein Sec24A	1093	N	-	Cytoplasm;Membrane	164	NTSL	NetNGlyc_prediction / string_search	-	-	++	166	S	I	1	-	1/202|TCGA	benign	DOID:3571 / liver cancer	TCGA	TCGA-DD-A4NR	-	-	-
O95486	SEC24A	Protein transport protein Sec24A	1093	N	-	Cytoplasm;Membrane	254	NGSM	string_search	-	-	-	256	S	C	1	-	1/508|TCGA;1/375|IntOGen	possibly damaging	DOID:0060119 / pharynx cancer;DOID:11934 / head and neck cancer	TCGA;IntOGen	TCGA-CR-7373	-	-	-
O95486	SEC24A	Protein transport protein Sec24A	1093	N	-	Cytoplasm;Membrane	254	NGSM	string_search	-	-	-	256	S	F	1	-	1/375|IntOGen;1|COSMIC	possibly damaging	DOID:0060119 / pharynx cancer	COSMIC;IntOGen	-	21798893	-	-
O95487	SEC24B	Protein transport protein Sec24B	1268	N	-	Cytoplasm;Membrane	472	NATA	NetNGlyc_prediction / string_search	-	-	++	472	N	S	1	-	1|COSMIC	possibly damaging	DOID:219 / colon cancer	COSMIC	-	22895193	-	-
O95487	SEC24B	Protein transport protein Sec24B	1268	N	-	Cytoplasm;Membrane	526	NLTQ	NetNGlyc_prediction / string_search	-	-	++	526	N	H	1	-	1|COSMIC	probably damaging	DOID:5672 / large intestine cancer	COSMIC	-	22810696	-	-
O95490	LPHN2	Latrophilin-2	1459	Y	1--25	Membrane	1231	NNSY	string_search	-	-	-	1231	N	I	1	-	1/375|IntOGen;1|COSMIC	probably damaging	DOID:0060119 / pharynx cancer;DOID:2596 / larynx cancer	COSMIC;IntOGen	-	21798893	-	-
O95490	LPHN2	Latrophilin-2	1459	Y	1--25	Membrane	744	NSTI	UniProt-Manual_assertion / NetNGlyc_prediction / string_search	-	-	+	744	N	S	1	-	1/375|IntOGen;1|COSMIC	-	DOID:0060119 / pharynx cancer;DOID:2596 / larynx cancer	COSMIC;IntOGen	-	21798893	-	-
O95497	VNN1	Pantetheinase	513	Y	1--21	Membrane	130	NNSI	UniProt-PubMed:16335952 / NetNGlyc_prediction / string_search	CN hydrolase.	-	+	132	S	P	1	-	1|COSMIC	probably damaging	DOID:219 / colon cancer	COSMIC	-	22810696	-	-
O95497	VNN1	Pantetheinase	513	Y	1--21	Membrane	200	NTTF	UniProt-Manual_assertion / string_search	CN hydrolase.	-	-	200	N	H	1	-	1|COSMIC;1/665|IntOGen	possibly damaging	DOID:1324 / lung cancer	COSMIC;IntOGen	-	22941189	-	-
O95498	VNN2	Vascular non-inflammatory molecule 2	520	Y	1--22	Membrane	39	NKTE	UniProt-Manual_assertion / NetNGlyc_prediction / string_search	CN hydrolase.	-	+++	39	N	S	1	-	1/289|ICGC;1|COSMIC;1/178|TCGA;1/665|IntOGen	benign	DOID:1324 / lung cancer	ICGC;TCGA;COSMIC;IntOGen	TCGA-60-2713	-	-	-
O95544	NADK	NAD kinase	446	N	-	-	101	NKSP	string_search	-	-	---	103	S	F	1	-	1/323|ICGC;1/370|TCGA	possibly damaging	DOID:4159 / skin cancer	ICGC;TCGA	TCGA-ER-A193	-	-	-
O95544	NADK	NAD kinase	446	N	-	-	262	NGSQ	NetNGlyc_prediction / string_search	-	-	+	262	N	K	1	0.28	1/217|TCGA;1|COSMIC;1/216|ICGC;1|COSMIC	possibly damaging	DOID:1612 / breast cancer;DOID:219 / colon cancer	ICGC;TCGA;COSMIC	TCGA-AM-5821	-	-	-
O95613	PCNT	Pericentrin	3336	N	-	Cytoplasm	1701	NTSL	string_search	-	-	-	1701	N	Y	1	-	1/178|TCGA;1/289|ICGC;1|COSMIC;1/665|IntOGen	possibly damaging	DOID:1324 / lung cancer	ICGC;TCGA;COSMIC;IntOGen	TCGA-60-2709	-	-	-
O95613	PCNT	Pericentrin	3336	N	-	Cytoplasm	2153	NTTP	string_search	-	-	---	2153	N	H	1	-	1/261|TCGA;1/264|ICGC;1|COSMIC	probably damaging	DOID:10283 / prostate cancer	ICGC;TCGA;COSMIC	TCGA-HC-A6AS	-	-	-
O95622	ADCY5	Adenylate cyclase type 5	1261	N	-	Membrane	1079	NFSE	NetNGlyc_prediction / string_search	Guanylate cyclase 2.	-	+	1079	N	K	1	-	1|COSMIC	probably damaging	DOID:1793 / pancreatic cancer	COSMIC	-	24293293	-	-
O95622	ADCY5	Adenylate cyclase type 5	1261	N	-	Membrane	1079	NFSE	NetNGlyc_prediction / string_search	Guanylate cyclase 2.	-	+	1079	N	S	1	-	1/370|TCGA;1/323|ICGC	probably damaging	DOID:4159 / skin cancer	ICGC;TCGA	TCGA-EE-A2A2	-	-	-
O95622	ADCY5	Adenylate cyclase type 5	1261	N	-	Membrane	887	NYSL	UniProt-Manual_assertion / NetNGlyc_prediction / string_search	-	-	+	889	S	N	1	-	1/370|TCGA;1/323|ICGC	benign	DOID:4159 / skin cancer	ICGC;TCGA	TCGA-D9-A4Z3	-	-	-
O95626	ANP32D	Acidic leucine-rich nuclear phosphoprotein 32 family member D	131	N	-	-	13	NRTP	string_search	-	-	--	15	T	M	1	-	1/1071|ICGC;1|COSMIC;1/977|TCGA	possibly damaging	DOID:1612 / breast cancer	ICGC;TCGA;COSMIC	TCGA-A8-A09Z	-	-	-
O95626	ANP32D	Acidic leucine-rich nuclear phosphoprotein 32 family member D	131	N	-	-	94	NLSG	NetNGlyc_prediction / string_search	-	-	++	94	N	S	1	-	1/370|TCGA;1/323|ICGC	benign	DOID:4159 / skin cancer	ICGC;TCGA	TCGA-D3-A5GU	-	-	-
O95628	CNOT4	CCR4-NOT transcription complex subunit 4	575	N	-	Cytoplasm;Nucleus	319	NHSA	string_search	-	-	-	319	N	T	1	-	1/248|TCGA;1|COSMIC	possibly damaging	DOID:363 / uterine cancer	TCGA;COSMIC	TCGA-AX-A05Z	-	-	-
O95631	NTN1	Netrin-1	604	Y	1--24	Secreted	131	NVTL	UniProt-Manual_assertion / NetNGlyc_prediction / string_search	-	-	+++	131	N	D	1	-	1/244|ICGC;2|COSMIC	probably damaging	DOID:3571 / liver cancer	ICGC;COSMIC	-	-	-	-
O95644	NFATC1	Nuclear factor of activated T-cells, cytoplasmic 1	943	N	-	Cytoplasm;Nucleus	192	NYSY	NetNGlyc_prediction / string_search	-	-	+	192	N	K	1	-	1/244|ICGC;2|COSMIC;1|COSMIC	possibly damaging	DOID:3571 / liver cancer	ICGC;COSMIC	-	-	-	-
O95644	NFATC1	Nuclear factor of activated T-cells, cytoplasmic 1	943	N	-	Cytoplasm;Nucleus	303	NTTQ	NetNGlyc_prediction / string_search	-	-	++	303	N	K	1	-	1|COSMIC	probably damaging	DOID:363 / uterine cancer	COSMIC	-	22923510	-	-
O95661	DIRAS3	GTP-binding protein Di-Ras3	229	N	-	Membrane	217	NTTE	string_search	-	-	-	217	N	D	1	-	1|COSMIC	benign	DOID:1324 / lung cancer	COSMIC	-	22980975	-	-
O95677	EYA4	Eyes absent homolog 4	639	N	-	Cytoplasm;Nucleus	259	NSTN	NetNGlyc_prediction / string_search	-	-	+	261	T	P	1	-	1/323|ICGC;1/370|TCGA	possibly damaging	DOID:4159 / skin cancer	ICGC;TCGA	TCGA-EB-A5UL	-	-	-
O95677	EYA4	Eyes absent homolog 4	639	N	-	Cytoplasm;Nucleus	262	NFSG	string_search	-	-	-	262	N	K	1	-	1|COSMIC	possibly damaging	DOID:4159 / skin cancer	COSMIC	-	22842228	-	-
O95677	EYA4	Eyes absent homolog 4	639	N	-	Cytoplasm;Nucleus	262	NFSG	string_search	-	-	-	264	S	G	1	-	1|COSMIC	benign	DOID:219 / colon cancer	COSMIC	-	22810696	-	-
O95677	EYA4	Eyes absent homolog 4	639	N	-	Cytoplasm;Nucleus	72	NMTV	NetNGlyc_prediction / string_search	-	-	++	72	N	H	1	-	1/370|TCGA	possibly damaging	DOID:4159 / skin cancer	TCGA	TCGA-FR-A726	-	-	-
O95707	POP4	Ribonuclease P protein subunit p29	220	N	-	Nucleus	15	NDSD	NetNGlyc_prediction / string_search	-	-	++	17	S	F	1	-	1|COSMIC;1|COSMIC;1/248|TCGA	benign	DOID:363 / uterine cancer;DOID:4159 / skin cancer	TCGA;COSMIC	TCGA-AX-A2H5	22842228	-	-
O95714	HERC2	E3 ubiquitin-protein ligase HERC2	4834	N	-	Cytoplasm;Nucleus	1833	NASA	string_search	-	-	-	1833	N	K	1	-	1|COSMIC;1/665|IntOGen	benign	DOID:1324 / lung cancer	COSMIC;IntOGen	-	-	-	-
O95714	HERC2	E3 ubiquitin-protein ligase HERC2	4834	N	-	Cytoplasm;Nucleus	2488	NASS	string_search	-	-	-	2488	N	K	1	-	1/370|TCGA;1/323|ICGC	benign	DOID:4159 / skin cancer	ICGC;TCGA	TCGA-EE-A29D	-	-	-
O95714	HERC2	E3 ubiquitin-protein ligase HERC2	4834	N	-	Cytoplasm;Nucleus	2790	NVSS	NetNGlyc_prediction / string_search	-	-	+	2792	S	L	1	-	1/98|IntOGen;1/130|TCGA;1|COSMIC;1/233|ICGC	probably damaging	DOID:11054 / urinary bladder cancer	ICGC;TCGA;COSMIC;IntOGen	TCGA-G2-A2EO	-	-	-
O95714	HERC2	E3 ubiquitin-protein ligase HERC2	4834	N	-	Cytoplasm;Nucleus	4075	NRSP	string_search	-	-	--	4077	S	I	1	-	1|COSMIC;1/248|TCGA	benign	DOID:363 / uterine cancer	TCGA;COSMIC	TCGA-AP-A059	-	-	-
O95754	SEMA4F	Semaphorin-4F	770	Y	1--34	Membrane	64	NYSV	UniProt-Manual_assertion / NetNGlyc_prediction / string_search	-	-	+	66	S	Y	1	-	1/202|TCGA	probably damaging	DOID:3571 / liver cancer	TCGA	TCGA-CC-A7IH	-	-	-
O95760	IL33	Interleukin-33	270	N	-	Nucleus;Secreted	171	NESG	NetNGlyc_prediction / string_search	-	-	+	171	N	Y	1	-	1|COSMIC	benign	DOID:2394 / ovarian cancer	COSMIC	-	-	-	-
O95786	DDX58	Probable ATP-dependent RNA helicase DDX58	925	N	-	Cytoplasm;Membrane	868	NCSH	string_search	-	-	-	868	N	K	1	-	1/289|ICGC;1/289|TCGA	possibly damaging	DOID:10534 / stomach cancer	ICGC;TCGA	TCGA-BR-8381	-	-	-
O95789	ZMYM6	Zinc finger MYM-type protein 6	1325	N	-	Nucleus	364	NSSA	NetNGlyc_prediction / string_search	-	-	+	366	S	L	1	-	1/248|TCGA;1|COSMIC;1|COSMIC	probably damaging	DOID:363 / uterine cancer;DOID:4159 / skin cancer	TCGA;COSMIC	TCGA-B5-A0JY	22842228	-	-
O95789	ZMYM6	Zinc finger MYM-type protein 6	1325	N	-	Nucleus	784	NLSH	NetNGlyc_prediction / string_search	-	-	+	784	N	S	1	-	1|COSMIC;1/248|TCGA	benign	DOID:363 / uterine cancer	TCGA;COSMIC	TCGA-BS-A0UF	-	-	-
O95800	GPR75	Probable G-protein coupled receptor 75	540	N	-	Membrane	12	NATS	UniProt-Manual_assertion / NetNGlyc_prediction / string_search	-	-	++	14	T	I	1	-	1|COSMIC;1/1071|ICGC;1/977|TCGA	benign	DOID:1612 / breast cancer	ICGC;TCGA;COSMIC	TCGA-D8-A1J8	-	-	-
O95800	GPR75	Probable G-protein coupled receptor 75	540	N	-	Membrane	153	NRTA	NetNGlyc_prediction / string_search	-	-	+	155	T	M	1	0.0005	1|COSMIC	probably damaging	DOID:219 / colon cancer	COSMIC	-	-	-	-
O95800	GPR75	Probable G-protein coupled receptor 75	540	N	-	Membrane	25	NSTS	UniProt-Manual_assertion / NetNGlyc_prediction / string_search	-	-	+	25	N	K	1	-	1/451|TCGA;1/417|IntOGen;1/404|ICGC;1|COSMIC	possibly damaging	DOID:263 / kidney cancer	ICGC;TCGA;COSMIC;IntOGen	TCGA-B0-5711	-	-	-
O95800	GPR75	Probable G-protein coupled receptor 75	540	N	-	Membrane	310	NLST	NetNGlyc_prediction / string_search	-	-	+	310	N	I	1	-	1|COSMIC	probably damaging	DOID:219 / colon cancer	COSMIC	-	22895193	-	-
O95800	GPR75	Probable G-protein coupled receptor 75	540	N	-	Membrane	310	NLST	NetNGlyc_prediction / string_search	-	-	+	312	S	F	1	-	1/370|TCGA;1/323|ICGC	probably damaging	DOID:4159 / skin cancer	ICGC;TCGA	TCGA-EE-A3AC	-	-	-
O95803	NDST3	Bifunctional heparan sulfate N-deacetylase/N-sulfotransferase 3	873	N	-	Membrane	243	NLSP	string_search	-	-	---	243	N	S	1	-	1/370|TCGA;1/323|ICGC	possibly damaging	DOID:4159 / skin cancer	ICGC;TCGA	TCGA-EB-A41A	-	-	-
O95803	NDST3	Bifunctional heparan sulfate N-deacetylase/N-sulfotransferase 3	873	N	-	Membrane	243	NLSP	string_search	-	-	---	245	S	Y	1	-	1/289|ICGC;1|COSMIC;1/248|TCGA;1/289|TCGA	probably damaging	DOID:363 / uterine cancer;DOID:10534 / stomach cancer	ICGC;TCGA;COSMIC	TCGA-BR-8680;TCGA-BS-A0UF	-	-	-
O95817	BAG3	BAG family molecular chaperone regulator 3	575	N	-	-	215	NVTR	NetNGlyc_prediction / string_search	-	-	++	217	T	I	1	-	1/66|TCGA	benign	DOID:263 / kidney cancer	TCGA	TCGA-KM-8441	-	-	-
O95819	MAP4K4	Mitogen-activated protein kinase kinase kinase kinase 4	1239	N	-	Cytoplasm	577	NHSS	NetNGlyc_prediction / string_search	-	-	+	577	N	K	1	-	1/395|IntOGen;2|COSMIC;1/109|ICGC	possibly damaging	DOID:2531 / hematologic cancer	ICGC;COSMIC;IntOGen	-	22158541	-	-
O95835	LATS1	Serine/threonine-protein kinase LATS1	1130	N	-	Cytoplasm	306	NTSP	string_search	-	-	---	308	S	F	1	-	1|COSMIC	probably damaging	DOID:4159 / skin cancer	COSMIC	-	22842228	-	-
O95835	LATS1	Serine/threonine-protein kinase LATS1	1130	N	-	Cytoplasm	90	NETN	NetNGlyc_prediction / string_search	-	-	++	90	N	S	1	-	1/244|ICGC;2|COSMIC	probably damaging	DOID:3571 / liver cancer	ICGC;COSMIC	-	-	-	-
O95837	GNA14	Guanine nucleotide-binding protein subunit alpha-14	355	N	-	-	262	NSSV	NetNGlyc_prediction / string_search	-	-	+	264	S	Y	1	-	1/198|TCGA	probably damaging	DOID:4362 / cervical cancer	TCGA	TCGA-Q1-A6DT	-	-	-
O95838	GLP2R	Glucagon-like peptide 2 receptor	553	N	-	Membrane	162	NHSF	UniProt-Manual_assertion / string_search	-	-	---	164	S	N	1	-	2|COSMIC	-	DOID:1909 / melanoma	COSMIC	-	24265154	-	-
O95843	GUCA1C	Guanylyl cyclase-activating protein 3	209	N	-	-	105	NGSI	NetNGlyc_prediction / string_search	-	-	+	107	S	Y	1	-	1|COSMIC;1/216|ICGC;1/217|TCGA	probably damaging	DOID:219 / colon cancer	ICGC;TCGA;COSMIC	TCGA-CA-6717	-	-	-
O95861	BPNT1	3'(2'),5'-bisphosphate nucleotidase 1	308	N	-	-	132	NVTV	NetNGlyc_prediction / string_search	-	-	++	134	T	A	1	-	1/147|TCGA	probably damaging	DOID:1793 / pancreatic cancer	TCGA	TCGA-IB-7651	-	-	-
O95870	ABHD16A	Abhydrolase domain-containing protein 16A	558	N	-	Membrane	137	NQSS	NetNGlyc_prediction / string_search	-	-	+	137	N	K	1	-	1/323|ICGC;1/370|TCGA	possibly damaging	DOID:4159 / skin cancer	ICGC;TCGA	TCGA-D9-A6EA	-	-	-
O95872	GPANK1	G patch domain and ankyrin repeat-containing protein 1	356	N	-	-	208	NRSP	string_search	-	-	---	208	N	Y	1	-	1/1148|IntOGen;1|COSMIC;1/1071|ICGC;1/977|TCGA	probably damaging	DOID:1612 / breast cancer	ICGC;TCGA;COSMIC;IntOGen	TCGA-BH-A1F5	-	-	-
O95897	OLFM2	Noelin-2	454	Y	1--20	Secreted	155	NLSG	UniProt-Manual_assertion / NetNGlyc_prediction / string_search	-	-	+	157	S	C	1	-	1|COSMIC;1/208|ICGC	probably damaging	DOID:3571 / liver cancer	ICGC;COSMIC	-	-	-	-
O95905	ECD	Protein SGT1	644	N	-	Cytoplasm;Nucleus	501	NESD	NetNGlyc_prediction / string_search	-	-	+	501	N	S	1	0.16	1|COSMIC;1/216|ICGC;1/217|TCGA	benign	DOID:219 / colon cancer	ICGC;TCGA;COSMIC	TCGA-AM-5820	-	-	-
O95918	OR2H2	Olfactory receptor 2H2	312	N	-	Membrane	63	NLSF	NetNGlyc_prediction / string_search	-	-	+	63	N	H	1	-	1/244|ICGC;2|COSMIC	benign	DOID:3571 / liver cancer	ICGC;COSMIC	-	-	-	-
O95932	TGM6	Protein-glutamine gamma-glutamyltransferase 6	706	N	-	-	519	NLTS	NetNGlyc_prediction / string_search	-	-	+	521	T	P	1	-	1|COSMIC;1/181|ICGC	probably damaging	DOID:2394 / ovarian cancer	ICGC;COSMIC	-	-	-	-
O95932	TGM6	Protein-glutamine gamma-glutamyltransferase 6	706	N	-	-	530	NLSG	NetNGlyc_prediction / string_search	-	-	+	532	S	R	1	-	1|COSMIC	possibly damaging	DOID:1324 / lung cancer	COSMIC	-	22980975	-	-
O95936	EOMES	Eomesodermin homolog	686	N	-	Nucleus	383	NNTQ	NetNGlyc_prediction / string_search	-	-	+	385	T	N	1	-	4/264|ICGC	possibly damaging	DOID:10283 / prostate cancer	ICGC	-	-	-	-
O95948	ONECUT2	One cut domain family member 2	504	N	-	Nucleus	423	NNSQ	string_search	-	-	-	425	S	F	1	-	1|COSMIC	benign	DOID:4159 / skin cancer	COSMIC	-	21984974	-	-
O95954	FTCD	Formimidoyltransferase-cyclodeaminase	541	N	-	Cytoplasm	10	NFSE	string_search	-	-	-	12	S	L	1	0.0005	1|COSMIC;1/248|TCGA	probably damaging	DOID:363 / uterine cancer	TCGA;COSMIC	TCGA-AX-A0J0	-	-	-
O95965	ITGBL1	Integrin beta-like protein 1	494	Y	1--23	Secreted	405	NMTE	UniProt-Manual_assertion / NetNGlyc_prediction / string_search	-	-	+	407	T	M	1	-	1/323|ICGC;1|COSMIC;1/198|TCGA;1/370|TCGA;1/261|TCGA;1/264|ICGC	probably damaging	DOID:4362 / cervical cancer;DOID:10283 / prostate cancer;DOID:4159 / skin cancer	ICGC;TCGA;COSMIC	TCGA-G9-6371;TCGA-ER-A2NH;TCGA-DS-A1OB	-	-	-
O95967	EFEMP2	EGF-containing fibulin-like extracellular matrix protein 2	443	Y	1--25	Secreted	198	NRSC	UniProt-Manual_assertion / NetNGlyc_prediction / string_search	-	-	+	198	N	K	1	-	1/198|TCGA	probably damaging	DOID:4362 / cervical cancer	TCGA	TCGA-EK-A2GZ	-	-	-
O95972	BMP15	Bone morphogenetic protein 15	392	Y	1--18	Secreted	373	NGSI	UniProt-Manual_assertion / string_search	-	-	-	375	S	C	1	-	1/508|TCGA	probably damaging	DOID:11934 / head and neck cancer	TCGA	TCGA-BA-4077	-	-	-
O95980	RECK	Reversion-inducing cysteine-rich protein with Kazal motifs	971	Y	1--22	Membrane	86	NSSL	UniProt-Manual_assertion / NetNGlyc_prediction / string_search	-	-	+	88	S	C	1	-	2|COSMIC;1/492|IntOGen;1/268|ICGC;1/291|TCGA	probably damaging	DOID:1319 / brain cancer;DOID:3070 / malignant glioma	ICGC;TCGA;COSMIC;IntOGen	TCGA-12-0615	23917401	-	-
O95983	MBD3	Methyl-CpG-binding domain protein 3	291	N	-	Nucleus	209	NTTQ	NetNGlyc_prediction / string_search	-	-	++	209	N	S	1	-	1/508|TCGA	probably damaging	DOID:11934 / head and neck cancer	TCGA	TCGA-F7-A624	-	-	-
O95983	MBD3	Methyl-CpG-binding domain protein 3	291	N	-	Nucleus	209	NTTQ	NetNGlyc_prediction / string_search	-	-	++	211	T	M	1	-	1/289|TCGA;1/289|ICGC	possibly damaging	DOID:10534 / stomach cancer	ICGC;TCGA	TCGA-BR-4368	-	-	-
O95983	MBD3	Methyl-CpG-binding domain protein 3	291	N	-	Nucleus	75	NKSR	NetNGlyc_prediction / string_search	-	-	++	77	S	N	1	-	1/289|TCGA;1/289|ICGC	benign	DOID:10534 / stomach cancer	ICGC;TCGA	TCGA-BR-6452	-	-	-
O95996	APC2	Adenomatous polyposis coli protein 2	2303	N	-	Cytoplasm;Membrane	559	NLSA	NetNGlyc_prediction / string_search	-	-	+	561	S	F	1	-	1/370|TCGA;1/323|ICGC	probably damaging	DOID:4159 / skin cancer	ICGC;TCGA	TCGA-EE-A3J7	-	-	-
O95996	APC2	Adenomatous polyposis coli protein 2	2303	N	-	Cytoplasm;Membrane	651	NLSA	NetNGlyc_prediction / string_search	-	-	+	651	N	T	1	-	1/289|ICGC;1/289|TCGA	probably damaging	DOID:10534 / stomach cancer	ICGC;TCGA	TCGA-HU-A4GQ	-	-	-
O95998	IL18BP	Interleukin-18-binding protein	194	Y	1--30	Secreted	94	NFSI	UniProt-Manual_assertion / string_search	Ig-like C2-type.	-	-	96	S	I	1	-	1|COSMIC	probably damaging	DOID:1993 / rectum cancer	COSMIC	-	22810696	-	-
O96005	CLPTM1	Cleft lip and palate transmembrane protein 1	669	N	-	Membrane	413	NETN	UniProt-Manual_assertion / NetNGlyc_prediction / string_search	-	-	+++	415	T	A	1	-	1/202|TCGA	possibly damaging	DOID:3571 / liver cancer	TCGA	TCGA-DD-A119	-	-	-
O96007	MOCS2	Molybdopterin synthase catalytic subunit	188	N	-	Cytoplasm	48	NFTA	NetNGlyc_prediction / string_search	-	-	+	50	T	A	1	0.05	1/75|ICGC	possibly damaging	DOID:2531 / hematologic cancer	ICGC	-	-	-	-
O96009	NAPSA	Napsin-A	420	Y	1--25	Secreted	336	NLTA	UniProt-Manual_assertion / NetNGlyc_prediction / string_search	-	-	+	338	T	M	1	-	1|COSMIC	probably damaging	DOID:3070 / malignant glioma	COSMIC	-	24140581	-	-
O96014	WNT11	Protein Wnt-11	354	Y	1--24	Secreted	304	NGSD	UniProt-Manual_assertion / NetNGlyc_prediction / string_search	-	-	++	304	N	S	1	-	1|COSMIC	benign	DOID:1324 / lung cancer	COSMIC	-	20668451	-	-
O96014	WNT11	Protein Wnt-11	354	Y	1--24	Secreted	40	NQTQ	UniProt-Manual_assertion / NetNGlyc_prediction / string_search	-	-	+++	42	T	M	1	-	1/411|ICGC;1/404|TCGA	probably damaging	DOID:1781 / thyroid cancer	ICGC;TCGA	TCGA-EL-A4KI	-	-	-
O96017	CHEK2	Serine/threonine-protein kinase Chk2	543	N	-	Nucleus	166	NGTF	NetNGlyc_prediction / string_search	-	-	++	166	N	S	1	-	1/508|TCGA;1/375|IntOGen	probably damaging	DOID:0060119 / pharynx cancer;DOID:11934 / head and neck cancer	TCGA;IntOGen	TCGA-CV-7089	-	-	-
O96017	CHEK2	Serine/threonine-protein kinase Chk2	543	N	-	Nucleus	185	NNSE	NetNGlyc_prediction / string_search	-	-	+	185	N	Y	1	-	1|COSMIC	probably damaging	DOID:1324 / lung cancer	COSMIC	-	22980975	-	-
O96019	ACTL6A	Actin-like protein 6A	429	N	-	Nucleus	384	NTTV	NetNGlyc_prediction / string_search	-	-	++	384	N	I	1	-	1/230|IntOGen;1|COSMIC;1/248|TCGA	possibly damaging	DOID:363 / uterine cancer	TCGA;COSMIC;IntOGen	TCGA-BG-A0VW	-	-	-
O96028	WHSC1	Histone-lysine N-methyltransferase NSD2	1365	N	-	Cytoplasm;Nucleus	1141	NHSC	string_search	-	-	--	1143	S	R	1	-	1/508|TCGA;1/375|IntOGen	probably damaging	DOID:0060119 / pharynx cancer;DOID:11934 / head and neck cancer	TCGA;IntOGen	TCGA-BA-5558	-	-	-
P00352	ALDH1A1	Retinal dehydrogenase 1	501	N	-	Cytoplasm	389	NVTD	NetNGlyc_prediction / string_search	-	-	++	389	N	K	1	-	1/370|TCGA	probably damaging	DOID:4159 / skin cancer	TCGA	TCGA-D9-A4Z6	-	-	-
P00387	CYB5R3	NADH-cytochrome b5 reductase 3	301	N	-	Cytoplasm;Membrane	210	NQTE	NetNGlyc_prediction / string_search	-	-	+	210	N	T	1	-	1/323|ICGC;1/370|TCGA	probably damaging	DOID:4159 / skin cancer	ICGC;TCGA	TCGA-D9-A6EC	-	-	-
P00450	CP	Ceruloplasmin	1065	Y	1--19	Secreted	762	NVSN	UniProt-PubMed:14760718;PubMed:16335952;PubMed:19139490;PubMed:19159218 / NetNGlyc_prediction / string_search / neXtProt	-	-	++	762	N	T	1	-	1|COSMIC;1/977|TCGA;1/1148|IntOGen;1/1071|ICGC	benign	DOID:1612 / breast cancer	ICGC;TCGA;COSMIC;IntOGen	TCGA-A8-A08R	-	-	-
P00451	F8	Coagulation factor VIII	2351	Y	1--19	Secreted	1403	NRSP	string_search	-	-	---	1403	N	S	1	-	1/244|ICGC	benign	DOID:3571 / liver cancer	ICGC	-	-	-	-
P00451	F8	Coagulation factor VIII	2351	Y	1--19	Secreted	1461	NLSL	UniProt-Manual_assertion / NetNGlyc_prediction / string_search	-	-	+	1463	S	F	1	-	1/323|ICGC;1/370|TCGA	probably damaging	DOID:4159 / skin cancer	ICGC;TCGA	TCGA-DA-A1I7	-	-	-
P00451	F8	Coagulation factor VIII	2351	Y	1--19	Secreted	1461	NLSL	UniProt-Manual_assertion / NetNGlyc_prediction / string_search	-	-	+	1463	S	P	1	-	1/214|IntOGen	probably damaging	DOID:1793 / pancreatic cancer	IntOGen	-	-	-	-
P00451	F8	Coagulation factor VIII	2351	Y	1--19	Secreted	847	NNSL	UniProt-Manual_assertion / NetNGlyc_prediction / string_search	-	-	+	847	N	S	1	-	1/244|ICGC	benign	DOID:3571 / liver cancer	ICGC	-	-	-	-
P00451	F8	Coagulation factor VIII	2351	Y	1--19	Secreted	982	NVSS	UniProt-Manual_assertion / NetNGlyc_prediction / string_search	-	-	++	982	N	S	1	-	1/289|TCGA;1/289|ICGC	benign	DOID:10534 / stomach cancer	ICGC;TCGA	TCGA-BR-4184	-	-	-
P00451	F8	Coagulation factor VIII	2351	Y	1--19	Secreted	982	NVSS	UniProt-Manual_assertion / NetNGlyc_prediction / string_search	-	-	++	984	S	L	1	-	1/80|ICGC;1/81|TCGA;2/248|TCGA	benign	DOID:363 / uterine cancer;DOID:1993 / rectum cancer	ICGC;TCGA	TCGA-B5-A0JY;TCGA-AP-A0LM;TCGA-AG-3732	-	-	-
P00533	EGFR	Epidermal growth factor receptor	1210	Y	1--24	Membrane;Nucleus;Secreted	1094	NQSV	NetNGlyc_prediction / string_search	-	-	+	1096	S	F	1	-	1|COSMIC;1/217|TCGA;1/216|ICGC	benign	DOID:219 / colon cancer	ICGC;TCGA;COSMIC	TCGA-D5-6928	-	-	-
P00533	EGFR	Epidermal growth factor receptor	1210	Y	1--24	Membrane;Nucleus;Secreted	196	NGSC	UniProt-PubMed:12297050;PubMed:12731890;PubMed:16083266;PubMed:20837704 / NetNGlyc_prediction / string_search	-	-	++	198	S	R	1	-	1|COSMIC;1/248|TCGA	probably damaging	DOID:363 / uterine cancer	TCGA;COSMIC	TCGA-AP-A059	-	-	-
P00533	EGFR	Epidermal growth factor receptor	1210	Y	1--24	Membrane;Nucleus;Secreted	352	NATN	UniProt-PubMed:10731668;PubMed:12297050;PubMed:12620237;PubMed:12731890;PubMed:16083266;PubMed:19159218;PubMed:20837704 / NetNGlyc_prediction / string_search	-	-	+	354	T	M	1	-	1|COSMIC;1/229|IntOGen	probably damaging	DOID:219 / colon cancer;DOID:5672 / large intestine cancer	COSMIC;IntOGen	-	-	-	-
P00533	EGFR	Epidermal growth factor receptor	1210	Y	1--24	Membrane;Nucleus;Secreted	361	NCTS	UniProt-PubMed:10731668;PubMed:12297050;PubMed:12620237;PubMed:12731890;PubMed:16083266;PubMed:20837704 / NetNGlyc_prediction / string_search	-	-	+	363	T	I	1	-	1/268|ICGC;1/291|TCGA;2|COSMIC;1/492|IntOGen	probably damaging	DOID:1319 / brain cancer;DOID:3070 / malignant glioma	ICGC;TCGA;COSMIC;IntOGen	TCGA-14-1829	23917401	-	-
P00709	LALBA	Alpha-lactalbumin	142	Y	1--19	Secreted	64	NEST	UniProt-PubMed:18780401 / string_search	-	-	-	66	S	N	1	-	1|COSMIC;1/217|TCGA;1/216|ICGC	benign	DOID:219 / colon cancer;DOID:5672 / large intestine cancer	ICGC;TCGA;COSMIC	TCGA-AZ-4315	-	-	-
P00739	HPR	Haptoglobin-related protein	348	Y	1--19	Secreted	126	NLTT	NetNGlyc_prediction / string_search	Peptidase S1.	-	+	128	T	N	1	-	1|COSMIC	possibly damaging	DOID:263 / kidney cancer	COSMIC	-	23797736	-	-
P00742	F10	Coagulation factor X	488	Y	1--31	Secreted	221	NQTQ	UniProt-PubMed:8243461 / NetNGlyc_prediction / string_search	-	-	++	221	N	S	1	-	1/289|ICGC;1/178|TCGA;1/665|IntOGen;1|COSMIC	probably damaging	DOID:1324 / lung cancer	ICGC;TCGA;COSMIC;IntOGen	TCGA-43-2578	-	-	-
P00742	F10	Coagulation factor X	488	Y	1--31	Secreted	221	NQTQ	UniProt-PubMed:8243461 / NetNGlyc_prediction / string_search	-	-	++	223	T	M	1	-	1|COSMIC;1/80|ICGC;1/81|TCGA	probably damaging	DOID:1993 / rectum cancer	ICGC;TCGA;COSMIC	TCGA-F5-6864	-	-	-
P00742	F10	Coagulation factor X	488	Y	1--31	Secreted	221	NQTQ	UniProt-PubMed:8243461 / NetNGlyc_prediction / string_search	-	-	++	223	T	P	1	-	1/370|TCGA	benign	DOID:4159 / skin cancer	TCGA	TCGA-OD-A75X	-	-	-
P00751	CFB	Complement factor B	764	Y	1--25	Secreted	4	NLSP	string_search	-	-	---	4	N	D	1	-	1|COSMIC;1/451|TCGA	benign	DOID:263 / kidney cancer	TCGA;COSMIC	TCGA-CJ-4900	-	-	-
P00915	CA1	Carbonic anhydrase 1	261	N	-	Cytoplasm	28	NQSP	string_search	-	-	---	28	N	T	1	-	1/370|TCGA;1/323|ICGC	benign	DOID:4159 / skin cancer	ICGC;TCGA	TCGA-EE-A2M6	-	-	-
P01008	SERPINC1	Antithrombin-III	464	Y	1--32	Secreted	167	NKSS	UniProt-Manual_assertion / NetNGlyc_prediction / string_search	-	-	++	169	S	Y	1	-	1/375|IntOGen;1/508|TCGA	probably damaging	DOID:0060119 / pharynx cancer;DOID:11934 / head and neck cancer	TCGA;IntOGen	TCGA-CV-7437	-	-	-
P01009	SERPINA1	Alpha-1-antitrypsin	418	Y	1--24	Secreted	107	NLTE	UniProt-PubMed:16335952;PubMed:16622833;PubMed:19139490;PubMed:19159218;PubMed:19838169 / NetNGlyc_prediction / string_search	-	-	+++	109	T	M	1	-	1/95|ICGC	probably damaging	DOID:5041 / esophageal cancer	ICGC	-	-	Antitrypsin alpha 1 deficiency	9459000
P01011	SERPINA3	Alpha-1-antichymotrypsin	423	Y	1--23	Secreted	106	NLTE	UniProt-PubMed:12754519;PubMed:16335952;PubMed:19159218 / NetNGlyc_prediction / string_search	-	-	++	108	T	M	1	-	1|COSMIC;1/323|ICGC;1/229|IntOGen;1/370|TCGA	probably damaging	DOID:4159 / skin cancer;DOID:1993 / rectum cancer;DOID:219 / colon cancer	ICGC;TCGA;COSMIC;IntOGen	TCGA-D3-A1Q5	-	-	-
P01011	SERPINA3	Alpha-1-antichymotrypsin	423	Y	1--23	Secreted	127	NQSS	UniProt-PubMed:16335952;PubMed:19159218 / NetNGlyc_prediction / string_search	-	-	++	127	N	S	1	-	1/404|ICGC;1|COSMIC;1/417|IntOGen;1/451|TCGA	benign	DOID:263 / kidney cancer	ICGC;TCGA;COSMIC;IntOGen	TCGA-B0-5706	-	-	-
P01011	SERPINA3	Alpha-1-antichymotrypsin	423	Y	1--23	Secreted	33	NLTQ	UniProt-PubMed:16335952 / NetNGlyc_prediction / string_search	-	-	+	35	T	I	1	-	1/370|TCGA;1/323|ICGC	benign	DOID:4159 / skin cancer	ICGC;TCGA	TCGA-EE-A3AF	-	-	-
P01023	A2M	Alpha-2-macroglobulin	1474	Y	1--23	Secreted	869	NFTV	UniProt-PubMed:14760718;PubMed:16335952 / NetNGlyc_prediction / string_search	-	-	+++	871	T	N	1	-	1|COSMIC	-	DOID:1192 / peripheral nervous system neoplasm	COSMIC	-	23334666	-	-
P01031	C5	Complement C5	1676	Y	1--18	Secreted	1115	NGSF	UniProt-Manual_assertion / NetNGlyc_prediction / string_search	-	-	+	1117	S	Y	1	-	1|COSMIC;1/248|TCGA	probably damaging	DOID:363 / uterine cancer	TCGA;COSMIC	TCGA-BS-A0UF	-	-	-
P01031	C5	Complement C5	1676	Y	1--18	Secreted	741	NISH	UniProt-PubMed:16335952;PubMed:18536718 / NetNGlyc_prediction / string_search	-	-	+	743	S	C	1	-	1/375|IntOGen;1/508|TCGA	probably damaging	DOID:0060119 / pharynx cancer;DOID:11934 / head and neck cancer	TCGA;IntOGen	TCGA-CN-5360	-	-	-
P01031	C5	Complement C5	1676	Y	1--18	Secreted	911	NFSL	UniProt-PubMed:16335952;PubMed:18536718;PubMed:21217642 / NetNGlyc_prediction / string_search	-	-	+	913	S	L	1	-	1/323|ICGC;1/370|TCGA	possibly damaging	DOID:4159 / skin cancer	ICGC;TCGA	TCGA-FW-A3R5	-	-	-
P01042	KNG1	Kininogen-1	644	Y	1--18	Secreted	205	NCSK	UniProt-PubMed:16335952;PubMed:19139490;PubMed:19159218;PubMed:3484703 / NetNGlyc_prediction / string_search / neXtProt	-	-	+	205	N	T	1	-	1/168|TCGA;1/156|ICGC	probably damaging	DOID:263 / kidney cancer	ICGC;TCGA	TCGA-HE-A5NI	-	-	-
P01106	MYC	Myc proto-oncogene protein	439	N	-	Nucleus	200	NDSS	NetNGlyc_prediction / string_search	-	-	+	200	N	I	1	-	1|COSMIC	possibly damaging	DOID:1324 / lung cancer	COSMIC	-	22980975	-	-
P01111	NRAS	GTPase NRas	189	N	-	Membrane	85	NNSK	NetNGlyc_prediction / string_search	-	-	+	87	S	N	1	-	1|COSMIC	benign	DOID:2394 / ovarian cancer	COSMIC	-	-	-	-
P01130	LDLR	Low-density lipoprotein receptor	860	Y	1--21	Membrane	515	NGSK	UniProt-Manual_assertion / NetNGlyc_prediction / string_search	-	-	++	517	S	Y	1	-	1|COSMIC	probably damaging	DOID:2394 / ovarian cancer	COSMIC	-	-	-	-
P01133	EGF	Pro-epidermal growth factor	1207	Y	1--22	Membrane	117	NVSG	UniProt-Manual_assertion / NetNGlyc_prediction / string_search	-	-	++	119	S	Y	1	-	1/57|TCGA	probably damaging	DOID:363 / uterine cancer	TCGA	TCGA-ND-A4WC	-	-	-
P01133	EGF	Pro-epidermal growth factor	1207	Y	1--22	Membrane	148	NNSH	UniProt-Manual_assertion / NetNGlyc_prediction / string_search	-	-	+	150	S	F	1	-	1/147|TCGA	probably damaging	DOID:1793 / pancreatic cancer	TCGA	TCGA-IB-7651	-	-	-
P01135	TGFA	Protransforming growth factor alpha	160	Y	1--23	Membrane;Secreted	25	NSTS	UniProt-Manual_assertion / NetNGlyc_prediction / string_search	-	-	+	25	N	D	1	-	1|COSMIC;1/1071|ICGC;1/1148|IntOGen;1/977|TCGA	probably damaging	DOID:1612 / breast cancer	ICGC;TCGA;COSMIC;IntOGen	TCGA-AN-A0AS	-	-	-
P01138	NGF	Beta-nerve growth factor	241	Y	1--18	Secreted	166	NNSV	string_search	-	-	-	166	N	T	1	-	1/289|ICGC;1/289|TCGA	probably damaging	DOID:10534 / stomach cancer	ICGC;TCGA	TCGA-BR-6706	-	-	-
P01189	POMC	Pro-opiomelanocortin	267	Y	1--26	Secreted	91	NSSS	UniProt-Manual_assertion / NetNGlyc_prediction / string_search	-	-	++	93	S	G	1	-	1/181|ICGC;1|COSMIC	probably damaging	DOID:2394 / ovarian cancer	ICGC;COSMIC	-	-	-	-
P01215	CGA	Glycoprotein hormones alpha chain	116	Y	1--24	Secreted	102	NHTA	UniProt-PubMed:15662415 / string_search	-	-	-	104	T	M	1	-	1/217|TCGA;1/216|ICGC;1|COSMIC	probably damaging	DOID:219 / colon cancer	ICGC;TCGA;COSMIC	TCGA-G4-6320	-	-	-
P01222	TSHB	Thyrotropin subunit beta	138	Y	1--20	Secreted	43	NTTI	UniProt-Manual_assertion / NetNGlyc_prediction / string_search	-	-	+	45	T	I	1	-	1/370|TCGA	probably damaging	DOID:4159 / skin cancer	TCGA	TCGA-OD-A75X	-	-	-
P01242	GH2	Growth hormone variant	217	Y	1--26	Secreted	166	NQSY	UniProt-Manual_assertion / string_search	-	-	-	168	S	F	1	-	1/375|IntOGen;1/508|TCGA	benign	DOID:0060119 / pharynx cancer;DOID:11934 / head and neck cancer	TCGA;IntOGen	TCGA-CN-5373	-	-	-
P01242	GH2	Growth hormone variant	217	Y	1--26	Secreted	166	NQSY	UniProt-Manual_assertion / string_search	-	-	-	168	S	Y	1	-	1/202|TCGA	benign	DOID:3571 / liver cancer	TCGA	TCGA-G3-A25Y	-	-	-
P01266	TG	Thyroglobulin	2768	Y	1--19	Secreted	1220	NASE	UniProt-PubMed:8615697 / NetNGlyc_prediction / string_search	-	-	+	1222	S	L	1	0.01	1/217|TCGA;1|COSMIC;1/75|ICGC;1/216|ICGC	-	DOID:219 / colon cancer;DOID:2531 / hematologic cancer	ICGC;TCGA;COSMIC	TCGA-A6-5661	-	-	-
P01266	TG	Thyroglobulin	2768	Y	1--19	Secreted	1365	NVTW	UniProt-PubMed:8615697 / NetNGlyc_prediction / string_search	-	-	++	1365	N	D	1	-	1/289|ICGC;1/289|TCGA	probably damaging	DOID:10534 / stomach cancer	ICGC;TCGA	TCGA-BR-8361	-	-	-
P01266	TG	Thyroglobulin	2768	Y	1--19	Secreted	198	NTTD	UniProt-PubMed:8615697 / NetNGlyc_prediction / string_search	-	-	++	198	N	S	1	-	1/289|ICGC;1/289|TCGA	probably damaging	DOID:10534 / stomach cancer	ICGC;TCGA	TCGA-BR-7851	-	-	-
P01266	TG	Thyroglobulin	2768	Y	1--19	Secreted	529	NSST	UniProt-PubMed:8615697 / string_search	-	-	-	531	S	F	1	-	1|COSMIC	benign	DOID:4159 / skin cancer	COSMIC	-	21984974	-	-
P01570	IFNA14	Interferon alpha-14	189	Y	1--23	Secreted	25	NLSQ	NetNGlyc_prediction / string_search	-	-	++	27	S	P	1	-	1|COSMIC	benign	DOID:219 / colon cancer	COSMIC	-	23856246	-	-
P01570	IFNA14	Interferon alpha-14	189	Y	1--23	Secreted	95	NSSA	UniProt-PubMed:9425112 / string_search	-	-	-	95	N	S	1	-	1/216|ICGC;1/217|TCGA;1|COSMIC	benign	DOID:219 / colon cancer	ICGC;TCGA;COSMIC	TCGA-CA-6718	-	-	-
P01579	IFNG	Interferon gamma	166	Y	1--23	Secreted	120	NYSV	UniProt-PubMed:6427223 / NetNGlyc_prediction / string_search	-	-	+++	122	S	L	1	-	1|COSMIC;1/217|TCGA;1/216|ICGC	probably damaging	DOID:219 / colon cancer	ICGC;TCGA;COSMIC	TCGA-A6-6654	-	-	-
P01579	IFNG	Interferon gamma	166	Y	1--23	Secreted	48	NGTL	UniProt-PubMed:6427223 / NetNGlyc_prediction / string_search	-	-	+++	48	N	S	1	-	1/291|TCGA;1/268|ICGC;1|COSMIC;1/492|IntOGen	benign	DOID:1319 / brain cancer;DOID:3070 / malignant glioma	ICGC;TCGA;COSMIC;IntOGen	TCGA-06-5856	-	-	-
P01584	IL1B	Interleukin-1 beta	269	N	-	Secreted	123	NCTL	NetNGlyc_prediction / string_search	-	-	++	125	T	M	1	-	1/217|TCGA;1/216|ICGC;1|COSMIC	probably damaging	DOID:219 / colon cancer;DOID:5672 / large intestine cancer	ICGC;TCGA;COSMIC	TCGA-CK-5916	-	-	-
P01588	EPO	Erythropoietin	193	Y	1--27	Secreted	110	NSSQ	UniProt-PubMed:3949763 / NetNGlyc_prediction / string_search	-	-	++	112	S	F	1	-	1|COSMIC	probably damaging	DOID:10283 / prostate cancer	COSMIC	-	22722839	-	-
P01589	IL2RA	Interleukin-2 receptor subunit alpha	272	Y	1--21	Membrane	70	NSSH	UniProt-PubMed:3134887 / NetNGlyc_prediction / string_search	-	-	+	72	S	G	1	-	1/1071|ICGC;1|COSMIC;1/977|TCGA	probably damaging	DOID:1612 / breast cancer	ICGC;TCGA;COSMIC	TCGA-A7-A13E	-	-	-
P01889	HLA-B	HLA class I histocompatibility antigen, B-7 alpha chain	362	Y	1--24	Membrane	110	NQSE	UniProt-PubMed:19159218 / NetNGlyc_prediction / string_search	-	-	++	112	S	R	1	-	1|COSMIC;1/248|TCGA	probably damaging	DOID:363 / uterine cancer	TCGA;COSMIC	TCGA-AX-A0J0	-	-	-
P02461	COL3A1	Collagen alpha-1(III) chain	1466	Y	1--23	Secreted	150	NYSP	string_search	-	-	---	152	S	Y	1	-	1/248|TCGA;1|COSMIC	possibly damaging	DOID:363 / uterine cancer	TCGA;COSMIC	TCGA-D1-A16X	-	-	-
P02461	COL3A1	Collagen alpha-1(III) chain	1466	Y	1--23	Secreted	389	NGSP	string_search	-	-	--	391	S	R	1	-	1/665|IntOGen	probably damaging	DOID:1324 / lung cancer	IntOGen	-	-	-	-
P02549	SPTA1	Spectrin alpha chain, erythrocytic 1	2419	N	-	Cytoplasm	1052	NITQ	NetNGlyc_prediction / string_search	-	-	++	1052	N	H	1	-	1/289|ICGC;1/289|TCGA	benign	DOID:10534 / stomach cancer	ICGC;TCGA	TCGA-BR-8680	-	-	-
P02549	SPTA1	Spectrin alpha chain, erythrocytic 1	2419	N	-	Cytoplasm	1052	NITQ	NetNGlyc_prediction / string_search	-	-	++	1054	T	N	1	-	1|COSMIC	benign	DOID:1324 / lung cancer	COSMIC	-	22980975	-	-
P02549	SPTA1	Spectrin alpha chain, erythrocytic 1	2419	N	-	Cytoplasm	1613	NTSI	NetNGlyc_prediction / string_search	-	-	+	1615	S	I	1	-	1|COSMIC;1/665|IntOGen	possibly damaging	DOID:1324 / lung cancer	COSMIC;IntOGen	-	-	-	-
P02549	SPTA1	Spectrin alpha chain, erythrocytic 1	2419	N	-	Cytoplasm	457	NWTA	string_search	-	-	-	459	T	A	1	-	1/202|TCGA	benign	DOID:3571 / liver cancer	TCGA	TCGA-DD-A39Y	-	-	-
P02679	FGG	Fibrinogen gamma chain	453	Y	1--26	Secreted	334	NGMQ	UniProt-Manual_assertion	Fibrinogen C-terminal.	-	N/A	334	N	T	1	-	1/323|ICGC;1/370|TCGA	probably damaging	DOID:4159 / skin cancer	ICGC;TCGA	TCGA-D9-A6EC	-	Dysfibrinogenaemia	24482809
P02724	GYPA	Glycophorin-A	150	Y	1--19	Membrane	45	NDTH	UniProt-PubMed:1059087;PubMed:8286855 / string_search	-	-	-	47	T	M	1	-	1/508|TCGA	probably damaging	DOID:11934 / head and neck cancer	TCGA	TCGA-CQ-A4CB	-	-	-
P02730	SLC4A1	Band 3 anion transport protein	911	N	-	Membrane	593	NSSY	string_search	-	-	-	593	N	S	1	-	1/977|TCGA;1|COSMIC;1/1071|ICGC	possibly damaging	DOID:1612 / breast cancer	ICGC;TCGA;COSMIC	TCGA-GM-A2DK	-	-	-
P02743	APCS	Serum amyloid P-component	223	Y	1--19	Secreted	129	NGTP	string_search	Pentaxin.	-	---	131	T	A	1	-	1/198|TCGA	benign	DOID:4362 / cervical cancer	TCGA	TCGA-C5-A7UE	-	-	-
P02749	APOH	Beta-2-glycoprotein 1	345	Y	1--19	Secreted	162	NNSL	UniProt-PubMed:14760718;PubMed:15084671;PubMed:16335952;PubMed:16740002;PubMed:19139490;PubMed:19159218;PubMed:19838169;PubMed:6587378 / NetNGlyc_prediction / string_search / neXtProt	-	-	++	164	S	F	1	-	1/370|TCGA;1/323|ICGC	probably damaging	DOID:4159 / skin cancer	ICGC;TCGA	TCGA-ER-A198	-	-	-
P02750	LRG1	Leucine-rich alpha-2-glycoprotein	347	Y	1--35	Secreted	186	NFTL	UniProt-PubMed:14760718;PubMed:16335952;PubMed:16740002;PubMed:18780401;PubMed:19139490;PubMed:19838169 / NetNGlyc_prediction / string_search	-	-	++	188	T	I	1	-	1/370|TCGA;1/508|TCGA	probably damaging	DOID:4159 / skin cancer;DOID:11934 / head and neck cancer	TCGA	TCGA-D6-6516;TCGA-BF-A5ES	-	-	-
P02750	LRG1	Leucine-rich alpha-2-glycoprotein	347	Y	1--35	Secreted	325	NDTR	UniProt-PubMed:16335952;PubMed:19139490 / string_search / neXtProt	LRRCT.	-	-	327	T	M	1	-	1/147|TCGA	probably damaging	DOID:1793 / pancreatic cancer	TCGA	TCGA-IB-7651	-	-	-
P02763	ORM1	Alpha-1-acid glycoprotein 1	201	Y	1--18	Secreted	56	NKSV	UniProt-PubMed:14760718;PubMed:1567356;PubMed:16335952;PubMed:4603214 / NetNGlyc_prediction / string_search	-	-	+++	58	S	A	1	-	1/665|IntOGen;1|COSMIC	benign	DOID:1324 / lung cancer	COSMIC;IntOGen	-	-	-	-
P02765	AHSG	Alpha-2-HS-glycoprotein	367	Y	1--18	Secreted	176	NGSN	UniProt-PubMed:12754519;PubMed:16335952;PubMed:16740002;PubMed:19838169;PubMed:22171320 / NetNGlyc_prediction / string_search / neXtProt	Cystatin fetuin-A-type 2.	-	+	178	S	F	1	-	1|COSMIC;1/504|ICGC	probably damaging	DOID:1793 / pancreatic cancer	ICGC;COSMIC	-	-	-	-
P02766	TTR	Transthyretin	147	Y	1--20	Cytoplasm;Secreted	118	NDSG	UniProt-PubMed:16335952;PubMed:19167329 / string_search	-	-	-	120	S	Y	1	-	1/665|IntOGen	benign	DOID:1324 / lung cancer	IntOGen	-	-	-	-
P02787	TF	Serotransferrin	698	Y	1--19	Secreted	430	NYNK	dbPTM-SysPTM 1.1	Transferrin-like 2.	-	N/A	430	N	D	1	-	1|COSMIC	possibly damaging	DOID:10283 / prostate cancer	COSMIC	-	23265383	-	-
P02790	HPX	Hemopexin	462	Y	1--23	Secreted	240	NGTG	UniProt-PubMed:14760718;PubMed:6371807;PubMed:6510521 / NetNGlyc_prediction / string_search	-	-	++	242	T	I	1	-	1|COSMIC	possibly damaging	DOID:1324 / lung cancer	COSMIC	-	22980975	-	-
P02795	MT2A	Metallothionein-2	61	N	-	-	4	NCSC	NetNGlyc_prediction / string_search	-	-	+	6	S	Y	1	-	1/323|ICGC;1/370|TCGA	probably damaging	DOID:4159 / skin cancer	ICGC;TCGA	TCGA-EE-A2GO	-	-	-
P03952	KLKB1	Plasma kallikrein	638	Y	1--19	Secreted	396	NSSW	UniProt-PubMed:16335952;PubMed:19159218;PubMed:3521732 / string_search	Peptidase S1.	-	-	398	S	A	1	-	1/323|ICGC;1/370|TCGA	benign	DOID:4159 / skin cancer	ICGC;TCGA	TCGA-ER-A19W	-	-	-
P04003	C4BPA	C4b-binding protein alpha chain	597	Y	1--48	Secreted	528	NRTW	UniProt-PubMed:14760718;PubMed:3840370 / string_search	Sushi 8.	-	-	528	N	S	1	-	1|COSMIC	benign	DOID:219 / colon cancer	COSMIC	-	22895193	-	-
P04035	HMGCR	3-hydroxy-3-methylglutaryl-coenzyme A reductase	888	N	-	Membrane	518	NYSL	UniProt-Manual_assertion / NetNGlyc_prediction / string_search	-	-	++	520	S	F	1	-	1|COSMIC	probably damaging	DOID:1324 / lung cancer	COSMIC	-	22980975	-	-
P04053	DNTT	DNA nucleotidylexotransferase	509	N	-	Nucleus	78	NNSG	NetNGlyc_prediction / string_search	BRCT.	-	+	80	S	L	1	-	1|COSMIC;1/216|ICGC;1/217|TCGA	probably damaging	DOID:219 / colon cancer	ICGC;TCGA;COSMIC	TCGA-F4-6460	-	-	-
P04062	GBA	Glucosylceramidase	536	Y	1--39	Membrane	501	NRSS	UniProt-Manual_assertion / string_search	-	-	-	501	N	K	1	-	1/370|TCGA	probably damaging	DOID:4159 / skin cancer	TCGA	TCGA-EB-A6QY	-	Gaucher disease	9279145
P04114	APOB	Apolipoprotein B-100	4563	Y	1--27	Cytoplasm;Secreted	2239	NKSG	UniProt-PubMed:19159218 / string_search	-	-	-	2239	N	K	1	-	1/217|TCGA;1|COSMIC	benign	DOID:219 / colon cancer	TCGA;COSMIC	TCGA-F4-6854	-	-	-
P04114	APOB	Apolipoprotein B-100	4563	Y	1--27	Cytoplasm;Secreted	2779	NGTT	UniProt-PubMed:19159218 / string_search	-	-	-	2779	N	I	1	-	1/375|IntOGen;1/508|TCGA	probably damaging	DOID:0060119 / pharynx cancer;DOID:11934 / head and neck cancer	TCGA;IntOGen	TCGA-BA-6869	-	-	-
P04114	APOB	Apolipoprotein B-100	4563	Y	1--27	Cytoplasm;Secreted	3101	NFSA	UniProt-PubMed:19159218 / string_search	-	-	---	3103	S	A	1	-	1/248|TCGA;1|COSMIC	possibly damaging	DOID:363 / uterine cancer	TCGA;COSMIC	TCGA-AX-A0J0	-	-	-
P04114	APOB	Apolipoprotein B-100	4563	Y	1--27	Cytoplasm;Secreted	3336	NITY	NetNGlyc_prediction / UniProt-Manual_assertion / string_search	-	-	+	3338	T	A	1	-	1|COSMIC;1/248|TCGA	probably damaging	DOID:363 / uterine cancer	TCGA;COSMIC	TCGA-BS-A0UF	-	-	-
P04114	APOB	Apolipoprotein B-100	4563	Y	1--27	Cytoplasm;Secreted	3411	NSTV	NetNGlyc_prediction / UniProt-PubMed:19159218 / string_search	-	-	++	3411	N	K	1	-	1/1148|IntOGen;1/977|TCGA;1/1071|ICGC;1|COSMIC	benign	DOID:1612 / breast cancer	ICGC;TCGA;COSMIC;IntOGen	TCGA-BH-A18T	-	-	-
P04114	APOB	Apolipoprotein B-100	4563	Y	1--27	Cytoplasm;Secreted	4431	NFTS	NetNGlyc_prediction / UniProt-Manual_assertion / string_search	-	-	++	4431	N	S	1	-	1/370|TCGA	benign	DOID:4159 / skin cancer	TCGA	TCGA-EB-A6QY	-	-	-
P04150	NR3C1	Glucocorticoid receptor	777	N	-	Cytoplasm;Nucleus	517	NKTI	NetNGlyc_prediction / string_search	-	-	++	519	T	P	1	-	1/95|ICGC	possibly damaging	DOID:5041 / esophageal cancer	ICGC	-	-	-	-
P04180	LCAT	Phosphatidylcholine-sterol acyltransferase	440	Y	1--24	Secreted	296	NYTG	UniProt-PubMed:16335952;PubMed:7613477 / NetNGlyc_prediction / string_search	-	-	+	298	T	A	1	-	1/316|IntOGen;1|COSMIC	probably damaging	DOID:2394 / ovarian cancer	COSMIC;IntOGen	-	21720365	Lecithin:cholesterol acyltransferase deficiency	11423760
P04196	HRG	Histidine-rich glycoprotein	525	Y	1--18	Secreted	202	NCPR	HPRD 9.0	Cystatin 2.	-	N/A	204	P	L	1	-	1/370|TCGA;1/323|ICGC	benign	DOID:4159 / skin cancer	ICGC;TCGA	TCGA-D3-A2JG	-	-	-
P04196	HRG	Histidine-rich glycoprotein	525	Y	1--18	Secreted	63	NTTV	UniProt-PubMed:16335952;PubMed:19285951 / NetNGlyc_prediction / string_search	-	-	++	65	T	N	1	-	1|COSMIC;1/248|TCGA	probably damaging	DOID:363 / uterine cancer	TCGA;COSMIC	TCGA-AX-A05Z	-	-	-
P04201	MAS1	Proto-oncogene Mas	325	N	-	Membrane	5	NVTS	UniProt-Manual_assertion / NetNGlyc_prediction / string_search	-	-	+++	5	N	K	1	-	1|COSMIC;1/665|IntOGen	probably damaging	DOID:1324 / lung cancer	COSMIC;IntOGen	-	-	-	-
P04216	THY1	Thy-1 membrane glycoprotein	161	Y	1--19	Membrane	139	NTSW	UniProt-Manual_assertion / NetNGlyc_prediction / string_search	-	-	+	141	S	L	1	-	1|COSMIC	-	DOID:4159 / skin cancer	COSMIC	-	22842228	-	-
P04216	THY1	Thy-1 membrane glycoprotein	161	Y	1--19	Membrane	79	NFTS	UniProt-Manual_assertion / NetNGlyc_prediction / string_search	Ig-like V-type.	-	++	81	T	A	1	-	1/508|TCGA	benign	DOID:11934 / head and neck cancer	TCGA	TCGA-F7-A624	-	-	-
P04259	KRT6B	Keratin, type II cytoskeletal 6B	564	N	-	-	141	NQSL	NetNGlyc_prediction / string_search	-	-	+	143	S	N	1	-	1/411|ICGC;1|COSMIC	benign	DOID:1781 / thyroid cancer	ICGC;COSMIC	-	-	-	-
P04275	VWF	von Willebrand factor	2813	Y	1--22	Secreted	1231	NLTC	UniProt-Manual_assertion / NetNGlyc_prediction / string_search	-	-	+	1231	N	T	1	0.0037	1/508|TCGA	benign	DOID:11934 / head and neck cancer	TCGA	TCGA-CX-7086	-	Von Willebrand disease 1	17190853
P04275	VWF	von Willebrand factor	2813	Y	1--22	Secreted	2546	NVSC	UniProt-PubMed:19159218 / string_search	-	-	-	2548	S	C	1	-	1|COSMIC;1/130|TCGA;1/233|ICGC	probably damaging	DOID:11054 / urinary bladder cancer	ICGC;TCGA;COSMIC	TCGA-GV-A40E	-	-	-
P04275	VWF	von Willebrand factor	2813	Y	1--22	Secreted	666	NLTC	UniProt-Manual_assertion / NetNGlyc_prediction / string_search	-	-	+	668	T	P	1	-	2|COSMIC;2/411|ICGC	probably damaging	DOID:1781 / thyroid cancer	ICGC;COSMIC	-	-	-	-
P04275	VWF	von Willebrand factor	2813	Y	1--22	Secreted	857	NCTD	UniProt-Manual_assertion / NetNGlyc_prediction / string_search	-	-	+	859	T	A	1	-	1/202|TCGA	possibly damaging	DOID:3571 / liver cancer	TCGA	TCGA-UB-A7MB	-	-	-
P04406	GAPDH	Glyceraldehyde-3-phosphate dehydrogenase	335	N	-	Cytoplasm;Membrane;Nucleus	239	NVSV	NetNGlyc_prediction / string_search	-	-	+	239	N	K	1	-	1|COSMIC	possibly damaging	DOID:1319 / brain cancer	COSMIC	-	22820256	-	-
P04626	ERBB2	Receptor tyrosine-protein kinase erbB-2	1255	Y	1--22	Cytoplasm;Membrane;Nucleus	571	NGSV	UniProt-PubMed:20696930 / NetNGlyc_prediction / string_search	-	-	++	573	S	L	1	-	1|COSMIC;1/130|TCGA;1/98|IntOGen	possibly damaging	DOID:11054 / urinary bladder cancer	TCGA;COSMIC;IntOGen	TCGA-BT-A20T	-	-	-
P04629	NTRK1	High affinity nerve growth factor receptor	796	Y	1--32	Membrane	262	NVTC	UniProt-PubMed:17196528 / NetNGlyc_prediction / string_search	-	-	+	264	T	M	1	-	1/316|IntOGen;1|COSMIC	probably damaging	DOID:2394 / ovarian cancer	COSMIC;IntOGen	-	21720365	-	-
P04629	NTRK1	High affinity nerve growth factor receptor	796	Y	1--32	Membrane	281	NVSF	UniProt-PubMed:17196528 / NetNGlyc_prediction / string_search	-	-	+	283	S	Y	1	-	1/57|TCGA	probably damaging	DOID:363 / uterine cancer	TCGA	TCGA-NF-A5CP	-	-	-
P04629	NTRK1	High affinity nerve growth factor receptor	796	Y	1--32	Membrane	318	NGSV	UniProt-Manual_assertion / NetNGlyc_prediction / string_search	-	-	+	318	N	S	1	-	1/508|TCGA;1/375|IntOGen	probably damaging	DOID:0060119 / pharynx cancer;DOID:11934 / head and neck cancer	TCGA;IntOGen	TCGA-CR-7377	-	-	-
P04629	NTRK1	High affinity nerve growth factor receptor	796	Y	1--32	Membrane	318	NGSV	UniProt-Manual_assertion / NetNGlyc_prediction / string_search	-	-	+	320	S	F	1	-	1|COSMIC	benign	DOID:4159 / skin cancer	COSMIC	-	22842228	-	-
P04629	NTRK1	High affinity nerve growth factor receptor	796	Y	1--32	Membrane	338	NETV	UniProt-Manual_assertion / NetNGlyc_prediction / string_search	-	-	++	340	T	I	1	-	1/370|TCGA;1/323|ICGC	probably damaging	DOID:4159 / skin cancer	ICGC;TCGA	TCGA-EE-A3AD	-	-	-
P04632	CAPNS1	Calpain small subunit 1	268	N	-	Cytoplasm;Membrane	93	NESE	NetNGlyc_prediction / string_search	-	-	+	93	N	S	1	-	1|COSMIC;1/289|ICGC	benign	DOID:1324 / lung cancer	ICGC;COSMIC	-	-	-	-
P04637	TP53	Cellular tumor antigen p53	393	N	-	Cytoplasm;Nucleus	239	NSSC	string_search	-	-	-	239	N	D	1	-	1|COSMIC;1|COSMIC;1|COSMIC;1|COSMIC;2|COSMIC;1/264|ICGC;1|COSMIC;1|COSMIC;1|COSMIC;1/248|TCGA;1|COSMIC;1|COSMIC;1|COSMIC;1/261|TCGA;1/230|IntOGen;2|COSMIC;1|COSMIC;1|COSMIC;1|COSMIC;1|COSMIC;1|COSMIC;1|COSMIC;1|COSMIC;2|COSMIC;2/508|TCGA;1/66|TCGA;1|COSMIC;1|COSMIC;1|COSMIC;1|COSMIC;1|COSMIC;2|COSMIC;1|COSMIC;1/208|ICGC;2|COSMIC;10|COSMIC	probably damaging	DOID:1612 / breast cancer;DOID:3571 / liver cancer;DOID:1324 / lung cancer;DOID:3070 / malignant glioma;DOID:2531 / hematologic cancer;DOID:4606 / bile duct cancer;DOID:363 / uterine cancer;DOID:2394 / ovarian cancer;DOID:10283 / prostate cancer;DOID:5041 / esophageal cancer;DOID:10534 / stomach cancer;DOID:219 / colon cancer;DOID:263 / kidney cancer;DOID:11934 / head and neck cancer;DOID:1993 / …	ICGC;TCGA;COSMIC;IntOGen	TCGA-F7-A624;TCGA-HI-7171;TCGA-BS-A0U9;TCGA-KN-8423;TCGA-MT-A51W	21288114;17285122;15778432;10653866;12807758;7909871;8119770;8934544;8044781;15161705;1333465;10850436;23091298;17388661;20668451;15499621;7620944;12890146;22844452;8317886;10846560;9354678;10674608;11301359;16183105;15564288;23780408;10738270	-	-
P04637	TP53	Cellular tumor antigen p53	393	N	-	Cytoplasm;Nucleus	239	NSSC	string_search	-	-	-	239	N	I	1	-	1|COSMIC	probably damaging	DOID:11054 / urinary bladder cancer	COSMIC	-	22493262	-	-
P04637	TP53	Cellular tumor antigen p53	393	N	-	Cytoplasm;Nucleus	239	NSSC	string_search	-	-	-	239	N	K	2	-	2|COSMIC;1|COSMIC;1|COSMIC;1|COSMIC;1|COSMIC;1|COSMIC	probably damaging	DOID:8618 / oral cavity cancer;DOID:3571 / liver cancer;DOID:3070 / malignant glioma;DOID:263 / kidney cancer;DOID:11054 / urinary bladder cancer	COSMIC	-	9376195;22470196;10743047;12509970;17031656;8407553	-	-
P04637	TP53	Cellular tumor antigen p53	393	N	-	Cytoplasm;Nucleus	239	NSSC	string_search	-	-	-	239	N	S	1	-	1/665|IntOGen;1/216|ICGC;1/181|ICGC;1|COSMIC;1/57|TCGA;1/217|TCGA;1/417|IntOGen;1/248|TCGA;2|COSMIC;1|COSMIC;1/202|TCGA;1|COSMIC;1|COSMIC;1/50|ICGC;1|COSMIC;1|COSMIC;1|COSMIC;1|COSMIC;1/451|TCGA;1/1148|IntOGen;1|COSMIC;1|COSMIC;1/316|IntOGen;1|COSMIC;1|COSMIC;1|COSMIC;1|COSMIC;1|COSMIC;1|COSMIC;1|COSMIC;4|COSMIC;1/230|IntOGen	probably damaging	DOID:1612 / breast cancer;DOID:219 / colon cancer;DOID:1324 / lung cancer;DOID:201 / connective tissue cancer;DOID:2531 / hematologic cancer;DOID:363 / uterine cancer;DOID:2394 / ovarian cancer;DOID:5041 / esophageal cancer;DOID:3070 / malignant glioma;DOID:10534 / stomach cancer;DOID:3571 / liver cancer;DOID:263 / kidney cancer;DOID:8618 / oral cavity cancer;DOID:1993 / rectum cancer;DOID:11054 …	ICGC;TCGA;COSMIC;IntOGen	TCGA-BC-A3KG;TCGA-N7-A4Y8;TCGA-CJ-5677;TCGA-D1-A16N;TCGA-CM-4750	10671690;15499621;8387391;21720365;11494027;8044781;2040694;7707106;1736012;10753186;16818615;11837710;8916968;15057748;11391594;24292195;15564288	-	-
P04637	TP53	Cellular tumor antigen p53	393	N	-	Cytoplasm;Nucleus	239	NSSC	string_search	-	-	-	239	N	T	1	-	1|COSMIC;1|COSMIC;1|COSMIC;1|COSMIC;1|COSMIC;1|COSMIC	probably damaging	DOID:8618 / oral cavity cancer;DOID:1612 / breast cancer;DOID:3571 / liver cancer;DOID:1324 / lung cancer;DOID:2531 / hematologic cancer	COSMIC	-	24127483;8102535;10225439;9846966;23243274;17531558	-	-
P04637	TP53	Cellular tumor antigen p53	393	N	-	Cytoplasm;Nucleus	239	NSSC	string_search	-	-	-	239	N	Y	1	-	1|COSMIC;2|COSMIC;2|COSMIC;1|COSMIC	probably damaging	DOID:2394 / ovarian cancer;DOID:1993 / rectum cancer;DOID:219 / colon cancer;DOID:10283 / prostate cancer	COSMIC	-	10918210;17692090;12115559;9230279;9823556	-	-
P04637	TP53	Cellular tumor antigen p53	393	N	-	Cytoplasm;Nucleus	239	NSSC	string_search	-	-	-	241	S	A	1	-	1|COSMIC;1|COSMIC;1|COSMIC;1|COSMIC;1|COSMIC;1|COSMIC;1|COSMIC;1|COSMIC;1|COSMIC;1|COSMIC	probably damaging	DOID:1612 / breast cancer;DOID:219 / colon cancer;DOID:1324 / lung cancer;DOID:3070 / malignant glioma;DOID:2531 / hematologic cancer;DOID:363 / uterine cancer;DOID:2394 / ovarian cancer;DOID:1319 / brain cancer	COSMIC	-	24127483;10706127;9367066;14745729;22844452;17473653;9635683;16322298	-	-
P04637	TP53	Cellular tumor antigen p53	393	N	-	Cytoplasm;Nucleus	239	NSSC	string_search	-	-	-	241	S	C	1	-	1/168|TCGA;1|COSMIC;3|COSMIC;1/1071|ICGC;1|COSMIC;1|COSMIC;1/1148|IntOGen;1/230|IntOGen;1/95|ICGC;2|COSMIC;1|COSMIC;1|COSMIC;1/451|TCGA;1|COSMIC;1/417|IntOGen;1/977|TCGA;1|COSMIC;1|COSMIC;1|COSMIC;1/156|ICGC;1|COSMIC;1/508|TCGA;1|COSMIC;1|COSMIC;1|COSMIC;1|COSMIC;1/248|TCGA;1|COSMIC;3|COSMIC;1|COSMIC;1|COSMIC;4|COSMIC	probably damaging	DOID:1612 / breast cancer;DOID:1324 / lung cancer;DOID:11934 / head and neck cancer;DOID:2531 / hematologic cancer;DOID:363 / uterine cancer;DOID:2394 / ovarian cancer;DOID:5041 / esophageal cancer;DOID:10534 / stomach cancer;DOID:263 / kidney cancer;DOID:11054 / urinary bladder cancer	ICGC;TCGA;COSMIC;IntOGen	TCGA-BH-A0WA;TCGA-IQ-A61G;TCGA-CZ-4865;TCGA-EO-A1Y8;TCGA-A4-A57E	15064998;20404136;16174251;11301359;15837541;10690522;11389059;2024123;11079169;8731915;9792155;15915369;12144684;23349305;10951339;23168708;21552959;8934544;15564288	-	-
P04637	TP53	Cellular tumor antigen p53	393	N	-	Cytoplasm;Nucleus	239	NSSC	string_search	-	-	-	241	S	F	1	-	1|COSMIC;3/370|TCGA;1/665|IntOGen;1|COSMIC;3|COSMIC;3|COSMIC;3/181|ICGC;1|COSMIC;1/230|IntOGen;1|COSMIC;1|COSMIC;8|COSMIC;2|COSMIC;1/95|ICGC;1|COSMIC;1/1148|IntOGen;2|COSMIC;1|COSMIC;1|COSMIC;1|COSMIC;1|COSMIC;1|COSMIC;1|COSMIC;1|COSMIC;1|COSMIC;1|COSMIC;1|COSMIC;2|COSMIC;1|COSMIC;1/130|TCGA;1/504|ICGC;1|COSMIC;2|COSMIC;1|COSMIC;1|COSMIC;3|COSMIC;1|COSMIC;1|COSMIC;1/66|TCGA;1|COSMIC;1|COSMIC;1/23…	probably damaging	DOID:1612 / breast cancer;DOID:219 / colon cancer;DOID:1324 / lung cancer;DOID:3070 / malignant glioma;DOID:2531 / hematologic cancer;DOID:4606 / bile duct cancer;DOID:4159 / skin cancer;DOID:2394 / ovarian cancer;DOID:5041 / esophageal cancer;DOID:1793 / pancreatic cancer;DOID:363 / uterine cancer;DOID:10534 / stomach cancer;DOID:3571 / liver cancer;DOID:263 / kidney cancer;DOID:1319 / brain can…	ClinVar;ICGC;TCGA;COSMIC;IntOGen	TCGA-FD-A3SJ;TCGA-FS-A1ZW;TCGA-EE-A3J7;TCGA-KL-8337;TCGA-FI-A2F8;TCGA-EE-A3AD;TCGA-IB-A5SP	7997263;8956789;11159175;11282486;10948316;8028358;7651727;24667986;15802015;21533174;9622088;15221786;15305417;8934544;7981076;9264274;10091733;9635683;11078762;10697269;7715016;9649138;7946294;24121792;17388661;8631591;15915369;22877736;17523278;11389059;11244334;8033152;22923510;21252315;11801555;11079169;9000573;21720365;18772397;22817889;7767983;8317886;14688025;21512767;23856246;11051241;11…	Sarcoma	1565143
P04637	TP53	Cellular tumor antigen p53	393	N	-	Cytoplasm;Nucleus	239	NSSC	string_search	-	-	-	241	S	P	1	-	1/44|ICGC;1/95|ICGC;1|COSMIC;1|COSMIC;1/248|TCGA;1/230|IntOGen;1|COSMIC;1|COSMIC;1|COSMIC	probably damaging	DOID:4159 / skin cancer;DOID:363 / uterine cancer;DOID:5041 / esophageal cancer;DOID:2531 / hematologic cancer;DOID:11054 / urinary bladder cancer	ICGC;TCGA;COSMIC;IntOGen	TCGA-D1-A16Y	15499621;8912828;9354678	-	-
P04637	TP53	Cellular tumor antigen p53	393	N	-	Cytoplasm;Nucleus	239	NSSC	string_search	-	-	-	241	S	Y	1	-	1/105|ICGC;3/57|TCGA;1/279|ICGC;1/50|ICGC;1|COSMIC;1|COSMIC;1|COSMIC;1|COSMIC;1|COSMIC;1/289|TCGA;2|COSMIC;1|COSMIC;1|COSMIC;1|COSMIC;1/316|IntOGen;1|COSMIC	probably damaging	DOID:1612 / breast cancer;DOID:219 / colon cancer;DOID:2531 / hematologic cancer;DOID:363 / uterine cancer;DOID:2394 / ovarian cancer;DOID:10534 / stomach cancer;DOID:263 / kidney cancer;DOID:8618 / oral cavity cancer;DOID:1319 / brain cancer;DOID:1993 / rectum cancer;DOID:11054 / urinary bladder cancer	ICGC;TCGA;COSMIC;IntOGen	TCGA-QN-A5NN;TCGA-DB-A4XE;TCGA-N5-A4RT;TCGA-ND-A4W6	8824725;21720365;21901162;7728762;10492244;22895193;17285122;24292195;10706127	Li-Fraumeni syndrome	23259501
P04637	TP53	Cellular tumor antigen p53	393	N	-	Cytoplasm;Nucleus	310	NNTS	NetNGlyc_prediction / string_search	-	-	+	310	N	D	1	-	1|COSMIC;2|COSMIC	benign	DOID:1993 / rectum cancer;DOID:219 / colon cancer	COSMIC	-	21901162	-	-
P04637	TP53	Cellular tumor antigen p53	393	N	-	Cytoplasm;Nucleus	310	NNTS	NetNGlyc_prediction / string_search	-	-	+	310	N	H	1	-	1|COSMIC;1/289|ICGC	possibly damaging	DOID:1324 / lung cancer	ICGC;COSMIC	-	-	-	-
P04637	TP53	Cellular tumor antigen p53	393	N	-	Cytoplasm;Nucleus	310	NNTS	NetNGlyc_prediction / string_search	-	-	+	310	N	T	1	-	2|COSMIC	benign	DOID:8618 / oral cavity cancer	COSMIC	-	10225439	-	-
P04637	TP53	Cellular tumor antigen p53	393	N	-	Cytoplasm;Nucleus	311	NTSS	NetNGlyc_prediction / string_search	-	-	+	311	N	D	1	-	1|COSMIC	benign	DOID:1993 / rectum cancer	COSMIC	-	-	-	-
P04637	TP53	Cellular tumor antigen p53	393	N	-	Cytoplasm;Nucleus	311	NTSS	NetNGlyc_prediction / string_search	-	-	+	311	N	H	1	-	1|COSMIC	benign	DOID:8618 / oral cavity cancer	COSMIC	-	14719105	-	-
P04637	TP53	Cellular tumor antigen p53	393	N	-	Cytoplasm;Nucleus	311	NTSS	NetNGlyc_prediction / string_search	-	-	+	311	N	K	1	-	1|COSMIC	benign	DOID:2394 / ovarian cancer	COSMIC	-	16183105	-	-
P04637	TP53	Cellular tumor antigen p53	393	N	-	Cytoplasm;Nucleus	310	NNTS	NetNGlyc_prediction / string_search	-	-	+	312	T	A	1	-	1|COSMIC	benign	DOID:219 / colon cancer	COSMIC	-	17259658	-	-
P04637	TP53	Cellular tumor antigen p53	393	N	-	Cytoplasm;Nucleus	310	NNTS	NetNGlyc_prediction / string_search	-	-	+	312	T	I	1	-	1|COSMIC	possibly damaging	DOID:11054 / urinary bladder cancer	COSMIC	-	16061860	-	-
P04637	TP53	Cellular tumor antigen p53	393	N	-	Cytoplasm;Nucleus	311	NTSS	NetNGlyc_prediction / string_search	-	-	+	313	S	C	1	-	1|COSMIC	probably damaging	DOID:1324 / lung cancer	COSMIC	-	10582680	-	-
P04637	TP53	Cellular tumor antigen p53	393	N	-	Cytoplasm;Nucleus	311	NTSS	NetNGlyc_prediction / string_search	-	-	+	313	S	G	1	-	1|COSMIC	benign	DOID:219 / colon cancer	COSMIC	-	-	-	-
P04637	TP53	Cellular tumor antigen p53	393	N	-	Cytoplasm;Nucleus	311	NTSS	NetNGlyc_prediction / string_search	-	-	+	313	S	N	1	-	1|COSMIC	benign	DOID:3070 / malignant glioma	COSMIC	-	8674005	-	-
P04839	CYBB	Cytochrome b-245 heavy chain	570	N	-	Membrane	132	NNSD	UniProt-PubMed:19159218 / NetNGlyc_prediction / string_search	-	-	++	134	S	F	1	-	1/370|TCGA	possibly damaging	DOID:4159 / skin cancer	TCGA	TCGA-GN-A4U8	-	-	-
P04921	GYPC	Glycophorin-C	128	N	-	Membrane	8	NSTA	UniProt-PubMed:7106126 / NetNGlyc_prediction / string_search	-	-	++	10	T	M	1	-	1/289|TCGA;1|COSMIC;1/216|ICGC;1/217|TCGA;1/289|ICGC	probably damaging	DOID:10534 / stomach cancer;DOID:219 / colon cancer	ICGC;TCGA;COSMIC	TCGA-CD-8524;TCGA-AD-6889	-	-	-
P05000	IFNW1	Interferon omega-1	195	Y	1--21	Secreted	101	NMTL	UniProt-PubMed:1693148 / NetNGlyc_prediction / string_search	-	-	+	101	N	K	1	-	1|COSMIC	probably damaging	DOID:1324 / lung cancer	COSMIC	-	22980975	-	-
P05023	ATP1A1	Sodium/potassium-transporting ATPase subunit alpha-1	1023	N	-	Membrane	405	NQSG	string_search	-	-	-	405	N	T	1	-	1/202|TCGA	benign	DOID:3571 / liver cancer	TCGA	TCGA-DD-A1EA	-	-	-
P05026	ATP1B1	Sodium/potassium-transporting ATPase subunit beta-1	303	N	-	Membrane	265	NLTM	UniProt-PubMed:12754519;PubMed:19159218;PubMed:19349973 / string_search	-	-	-	265	N	S	1	-	1/198|TCGA	probably damaging	DOID:4362 / cervical cancer	TCGA	TCGA-EA-A439	-	-	-
P05067	APP	Amyloid beta A4 protein	770	Y	1--17	Membrane	571	NYSD	UniProt-Manual_assertion / NetNGlyc_prediction / string_search	-	-	++	571	N	K	1	-	1|COSMIC;1/248|TCGA	probably damaging	DOID:363 / uterine cancer	TCGA;COSMIC	TCGA-AX-A05Z	-	-	-
P05093	CYP17A1	Steroid 17-alpha-hydroxylase/17,20 lyase	508	N	-	Membrane	208	NLSK	NetNGlyc_prediction / string_search	-	-	++	210	S	I	1	-	1/147|TCGA	possibly damaging	DOID:1793 / pancreatic cancer	TCGA	TCGA-IB-7651	-	-	-
P05106	ITGB3	Integrin beta-3	788	Y	1--26	Membrane	346	NYSE	UniProt-PubMed:11546839 / NetNGlyc_prediction / string_search	VWFA.	-	++	348	S	N	1	-	1|COSMIC;1/248|TCGA	probably damaging	DOID:363 / uterine cancer	TCGA;COSMIC	TCGA-AP-A059	-	-	-
P05107	ITGB2	Integrin beta-2	769	Y	1--22	Membrane	213	NSNQ	UniProt-PubMed:19349973	VWFA.	-	N/A	213	N	S	1	-	1|COSMIC;1/289|ICGC	possibly damaging	DOID:1324 / lung cancer	ICGC;COSMIC	-	-	-	-
P05107	ITGB2	Integrin beta-2	769	Y	1--22	Membrane	501	NNSI	UniProt-Manual_assertion / NetNGlyc_prediction / string_search	-	-	+	503	S	F	1	-	1/370|TCGA;1/323|ICGC	probably damaging	DOID:4159 / skin cancer	ICGC;TCGA	TCGA-EE-A2MG	-	-	-
P05108	CYP11A1	Cholesterol side-chain cleavage enzyme, mitochondrial	521	N	-	Membrane	319	NVTE	NetNGlyc_prediction / string_search	-	-	++	319	N	H	1	-	1/230|IntOGen;1|COSMIC;1/248|TCGA	probably damaging	DOID:363 / uterine cancer	TCGA;COSMIC;IntOGen	TCGA-AP-A05P	-	-	-
P05121	SERPINE1	Plasminogen activator inhibitor 1	402	Y	1--23	Secreted	232	NYTE	UniProt-Manual_assertion / NetNGlyc_prediction / string_search	-	-	++	232	N	S	1	0.0032	1|COSMIC;1/248|TCGA	probably damaging	DOID:363 / uterine cancer	TCGA;COSMIC	TCGA-AP-A0LI	-	-	-
P05129	PRKCG	Protein kinase C gamma type	697	N	-	Cytoplasm;Membrane	206	NLTK	NetNGlyc_prediction / string_search	-	-	++	206	N	S	1	-	3/504|ICGC;1|COSMIC	benign	DOID:1793 / pancreatic cancer	ICGC;COSMIC	-	-	-	-
P05129	PRKCG	Protein kinase C gamma type	697	N	-	Cytoplasm;Membrane	206	NLTK	NetNGlyc_prediction / string_search	-	-	++	208	T	A	1	-	2|COSMIC;3|COSMIC	benign	DOID:1993 / rectum cancer;DOID:219 / colon cancer	COSMIC	-	-	-	-
P05154	SERPINA5	Plasma serine protease inhibitor	406	Y	1--19	Secreted	262	NATA	UniProt-PubMed:12575940;PubMed:16335952;PubMed:18467335 / NetNGlyc_prediction / string_search	-	-	+	264	T	M	1	-	1|COSMIC;1/665|IntOGen;1/264|ICGC	probably damaging	DOID:10283 / prostate cancer;DOID:1324 / lung cancer	ICGC;COSMIC;IntOGen	-	22941189	-	-
P05154	SERPINA5	Plasma serine protease inhibitor	406	Y	1--19	Secreted	338	NHSN	UniProt-PubMed:16335952;PubMed:18467335 / NetNGlyc_prediction / string_search	-	-	+	338	N	D	1	-	1|COSMIC	benign	DOID:1324 / lung cancer	COSMIC	-	22980975	-	-
P05162	LGALS2	Galectin-2	132	N	-	-	124	NMSS	NetNGlyc_prediction / string_search	Galectin.	STRAND	+	126	S	F	1	-	1/370|TCGA;1/323|ICGC	probably damaging	DOID:4159 / skin cancer	ICGC;TCGA	TCGA-EE-A2MS	-	-	-
P05164	MPO	Myeloperoxidase	745	Y	1--48	-	355	NMSN	UniProt-PubMed:19159218;PubMed:20332087 / NetNGlyc_prediction / string_search	-	-	+	357	S	F	1	-	1/50|ICGC;1|COSMIC	possibly damaging	DOID:8618 / oral cavity cancer	ICGC;COSMIC	-	24292195	-	-
P05165	PCCA	Propionyl-CoA carboxylase alpha chain, mitochondrial	728	N	-	-	591	NVTS	NetNGlyc_prediction / string_search	-	-	++	593	T	I	1	-	1/289|TCGA;1/289|ICGC	benign	DOID:10534 / stomach cancer	ICGC;TCGA	TCGA-CG-5733	-	-	-
P05387	RPLP2	60S acidic ribosomal protein P2	115	N	-	-	15	NSSP	string_search	-	-	---	17	S	F	1	-	1/370|TCGA	-	DOID:4159 / skin cancer	TCGA	TCGA-D3-A51G	-	-	-
P05388	RPLP0	60S acidic ribosomal protein P0	317	N	-	Cytoplasm;Nucleus	179	NISP	string_search	-	-	---	181	S	F	1	-	1/323|ICGC;1/370|TCGA	benign	DOID:4159 / skin cancer	ICGC;TCGA	TCGA-EE-A2MR	-	-	-
P05412	JUN	Transcription factor AP-1	331	N	-	Nucleus	15	NASF	NetNGlyc_prediction / string_search	-	-	+	17	S	L	1	-	1/404|TCGA;1/411|ICGC	possibly damaging	DOID:1781 / thyroid cancer	ICGC;TCGA	TCGA-ET-A2MY	-	-	-
P05549	TFAP2A	Transcription factor AP-2-alpha	437	N	-	Nucleus	245	NASL	NetNGlyc_prediction / string_search	-	-	+	247	S	L	1	-	1/198|TCGA	-	DOID:4362 / cervical cancer	TCGA	TCGA-C5-A1MN	-	Branchio-oculo-facial syndrome	21204207
P05556	ITGB1	Integrin beta-1	798	Y	1--20	Membrane	403	NGVN	UniProt-PubMed:19349973	-	-	N/A	403	N	D	1	-	2|COSMIC	probably damaging	DOID:219 / colon cancer	COSMIC	-	-	-	-
P05556	ITGB1	Integrin beta-1	798	Y	1--20	Membrane	97	NRSK	UniProt-Manual_assertion / NetNGlyc_prediction / string_search	-	-	+	97	N	S	1	-	1|COSMIC	benign	DOID:10283 / prostate cancer	COSMIC	-	22722839	-	-
P05556	ITGB1	Integrin beta-1	798	Y	1--20	Membrane	97	NRSK	UniProt-Manual_assertion / NetNGlyc_prediction / string_search	-	-	+	99	S	N	1	-	1/66|TCGA	benign	DOID:263 / kidney cancer	TCGA	TCGA-KN-8426	-	-	-
P05813	CRYBA1	Beta-crystallin A3	215	N	-	-	54	NVSE	NetNGlyc_prediction / string_search	-	-	++	56	S	F	1	-	1|COSMIC;1/50|ICGC	possibly damaging	DOID:8618 / oral cavity cancer	ICGC;COSMIC	-	24292195	-	-
P05981	HPN	Serine protease hepsin	417	N	-	Membrane	112	NGTS	UniProt-PubMed:19159218 / NetNGlyc_prediction / string_search	-	-	++	114	T	M	1	-	1|COSMIC;1/217|TCGA;1/216|ICGC	probably damaging	DOID:219 / colon cancer	ICGC;TCGA;COSMIC	TCGA-AA-3489	-	-	-
P05997	COL5A2	Collagen alpha-2(V) chain	1499	Y	1--26	Secreted	1262	NKTD	UniProt-Manual_assertion / string_search	-	-	-	1262	N	I	1	-	1|COSMIC	possibly damaging	DOID:5041 / esophageal cancer	COSMIC	-	23525077	-	-
P06126	CD1A	T-cell surface glycoprotein CD1a	327	Y	1--16	Membrane	60	NSST	UniProt-Manual_assertion / NetNGlyc_prediction / string_search	-	-	+	60	N	S	1	-	1/508|TCGA	benign	DOID:11934 / head and neck cancer	TCGA	TCGA-C9-A47Z	-	-	-
P06127	CD5	T-cell surface glycoprotein CD5	495	Y	1--24	Membrane	481	NSSD	NetNGlyc_prediction / string_search	-	-	+	483	S	F	1	-	1/323|ICGC;1/370|TCGA	probably damaging	DOID:4159 / skin cancer	ICGC;TCGA	TCGA-IH-A3EA	-	-	-
P06213	INSR	Insulin receptor	1382	Y	1--27	Membrane	1060	NESA	string_search	Protein kinase.	-	-	1062	S	P	1	-	1/57|TCGA	probably damaging	DOID:363 / uterine cancer	TCGA	TCGA-ND-A4WC	-	-	-
P06213	INSR	Insulin receptor	1382	Y	1--27	Membrane	933	NGSW	UniProt-Manual_assertion / NetNGlyc_prediction / string_search	-	-	+	933	N	Y	1	-	1|COSMIC	possibly damaging	DOID:1324 / lung cancer	COSMIC	-	-	-	-
P06276	BCHE	Cholinesterase	602	Y	1--28	Secreted	134	NATV	UniProt-PubMed:12869558;PubMed:15667209;PubMed:17355286;PubMed:17768338;PubMed:18203274;PubMed:18975951;PubMed:19159218;PubMed:19368529;PubMed:23679855 / NetNGlyc_prediction / string_search	-	-	+	136	T	I	1	-	1|COSMIC;1/208|ICGC	probably damaging	DOID:3571 / liver cancer	ICGC;COSMIC	-	-	-	-
P06276	BCHE	Cholinesterase	602	Y	1--28	Secreted	269	NRTL	UniProt-PubMed:12869558;PubMed:15667209;PubMed:17355286;PubMed:18203274;PubMed:19368529;PubMed:23679855 / NetNGlyc_prediction / string_search	-	-	+++	271	T	M	1	0.0005	1|COSMIC	possibly damaging	DOID:5672 / large intestine cancer	COSMIC	-	-	Butyrylcholinesterase variant	1415224
P06276	BCHE	Cholinesterase	602	Y	1--28	Secreted	483	NYTK	UniProt-PubMed:16335952;PubMed:18203274 / NetNGlyc_prediction / string_search	-	-	+++	485	T	A	1	-	1/289|TCGA;1/289|ICGC	possibly damaging	DOID:10534 / stomach cancer	ICGC;TCGA	TCGA-HU-A4GU	-	-	-
P06276	BCHE	Cholinesterase	602	Y	1--28	Secreted	514	NSTS	UniProt-PubMed:14760718;PubMed:16335952;PubMed:3542989 / NetNGlyc_prediction / string_search	-	-	+	516	T	I	1	-	1|COSMIC	benign	DOID:5041 / esophageal cancer	COSMIC	-	23525077	-	-
P06400	RB1	Retinoblastoma-associated protein	928	N	-	Nucleus	316	NLSK	NetNGlyc_prediction / string_search	-	-	++	316	N	Y	1	-	1/202|TCGA	possibly damaging	DOID:3571 / liver cancer	TCGA	TCGA-DD-A4NJ	-	-	-
P06400	RB1	Retinoblastoma-associated protein	928	N	-	Nucleus	472	NFSK	NetNGlyc_prediction / string_search	-	-	+	474	S	N	1	-	1|COSMIC	probably damaging	DOID:2174 / ocular cancer	COSMIC	-	14625809	-	-
P06401	PGR	Progesterone receptor	933	N	-	Cytoplasm;Membrane;Nucleus	664	NESQ	string_search	-	-	-	666	S	N	1	-	1|COSMIC;1|COSMIC	benign	DOID:4159 / skin cancer;DOID:219 / colon cancer	COSMIC	-	22842228	-	-
P06729	CD2	T-cell surface antigen CD2	351	Y	1--24	Membrane	16	NVSS	NetNGlyc_prediction / string_search	-	-	++	18	S	F	1	-	1|COSMIC	probably damaging	DOID:5041 / esophageal cancer	COSMIC	-	23525077	-	-
P06731	CEACAM5	Carcinoembryonic antigen-related cell adhesion molecule 5	702	Y	1--34	Membrane	104	NASL	UniProt-Manual_assertion / NetNGlyc_prediction / string_search	-	-	+	106	S	F	1	-	2/323|ICGC;2/370|TCGA	probably damaging	DOID:4159 / skin cancer	ICGC;TCGA	TCGA-D3-A3C6;TCGA-EE-A3AH	-	-	-
P06731	CEACAM5	Carcinoembryonic antigen-related cell adhesion molecule 5	702	Y	1--34	Membrane	182	NQSL	UniProt-Manual_assertion / NetNGlyc_prediction / string_search	-	-	+	184	S	N	1	-	1|COSMIC	probably damaging	DOID:4159 / skin cancer;DOID:1909 / melanoma	ClinVar;COSMIC	-	21499247	-	-
P06731	CEACAM5	Carcinoembryonic antigen-related cell adhesion molecule 5	702	Y	1--34	Membrane	292	NNSG	UniProt-Manual_assertion / NetNGlyc_prediction / string_search	-	-	+	292	N	S	1	-	1|COSMIC	possibly damaging	DOID:219 / colon cancer	COSMIC	-	22895193	-	-
P06731	CEACAM5	Carcinoembryonic antigen-related cell adhesion molecule 5	702	Y	1--34	Membrane	330	NNSN	UniProt-Manual_assertion / NetNGlyc_prediction / string_search	-	-	+	332	S	A	1	-	1/417|IntOGen;1/451|TCGA;1/404|ICGC;1|COSMIC	-	DOID:263 / kidney cancer	ICGC;TCGA;COSMIC;IntOGen	TCGA-B0-5075	-	-	-
P06731	CEACAM5	Carcinoembryonic antigen-related cell adhesion molecule 5	702	Y	1--34	Membrane	360	NQSL	UniProt-Manual_assertion / string_search	-	-	-	362	S	N	1	-	1/370|TCGA;1/323|ICGC	possibly damaging	DOID:4159 / skin cancer	ICGC;TCGA	TCGA-EE-A2GR	-	-	-
P06731	CEACAM5	Carcinoembryonic antigen-related cell adhesion molecule 5	702	Y	1--34	Membrane	375	NRTL	UniProt-Manual_assertion / NetNGlyc_prediction / string_search	-	-	++	377	T	N	1	-	1|COSMIC	-	DOID:263 / kidney cancer	COSMIC	-	-	-	-
P06731	CEACAM5	Carcinoembryonic antigen-related cell adhesion molecule 5	702	Y	1--34	Membrane	466	NITE	UniProt-Manual_assertion / NetNGlyc_prediction / string_search	-	-	++	466	N	S	1	-	1|COSMIC	benign	DOID:4159 / skin cancer;DOID:1909 / melanoma	ClinVar;COSMIC	-	21499247	-	-
P06731	CEACAM5	Carcinoembryonic antigen-related cell adhesion molecule 5	702	Y	1--34	Membrane	480	NNSA	UniProt-Manual_assertion / string_search	-	-	--	480	N	T	1	-	1|COSMIC;1/248|TCGA	possibly damaging	DOID:363 / uterine cancer	TCGA;COSMIC	TCGA-AX-A0IU	-	-	-
P06731	CEACAM5	Carcinoembryonic antigen-related cell adhesion molecule 5	702	Y	1--34	Membrane	553	NRTL	UniProt-Manual_assertion / NetNGlyc_prediction / string_search	-	-	++	555	T	A	1	-	1/370|TCGA;1/323|ICGC	-	DOID:4159 / skin cancer	ICGC;TCGA	TCGA-D9-A6EC	-	-	-
P06731	CEACAM5	Carcinoembryonic antigen-related cell adhesion molecule 5	702	Y	1--34	Membrane	612	NLSC	UniProt-Manual_assertion / NetNGlyc_prediction / string_search	Ig-like 7.	-	+	612	N	K	1	-	1/181|ICGC;1|COSMIC	benign	DOID:2394 / ovarian cancer	ICGC;COSMIC	-	-	-	-
P06731	CEACAM5	Carcinoembryonic antigen-related cell adhesion molecule 5	702	Y	1--34	Membrane	612	NLSC	UniProt-Manual_assertion / NetNGlyc_prediction / string_search	Ig-like 7.	-	+	614	S	P	1	-	1/75|ICGC	-	DOID:2531 / hematologic cancer	ICGC	-	-	-	-
P06731	CEACAM5	Carcinoembryonic antigen-related cell adhesion molecule 5	702	Y	1--34	Membrane	665	NNSI	UniProt-Manual_assertion / string_search	Ig-like 7.	-	---	667	S	P	1	-	1/370|TCGA;1/323|ICGC	-	DOID:4159 / skin cancer	ICGC;TCGA	TCGA-EE-A2GB	-	-	-
P06858	LPL	Lipoprotein lipase	475	Y	1--27	Membrane;Secreted	70	NHSS	UniProt-PubMed:18780401 / string_search	-	-	-	72	S	N	1	-	1/508|TCGA	benign	DOID:11934 / head and neck cancer	TCGA	TCGA-QK-A6VB	-	Dyslipidaemia, atherogenic	25897955
P06865	HEXA	Beta-hexosaminidase subunit alpha	529	Y	1--22	-	295	NNTY	UniProt-PubMed:1533633;PubMed:16698036;PubMed:19159218 / NetNGlyc_prediction / string_search	-	-	+	295	N	S	1	0.0005	1|COSMIC	possibly damaging	DOID:2394 / ovarian cancer	COSMIC	-	-	-	-
P06870	KLK1	Kallikrein-1	262	Y	1--18	-	108	NHTR	UniProt-PubMed:15651049;PubMed:3163150 / NetNGlyc_prediction / string_search	Peptidase S1.	-	++	109	H	P	1	-	1/370|TCGA;1/323|ICGC	possibly damaging	DOID:4159 / skin cancer	ICGC;TCGA	TCGA-EE-A2M5	-	-	-
P06870	KLK1	Kallikrein-1	262	Y	1--18	-	108	NHTR	UniProt-PubMed:15651049;PubMed:3163150 / NetNGlyc_prediction / string_search	Peptidase S1.	-	++	110	T	I	1	-	1/665|IntOGen;1|COSMIC	benign	DOID:1324 / lung cancer	COSMIC;IntOGen	-	-	-	-
P07202	TPO	Thyroid peroxidase	933	Y	1--18	Membrane	307	NLST	UniProt-Manual_assertion / NetNGlyc_prediction / string_search	-	-	++	309	S	Y	1	-	1/508|TCGA	probably damaging	DOID:11934 / head and neck cancer	TCGA	TCGA-CR-7402	-	-	-
P07202	TPO	Thyroid peroxidase	933	Y	1--18	Membrane	569	NSST	UniProt-Manual_assertion / string_search	-	-	-	569	N	H	1	-	1/230|IntOGen;1|COSMIC;1/248|TCGA	probably damaging	DOID:363 / uterine cancer	TCGA;COSMIC;IntOGen	TCGA-BS-A0TA	-	-	-
P07307	ASGR2	Asialoglycoprotein receptor 2	311	N	-	Membrane	305	NATG	UniProt-Manual_assertion / NetNGlyc_prediction / string_search	-	-	+	307	T	P	1	-	1/370|TCGA;1/323|ICGC	probably damaging	DOID:4159 / skin cancer	ICGC;TCGA	TCGA-D3-A2JF	-	-	-
P07333	CSF1R	Macrophage colony-stimulating factor 1 receptor	972	Y	1--19	Membrane	302	NLSS	UniProt-PubMed:16335952 / NetNGlyc_prediction / string_search	-	-	+	302	N	D	1	-	1|COSMIC;1|COSMIC	possibly damaging	DOID:1993 / rectum cancer;DOID:219 / colon cancer	COSMIC	-	-	-	-
P07333	CSF1R	Macrophage colony-stimulating factor 1 receptor	972	Y	1--19	Membrane	302	NLSS	UniProt-PubMed:16335952 / NetNGlyc_prediction / string_search	-	-	+	302	N	H	1	-	1/404|ICGC;1/417|IntOGen;1/451|TCGA;1|COSMIC	benign	DOID:263 / kidney cancer	ICGC;TCGA;COSMIC;IntOGen	TCGA-B2-4101	-	-	-
P07355	ANXA2	Annexin A2	339	N	-	Secreted	62	NRSN	NetNGlyc_prediction / string_search	-	-	++	64	S	I	1	-	1/216|ICGC;1/217|TCGA;1|COSMIC	probably damaging	DOID:219 / colon cancer	ICGC;TCGA;COSMIC	TCGA-AD-5900	-	-	-
P07358	C8B	Complement component C8 beta chain	591	Y	1--32	Secreted	101	NFSD	UniProt-Manual_assertion / NetNGlyc_prediction / string_search	-	-	+	101	N	D	1	-	1|COSMIC;1/216|ICGC;1/217|TCGA	benign	DOID:219 / colon cancer;DOID:5672 / large intestine cancer	ICGC;TCGA;COSMIC	TCGA-AA-3663	-	-	-
P07358	C8B	Complement component C8 beta chain	591	Y	1--32	Secreted	553	NWSS	string_search	TSP type-1 2.	-	---	553	N	S	1	-	1|COSMIC	benign	DOID:219 / colon cancer	COSMIC	-	23856246	-	-
P07384	CAPN1	Calpain-1 catalytic subunit	714	N	-	Cytoplasm;Membrane	199	NGSY	NetNGlyc_prediction / string_search	-	-	++	199	N	H	1	-	1/977|TCGA;1|COSMIC;1/1148|IntOGen;1/1071|ICGC	possibly damaging	DOID:1612 / breast cancer	ICGC;TCGA;COSMIC;IntOGen	TCGA-E2-A1LS	-	-	-
P07384	CAPN1	Calpain-1 catalytic subunit	714	N	-	Cytoplasm;Membrane	352	NLTP	string_search	-	STRAND	---	353	L	P	1	-	1|COSMIC	probably damaging	DOID:5041 / esophageal cancer	COSMIC	-	23525077	-	-
P07451	CA3	Carbonic anhydrase 3	260	N	-	Cytoplasm	27	NQSP	string_search	-	-	---	29	S	L	1	-	1|COSMIC	probably damaging	DOID:219 / colon cancer	COSMIC	-	22895193	-	-
P07510	CHRNG	Acetylcholine receptor subunit gamma	517	Y	1--22	Membrane	163	NCSL	UniProt-Manual_assertion / NetNGlyc_prediction / string_search	-	-	++	163	N	K	1	-	1/198|TCGA	probably damaging	DOID:4362 / cervical cancer	TCGA	TCGA-C5-A1ME	-	-	-
P07602	PSAP	Prosaposin	524	Y	1--16	Secreted	101	NMSA	UniProt-PROSITE-ProRule:PRU00415;PubMed:19159218;PubMed:19167329 / NetNGlyc_prediction / string_search	-	-	+	101	N	T	1	-	1/665|IntOGen	benign	DOID:1324 / lung cancer	IntOGen	-	-	-	-
P07602	PSAP	Prosaposin	524	Y	1--16	Secreted	101	NMSA	UniProt-PROSITE-ProRule:PRU00415;PubMed:19159218;PubMed:19167329 / NetNGlyc_prediction / string_search	-	-	+	103	S	A	1	-	1/508|TCGA;1/375|IntOGen	benign	DOID:0060119 / pharynx cancer;DOID:11934 / head and neck cancer	TCGA;IntOGen	TCGA-CV-7177	-	-	-
P07686	HEXB	Beta-hexosaminidase subunit beta	556	Y	1--42	-	190	NEST	UniProt-PubMed:11447134 / NetNGlyc_prediction / string_search	-	-	+	190	N	D	1	-	1|COSMIC;1/248|TCGA	possibly damaging	DOID:363 / uterine cancer	TCGA;COSMIC	TCGA-AX-A0J0	-	-	-
P07814	EPRS	Bifunctional glutamate/proline--tRNA ligase	1512	N	-	Cytoplasm	1247	NFSK	NetNGlyc_prediction / string_search	-	-	+	1247	N	S	1	-	1/208|ICGC;1|COSMIC	probably damaging	DOID:3571 / liver cancer	ICGC;COSMIC	-	-	-	-
P07814	EPRS	Bifunctional glutamate/proline--tRNA ligase	1512	N	-	Cytoplasm	1247	NFSK	NetNGlyc_prediction / string_search	-	-	+	1249	S	F	1	-	1|COSMIC	probably damaging	DOID:4159 / skin cancer	COSMIC	-	22842228	-	-
P07814	EPRS	Bifunctional glutamate/proline--tRNA ligase	1512	N	-	Cytoplasm	726	NETS	NetNGlyc_prediction / string_search	-	-	+	728	T	I	1	-	1|COSMIC;1/248|TCGA	benign	DOID:363 / uterine cancer	TCGA;COSMIC	TCGA-AP-A051	-	-	-
P07814	EPRS	Bifunctional glutamate/proline--tRNA ligase	1512	N	-	Cytoplasm	811	NISS	NetNGlyc_prediction / string_search	-	-	+	813	S	Y	1	-	1/80|ICGC;1|COSMIC;1/81|TCGA	possibly damaging	DOID:1993 / rectum cancer	ICGC;TCGA;COSMIC	TCGA-F5-6814	-	-	-
P07858	CTSB	Cathepsin B	339	Y	1--17	Secreted	192	NGSR	UniProt-PubMed:3463996 / NetNGlyc_prediction / string_search	-	-	++	194	S	C	1	-	1/1148|IntOGen;1|COSMIC;1/1071|ICGC	probably damaging	DOID:1612 / breast cancer	ICGC;COSMIC;IntOGen	-	22722201	-	-
P07858	CTSB	Cathepsin B	339	Y	1--17	Secreted	38	NTTW	string_search	-	-	-	38	N	T	1	-	1|COSMIC;1/451|TCGA;1/417|IntOGen;1/404|ICGC	benign	DOID:263 / kidney cancer	ICGC;TCGA;COSMIC;IntOGen	TCGA-CJ-4901	-	-	-
P07900	HSP90AA1	Heat shock protein HSP 90-alpha	732	N	-	Cytoplasm;Membrane	291	NKTK	NetNGlyc_prediction / string_search	-	-	++	291	N	S	1	-	1/248|TCGA;1|COSMIC	probably damaging	DOID:363 / uterine cancer	TCGA;COSMIC	TCGA-B5-A11E	-	-	-
P07911	UMOD	Uromodulin	640	Y	1--24	Membrane;Secreted	232	NGTH	UniProt-PubMed:22171320 / NetNGlyc_prediction / string_search	-	-	++	234	T	M	1	-	1/217|TCGA;1|COSMIC;1/216|ICGC	probably damaging	DOID:219 / colon cancer;DOID:5672 / large intestine cancer	ICGC;TCGA;COSMIC	TCGA-CM-5861	-	-	-
P07947	YES1	Tyrosine-protein kinase Yes	543	N	-	Cytoplasm;Membrane	53	NFSS	NetNGlyc_prediction / string_search	-	-	+	55	S	I	1	-	1/147|TCGA	benign	DOID:1793 / pancreatic cancer	TCGA	TCGA-IB-7651	-	-	-
P07949	RET	Proto-oncogene tyrosine-protein kinase receptor Ret	1114	Y	1--28	Membrane	1092	NDSV	NetNGlyc_prediction / string_search	-	-	+	1094	S	G	1	-	1|COSMIC	probably damaging	DOID:263 / kidney cancer	COSMIC	-	-	-	-
P07949	RET	Proto-oncogene tyrosine-protein kinase receptor Ret	1114	Y	1--28	Membrane	343	NGSF	UniProt-Manual_assertion / string_search	-	-	-	345	S	R	1	-	1|COSMIC	possibly damaging	DOID:1324 / lung cancer	COSMIC	-	22975805	-	-
P07949	RET	Proto-oncogene tyrosine-protein kinase receptor Ret	1114	Y	1--28	Membrane	361	NLSI	UniProt-Manual_assertion / NetNGlyc_prediction / string_search	-	-	++	361	N	I	1	-	1/291|TCGA;1/268|ICGC;1|COSMIC;1/492|IntOGen	possibly damaging	DOID:1319 / brain cancer;DOID:3070 / malignant glioma	ICGC;TCGA;COSMIC;IntOGen	TCGA-19-1390	-	-	-
P07949	RET	Proto-oncogene tyrosine-protein kinase receptor Ret	1114	Y	1--28	Membrane	448	NCST	UniProt-Manual_assertion / string_search	-	-	-	450	S	N	1	-	1/208|ICGC;1|COSMIC	possibly damaging	DOID:3571 / liver cancer	ICGC;COSMIC	-	-	-	-
P07949	RET	Proto-oncogene tyrosine-protein kinase receptor Ret	1114	Y	1--28	Membrane	554	NFST	UniProt-Manual_assertion / string_search	-	-	-	556	S	Y	1	-	1|COSMIC	probably damaging	DOID:1324 / lung cancer	COSMIC	-	22975805	-	-
P07949	RET	Proto-oncogene tyrosine-protein kinase receptor Ret	1114	Y	1--28	Membrane	763	NASP	string_search	Protein kinase.	-	---	763	N	K	1	-	1|COSMIC	probably damaging	DOID:1324 / lung cancer	COSMIC	-	-	-	-
P07988	SFTPB	Pulmonary surfactant-associated protein B	381	Y	1--24	Secreted	129	NQTD	UniProt-Manual_assertion / string_search	-	-	-	131	T	I	1	0.51	1/198|TCGA;1/411|ICGC;1|COSMIC	benign	DOID:4362 / cervical cancer;DOID:1781 / thyroid cancer	ICGC;TCGA;COSMIC	TCGA-C5-A3HL	-	-	-
P07988	SFTPB	Pulmonary surfactant-associated protein B	381	Y	1--24	Secreted	311	NSSE	UniProt-Manual_assertion / NetNGlyc_prediction / string_search	Saposin B-type 3.	-	+	313	S	R	1	-	1/665|IntOGen	probably damaging	DOID:1324 / lung cancer	IntOGen	-	-	-	-
P07996	THBS1	Thrombospondin-1	1170	Y	1--18	-	360	NATV	UniProt-Manual_assertion / NetNGlyc_prediction / string_search	-	-	++	360	N	D	1	-	1/370|TCGA	probably damaging	DOID:4159 / skin cancer	TCGA	TCGA-D3-A5GL	-	-	-
P07998	RNASE1	Ribonuclease pancreatic	156	Y	1--28	Secreted	62	NMTQ	UniProt-PubMed:3202829 / NetNGlyc_prediction / string_search	-	-	++	64	T	I	1	-	1/417|IntOGen;1/404|ICGC;1|COSMIC;1/451|TCGA	probably damaging	DOID:263 / kidney cancer	ICGC;TCGA;COSMIC;IntOGen	TCGA-B0-4694	-	-	-
P08047	SP1	Transcription factor Sp1	785	N	-	Cytoplasm;Nucleus	139	NRTV	NetNGlyc_prediction / string_search	-	-	+	139	N	H	1	-	1|COSMIC;1/248|TCGA	possibly damaging	DOID:363 / uterine cancer	TCGA;COSMIC	TCGA-BS-A0UV	-	-	-
P08047	SP1	Transcription factor Sp1	785	N	-	Cytoplasm;Nucleus	79	NNSQ	NetNGlyc_prediction / string_search	-	-	+	79	N	K	1	-	1|COSMIC;1/665|IntOGen	benign	DOID:1324 / lung cancer	COSMIC;IntOGen	-	22941189	-	-
P08069	IGF1R	Insulin-like growth factor 1 receptor	1367	Y	1--30	Membrane	244	NDTA	UniProt-PubMed:9690478 / NetNGlyc_prediction / string_search	-	-	+	244	N	K	1	-	1/198|TCGA	possibly damaging	DOID:4362 / cervical cancer	TCGA	TCGA-JW-A5VL	-	-	-
P08069	IGF1R	Insulin-like growth factor 1 receptor	1367	Y	1--30	Membrane	900	NYTA	UniProt-Manual_assertion / NetNGlyc_prediction / string_search	-	-	+	900	N	S	1	-	1|COSMIC	probably damaging	DOID:263 / kidney cancer	COSMIC	-	23797736	-	-
P08069	IGF1R	Insulin-like growth factor 1 receptor	1367	Y	1--30	Membrane	913	NGSW	UniProt-Manual_assertion / NetNGlyc_prediction / string_search	-	-	+	915	S	L	1	-	1|COSMIC	probably damaging	DOID:2531 / hematologic cancer	COSMIC	-	23856246	-	-
P08100	RHO	Rhodopsin	348	N	-	Membrane	15	NATG	UniProt-Manual_assertion / NetNGlyc_prediction / string_search	-	-	+	17	T	M	1	-	1|COSMIC;1/248|TCGA	probably damaging	DOID:363 / uterine cancer	TCGA;COSMIC	TCGA-B5-A0JY	-	Retinitis pigmentosa	1897520
P08138	NGFR	Tumor necrosis factor receptor superfamily member 16	427	Y	1--28	Membrane	60	NQTV	UniProt-Manual_assertion / NetNGlyc_prediction / string_search	-	-	+	62	T	I	1	-	1/323|ICGC;1/370|TCGA	probably damaging	DOID:4159 / skin cancer	ICGC;TCGA	TCGA-EE-A2GJ	-	-	-
P08151	GLI1	Zinc finger protein GLI1	1106	N	-	Cytoplasm;Nucleus	203	NSTG	NetNGlyc_prediction / string_search	-	-	++	204	S	P	1	-	1|COSMIC	benign	DOID:219 / colon cancer	COSMIC	-	-	-	-
P08172	CHRM2	Muscarinic acetylcholine receptor M2	466	N	-	Membrane	9	NNSL	UniProt-Manual_assertion / string_search	-	-	-	11	S	N	1	-	1|COSMIC;1/492|IntOGen	benign	DOID:1319 / brain cancer;DOID:3070 / malignant glioma	COSMIC;IntOGen	-	18772396	-	-
P08172	CHRM2	Muscarinic acetylcholine receptor M2	466	N	-	Membrane	108	NASV	NetNGlyc_prediction / string_search	-	-	+	110	S	L	1	-	1/230|IntOGen;1|COSMIC;1/1148|IntOGen;1/248|TCGA	probably damaging	DOID:363 / uterine cancer;DOID:1612 / breast cancer	TCGA;COSMIC;IntOGen	TCGA-B5-A11R	-	-	-
P08172	CHRM2	Muscarinic acetylcholine receptor M2	466	N	-	Membrane	284	NDST	string_search	-	-	--	284	N	H	1	-	1|COSMIC	probably damaging	DOID:219 / colon cancer	COSMIC	-	22895193	-	-
P08172	CHRM2	Muscarinic acetylcholine receptor M2	466	N	-	Membrane	6	NSSN	UniProt-Manual_assertion / NetNGlyc_prediction / string_search	-	-	+	6	N	H	1	-	1|COSMIC;1/248|TCGA	possibly damaging	DOID:363 / uterine cancer	TCGA;COSMIC	TCGA-D1-A17Q	-	-	-
P08172	CHRM2	Muscarinic acetylcholine receptor M2	466	N	-	Membrane	6	NSSN	UniProt-Manual_assertion / NetNGlyc_prediction / string_search	-	-	+	8	S	P	1	-	2|COSMIC	benign	DOID:1793 / pancreatic cancer	COSMIC	-	-	-	-
P08173	CHRM4	Muscarinic acetylcholine receptor M4	479	N	-	Membrane	8	NGSS	UniProt-Manual_assertion / NetNGlyc_prediction / string_search	-	-	+	10	S	I	1	-	1|COSMIC	benign	DOID:5041 / esophageal cancer	COSMIC	-	23525077	-	-
P08173	CHRM4	Muscarinic acetylcholine receptor M4	479	N	-	Membrane	13	NQSV	UniProt-Manual_assertion / NetNGlyc_prediction / string_search	-	-	+	15	S	F	1	-	1/323|ICGC;1/370|TCGA	possibly damaging	DOID:4159 / skin cancer	ICGC;TCGA	TCGA-EE-A2MR	-	-	-
P08183	ABCB1	Multidrug resistance protein 1	1280	N	-	Membrane	99	NDTG	UniProt-Manual_assertion / NetNGlyc_prediction / string_search	-	-	+	101	T	A	1	-	1/248|TCGA;1|COSMIC	benign	DOID:363 / uterine cancer	TCGA;COSMIC	TCGA-BS-A0UV	-	-	-
P08183	ABCB1	Multidrug resistance protein 1	1280	N	-	Membrane	1034	NVTF	NetNGlyc_prediction / string_search	-	-	++	1036	T	I	1	-	1|COSMIC	benign	DOID:1324 / lung cancer	COSMIC	-	23033341	-	-
P08183	ABCB1	Multidrug resistance protein 1	1280	N	-	Membrane	21	NKSE	NetNGlyc_prediction / string_search	-	-	++	21	N	D	1	0.04	1/198|TCGA;1|COSMIC	benign	DOID:4362 / cervical cancer;DOID:10283 / prostate cancer	TCGA;COSMIC	TCGA-EA-A3QD	23265383	-	-
P08183	ABCB1	Multidrug resistance protein 1	1280	N	-	Membrane	296	NISI	NetNGlyc_prediction / string_search	-	-	+	298	S	C	1	-	1/178|TCGA;1|COSMIC;1/289|ICGC;1/665|IntOGen	probably damaging	DOID:1324 / lung cancer	ICGC;TCGA;COSMIC;IntOGen	TCGA-37-3783	-	-	-
P08183	ABCB1	Multidrug resistance protein 1	1280	N	-	Membrane	494	NVTM	NetNGlyc_prediction / string_search	-	-	+++	494	N	H	1	-	1/248|TCGA;1|COSMIC	probably damaging	DOID:363 / uterine cancer	TCGA;COSMIC	TCGA-BS-A0UV	-	-	-
P08183	ABCB1	Multidrug resistance protein 1	1280	N	-	Membrane	656	NDSR	string_search	-	-	-	658	S	P	1	-	1|COSMIC;1/217|TCGA;1/216|ICGC	possibly damaging	DOID:219 / colon cancer	ICGC;TCGA;COSMIC	TCGA-G4-6309	-	-	-
P08195	SLC3A2	4F2 cell-surface antigen heavy chain	630	N	-	Membrane	428	NRWC	HPRD 9.0	-	-	N/A	430	W	C	1	-	1/291|TCGA;1/492|IntOGen;1/268|ICGC;1|COSMIC	-	DOID:1319 / brain cancer;DOID:3070 / malignant glioma	ICGC;TCGA;COSMIC;IntOGen	TCGA-06-6700	-	-	-
P08235	NR3C2	Mineralocorticoid receptor	984	N	-	Cytoplasm;Membrane;Nucleus	47	NVSC	NetNGlyc_prediction / string_search	-	-	+	49	S	G	1	-	1/57|TCGA	benign	DOID:363 / uterine cancer	TCGA	TCGA-N8-A4PO	-	-	-
P08235	NR3C2	Mineralocorticoid receptor	984	N	-	Cytoplasm;Membrane;Nucleus	912	NNSG	NetNGlyc_prediction / string_search	-	-	+	914	S	Y	1	-	1|COSMIC	probably damaging	DOID:219 / colon cancer	COSMIC	-	22810696	-	-
P08236	GUSB	Beta-glucuronidase	651	Y	1--22	-	631	NETR	UniProt-PubMed:19159218 / NetNGlyc_prediction / string_search	-	HELIX	+	631	N	T	1	-	1/208|ICGC;1|COSMIC	possibly damaging	DOID:3571 / liver cancer	ICGC;COSMIC	-	-	-	-
P08253	MMP2	72 kDa type IV collagenase	660	Y	1--29	Cytoplasm;Membrane;Nucleus;Secreted	642	NQSL	UniProt-Manual_assertion / string_search	-	-	-	644	S	G	1	-	1|COSMIC;1|COSMIC	possibly damaging	DOID:1993 / rectum cancer;DOID:219 / colon cancer	COSMIC	-	-	-	-
P08253	MMP2	72 kDa type IV collagenase	660	Y	1--29	Cytoplasm;Membrane;Nucleus;Secreted	642	NQSL	UniProt-Manual_assertion / string_search	-	-	-	644	S	I	1	-	1/229|IntOGen;1|COSMIC	probably damaging	DOID:219 / colon cancer	COSMIC;IntOGen	-	16959974	-	-
P08473	MME	Neprilysin	750	N	-	Membrane	628	NFSW	UniProt-PubMed:10669592;PubMed:14747736;PubMed:17704566;PubMed:22766194 / NetNGlyc_prediction / string_search	-	-	+	628	N	H	1	-	1/202|TCGA	probably damaging	DOID:3571 / liver cancer	TCGA	TCGA-DD-A1EI	-	-	-
P08473	MME	Neprilysin	750	N	-	Membrane	628	NFSW	UniProt-PubMed:10669592;PubMed:14747736;PubMed:17704566;PubMed:22766194 / NetNGlyc_prediction / string_search	-	-	+	630	S	F	1	-	1/323|ICGC;1/198|TCGA;1/370|TCGA	probably damaging	DOID:4362 / cervical cancer;DOID:4159 / skin cancer	ICGC;TCGA	TCGA-FW-A3R5;TCGA-HM-A6W2	-	-	-
P08514	ITGA2B	Integrin alpha-IIb	1039	Y	1--31	Membrane	601	NVSL	UniProt-PubMed:16335952;PubMed:2775232 / NetNGlyc_prediction / string_search	-	-	++	603	S	F	1	-	1/323|ICGC;1/370|TCGA	probably damaging	DOID:4159 / skin cancer	ICGC;TCGA	TCGA-D3-A3C3	-	-	-
P08514	ITGA2B	Integrin alpha-IIb	1039	Y	1--31	Membrane	711	NETR	UniProt-PubMed:2775232 / NetNGlyc_prediction / string_search	-	-	+	713	T	I	1	-	1/248|TCGA;1|COSMIC	probably damaging	DOID:363 / uterine cancer	TCGA;COSMIC	TCGA-AP-A051	-	-	-
P08514	ITGA2B	Integrin alpha-IIb	1039	Y	1--31	Membrane	962	NVSS	UniProt-Manual_assertion / string_search	-	-	-	962	N	K	1	-	1/508|TCGA	possibly damaging	DOID:11934 / head and neck cancer	TCGA	TCGA-T2-A6WX	-	-	-
P08567	PLEK	Pleckstrin	350	N	-	-	229	NSSD	NetNGlyc_prediction / string_search	-	-	+	229	N	H	1	0.0032	1/217|TCGA;1/216|ICGC;1|COSMIC	possibly damaging	DOID:219 / colon cancer	ICGC;TCGA;COSMIC	TCGA-AM-5821	-	-	-
P08567	PLEK	Pleckstrin	350	N	-	-	229	NSSD	NetNGlyc_prediction / string_search	-	-	+	229	N	K	1	-	1/508|TCGA;1/375|IntOGen	possibly damaging	DOID:0060119 / pharynx cancer;DOID:11934 / head and neck cancer	TCGA;IntOGen	TCGA-CV-6951	-	-	-
P08567	PLEK	Pleckstrin	350	N	-	-	229	NSSD	NetNGlyc_prediction / string_search	-	-	+	231	S	G	1	-	1|COSMIC	probably damaging	DOID:1324 / lung cancer	COSMIC	-	-	-	-
P08571	CD14	Monocyte differentiation antigen CD14	375	Y	1--19	Membrane	282	NLSF	UniProt-PubMed:16335952 / string_search	-	-	-	282	N	H	1	-	1/217|TCGA;1|COSMIC;1/216|ICGC	probably damaging	DOID:219 / colon cancer	ICGC;TCGA;COSMIC	TCGA-CA-6718	-	-	-
P08571	CD14	Monocyte differentiation antigen CD14	375	Y	1--19	Membrane	282	NLSF	UniProt-PubMed:16335952 / string_search	-	-	-	284	S	L	1	-	1/323|ICGC;1/370|TCGA	probably damaging	DOID:4159 / skin cancer	ICGC;TCGA	TCGA-FW-A3R5	-	-	-
P08575	PTPRC	Receptor-type tyrosine-protein phosphatase C	1304	Y	1--23	Membrane	240	NKET	UniProt-PubMed:19349973	-	-	N/A	242	E	K	1	-	2|COSMIC	benign	DOID:1909 / melanoma	COSMIC	-	24265154	-	-
P08575	PTPRC	Receptor-type tyrosine-protein phosphatase C	1304	Y	1--23	Membrane	468	NGSA	UniProt-Manual_assertion / string_search	-	-	-	470	S	C	1	-	1/323|ICGC;1/370|TCGA	possibly damaging	DOID:4159 / skin cancer	ICGC;TCGA	TCGA-EE-A29W	-	-	-
P08575	PTPRC	Receptor-type tyrosine-protein phosphatase C	1304	Y	1--23	Membrane	488	NMTV	UniProt-PubMed:19349973 / NetNGlyc_prediction / string_search	-	-	+	488	N	K	1	-	1/289|ICGC;1|COSMIC	benign	DOID:1324 / lung cancer	ICGC;COSMIC	-	-	-	-
P08575	PTPRC	Receptor-type tyrosine-protein phosphatase C	1304	Y	1--23	Membrane	90	NASA	UniProt-Manual_assertion / NetNGlyc_prediction / string_search	-	-	+	92	S	R	1	-	1|COSMIC	benign	DOID:1793 / pancreatic cancer	COSMIC	-	21252315	-	-
P08579	SNRPB2	U2 small nuclear ribonucleoprotein B''	225	N	-	Nucleus	137	NSTP	string_search	-	-	---	137	N	H	1	-	1|COSMIC	benign	DOID:219 / colon cancer	COSMIC	-	22895193	-	-
P08581	MET	Hepatocyte growth factor receptor	1390	Y	1--24	Membrane;Secreted	998	NESV	string_search	-	-	-	1000	S	F	1	-	1|COSMIC	benign	DOID:5041 / esophageal cancer	COSMIC	-	23525077	-	-
P08581	MET	Hepatocyte growth factor receptor	1390	Y	1--24	Membrane;Secreted	1171	NETH	NetNGlyc_prediction / string_search	Protein kinase.	-	+	1173	T	I	1	-	1|COSMIC	probably damaging	DOID:3571 / liver cancer	ClinVar;COSMIC	-	9927037	-	-
P08581	MET	Hepatocyte growth factor receptor	1390	Y	1--24	Membrane;Secreted	1353	NATY	NetNGlyc_prediction / string_search	-	-	+	1354	A	P	1	-	1|COSMIC	possibly damaging	DOID:1324 / lung cancer	COSMIC	-	22975805	-	-
P08581	MET	Hepatocyte growth factor receptor	1390	Y	1--24	Membrane;Secreted	149	NHTA	UniProt-Manual_assertion / NetNGlyc_prediction / string_search	-	-	+	149	N	S	1	-	1|COSMIC;1/29|ICGC	benign	DOID:3571 / liver cancer	ICGC;COSMIC	-	-	-	-
P08581	MET	Hepatocyte growth factor receptor	1390	Y	1--24	Membrane;Secreted	399	NRTL	UniProt-Manual_assertion / NetNGlyc_prediction / string_search	-	-	++	401	T	A	1	-	1/202|TCGA	benign	DOID:3571 / liver cancer	TCGA	TCGA-CC-A3MA	-	-	-
P08581	MET	Hepatocyte growth factor receptor	1390	Y	1--24	Membrane;Secreted	785	NFTV	UniProt-Manual_assertion / NetNGlyc_prediction / string_search	-	-	+	787	T	A	1	-	1/323|ICGC;1/370|TCGA	probably damaging	DOID:4159 / skin cancer	ICGC;TCGA	TCGA-ER-A19P	-	-	-
P08582	MFI2	Melanotransferrin	738	Y	1--19	Membrane	38	NMSE	UniProt-Manual_assertion / NetNGlyc_prediction / string_search	-	-	+++	40	S	R	1	-	1/178|TCGA;1/289|ICGC;1|COSMIC;1/665|IntOGen	probably damaging	DOID:1324 / lung cancer	ICGC;TCGA;COSMIC;IntOGen	TCGA-43-6770	-	-	-
P08582	MFI2	Melanotransferrin	738	Y	1--19	Membrane	515	NASC	UniProt-Manual_assertion / string_search	Transferrin-like 2.	-	-	515	N	S	1	-	1/508|TCGA;1/375|IntOGen	benign	DOID:0060119 / pharynx cancer;DOID:11934 / head and neck cancer	TCGA;IntOGen	TCGA-CN-6018	-	-	-
P08603	CFH	Complement factor H	1231	Y	1--18	Secreted	1095	NWTE	UniProt-PubMed:17591618 / NetNGlyc_prediction / string_search	-	-	+	1097	T	M	1	-	1/88|ICGC;1|COSMIC;1|COSMIC	probably damaging	DOID:8618 / oral cavity cancer;DOID:5041 / esophageal cancer	ICGC;COSMIC	-	23619168	-	-
P08637	FCGR3A	Low affinity immunoglobulin gamma Fc region receptor III-A	254	Y	1--16	Membrane;Secreted	187	NITI	UniProt-Manual_assertion / NetNGlyc_prediction / string_search	Ig-like C2-type 2.	STRAND	++	187	N	S	1	-	1/289|TCGA;1/289|ICGC	benign	DOID:10534 / stomach cancer	ICGC;TCGA	TCGA-BR-4184	-	-	-
P08637	FCGR3A	Low affinity immunoglobulin gamma Fc region receptor III-A	254	Y	1--16	Membrane;Secreted	63	NESL	UniProt-PubMed:21768335;PubMed:22023369 / NetNGlyc_prediction / string_search	-	-	+	65	S	N	1	-	1/217|TCGA;1/216|ICGC;1|COSMIC	-	DOID:219 / colon cancer	ICGC;TCGA;COSMIC	TCGA-AM-5821	-	-	-
P08648	ITGA5	Integrin alpha-5	1049	Y	1--41	Membrane	609	NFSL	UniProt-PubMed:22451694 / NetNGlyc_prediction / string_search	-	-	++	609	N	Y	1	-	1|COSMIC	probably damaging	DOID:1324 / lung cancer	COSMIC	-	-	-	-
P08648	ITGA5	Integrin alpha-5	1049	Y	1--41	Membrane	774	NSQS	HPRD 9.0	-	-	N/A	776	Q	L	1	-	1|COSMIC;1/508|TCGA;2/375|IntOGen	benign	DOID:0060119 / pharynx cancer;DOID:11934 / head and neck cancer	TCGA;COSMIC;IntOGen	TCGA-CN-5366	21798893	-	-
P08651	NFIC	Nuclear factor 1 C-type	508	N	-	Nucleus	246	NFSL	string_search	-	-	-	248	S	F	1	-	1/370|TCGA;1|COSMIC	probably damaging	DOID:4159 / skin cancer	TCGA;COSMIC	TCGA-EE-A2ML	22842228	-	-
P08684	CYP3A4	Cytochrome P450 3A4	503	N	-	Membrane	361	NETL	NetNGlyc_prediction / string_search	-	-	+	363	T	M	1	0.0009	1|COSMIC	probably damaging	DOID:1324 / lung cancer	COSMIC	-	-	Lower activity	11470997
P08709	F7	Coagulation factor VII	466	Y	1--20	Secreted	205	NASK	UniProt-PubMed:19167329;PubMed:3264725 / NetNGlyc_prediction / string_search	-	-	+	207	S	I	1	-	1|COSMIC	possibly damaging	DOID:1324 / lung cancer	COSMIC	-	-	-	-
P08729	KRT7	Keratin, type II cytoskeletal 7	469	N	-	Cytoplasm	229	NETE	NetNGlyc_prediction / string_search	-	-	+	231	T	M	1	-	1|COSMIC	benign	DOID:5041 / esophageal cancer	COSMIC	-	23525077	-	-
P08861	CELA3B	Chymotrypsin-like elastase family member 3B	270	Y	1--15	-	114	NRSC	UniProt-PubMed:2737288 / NetNGlyc_prediction / string_search	Peptidase S1.	-	+	116	S	L	1	-	1|COSMIC	benign	DOID:219 / colon cancer	COSMIC	-	22895193	-	-
P08887	IL6R	Interleukin-6 receptor subunit alpha	468	Y	1--19	Membrane;Secreted	441	NTSS	NetNGlyc_prediction / string_search	-	-	+	442	T	P	1	-	1|COSMIC;1/411|ICGC	probably damaging	DOID:1781 / thyroid cancer	ICGC;COSMIC	-	-	-	-
P08910	ABHD2	Abhydrolase domain-containing protein 2	425	N	-	Membrane	136	NHSE	NetNGlyc_prediction / string_search	-	-	+	138	S	N	1	-	1/370|TCGA;1/323|ICGC;1|COSMIC;1/289|ICGC	benign	DOID:4159 / skin cancer;DOID:1324 / lung cancer	ICGC;TCGA;COSMIC	TCGA-FS-A1ZS	-	-	-
P08922	ROS1	Proto-oncogene tyrosine-protein kinase ROS	2347	Y	1--27	Membrane	1087	NISN	UniProt-Manual_assertion / NetNGlyc_prediction / string_search	-	-	++	1089	S	C	1	-	1/289|ICGC;1/178|TCGA;1|COSMIC;1/665|IntOGen	probably damaging	DOID:1324 / lung cancer	ICGC;TCGA;COSMIC;IntOGen	TCGA-22-4613	-	-	-
P08922	ROS1	Proto-oncogene tyrosine-protein kinase ROS	2347	Y	1--27	Membrane	1090	NQSI	UniProt-Manual_assertion / NetNGlyc_prediction / string_search	-	-	+	1092	S	N	1	-	1/323|ICGC;1/370|TCGA	benign	DOID:4159 / skin cancer	ICGC;TCGA	TCGA-EE-A2GC	-	-	-
P08922	ROS1	Proto-oncogene tyrosine-protein kinase ROS	2347	Y	1--27	Membrane	1211	NRSS	UniProt-Manual_assertion / NetNGlyc_prediction / string_search	-	-	+	1211	N	T	1	-	1|COSMIC	benign	DOID:219 / colon cancer	COSMIC	-	22810696	-	-
P08922	ROS1	Proto-oncogene tyrosine-protein kinase ROS	2347	Y	1--27	Membrane	1272	NSTI	UniProt-Manual_assertion / NetNGlyc_prediction / string_search	-	-	+	1274	T	K	1	-	1|COSMIC	possibly damaging	DOID:263 / kidney cancer	COSMIC	-	22138691	-	-
P08922	ROS1	Proto-oncogene tyrosine-protein kinase ROS	2347	Y	1--27	Membrane	1808	NGSC	UniProt-Manual_assertion / string_search	-	-	-	1810	S	F	1	-	1/370|TCGA;1|COSMIC;1/323|ICGC	probably damaging	DOID:4159 / skin cancer	ICGC;TCGA;COSMIC	TCGA-D3-A51R	21984974	-	-
P08922	ROS1	Proto-oncogene tyrosine-protein kinase ROS	2347	Y	1--27	Membrane	2234	NNSG	string_search	-	-	---	2234	N	K	2	-	1|COSMIC;1|COSMIC;1/1148|IntOGen;1/1071|ICGC;1/977|TCGA	benign	DOID:1612 / breast cancer;DOID:219 / colon cancer	ICGC;TCGA;COSMIC;IntOGen	TCGA-BH-A18J	22895193	-	-
P08922	ROS1	Proto-oncogene tyrosine-protein kinase ROS	2347	Y	1--27	Membrane	2240	NESF	string_search	-	-	---	2242	S	C	1	-	1/323|ICGC;1/370|TCGA	benign	DOID:4159 / skin cancer	ICGC;TCGA	TCGA-EE-A2MJ	-	-	-
P08922	ROS1	Proto-oncogene tyrosine-protein kinase ROS	2347	Y	1--27	Membrane	714	NNSL	UniProt-Manual_assertion / NetNGlyc_prediction / string_search	-	-	+	716	S	I	1	-	1|COSMIC	possibly damaging	DOID:1324 / lung cancer	COSMIC	-	20668451	-	-
P08922	ROS1	Proto-oncogene tyrosine-protein kinase ROS	2347	Y	1--27	Membrane	939	NFSF	UniProt-Manual_assertion / NetNGlyc_prediction / string_search	-	-	++	941	S	F	1	-	1|COSMIC	probably damaging	DOID:4159 / skin cancer	COSMIC	-	22622578	-	-
P08F94	PKHD1	Fibrocystin	4074	Y	1--23	Cytoplasm;Membrane	1234	NRSC	NetNGlyc_prediction / UniProt-Manual_assertion / string_search	-	-	+	1236	S	Y	1	-	1/289|ICGC;1/665|IntOGen;1|COSMIC;1/178|TCGA	possibly damaging	DOID:1324 / lung cancer	ICGC;TCGA;COSMIC;IntOGen	TCGA-60-2713	-	-	-
P08F94	PKHD1	Fibrocystin	4074	Y	1--23	Cytoplasm;Membrane	1532	NASH	UniProt-Manual_assertion / string_search	-	-	---	1534	S	N	1	-	1/289|TCGA;1/289|ICGC	possibly damaging	DOID:10534 / stomach cancer	ICGC;TCGA	TCGA-BR-4368	-	-	-
P08F94	PKHD1	Fibrocystin	4074	Y	1--23	Cytoplasm;Membrane	1564	NVSR	NetNGlyc_prediction / UniProt-Manual_assertion / string_search	-	-	+	1566	S	F	1	-	1/323|ICGC;1/370|TCGA	probably damaging	DOID:4159 / skin cancer	ICGC;TCGA	TCGA-EE-A3JI	-	-	-
P08F94	PKHD1	Fibrocystin	4074	Y	1--23	Cytoplasm;Membrane	1602	NTTS	NetNGlyc_prediction / UniProt-Manual_assertion / string_search	-	-	+	1602	N	H	1	-	1/289|TCGA;1/279|ICGC	probably damaging	DOID:1319 / brain cancer	ICGC;TCGA	TCGA-DU-6403	-	-	-
P08F94	PKHD1	Fibrocystin	4074	Y	1--23	Cytoplasm;Membrane	1631	NGSV	UniProt-Manual_assertion / string_search	-	-	-	1633	S	F	1	-	1/370|TCGA;1/323|ICGC	probably damaging	DOID:4159 / skin cancer	ICGC;TCGA	TCGA-FS-A4F0	-	-	-
P08F94	PKHD1	Fibrocystin	4074	Y	1--23	Cytoplasm;Membrane	1959	NTSI	UniProt-Manual_assertion / string_search	-	-	-	1959	N	S	1	-	1|COSMIC	benign	DOID:1324 / lung cancer	COSMIC	-	20668451	-	-
P08F94	PKHD1	Fibrocystin	4074	Y	1--23	Cytoplasm;Membrane	1959	NTSI	UniProt-Manual_assertion / string_search	-	-	-	1961	S	I	1	-	1|COSMIC	probably damaging	DOID:1324 / lung cancer	COSMIC	-	22980975	-	-
P08F94	PKHD1	Fibrocystin	4074	Y	1--23	Cytoplasm;Membrane	226	NVSF	NetNGlyc_prediction / UniProt-Manual_assertion / string_search	-	-	+	226	N	H	1	-	1/248|TCGA;1|COSMIC	probably damaging	DOID:363 / uterine cancer	TCGA;COSMIC	TCGA-AX-A05Z	-	-	-
P08F94	PKHD1	Fibrocystin	4074	Y	1--23	Cytoplasm;Membrane	226	NVSF	NetNGlyc_prediction / UniProt-Manual_assertion / string_search	-	-	+	228	S	I	1	-	1|COSMIC	probably damaging	DOID:1324 / lung cancer	COSMIC	-	-	-	-
P08F94	PKHD1	Fibrocystin	4074	Y	1--23	Cytoplasm;Membrane	2509	NSSN	UniProt-Manual_assertion / string_search	-	-	-	2509	N	H	1	-	1|COSMIC;1/248|TCGA	probably damaging	DOID:363 / uterine cancer	TCGA;COSMIC	TCGA-AX-A05Z	-	-	-
P08F94	PKHD1	Fibrocystin	4074	Y	1--23	Cytoplasm;Membrane	3140	NCTR	NetNGlyc_prediction / UniProt-Manual_assertion / string_search	-	-	++	3142	T	N	1	-	1|COSMIC;1/665|IntOGen	probably damaging	DOID:1324 / lung cancer	COSMIC;IntOGen	-	-	-	-
P08F94	PKHD1	Fibrocystin	4074	Y	1--23	Cytoplasm;Membrane	3225	NLTS	NetNGlyc_prediction / UniProt-Manual_assertion / string_search	-	-	+	3225	N	I	1	-	1/1148|IntOGen	possibly damaging	DOID:1612 / breast cancer	IntOGen	-	-	-	-
P08F94	PKHD1	Fibrocystin	4074	Y	1--23	Cytoplasm;Membrane	3528	NESI	UniProt-Manual_assertion / string_search	-	-	-	3528	N	K	1	-	1|COSMIC	benign	DOID:263 / kidney cancer	COSMIC	-	23797736	-	-
P08F94	PKHD1	Fibrocystin	4074	Y	1--23	Cytoplasm;Membrane	357	NASS	NetNGlyc_prediction / UniProt-Manual_assertion / string_search	-	-	+	357	N	I	1	-	1/105|ICGC;1|COSMIC	probably damaging	DOID:1993 / rectum cancer;DOID:263 / kidney cancer	ICGC;COSMIC	-	-	-	-
P08F94	PKHD1	Fibrocystin	4074	Y	1--23	Cytoplasm;Membrane	54	NGSQ	NetNGlyc_prediction / UniProt-Manual_assertion / string_search	-	-	+	56	S	C	1	-	1/665|IntOGen	probably damaging	DOID:1324 / lung cancer	IntOGen	-	-	-	-
P08F94	PKHD1	Fibrocystin	4074	Y	1--23	Cytoplasm;Membrane	830	NASD	NetNGlyc_prediction / UniProt-Manual_assertion / string_search	-	-	++	830	N	S	1	0.06	1|COSMIC	benign	DOID:10534 / stomach cancer	COSMIC	-	-	Polycystic kidney disease	25701400
P09093	CELA3A	Chymotrypsin-like elastase family member 3A	270	Y	1--15	-	114	NRSC	UniProt-Manual_assertion / NetNGlyc_prediction / string_search	Peptidase S1.	-	+	116	S	L	1	-	1/508|TCGA;1/370|TCGA	benign	DOID:4159 / skin cancer;DOID:11934 / head and neck cancer	TCGA	TCGA-OD-A75X;TCGA-RS-A6TO	-	-	-
P09172	DBH	Dopamine beta-hydroxylase	617	N	-	Membrane	344	NDSS	string_search	-	-	-	344	N	H	1	-	1/316|IntOGen;1|COSMIC	benign	DOID:2394 / ovarian cancer	COSMIC;IntOGen	-	21720365	-	-
P09382	LGALS1	Galectin-1	135	N	-	Secreted	96	NLTV	NetNGlyc_prediction / string_search	Galectin.	-	++	98	T	A	1	-	1/244|ICGC;2|COSMIC	benign	DOID:3571 / liver cancer	ICGC;COSMIC	-	-	-	-
P09466	PAEP	Glycodelin	180	Y	1--18	Secreted	103	NYTV	NetNGlyc_prediction / string_search	-	-	+	105	T	M	1	-	1|COSMIC;1/1148|IntOGen	benign	DOID:1612 / breast cancer	COSMIC;IntOGen	-	-	-	-
P09471	GNAO1	Guanine nucleotide-binding protein G(o) subunit alpha	354	N	-	Membrane	142	NRSR	NetNGlyc_prediction / string_search	-	-	+	142	N	S	1	-	1/130|TCGA;1|COSMIC;1|COSMIC;1/233|ICGC;1/98|IntOGen;1/181|ICGC	benign	DOID:2394 / ovarian cancer;DOID:11054 / urinary bladder cancer	ICGC;TCGA;COSMIC;IntOGen	TCGA-H4-A2HQ	-	-	-
P09471	GNAO1	Guanine nucleotide-binding protein G(o) subunit alpha	354	N	-	Membrane	312	NRSP	string_search	-	-	---	314	S	L	1	-	1|COSMIC;1/233|ICGC;1|COSMIC	probably damaging	DOID:11054 / urinary bladder cancer	ICGC;COSMIC	-	24121792	-	-
P09486	SPARC	SPARC	303	Y	1--17	Secreted	116	NKTF	UniProt-PubMed:9233787;PubMed:9501084 / NetNGlyc_prediction / string_search	-	-	++	118	T	A	1	-	1|COSMIC	probably damaging	DOID:1324 / lung cancer	COSMIC	-	-	-	-
P09564	CD7	T-cell antigen CD7	240	Y	1--25	Membrane	215	NSAA	HPRD 9.0	-	-	N/A	217	A	V	1	-	1|COSMIC;1/248|TCGA	benign	DOID:363 / uterine cancer	TCGA;COSMIC	TCGA-B5-A11E	-	-	-
P09564	CD7	T-cell antigen CD7	240	Y	1--25	Membrane	45	NITC	UniProt-Manual_assertion / NetNGlyc_prediction / string_search	Ig-like.	-	++	45	N	S	1	-	1/289|ICGC;1|COSMIC	probably damaging	DOID:1324 / lung cancer	ICGC;COSMIC	-	-	-	-
P09619	PDGFRB	Platelet-derived growth factor receptor beta	1106	Y	1--32	Membrane	468	NSSE	UniProt-Manual_assertion / NetNGlyc_prediction / string_search	-	-	++	470	S	F	1	-	1/370|TCGA	probably damaging	DOID:4159 / skin cancer	TCGA	TCGA-GN-A4U3	-	-	-
P09619	PDGFRB	Platelet-derived growth factor receptor beta	1106	Y	1--32	Membrane	468	NSSE	UniProt-Manual_assertion / NetNGlyc_prediction / string_search	-	-	++	470	S	Y	1	-	1/147|TCGA	probably damaging	DOID:1793 / pancreatic cancer	TCGA	TCGA-L1-A7W4	-	-	-
P09619	PDGFRB	Platelet-derived growth factor receptor beta	1106	Y	1--32	Membrane	793	NESP	string_search	Protein kinase.	-	---	795	S	F	1	-	1/370|TCGA;1/323|ICGC	probably damaging	DOID:4159 / skin cancer	ICGC;TCGA	TCGA-FS-A1ZC	-	-	-
P09651	HNRNPA1	Heterogeneous nuclear ribonucleoprotein A1	372	N	-	Cytoplasm;Nucleus	320	NQSS	string_search	-	-	-	320	N	K	1	-	1|COSMIC	probably damaging	DOID:5041 / esophageal cancer	COSMIC	-	23525077	-	-
P09693	CD3G	T-cell surface glycoprotein CD3 gamma chain	182	Y	1--22	Membrane	52	NITW	UniProt-Manual_assertion / NetNGlyc_prediction / string_search	-	-	+	54	T	R	1	-	1/233|ICGC;1|COSMIC;1|COSMIC	benign	DOID:11054 / urinary bladder cancer	ICGC;COSMIC	-	24121792	-	-
P09848	LCT	Lactase-phlorizin hydrolase	1927	Y	1--19	Membrane	934	NFTH	NetNGlyc_prediction / string_search	-	-	++	934	N	D	1	-	1/130|TCGA;1|COSMIC;1/98|IntOGen;1/233|ICGC	possibly damaging	DOID:11054 / urinary bladder cancer	ICGC;TCGA;COSMIC;IntOGen	TCGA-BT-A20N	-	-	-
P09848	LCT	Lactase-phlorizin hydrolase	1927	Y	1--19	Membrane	989	NSSI	string_search	-	-	-	991	S	Y	1	-	1|COSMIC	possibly damaging	DOID:219 / colon cancer	COSMIC	-	22895193	-	-
P09871	C1S	Complement C1s subcomponent	688	Y	1--15	-	174	NCSG	UniProt-PubMed:19159218;PubMed:2141278 / NetNGlyc_prediction / string_search	-	-	+	174	N	Y	1	-	4|COSMIC;7/451|TCGA	possibly damaging	DOID:263 / kidney cancer	TCGA;COSMIC	TCGA-AS-3778;TCGA-A3-3319;TCGA-AK-3440;TCGA-A3-3382;TCGA-A3-3380;TCGA-AK-3447;TCGA-A3-3316	-	-	-
P09871	C1S	Complement C1s subcomponent	688	Y	1--15	-	406	NGSW	UniProt-PubMed:12788922;PubMed:16335952;PubMed:19159218 / NetNGlyc_prediction / string_search	-	-	+	408	S	N	1	-	1/323|ICGC;1/370|TCGA	benign	DOID:4159 / skin cancer	ICGC;TCGA	TCGA-FW-A3R5	-	-	-
P09871	C1S	Complement C1s subcomponent	688	Y	1--15	-	682	NSTP	string_search	-	-	---	684	T	P	1	-	1/508|TCGA	benign	DOID:11934 / head and neck cancer	TCGA	TCGA-CR-6491	-	-	-
P09874	PARP1	Poly [ADP-ribose] polymerase 1	1014	N	-	Nucleus	517	NKSE	string_search	-	-	-	519	S	A	1	-	1|COSMIC	possibly damaging	DOID:1324 / lung cancer	COSMIC	-	22975805	-	-
P09874	PARP1	Poly [ADP-ribose] polymerase 1	1014	N	-	Nucleus	630	NFTK	string_search	-	-	-	630	N	H	1	-	1|COSMIC;1/248|TCGA	benign	DOID:363 / uterine cancer	TCGA;COSMIC	TCGA-B5-A11E	-	-	-
P09874	PARP1	Poly [ADP-ribose] polymerase 1	1014	N	-	Nucleus	630	NFTK	string_search	-	-	-	632	T	M	1	0.0005	1|COSMIC	possibly damaging	DOID:219 / colon cancer	COSMIC	-	22895193	-	-
P09923	ALPI	Intestinal-type alkaline phosphatase	528	Y	1--19	Membrane	268	NRTE	UniProt-Manual_assertion / NetNGlyc_prediction / string_search	-	-	+	270	T	N	1	-	1/181|ICGC;1|COSMIC	benign	DOID:2394 / ovarian cancer	ICGC;COSMIC	-	-	-	-
P0C1S8	WEE2	Wee1-like protein kinase 2	567	N	-	Nucleus	332	NSSM	NetNGlyc_prediction / string_search	Protein kinase.	-	+	332	N	K	1	-	1|COSMIC	benign	DOID:10534 / stomach cancer	COSMIC	-	-	-	-
P0C1S8	WEE2	Wee1-like protein kinase 2	567	N	-	Nucleus	332	NSSM	NetNGlyc_prediction / string_search	Protein kinase.	-	+	332	N	S	1	-	1|COSMIC;1|COSMIC	benign	DOID:1993 / rectum cancer;DOID:219 / colon cancer	COSMIC	-	-	-	-
P0C672	TSPAN19	Putative tetraspanin-19	248	N	-	Membrane	193	NATY	NetNGlyc_prediction / string_search	-	-	+	193	N	D	1	-	1|COSMIC;1/248|TCGA	possibly damaging	DOID:363 / uterine cancer	TCGA;COSMIC	TCGA-AP-A051	-	-	-
P0C7P3	SLFN14	Schlafen family member 14	912	N	-	-	680	NITH	NetNGlyc_prediction / string_search	-	-	+	680	N	D	1	-	1|COSMIC	possibly damaging	DOID:263 / kidney cancer	COSMIC	-	-	-	-
P0C7T3	OR56A5	Olfactory receptor 56A5	313	N	-	Membrane	6	NNST	UniProt-Manual_assertion / NetNGlyc_prediction / string_search	-	-	+	6	N	T	1	-	1/248|TCGA	-	DOID:363 / uterine cancer	TCGA	TCGA-D1-A103	-	-	-
P0C7U0	ELFN1	Protein ELFN1	828	Y	1--27	Membrane	349	NNSK	string_search	Fibronectin type-III.	-	-	351	S	I	1	-	1/198|TCGA	-	DOID:4362 / cervical cancer	TCGA	TCGA-EA-A410	-	-	-
P0C7U1	ASAH2B	Putative inactive neutral ceramidase B	165	N	-	-	72	NQTH	NetNGlyc_prediction / string_search	-	-	+	74	T	N	1	-	1|COSMIC;1/229|IntOGen	probably damaging	DOID:219 / colon cancer	COSMIC;IntOGen	-	22810696	-	-
P0C7W6	CCDC172	Coiled-coil domain-containing protein 172	258	N	-	-	190	NESI	string_search	-	-	-	190	N	S	1	-	1/289|TCGA;1/289|ICGC	benign	DOID:10534 / stomach cancer	ICGC;TCGA	TCGA-BR-8360	-	-	-
P0C869	PLA2G4B	Cytosolic phospholipase A2 beta	781	N	-	Cytoplasm;Membrane	61	NQSF	string_search	-	-	-	63	S	N	1	-	1/370|TCGA;1/323|ICGC	benign	DOID:4159 / skin cancer	ICGC;TCGA	TCGA-EE-A2GO	-	-	-
P0CB33	ZNF735	Putative zinc finger protein 735	412	N	-	Nucleus	335	NCSS	NetNGlyc_prediction / string_search	-	-	++	337	S	F	1	-	1/323|ICGC;1/370|TCGA	-	DOID:4159 / skin cancer	ICGC;TCGA	TCGA-FW-A3R5	-	-	-
P0CB47	UBTFL1	Putative upstream-binding factor 1-like protein 1	393	N	-	Cytoplasm;Nucleus	88	NKSQ	NetNGlyc_prediction / string_search	-	-	+	88	N	S	1	-	1/57|TCGA;1/233|ICGC	-	DOID:363 / uterine cancer;DOID:11054 / urinary bladder cancer	ICGC;TCGA	TCGA-N6-A4VC	-	-	-
P10070	GLI2	Zinc finger protein GLI2	1586	N	-	Cytoplasm;Nucleus	335	NATP	string_search	-	-	---	335	N	S	1	-	1/508|TCGA;1/375|IntOGen	benign	DOID:0060119 / pharynx cancer;DOID:11934 / head and neck cancer	TCGA;IntOGen	TCGA-CN-6021	-	-	-
P10071	GLI3	Transcriptional activator GLI3	1580	N	-	Cytoplasm;Nucleus	1048	NYTR	NetNGlyc_prediction / string_search	-	-	++	1050	T	M	1	-	1/95|ICGC	probably damaging	DOID:5041 / esophageal cancer	ICGC	-	-	-	-
P10071	GLI3	Transcriptional activator GLI3	1580	N	-	Cytoplasm;Nucleus	1302	NESA	string_search	-	-	-	1304	S	P	1	-	1|COSMIC;1/229|IntOGen	benign	DOID:219 / colon cancer	COSMIC;IntOGen	-	16959974	-	-
P10071	GLI3	Transcriptional activator GLI3	1580	N	-	Cytoplasm;Nucleus	1438	NYSG	string_search	-	-	-	1438	N	T	1	-	1/289|ICGC;1/289|TCGA	benign	DOID:10534 / stomach cancer	ICGC;TCGA	TCGA-BR-7901	-	-	-
P10071	GLI3	Transcriptional activator GLI3	1580	N	-	Cytoplasm;Nucleus	1438	NYSG	string_search	-	-	-	1440	S	Y	1	-	1/202|TCGA	probably damaging	DOID:3571 / liver cancer	TCGA	TCGA-BC-A5W4	-	-	-
P10071	GLI3	Transcriptional activator GLI3	1580	N	-	Cytoplasm;Nucleus	1530	NLSH	string_search	-	-	-	1530	N	K	1	-	1|COSMIC	probably damaging	DOID:219 / colon cancer	COSMIC	-	22895193	-	-
P10071	GLI3	Transcriptional activator GLI3	1580	N	-	Cytoplasm;Nucleus	598	NRTH	NetNGlyc_prediction / string_search	-	-	+	600	T	M	1	-	1|COSMIC	probably damaging	DOID:5041 / esophageal cancer	COSMIC	-	23525077	-	-
P10073	ZSCAN22	Zinc finger and SCAN domain-containing protein 22	491	N	-	Nucleus	159	NVTE	NetNGlyc_prediction / string_search	-	-	+++	159	N	I	1	-	1|COSMIC;1/233|ICGC	benign	DOID:11054 / urinary bladder cancer	ICGC;COSMIC	-	-	-	-
P10073	ZSCAN22	Zinc finger and SCAN domain-containing protein 22	491	N	-	Nucleus	228	NSSS	string_search	-	-	-	230	S	Y	1	-	1|COSMIC	benign	DOID:1993 / rectum cancer	COSMIC	-	22810696	-	-
P10109	FDX1	Adrenodoxin, mitochondrial	184	N	-	-	162	NMTV	NetNGlyc_prediction / string_search	2Fe-2S ferredoxin-type.	-	++	162	N	S	1	-	1/217|TCGA;1|COSMIC;1/216|ICGC	benign	DOID:219 / colon cancer;DOID:5672 / large intestine cancer	ICGC;TCGA;COSMIC	TCGA-AZ-4315	-	-	-
P10144	GZMB	Granzyme B	247	Y	1--18	-	104	NFSN	UniProt-Manual_assertion / NetNGlyc_prediction / string_search	Peptidase S1.	-	+	104	N	K	1	-	1/370|TCGA;1/323|ICGC	benign	DOID:4159 / skin cancer	ICGC;TCGA	TCGA-ER-A199	-	-	-
P10153	RNASE2	Non-secretory ribonuclease	161	Y	1--27	-	44	NMTS	UniProt-Manual_assertion / NetNGlyc_prediction / string_search	-	-	++	44	N	I	1	-	1|COSMIC;1/665|IntOGen	probably damaging	DOID:1324 / lung cancer	COSMIC;IntOGen	-	-	-	-
P10153	RNASE2	Non-secretory ribonuclease	161	Y	1--27	-	44	NMTS	UniProt-Manual_assertion / NetNGlyc_prediction / string_search	-	-	++	44	N	K	1	-	1|COSMIC;1/66|ICGC	possibly damaging	DOID:184 / bone cancer	ICGC;COSMIC	-	23770606	-	-
P10163	PRB4	Basic salivary proline-rich protein 4	310	Y	1--16	Secreted	108	NQSQ	UniProt-Manual_assertion / NetNGlyc_prediction / string_search	-	-	+	110	S	P	1	-	1/179|TCGA;1/291|TCGA;1/492|IntOGen;1/268|ICGC;1|COSMIC;1/508|TCGA	benign	DOID:1319 / brain cancer;DOID:3070 / malignant glioma;DOID:11934 / head and neck cancer	ICGC;TCGA;COSMIC;IntOGen	TCGA-06-0154;TCGA-QR-A70O;TCGA-TN-A7HL	-	-	-
P10163	PRB4	Basic salivary proline-rich protein 4	310	Y	1--16	Secreted	192	NQSH	UniProt-Manual_assertion / NetNGlyc_prediction / string_search	-	-	+	194	S	Y	1	-	1/289|TCGA;1/289|ICGC	probably damaging	DOID:10534 / stomach cancer	ICGC;TCGA	TCGA-HU-8249	-	-	-
P10163	PRB4	Basic salivary proline-rich protein 4	310	Y	1--16	Secreted	234	NKSR	UniProt-Manual_assertion / NetNGlyc_prediction / string_search	-	-	++	236	S	A	1	-	1/370|TCGA;1/323|ICGC	benign	DOID:4159 / skin cancer	ICGC;TCGA	TCGA-D9-A6EC	-	-	-
P10163	PRB4	Basic salivary proline-rich protein 4	310	Y	1--16	Secreted	234	NKSR	UniProt-Manual_assertion / NetNGlyc_prediction / string_search	-	-	++	236	S	F	1	0.0009	1|COSMIC;1/504|ICGC	benign	DOID:1793 / pancreatic cancer	ICGC;COSMIC	-	-	-	-
P10163	PRB4	Basic salivary proline-rich protein 4	310	Y	1--16	Secreted	87	NQSQ	UniProt-PubMed:20879038 / NetNGlyc_prediction / string_search	-	-	+	89	S	Y	1	-	1|COSMIC;1/229|IntOGen	possibly damaging	DOID:219 / colon cancer	COSMIC;IntOGen	-	22810696	-	-
P10242	MYB	Transcriptional activator Myb	640	N	-	Nucleus	404	NTSS	NetNGlyc_prediction / string_search	-	-	+	404	N	K	1	-	1/977|TCGA;1/1071|ICGC;1/1148|IntOGen;1|COSMIC	probably damaging	DOID:1612 / breast cancer	ICGC;TCGA;COSMIC;IntOGen	TCGA-B6-A0RE	-	-	-
P10243	MYBL1	Myb-related protein A	752	N	-	Nucleus	67	NRSD	NetNGlyc_prediction / string_search	-	-	++	67	N	K	1	-	1/370|TCGA;1/323|ICGC	probably damaging	DOID:4159 / skin cancer	ICGC;TCGA	TCGA-EE-A2A2	-	-	-
P10244	MYBL2	Myb-related protein B	700	N	-	Nucleus	63	NRTD	NetNGlyc_prediction / string_search	-	-	+	65	T	A	1	-	1|COSMIC	possibly damaging	DOID:263 / kidney cancer	COSMIC	-	23797736	-	-
P10253	GAA	Lysosomal alpha-glucosidase	952	Y	1--27	Membrane	470	NETG	UniProt-PubMed:12754519;PubMed:19159218;PubMed:8435067 / NetNGlyc_prediction / string_search	-	-	+	472	T	N	1	-	1|COSMIC	benign	DOID:1192 / peripheral nervous system neoplasm	COSMIC	-	22367537	-	-
P10253	GAA	Lysosomal alpha-glucosidase	952	Y	1--27	Membrane	652	NTSE	UniProt-PubMed:8435067 / NetNGlyc_prediction / string_search	-	-	+	654	S	L	1	-	1/198|TCGA	benign	DOID:4362 / cervical cancer	TCGA	TCGA-JX-A3Q0	-	-	-
P10276	RARA	Retinoic acid receptor alpha	462	N	-	Cytoplasm;Nucleus	212	NSSE	NetNGlyc_prediction / string_search	-	-	+	214	S	L	1	-	1/323|ICGC;1/370|TCGA	-	DOID:4159 / skin cancer	ICGC;TCGA	TCGA-ER-A2NG	-	-	-
P10412	HIST1H1E	Histone H1.4	219	N	-	Nucleus	76	NNSR	string_search	H15.	-	-	76	N	K	1	-	1/44|ICGC;1|COSMIC	probably damaging	DOID:2531 / hematologic cancer	ICGC;COSMIC	-	-	-	-
P10451	SPP1	Osteopontin	314	Y	1--16	Secreted	79	NESH	UniProt-PubMed:15869464 / NetNGlyc_prediction / string_search	-	-	+	81	S	R	1	-	1/289|ICGC;1/289|TCGA	probably damaging	DOID:10534 / stomach cancer	ICGC;TCGA	TCGA-CD-A489	-	-	-
P10515	DLAT	Dihydrolipoyllysine-residue acetyltransferase component of pyruvate dehydrogenase complex, mitochondrial	647	N	-	-	495	NSSW	string_search	-	-	-	497	S	F	1	-	1|COSMIC	probably damaging	DOID:4159 / skin cancer	COSMIC	-	21984974	-	-
P10586	PTPRF	Receptor-type tyrosine-protein phosphatase F	1907	Y	1--29	Membrane	1731	NSTI	NetNGlyc_prediction / string_search	Tyrosine-protein phosphatase 2.	-	+	1733	T	I	1	-	1/370|TCGA;1/323|ICGC	-	DOID:4159 / skin cancer	ICGC;TCGA	TCGA-EE-A29S	-	-	-
P10586	PTPRF	Receptor-type tyrosine-protein phosphatase F	1907	Y	1--29	Membrane	721	NSTA	UniProt-Manual_assertion / NetNGlyc_prediction / string_search	-	-	++	721	N	K	1	-	1|COSMIC	-	DOID:11054 / urinary bladder cancer	COSMIC	-	24121792	-	-
P10586	PTPRF	Receptor-type tyrosine-protein phosphatase F	1907	Y	1--29	Membrane	721	NSTA	UniProt-Manual_assertion / NetNGlyc_prediction / string_search	-	-	++	723	T	I	1	-	1|COSMIC	possibly damaging	DOID:263 / kidney cancer	COSMIC	-	23797736	-	-
P10632	CYP2C8	Cytochrome P450 2C8	490	N	-	Membrane	468	NTTA	NetNGlyc_prediction / string_search	-	-	++	468	N	S	1	-	1|COSMIC;1/217|TCGA;1/216|ICGC	benign	DOID:219 / colon cancer	ICGC;TCGA;COSMIC	TCGA-D5-6532	-	-	-
P10635	CYP2D6	Cytochrome P450 2D6	497	N	-	Membrane	166	NHSG	string_search	-	-	-	166	N	D	1	-	1|COSMIC	benign	DOID:4159 / skin cancer	COSMIC	-	22622578	-	-
P10643	C7	Complement component C7	843	Y	1--22	Secreted	754	NYTL	UniProt-PubMed:16335952;PubMed:19139490 / NetNGlyc_prediction / string_search	-	-	++	754	N	Y	1	-	1/665|IntOGen;1|COSMIC	probably damaging	DOID:1324 / lung cancer	COSMIC;IntOGen	-	-	-	-
P10721	KIT	Mast/stem cell growth factor receptor Kit	976	Y	1--25	Cytoplasm;Membrane	130	NDTL	UniProt-PubMed:16335952;PubMed:17662946 / NetNGlyc_prediction / string_search	-	-	++	130	N	D	1	-	1|COSMIC	benign	DOID:1993 / rectum cancer	COSMIC	-	-	-	-
P10721	KIT	Mast/stem cell growth factor receptor Kit	976	Y	1--25	Cytoplasm;Membrane	130	NDTL	UniProt-PubMed:16335952;PubMed:17662946 / NetNGlyc_prediction / string_search	-	-	++	130	N	S	1	-	2|COSMIC;1|COSMIC	benign	DOID:219 / colon cancer	COSMIC	-	-	-	-
P10721	KIT	Mast/stem cell growth factor receptor Kit	976	Y	1--25	Cytoplasm;Membrane	130	NDTL	UniProt-PubMed:16335952;PubMed:17662946 / NetNGlyc_prediction / string_search	-	-	++	132	T	M	1	-	1/291|TCGA;1/492|IntOGen;1|COSMIC;1/268|ICGC	probably damaging	DOID:1319 / brain cancer;DOID:3070 / malignant glioma	ICGC;TCGA;COSMIC;IntOGen	TCGA-28-2509	-	-	-
P10721	KIT	Mast/stem cell growth factor receptor Kit	976	Y	1--25	Cytoplasm;Membrane	300	NVTT	UniProt-PubMed:17662946 / NetNGlyc_prediction / string_search	-	-	++	302	T	I	1	-	1/665|IntOGen	probably damaging	DOID:1324 / lung cancer	IntOGen	-	-	-	-
P10721	KIT	Mast/stem cell growth factor receptor Kit	976	Y	1--25	Cytoplasm;Membrane	486	NGTV	UniProt-Manual_assertion / NetNGlyc_prediction / string_search	-	-	++	486	N	D	1	-	1|COSMIC;1|COSMIC;1|COSMIC;1|COSMIC	possibly damaging	DOID:184 / bone cancer;DOID:1993 / rectum cancer;DOID:219 / colon cancer;DOID:5672 / large intestine cancer	COSMIC	-	17298867	-	-
P10721	KIT	Mast/stem cell growth factor receptor Kit	976	Y	1--25	Cytoplasm;Membrane	486	NGTV	UniProt-Manual_assertion / NetNGlyc_prediction / string_search	-	-	++	486	N	I	1	-	1/508|TCGA;1/375|IntOGen	possibly damaging	DOID:0060119 / pharynx cancer;DOID:11934 / head and neck cancer	TCGA;IntOGen	TCGA-BA-6869	-	-	-
P10721	KIT	Mast/stem cell growth factor receptor Kit	976	Y	1--25	Cytoplasm;Membrane	819	NDSN	string_search	Protein kinase.	-	-	819	N	Y	1	-	1|COSMIC	probably damaging	DOID:2531 / hematologic cancer	COSMIC	-	20061010	-	-
P10721	KIT	Mast/stem cell growth factor receptor Kit	976	Y	1--25	Cytoplasm;Membrane	819	NDSN	string_search	Protein kinase.	-	-	821	S	Y	1	-	1/248|TCGA;1|COSMIC	probably damaging	DOID:363 / uterine cancer	TCGA;COSMIC	TCGA-B5-A0JY	-	-	-
P10747	CD28	T-cell-specific surface glycoprotein CD28	220	Y	1--18	Membrane	193	NMTP	string_search	-	-	---	195	T	A	1	-	1|COSMIC	probably damaging	DOID:219 / colon cancer	COSMIC	-	22895193	-	-
P10747	CD28	T-cell-specific surface glycoprotein CD28	220	Y	1--18	Membrane	92	NESV	UniProt-Manual_assertion / NetNGlyc_prediction / string_search	Ig-like V-type.	-	++	92	N	S	1	-	1/233|ICGC;1|COSMIC	possibly damaging	DOID:11054 / urinary bladder cancer	ICGC;COSMIC	-	-	-	-
P10909	CLU	Clusterin	449	Y	1--22	Cytoplasm;Membrane;Nucleus;Secreted	317	NPSQ	UniProt-PubMed:18780401	-	-	-	317	N	K	1	-	1|COSMIC;1/411|ICGC	probably damaging	DOID:1781 / thyroid cancer	ICGC;COSMIC	-	-	-	-
P10912	GHR	Growth hormone receptor	638	Y	1--18	Membrane;Secreted	115	NSSF	UniProt-Manual_assertion / string_search	-	-	--	117	S	L	1	-	1/370|TCGA;1/323|ICGC	probably damaging	DOID:4159 / skin cancer	ICGC;TCGA	TCGA-FW-A3R5	-	-	-
P10912	GHR	Growth hormone receptor	638	Y	1--18	Membrane;Secreted	156	NWTL	UniProt-Manual_assertion / NetNGlyc_prediction / string_search	Fibronectin type-III.	-	+++	158	T	N	1	-	1|COSMIC;1/229|IntOGen	probably damaging	DOID:219 / colon cancer	COSMIC;IntOGen	-	22810696	-	-
P10912	GHR	Growth hormone receptor	638	Y	1--18	Membrane;Secreted	432	NNSP	string_search	-	-	---	432	N	S	1	-	1/29|ICGC;1|COSMIC	benign	DOID:3571 / liver cancer	ICGC;COSMIC	-	-	-	-
P11047	LAMC1	Laminin subunit gamma-1	1609	Y	1--33	Secreted	1022	NRSW	UniProt-Manual_assertion / NetNGlyc_prediction / string_search	Laminin EGF-like 11.	-	+	1024	S	F	1	-	1/370|TCGA;1/323|ICGC	probably damaging	DOID:4159 / skin cancer	ICGC;TCGA	TCGA-FW-A3R5	-	-	-
P11047	LAMC1	Laminin subunit gamma-1	1609	Y	1--33	Secreted	1205	NDTS	UniProt-Manual_assertion / NetNGlyc_prediction / string_search	-	-	++	1205	N	D	1	-	1|COSMIC;1/248|TCGA	benign	DOID:363 / uterine cancer	TCGA;COSMIC	TCGA-DI-A0WH	-	-	-
P11047	LAMC1	Laminin subunit gamma-1	1609	Y	1--33	Secreted	1205	NDTS	UniProt-Manual_assertion / NetNGlyc_prediction / string_search	-	-	++	1207	T	M	1	-	1|COSMIC;1/248|TCGA	probably damaging	DOID:363 / uterine cancer	TCGA;COSMIC	TCGA-B5-A11E	-	-	-
P11047	LAMC1	Laminin subunit gamma-1	1609	Y	1--33	Secreted	1241	NISQ	UniProt-PubMed:19159218 / NetNGlyc_prediction / string_search	-	-	+	1243	S	L	1	-	1/198|TCGA	benign	DOID:4362 / cervical cancer	TCGA	TCGA-IR-A3LI	-	-	-
P11047	LAMC1	Laminin subunit gamma-1	1609	Y	1--33	Secreted	1395	NQTI	UniProt-PubMed:16335952;PubMed:19159218 / NetNGlyc_prediction / string_search	-	-	+	1395	N	D	1	-	1|COSMIC	benign	DOID:2531 / hematologic cancer	COSMIC	-	23396385	-	-
P11049	CD37	Leukocyte antigen CD37	281	N	-	Membrane	188	NDST	UniProt-Manual_assertion / NetNGlyc_prediction / string_search	-	-	+	190	S	F	1	-	1/233|ICGC;1|COSMIC;1|COSMIC	probably damaging	DOID:11054 / urinary bladder cancer	ICGC;COSMIC	-	24121792	-	-
P11055	MYH3	Myosin-3	1940	N	-	Cytoplasm	172	NQSI	NetNGlyc_prediction / string_search	-	-	+	174	S	Y	1	-	1|COSMIC	probably damaging	DOID:1324 / lung cancer	COSMIC	-	22980975	-	-
P11055	MYH3	Myosin-3	1940	N	-	Cytoplasm	392	NSSD	NetNGlyc_prediction / string_search	-	-	+	394	S	L	1	-	1/370|TCGA;1/323|ICGC	benign	DOID:4159 / skin cancer	ICGC;TCGA	TCGA-FS-A4F0	-	-	-
P11055	MYH3	Myosin-3	1940	N	-	Cytoplasm	677	NETK	NetNGlyc_prediction / string_search	-	-	++	679	T	I	1	-	1|COSMIC;1/105|ICGC	benign	DOID:1993 / rectum cancer;DOID:263 / kidney cancer	ICGC;COSMIC	-	-	-	-
P11055	MYH3	Myosin-3	1940	N	-	Cytoplasm	67	NRTL	NetNGlyc_prediction / string_search	-	-	++	69	T	I	1	-	1/35|ICGC;1|COSMIC	benign	DOID:1793 / pancreatic cancer;DOID:2531 / hematologic cancer	ICGC;COSMIC	-	-	-	-
P11117	ACP2	Lysosomal acid phosphatase	423	Y	1--30	Membrane	92	NTSY	UniProt-PubMed:19159218 / NetNGlyc_prediction / string_search	-	-	++	94	S	C	1	-	1/508|TCGA	probably damaging	DOID:11934 / head and neck cancer	TCGA	TCGA-T2-A6WX	-	-	-
P11137	MAP2	Microtubule-associated protein 2	1827	N	-	Cytoplasm	1796	NVSS	NetNGlyc_prediction / string_search	-	-	+	1798	S	Y	1	-	1/370|TCGA	probably damaging	DOID:4159 / skin cancer	TCGA	TCGA-FW-A3R5	-	-	-
P11142	HSPA8	Heat shock cognate 71 kDa protein	646	N	-	Cytoplasm;Membrane;Nucleus	360	NKSI	NetNGlyc_prediction / string_search	-	-	+	360	N	S	1	-	1/202|TCGA	probably damaging	DOID:3571 / liver cancer	TCGA	TCGA-EP-A2KA	-	-	-
P11150	LIPC	Hepatic triacylglycerol lipase	499	Y	1--22	Secreted	78	NSSL	UniProt-Manual_assertion / string_search	-	-	-	80	S	F	1	-	1/202|TCGA	probably damaging	DOID:3571 / liver cancer	TCGA	TCGA-RC-A7SF	-	-	-
P11161	EGR2	E3 SUMO-protein ligase EGR2	476	N	-	Nucleus	87	NQTF	NetNGlyc_prediction / string_search	-	-	+	89	T	I	1	-	1/178|TCGA;1/665|IntOGen;1|COSMIC;1/289|ICGC	probably damaging	DOID:1324 / lung cancer	ICGC;TCGA;COSMIC;IntOGen	TCGA-66-2763	-	-	-
P11166	SLC2A1	Solute carrier family 2, facilitated glucose transporter member 1	492	N	-	Membrane	45	NQTW	UniProt-PubMed:19349973;PubMed:3839598 / NetNGlyc_prediction / string_search	-	-	++	45	N	S	1	-	1/289|ICGC;1/289|TCGA	benign	DOID:10534 / stomach cancer	ICGC;TCGA	TCGA-BR-6452	-	-	-
P11215	ITGAM	Integrin alpha-M	1152	Y	1--16	Membrane	1050	NLSF	UniProt-Manual_assertion / string_search	-	-	-	1052	S	W	1	-	1|COSMIC;1/181|ICGC	probably damaging	DOID:2394 / ovarian cancer	ICGC;COSMIC	-	-	-	-
P11215	ITGAM	Integrin alpha-M	1152	Y	1--16	Membrane	1075	NDSV	UniProt-Manual_assertion / string_search	-	-	-	1077	S	F	1	-	1/323|ICGC;1/370|TCGA	probably damaging	DOID:4159 / skin cancer	ICGC;TCGA	TCGA-FS-A4FC	-	-	-
P11217	PYGM	Glycogen phosphorylase, muscle form	842	N	-	-	482	NKTN	NetNGlyc_prediction / string_search	-	-	+	484	T	I	1	-	1/370|TCGA;1/323|ICGC	probably damaging	DOID:4159 / skin cancer	ICGC;TCGA	TCGA-EE-A3J7	-	-	-
P11230	CHRNB1	Acetylcholine receptor subunit beta	501	Y	1--23	Membrane	164	NCTM	UniProt-Manual_assertion / NetNGlyc_prediction / string_search	-	-	++	164	N	I	1	-	1/156|ICGC;1/168|TCGA	probably damaging	DOID:263 / kidney cancer	ICGC;TCGA	TCGA-GL-A4EM	-	-	-
P11274	BCR	Breakpoint cluster region protein	1271	N	-	Membrane	337	NLTS	NetNGlyc_prediction / string_search	-	-	+++	337	N	I	1	-	1|COSMIC	probably damaging	DOID:2531 / hematologic cancer	COSMIC	-	23415222	-	-
P11279	LAMP1	Lysosome-associated membrane glycoprotein 1	417	Y	1--28	Membrane	103	NFTR	UniProt-PubMed:12754519;PubMed:16335952;PubMed:19159218 / NetNGlyc_prediction / string_search	-	-	+++	105	T	M	1	-	1|COSMIC;1/248|TCGA	probably damaging	DOID:363 / uterine cancer	TCGA;COSMIC	TCGA-AP-A0LG	-	-	-
P11279	LAMP1	Lysosome-associated membrane glycoprotein 1	417	Y	1--28	Membrane	322	NGSL	UniProt-PubMed:8323299 / NetNGlyc_prediction / string_search	-	-	++	324	S	C	1	-	1/370|TCGA	probably damaging	DOID:4159 / skin cancer	TCGA	TCGA-ER-A42K	-	-	-
P11279	LAMP1	Lysosome-associated membrane glycoprotein 1	417	Y	1--28	Membrane	45	NFSA	UniProt-PubMed:8323299 / NetNGlyc_prediction / string_search	-	-	+	45	N	S	1	-	1|COSMIC;1/395|IntOGen	benign	DOID:2531 / hematologic cancer	COSMIC;IntOGen	-	23415222	-	-
[truncated: 9,085 more rows]
