# Supplementary material for: Loss and gain of N-linked glycosylation sequons due to single-nucleotide variation in cancer
Source: Sci Rep. 2018 Mar 12;8:4322. doi: 10.1038/s41598-018-22345-2 (PMC5847511; doi:10.1038/s41598-018-22345-2)
Supplement: Supplementary file 4 — Table S4 [file 41598_2018_22345_MOESM4_ESM.xlsx]

## Sheet: S4-LOG_all_germline
UniProtKB_AC	Gene_Name	Protein_Name	Sequence_Length	Signal_Peptide_Existence	Signal_Peptide_Position	Cellular_Component	Motif_Position	Subsequence	Method	Domain	Secondary_Structure	NetNGlyc_Prediction	protein accession	RefAA	AAPos	AltAA	VCFInfo	HGMD_Disease	HGMD_PMID
Q86WI1	PKHD1L1	Fibrocystin-L	4243	Y	1--20	Membrane	348	NNSR	string_search	-	-	-	NP_803875	N	348	H	RS=759411539;RSPOS=110412334;dbSNPBuildID=144;SSR=0;SAO=0;VP=0x050000000a05040002000100;GENEINFO=PKHD1L1:93035;WGT=1;VC=SNV;NSM;REF;ASP;VLD	-	-
Q9H1A4	ANAPC1	Anaphase-promoting complex subunit 1	1944	N	-	-	725	NRSL	NetNGlyc_prediction / string_search	-	-	+	NP_073153	S	727	A	RS=756949702;RSPOS=112592386;dbSNPBuildID=144;SSR=0;SAO=0;VP=0x050000000a05000002000100;GENEINFO=ANAPC1:64682;WGT=1;VC=SNV;NSM;REF;ASP	-	-
Q9P225	DNAH2	Dynein heavy chain 2, axonemal	4427	N	-	Cytoplasm	2724	NLSP	string_search	-	-	---	NP_065928	N	2724	K	RS=771433395;RSPOS=7701089;dbSNPBuildID=144;SSR=0;SAO=0;VP=0x050000000a05040002000100;GENEINFO=DNAH2:146754;WGT=1;VC=SNV;NSM;REF;ASP;VLD	-	-
P35555	FBN1	Fibrillin-1	2871	Y	1--27	Secreted	1149	NISA	UniProt-Manual_assertion / NetNGlyc_prediction / string_search	-	-	+	NP_000129	S	1151	F	RS=145146283;RSPOS=48779520;dbSNPBuildID=134;SSR=0;SAO=0;VP=0x050200000a05000002000100;GENEINFO=FBN1:2200;WGT=1;VC=SNV;S3D;NSM;REF;ASP	-	-
P98161	PKD1	Polycystin-1	4303	Y	1--23	Membrane	2074	NRSA	UniProt-Manual_assertion / string_search	-	-	-	NP_000287;NP_001009944	S	2076	L	RS=758919000;RSPOS=2158941;dbSNPBuildID=144;SSR=0;SAO=0;VP=0x050000000a05040002000100;GENEINFO=PKD1:5310;WGT=1;VC=SNV;NSM;REF;ASP;VLD	-	-
Q8TEU7	RAPGEF6	Rap guanine nucleotide exchange factor 6	1601	N	-	Cytoplasm;Membrane	1204	NTSL	NetNGlyc_prediction / string_search	-	-	+	NP_001157861;NP_057424	N	1204	Y	RS=774776404;RSPOS=130778042;dbSNPBuildID=144;SSR=0;SAO=0;VP=0x050000000a05000002000100;GENEINFO=RAPGEF6:51735;WGT=1;VC=SNV;NSM;REF;ASP	-	-
Q15111	PLCL1	Inactive phospholipase C-like protein 1	1095	N	-	Cytoplasm	849	NRSG	string_search	-	-	--	NP_006217	S	851	N	RS=749351301;RSPOS=198950793;dbSNPBuildID=144;SSR=0;SAO=0;VP=0x050000000a05000002000100;GENEINFO=PLCL1:5334;WGT=1;VC=SNV;NSM;REF;ASP	-	-
Q9Y6J6	KCNE2	Potassium voltage-gated channel subfamily E member 2	123	N	-	Membrane	6	NFTQ	UniProt-Manual_assertion / NetNGlyc_prediction / string_search	-	-	++	NP_751951	N	6	S	RS=776661633;RSPOS=35742794;dbSNPBuildID=144;SSR=0;SAO=0;VP=0x050000000a05040002000100;GENEINFO=KCNE2:9992;WGT=1;VC=SNV;NSM;REF;ASP;VLD	-	-
Q8IZW8	TNS4	Tensin-4	715	Y	1--18	Cytoplasm	312	NSSS	NetNGlyc_prediction / string_search	-	-	+	NP_116254	N	312	K	RS=770366854;RSPOS=38643640;dbSNPBuildID=144;SSR=0;SAO=0;VP=0x050000000a05040002000100;GENEINFO=TNS4:84951;WGT=1;VC=SNV;NSM;REF;ASP;VLD	-	-
Q01628	IFITM3	Interferon-induced transmembrane protein 3	133	N	-	Membrane	2	NHTV	NetNGlyc_prediction / string_search	-	-	++	NP_066362	T	4	I	RS=748260921;RSPOS=320803;dbSNPBuildID=144;SSR=0;SAO=0;VP=0x050000000a05000002000100;GENEINFO=IFITM3:10410;WGT=1;VC=SNV;NSM;REF;ASP	-	-
Q8WZ42	TTN	Titin	34350	N	-	Cytoplasm;Nucleus	28264	NDTG	string_search	-	-	-	NP_001243779	N	28264	S	RS=773727575;RSPOS=179417913;dbSNPBuildID=144;SSR=0;SAO=0;VP=0x050000080a05000002000100;GENEINFO=TTN:7273|TTN-AS1:100506866;WGT=1;VC=SNV;NSM;REF;INT;ASP	-	-
Q8IZM8	ZNF654	Zinc finger protein 654	581	N	-	Nucleus	181	NGTV	NetNGlyc_prediction / string_search	-	-	+	NP_060763	T	183	I	RS=755715010;RSPOS=88189008;dbSNPBuildID=144;SSR=0;SAO=0;VP=0x050000080a05000002000100;GENEINFO=CGGBP1:8545|ZNF654:55279;WGT=1;VC=SNV;NSM;REF;INT;ASP	-	-
O60602	TLR5	Toll-like receptor 5	858	Y	1--20	Membrane	37	NLTQ	UniProt-PubMed:22173220 / NetNGlyc_prediction / string_search	-	-	+++	NP_003259	N	37	K	RS=142223042;RSPOS=223286263;dbSNPBuildID=134;SSR=0;SAO=0;VP=0x050200000a05000002000100;GENEINFO=TLR5:7100;WGT=1;VC=SNV;S3D;NSM;REF;ASP	-	-
Q9NZW5	MPP6	MAGUK p55 subfamily member 6	540	N	-	Membrane	196	NISG	NetNGlyc_prediction / string_search	-	-	+	NP_001289966;NP_057531	N	196	S	RS=772143286;RSPOS=24690267;dbSNPBuildID=144;SSR=0;SAO=0;VP=0x050000000a05000002000100;GENEINFO=MPP6:51678;WGT=1;VC=SNV;NSM;REF;ASP	-	-
Q8N6P7	IL22RA1	Interleukin-22 receptor subunit alpha-1	574	Y	1--15	Membrane	80	NLTV	UniProt-Manual_assertion / NetNGlyc_prediction / string_search	-	-	++	NP_067081	T	82	M	RS=750914539;RSPOS=24463731;dbSNPBuildID=144;SSR=0;SAO=0;VP=0x050000400a05000002000100;GENEINFO=IL22RA1:58985;WGT=1;VC=SNV;NSM;REF;U5;ASP	-	-
O94804	STK10	Serine/threonine-protein kinase 10	968	N	-	Membrane	467	NGSL	NetNGlyc_prediction / string_search	-	-	++	NP_005981	S	469	N	RS=758677072;RSPOS=171520564;dbSNPBuildID=144;SSR=0;SAO=0;VP=0x050000000a05000002000100;GENEINFO=STK10:6793;WGT=1;VC=SNV;NSM;REF;ASP	-	-
Q14135	VGLL4	Transcription cofactor vestigial-like protein 4	290	N	-	Nucleus	86	NKTA	NetNGlyc_prediction / string_search	-	-	++	NP_055482	N	86	S	RS=377609465;RSPOS=11606491;dbSNPBuildID=138;SSR=0;SAO=0;VP=0x050000000a05000002000100;GENEINFO=VGLL4:9686;WGT=1;VC=SNV;NSM;REF;ASP	-	-
Q9H841	NIPAL2	NIPA-like protein 2	368	N	-	Membrane	23	NFTY	NetNGlyc_prediction / string_search	-	-	+	NP_079035	T	25	M	RS=781048613;RSPOS=99306292;dbSNPBuildID=144;SSR=0;SAO=0;VP=0x050000000a05000002000100;GENEINFO=NIPAL2:79815;WGT=1;VC=SNV;NSM;REF;ASP	-	-
Q9Y5F9	PCDHGB6	Protocadherin gamma-B6	930	Y	1--30	Membrane	419	NVTI	UniProt-Manual_assertion / NetNGlyc_prediction / string_search	-	-	+++	NP_061749;NP_115271	N	419	K	RS=139792503;RSPOS=140789026;dbSNPBuildID=134;SSR=0;SAO=0;VP=0x050200080b05040036000100;GENEINFO=PCDHGA3:56112|PCDHGA6:56109|PCDHGB6:56100|PCDHGA8:9708|PCDHGB3:56102|PCDHGA1:56114|PCDHGA2:56113|PCDHGB5:56101|PCDHGB2:56103|PCDHGB1:56104|PCDHGB4:8641|PCDHGA5:56110|PCDHGA4:56111|PCDHGA9:56107|PCDHGA7:56108;WGT=1;VC=SNV;S3D;NSM;REF;SYN;INT;ASP;VLD;KGPhase1;KGPhase3;CAF=0.9964,.,0.003594;COMMON=1	-	-
Q13315	ATM	Serine-protein kinase ATM	3056	N	-	Nucleus	1230	NLSS	NetNGlyc_prediction / string_search	-	-	++	NP_000042	S	1232	P	RS=183532834;RSPOS=108153554;dbSNPBuildID=135;SSR=0;SAO=0;VP=0x050000000a05040036000100;GENEINFO=ATM:472;WGT=1;VC=SNV;NSM;REF;ASP;VLD;KGPhase1;KGPhase3;CAF=0.9998,0.0001997;COMMON=0	-	-
Q9BXX0	EMILIN2	EMILIN-2	1053	Y	1--30	Secreted	458	NVTE	UniProt-Manual_assertion / NetNGlyc_prediction / string_search	-	-	++	NP_114437	T	460	M	RS=146818238;RSPOS=2891504;dbSNPBuildID=134;SSR=0;SAO=0;VP=0x050000000a05040002000100;GENEINFO=EMILIN2:84034;WGT=1;VC=SNV;NSM;REF;ASP;VLD	-	-
Q96JM2	ZNF462	Zinc finger protein 462	2506	N	-	Nucleus	782	NATN	NetNGlyc_prediction / string_search	-	-	+	NP_067047	N	782	S	RS=759498569;RSPOS=109688538;dbSNPBuildID=144;SSR=0;SAO=0;VP=0x050000020a05040002000100;GENEINFO=ZNF462:58499;WGT=1;VC=SNV;NSM;REF;R5;ASP;VLD	-	-
P18827	SDC1	Syndecan-1	310	Y	1--22	Membrane;Secreted	43	NFSG	UniProt-Manual_assertion / NetNGlyc_prediction / string_search	-	-	+	NP_002988;NP_001006947	N	43	S	RS=750142000;RSPOS=20405124;dbSNPBuildID=144;SSR=0;SAO=0;VP=0x050000000a05040002000100;GENEINFO=SDC1:6382;WGT=1;VC=SNV;NSM;REF;ASP;VLD	-	-
Q96HP0	DOCK6	Dedicator of cytokinesis protein 6	2047	N	-	Cytoplasm	14	NRTV	NetNGlyc_prediction / string_search	-	-	++	NP_065863	T	16	M	RS=370687038;RSPOS=11364400;dbSNPBuildID=138;SSR=0;SAO=0;VP=0x050000000a05040026000100;GENEINFO=DOCK6:57572;WGT=1;VC=SNV;NSM;REF;ASP;VLD;KGPhase3;CAF=0.9998,0.0001997;COMMON=0	-	-
P43246	MSH2	DNA mismatch repair protein Msh2	934	N	-	Nucleus	477	NLSE	NetNGlyc_prediction / string_search	-	-	+	NP_000242	N	477	H	RS=587781346;RSPOS=47690212;dbSNPBuildID=142;SSR=0;SAO=1;VP=0x050060000a05000002100100;GENEINFO=MSH2:4436;WGT=1;VC=SNV;PM;NSM;REF;ASP;LSD	-	-
Q9NVA2	42989	Septin-11	429	N	-	Cytoplasm	225	NATM	string_search	Septin-type G.	-	-	NP_060713	T	227	P	RS=71661117;RSPOS=77936162;dbSNPBuildID=130;SSR=0;SAO=0;VP=0x050300000a05000102000100;GENEINFO=SEPT11:55752;WGT=1;VC=SNV;S3D;SLO;NSM;REF;ASP;GNO	-	-
Q6B0I6	KDM4D	Lysine-specific demethylase 4D	523	N	-	Nucleus	65	NISE	NetNGlyc_prediction / string_search	-	-	+++	NP_060509	N	65	S	RS=782465785;RSPOS=94730730;dbSNPBuildID=144;SSR=0;SAO=0;VP=0x050000000a05000002000100;GENEINFO=KDM4D:55693;WGT=1;VC=SNV;NSM;REF;ASP	-	-
Q13461	FOXE3	Forkhead box protein E3	319	N	-	Nucleus	122	NLTL	NetNGlyc_prediction / string_search	-	-	+++	NP_036318	T	124	M	RS=773472430;RSPOS=47882358;dbSNPBuildID=144;SSR=0;SAO=0;VP=0x050000000a05040002000100;GENEINFO=FOXE3:2301;WGT=1;VC=SNV;NSM;REF;ASP;VLD	-	-
Q5VUB5	FAM171A1	Protein FAM171A1	890	Y	1--21	Membrane	214	NGTP	string_search	-	-	---	NP_001010924	T	216	M	RS=200087489;RSPOS=15290745;dbSNPBuildID=137;SSR=0;SAO=0;VP=0x050000000a05040036000100;GENEINFO=FAM171A1:221061;WGT=1;VC=SNV;NSM;REF;ASP;VLD;KGPhase1;KGPhase3;CAF=0.9998,0.0001997,.;COMMON=0	-	-
Q15475	SIX1	Homeobox protein SIX1	284	N	-	Cytoplasm;Nucleus	46	NESV	NetNGlyc_prediction / string_search	-	-	+	NP_005973	S	48	N	RS=774637636;RSPOS=61115765;dbSNPBuildID=144;SSR=0;SAO=0;VP=0x050000000a05000002000100;GENEINFO=SIX1:6495;WGT=1;VC=SNV;NSM;REF;ASP	-	-
Q14CB8	ARHGAP19	Rho GTPase-activating protein 19	494	N	-	Nucleus	29	NDSS	NetNGlyc_prediction / string_search	-	-	+	NP_001191229;NP_116289	N	29	S	RS=766920317;RSPOS=99025853;dbSNPBuildID=144;SSR=0;SAO=0;VP=0x050000000a05000002000100;GENEINFO=ARHGAP19-SLIT1:100533184|ARHGAP19:84986;WGT=1;VC=SNV;NSM;REF;ASP	-	-
Q6NX45	ZNF774	Zinc finger protein 774	483	N	-	Nucleus	413	NQSS	NetNGlyc_prediction / string_search	-	-	+	NP_001004309	N	413	S	RS=141917260;RSPOS=90904301;dbSNPBuildID=134;SSR=0;SAO=0;VP=0x050000080a05040026000100;GENEINFO=ZNF774:342132;WGT=1;VC=SNV;NSM;REF;INT;ASP;VLD;KGPhase3;CAF=0.9998,0.0001997;COMMON=0	-	-
Q8TF40	FNIP1	Folliculin-interacting protein 1	1166	N	-	Cytoplasm	591	NKSS	NetNGlyc_prediction / string_search	-	-	+	NP_588613	N	591	S	RS=775212095;RSPOS=131008365;dbSNPBuildID=144;SSR=0;SAO=0;VP=0x050000000a05000002000100;GENEINFO=FNIP1:96459;WGT=1;VC=SNV;NSM;REF;ASP	-	-
Q15431	SYCP1	Synaptonemal complex protein 1	976	N	-	Nucleus	54	NLSK	NetNGlyc_prediction / string_search	-	-	++	NP_001269470;NP_003167	N	54	K	RS=758095047;RSPOS=115399247;dbSNPBuildID=144;SSR=0;SAO=0;VP=0x050000000a05000002000100;GENEINFO=SYCP1:6847;WGT=1;VC=SNV;NSM;REF;ASP	-	-
Q5GAN4	RNASE12	Probable inactive ribonuclease-like protein 12	147	Y	1--20	Secreted	90	NLSA	NetNGlyc_prediction / string_search	-	-	+	NP_001019993	S	92	L	RS=189334969;RSPOS=21058608;dbSNPBuildID=135;SSR=0;SAO=0;VP=0x0502000a0e05040036000100;GENEINFO=RNASE11:122651|RNASE12:493901|LOC254028:254028|RP11-14J7.6:254028;WGT=1;VC=SNV;S3D;NSM;NSN;REF;INT;R5;ASP;VLD;KGPhase1;KGPhase3;CAF=0.9998,0.0001997,.;COMMON=0	-	-
Q13439	GOLGA4	Golgin subfamily A member 4	2230	N	-	Cytoplasm;Membrane	2102	NVTI	NetNGlyc_prediction / string_search	-	-	+++	NP_002069	T	2104	A	RS=748254729;RSPOS=37378637;dbSNPBuildID=144;SSR=0;SAO=0;VP=0x050000080a05000002000100;GENEINFO=GOLGA4:2803;WGT=1;VC=SNV;NSM;REF;INT;ASP	-	-
O76100	OR7A10	Olfactory receptor 7A10	309	N	-	Membrane	65	NLSF	NetNGlyc_prediction / string_search	-	-	++	NP_001005190	S	67	P	RS=756034855;RSPOS=14952491;dbSNPBuildID=144;SSR=0;SAO=0;VP=0x050000000a05000002000100;GENEINFO=OR7A10:390892;WGT=1;VC=SNV;NSM;REF;ASP	-	-
O75157	TSC22D2	TSC22 domain family protein 2	780	N	-	-	328	NVTL	NetNGlyc_prediction / string_search	-	-	++	NP_001290193;NP_055594	N	328	K	RS=751398384;RSPOS=150128121;dbSNPBuildID=144;SSR=0;SAO=0;VP=0x050000000a05000002000100;GENEINFO=TSC22D2:9819;WGT=1;VC=SNV;NSM;REF;ASP	-	-
Q96EK2	PHF21B	PHD finger protein 21B	531	N	-	-	117	NNTV	NetNGlyc_prediction / string_search	-	-	+	NP_612424;NP_001129334	N	117	S	RS=772218647;RSPOS=45312374;dbSNPBuildID=144;SSR=0;SAO=0;VP=0x050000400a05000002000100;GENEINFO=PHF21B:112885;WGT=1;VC=SNV;NSM;REF;U5;ASP	-	-
Q9NR16	CD163L1	Scavenger receptor cysteine-rich type 1 protein M160	1453	Y	1--40	Membrane;Secreted	1084	NATV	UniProt-Manual_assertion / NetNGlyc_prediction / string_search	-	-	+	NP_777601	N	1084	S	RS=758982052;RSPOS=7527196;dbSNPBuildID=144;SSR=0;SAO=0;VP=0x050000000a05040002000100;GENEINFO=CD163L1:283316;WGT=1;VC=SNV;NSM;REF;ASP;VLD	-	-
Q14833	GRM4	Metabotropic glutamate receptor 4	912	Y	1--32	Membrane	454	NFSG	UniProt-Manual_assertion / NetNGlyc_prediction / string_search	-	-	+	NP_000832	N	454	S	RS=771108424;RSPOS=34008333;dbSNPBuildID=144;SSR=0;SAO=0;VP=0x050000000a05000002000100;GENEINFO=GRM4:2914;WGT=1;VC=SNV;NSM;REF;ASP	-	-
O76002	OR2J2	Olfactory receptor 2J2	312	N	-	Membrane	66	NLSF	NetNGlyc_prediction / string_search	-	-	+	NP_112167	S	68	A	RS=767341980;RSPOS=29141614;dbSNPBuildID=144;SSR=0;SAO=0;VP=0x050000000a05000002000100;GENEINFO=OR2J2:26707;WGT=1;VC=SNV;NSM;REF;ASP	-	-
Q9H7Z3	NRDE2	Protein NRDE2 homolog	1164	N	-	-	935	NSSV	NetNGlyc_prediction / string_search	-	-	+	NP_060440	S	937	C	RS=753064985;RSPOS=90754909;dbSNPBuildID=144;SSR=0;SAO=0;VP=0x050000000a05040002000100;GENEINFO=NRDE2:55051;WGT=1;VC=SNV;NSM;REF;ASP;VLD	-	-
Q76FK4	NOL8	Nucleolar protein 8	1167	N	-	Nucleus	926	NLSN	string_search	-	-	-	NP_060418	S	928	G	RS=747435252;RSPOS=95069211;dbSNPBuildID=144;SSR=0;SAO=0;VP=0x050000000a05000002000100;GENEINFO=NOL8:55035;WGT=1;VC=SNV;NSM;REF;ASP	-	-
Q15678	PTPN14	Tyrosine-protein phosphatase non-receptor type 14	1187	N	-	Cytoplasm;Nucleus	380	NGTV	NetNGlyc_prediction / string_search	-	-	+++	NP_005392	T	382	A	RS=200568435;RSPOS=214558054;dbSNPBuildID=137;SSR=0;SAO=0;VP=0x050000000a05000002000100;GENEINFO=PTPN14:5784;WGT=1;VC=SNV;NSM;REF;ASP	-	-
Q4LDE5	SVEP1	Sushi, von Willebrand factor type A, EGF and pentraxin domain-containing protein 1	3571	Y	1--17	Cytoplasm;Membrane;Secreted	1978	NFTF	string_search	-	-	--	NP_699197	T	1980	I	RS=867626990;RSPOS=113189907;dbSNPBuildID=147;SSR=0;SAO=0;VP=0x050000000a05000002000100;GENEINFO=SVEP1:79987;WGT=1;VC=SNV;NSM;REF;ASP	-	-
P02545	LMNA	Prelamin-A/C	664	N	-	Nucleus	456	NKSN	NetNGlyc_prediction / string_search	LTD.	-	+	NP_001269555;NP_005563;NP_733821;NP_733822;NP_001269554	N	456	K	RS=61235244;RSPOS=156106215;dbSNPBuildID=137;SSR=0;SAO=1;VP=0x050360000a05000002100100;GENEINFO=LMNA:4000;WGT=1;VC=SNV;PM;S3D;SLO;NSM;REF;ASP;LSD	Muscular dystrophy, Emery-Dreifuss	22071332
Q8WUG5	SLC22A17	Solute carrier family 22 member 17	538	N	-	Membrane	32	NASG	UniProt-Manual_assertion / NetNGlyc_prediction / string_search	-	-	+	NP_065105;NP_057693	N	32	S	RS=746181868;RSPOS=23821329;dbSNPBuildID=144;SSR=0;SAO=0;VP=0x050000400a05000002000100;GENEINFO=SLC22A17:51310;WGT=1;VC=SNV;NSM;REF;U5;ASP	-	-
A2VEC9	SSPO	SCO-spondin	5147	Y	1--17	Secreted	3512	NHTQ	UniProt-Manual_assertion / string_search	-	-	-	NP_940857	T	3514	K	RS=777006453;RSPOS=149511991;dbSNPBuildID=144;SSR=0;SAO=0;VP=0x050000000a05000002000100;GENEINFO=SSPO:23145;WGT=1;VC=SNV;NSM;REF;ASP	-	-
Q70Z35	PREX2	Phosphatidylinositol 3,4,5-trisphosphate-dependent Rac exchanger 2 protein	1606	N	-	-	1327	NLTD	NetNGlyc_prediction / string_search	-	-	++	NP_079146	T	1329	K	RS=74977392;RSPOS=69050651;dbSNPBuildID=131;SSR=16;SAO=0;VP=0x050000000a05000402000140;GENEINFO=PREX2:80243;WGT=1;VC=SNV;NSM;REF;ASP;HD	-	-
Q9Y5E7	PCDHB2	Protocadherin beta-2	798	Y	1--30	Membrane	171	NYTI	UniProt-Manual_assertion / NetNGlyc_prediction / string_search	-	-	++	NP_061759	T	173	P	RS=201225926;RSPOS=140474891;dbSNPBuildID=137;SSR=0;SAO=0;VP=0x050000400a05040016000100;GENEINFO=PCDHB2:56133;WGT=1;VC=SNV;NSM;REF;U5;ASP;VLD;KGPhase1	-	-
P32942	ICAM3	Intercellular adhesion molecule 3	547	Y	1--29	Membrane	91	NSRI	UniProt-PubMed:19349973	-	-	N/A	NP_002153	R	93	W	RS=775601237;RSPOS=10449424;dbSNPBuildID=144;SSR=0;SAO=0;VP=0x050000400a05000002000100;GENEINFO=ICAM3:3385;WGT=1;VC=SNV;NSM;REF;U5;ASP	-	-
P54803	GALC	Galactocerebrosidase	685	Y	1--42	-	403	NVSQ	UniProt-Manual_assertion / NetNGlyc_prediction / string_search	-	-	++	NP_000144	N	403	D	RS=371724294;RSPOS=88417047;dbSNPBuildID=138;SSR=0;SAO=0;VP=0x050200000a05040002000100;GENEINFO=GALC:2581;WGT=1;VC=SNV;S3D;NSM;REF;ASP;VLD	-	-
P08100	RHO	Rhodopsin	348	N	-	Membrane	15	NATG	UniProt-Manual_assertion / NetNGlyc_prediction / string_search	-	-	+	NP_000530	T	17	M	RS=104893769;RSPOS=129247626;dbSNPBuildID=132;SSR=0;SAO=1;VP=0x050260000a05000002110100;GENEINFO=RHO:6010;WGT=1;VC=SNV;PM;S3D;NSM;REF;ASP;LSD;OM	Retinitis pigmentosa	1897520
A1L170	C1orf226	Uncharacterized protein C1orf226	272	N	-	-	83	NKTA	NetNGlyc_prediction / string_search	-	-	+	NP_001078844	N	83	S	RS=777620154;RSPOS=162351939;dbSNPBuildID=144;SSR=0;SAO=0;VP=0x050000000a05000002000100;GENEINFO=C1orf226:400793;WGT=1;VC=SNV;NSM;REF;ASP	-	-
P19622	EN2	Homeobox protein engrailed-2	333	N	-	Nucleus	320	NHST	NetNGlyc_prediction / string_search	-	-	+	NP_001418	S	322	C	RS=759842570;RSPOS=155255345;dbSNPBuildID=144;SSR=0;SAO=0;VP=0x050000000a05000002000100;GENEINFO=EN2:2020;WGT=1;VC=SNV;NSM;REF;ASP	-	-
Q5HYC2	KIAA2026	Uncharacterized protein KIAA2026	2103	N	-	-	1879	NTST	string_search	-	-	-	NP_001017969	N	1879	D	RS=768821404;RSPOS=5920361;dbSNPBuildID=144;SSR=0;SAO=0;VP=0x050000000a05000002000100;GENEINFO=KIAA2026:158358;WGT=1;VC=SNV;NSM;REF;ASP	-	-
P20309	CHRM3	Muscarinic acetylcholine receptor M3	590	N	-	Membrane	379	NSTK	NetNGlyc_prediction / string_search	-	-	+	NP_000731	N	379	S	RS=753963231;RSPOS=240071887;dbSNPBuildID=144;SSR=0;SAO=0;VP=0x050000000a05040002000100;GENEINFO=CHRM3:1131;WGT=1;VC=SNV;NSM;REF;ASP;VLD	-	-
Q6UB98	ANKRD12	Ankyrin repeat domain-containing protein 12	2062	N	-	Nucleus	1697	NHSQ	string_search	-	-	-	NP_056023	N	1697	S	RS=777041446;RSPOS=9258355;dbSNPBuildID=144;SSR=0;SAO=0;VP=0x050000000a05040002000100;GENEINFO=ANKRD12:23253;WGT=1;VC=SNV;NSM;REF;ASP;VLD	-	-
Q9Y6L6	SLCO1B1	Solute carrier organic anion transporter family member 1B1	691	N	-	Membrane	8	NKTA	NetNGlyc_prediction / string_search	-	-	+++	NP_006437	T	10	A	RS=11557087;RSPOS=21294536;dbSNPBuildID=120;SSR=0;SAO=0;VP=0x050100000a05000502000100;GENEINFO=SLCO1B1:10599;WGT=1;VC=SNV;SLO;NSM;REF;ASP;HD;GNO	-	-
Q8NB14	USP38	Ubiquitin carboxyl-terminal hydrolase 38	1042	N	-	-	628	NMSV	NetNGlyc_prediction / string_search	USP.	-	+	NP_001277254;NP_115946	S	630	P	RS=147203369;RSPOS=144135017;dbSNPBuildID=134;SSR=0;SAO=0;VP=0x050000000a05040002000100;GENEINFO=USP38:84640;WGT=1;VC=SNV;NSM;REF;ASP;VLD	-	-
P20273	CD22	B-cell receptor CD22	847	Y	1--19	Membrane	724	NSSG	string_search	-	-	-	NP_001172029;NP_001762	S	726	R	RS=755294292;RSPOS=35835999;dbSNPBuildID=144;SSR=0;SAO=0;VP=0x050000020b05040002000100;GENEINFO=CD22:933|MIR5196:100847070;WGT=1;VC=SNV;NSM;REF;SYN;R5;ASP;VLD	-	-
Q9Y5T5	USP16	Ubiquitin carboxyl-terminal hydrolase 16	823	N	-	Nucleus	329	NSTE	NetNGlyc_prediction / string_search	USP.	-	+	NP_006438;NP_001027582	N	329	S	RS=143493055;RSPOS=30412964;dbSNPBuildID=134;SSR=0;SAO=0;VP=0x050000000a05000002000100;GENEINFO=USP16:10600;WGT=1;VC=SNV;NSM;REF;ASP	-	-
P08F94	PKHD1	Fibrocystin	4074	Y	1--23	Cytoplasm;Membrane	869	NLTG	NetNGlyc_prediction / UniProt-Manual_assertion / string_search	-	-	+	NP_619639;NP_733842	N	869	T	RS=772598832;RSPOS=51909873;dbSNPBuildID=144;SSR=0;SAO=0;VP=0x050000000a05000002000100;GENEINFO=PKHD1:5314;WGT=1;VC=SNV;NSM;REF;ASP	-	-
P22314	UBA1	Ubiquitin-like modifier-activating enzyme 1	1058	N	-	Cytoplasm;Nucleus	818	NASV	NetNGlyc_prediction / string_search	-	-	+	NP_003325;NP_695012	N	818	S	RS=781800261;RSPOS=47070613;dbSNPBuildID=144;SSR=0;SAO=0;VP=0x050000000a05040002000100;GENEINFO=UBA1:7317;WGT=1;VC=SNV;NSM;REF;ASP;VLD	-	-
Q8NCQ5	FBXO15	F-box only protein 15	510	N	-	-	273	NLSH	NetNGlyc_prediction / string_search	-	-	+	NP_001136430	L	274	P	RS=757828310;RSPOS=71793301;dbSNPBuildID=144;SSR=0;SAO=0;VP=0x050000000a05000002000100;GENEINFO=FBXO15:201456;WGT=1;VC=SNV;NSM;REF;ASP	-	-
O95185	UNC5C	Netrin receptor UNC5C	931	Y	1--40	Membrane	812	NCTV	NetNGlyc_prediction / string_search	-	-	+	NP_003719	T	814	I	RS=756184035;RSPOS=96104058;dbSNPBuildID=144;SSR=0;SAO=0;VP=0x050000000a05040002000100;GENEINFO=UNC5C:8633;WGT=1;VC=SNV;NSM;REF;ASP;VLD	-	-
Q6PD62	CTR9	RNA polymerase-associated protein CTR9 homolog	1173	N	-	Nucleus	1149	NESE	NetNGlyc_prediction / string_search	-	-	+	NP_055448	N	1149	I	RS=750112805;RSPOS=10800576;dbSNPBuildID=144;SSR=0;SAO=0;VP=0x050000000a05040002000100;GENEINFO=CTR9:9646;WGT=1;VC=SNV;NSM;REF;ASP;VLD	-	-
Q9HAS3	SLC28A3	Solute carrier family 28 member 3	691	N	-	Membrane	630	NSTF	string_search	-	-	-	NP_001186562;NP_071410	T	632	A	RS=138805274;RSPOS=86894235;dbSNPBuildID=134;SSR=0;SAO=0;VP=0x050000000a05040402000100;GENEINFO=SLC28A3:64078;WGT=1;VC=SNV;NSM;REF;ASP;VLD;HD	-	-
Q96N66	MBOAT7	Lysophospholipid acyltransferase 7	472	N	-	Membrane	321	NMTV	UniProt-Manual_assertion / NetNGlyc_prediction / string_search	-	-	++	NP_001139554;NP_077274	T	323	M	RS=139499369;RSPOS=54682545;dbSNPBuildID=134;SSR=0;SAO=0;VP=0x050000000a05040002000100;GENEINFO=MBOAT7:79143;WGT=1;VC=SNV;NSM;REF;ASP;VLD	-	-
P51888	PRELP	Prolargin	382	Y	1--20	Secreted	289	NISN	UniProt-Manual_assertion / string_search	-	-	-	NP_002716;NP_958505	S	291	F	RS=773952669;RSPOS=203453184;dbSNPBuildID=144;SSR=0;SAO=0;VP=0x050000000a05000002000100;GENEINFO=PRELP:5549;WGT=1;VC=SNV;NSM;REF;ASP	-	-
P36542	ATP5C1	ATP synthase subunit gamma, mitochondrial	298	N	-	Membrane	276	NRTR	NetNGlyc_prediction / string_search	-	-	++	NP_001001973;NP_005165	T	278	I	RS=756323559;RSPOS=7844760;dbSNPBuildID=144;SSR=0;SAO=0;VP=0x050000000a05000002000100;GENEINFO=ATP5C1:509;WGT=1;VC=SNV;NSM;REF;ASP	-	-
P20794	MAK	Serine/threonine-protein kinase MAK	623	N	-	Cytoplasm;Nucleus	568	NATA	NetNGlyc_prediction / string_search	-	-	+	NP_005897	N	568	S	RS=200866765;RSPOS=10770358;dbSNPBuildID=137;SSR=0;SAO=0;VP=0x050000880a05040002000100;GENEINFO=MAK:4117|TMEM14B:81853;WGT=1;VC=SNV;NSM;REF;U3;INT;ASP;VLD	-	-
Q13127	REST	RE1-silencing transcription factor	1097	N	-	Nucleus	1022	NMSE	string_search	-	-	-	NP_001180437;NP_005603	N	1022	I	RS=756559394;RSPOS=57798089;dbSNPBuildID=144;SSR=0;SAO=0;VP=0x050000000a05000002000100;GENEINFO=REST:5978;WGT=1;VC=SNV;NSM;REF;ASP	-	-
Q6IQ32	ADNP2	ADNP homeobox protein 2	1131	N	-	Nucleus	50	NTSW	NetNGlyc_prediction / string_search	-	-	+	NP_055728	N	50	K	RS=138962680;RSPOS=77891027;dbSNPBuildID=134;SSR=0;SAO=0;VP=0x050000000a05040426000100;GENEINFO=ADNP2:22850;WGT=1;VC=SNV;NSM;REF;ASP;VLD;HD;KGPhase3;CAF=0.9998,0.0001997;COMMON=0	-	-
P51841	GUCY2F	Retinal guanylyl cyclase 2	1108	Y	1--50	Membrane	945	NGSR	NetNGlyc_prediction / string_search	Guanylate cyclase.	-	+	NP_001513	N	945	S	RS=144180533;RSPOS=108631840;dbSNPBuildID=134;SSR=0;SAO=0;VP=0x050200000a05040426000100;GENEINFO=GUCY2F:2986;WGT=1;VC=SNV;S3D;NSM;REF;ASP;VLD;HD;KGPhase3;CAF=0.9997,0.0002649;COMMON=0	-	-
Q8WZ64	ARAP2	Arf-GAP with Rho-GAP domain, ANK repeat and PH domain-containing protein 2	1704	N	-	Cytoplasm	231	NGTN	NetNGlyc_prediction / string_search	-	-	++	NP_056045	N	231	K	RS=755008916;RSPOS=36230416;dbSNPBuildID=144;SSR=0;SAO=0;VP=0x050000000a05040002000100;GENEINFO=ARAP2:116984;WGT=1;VC=SNV;NSM;REF;ASP;VLD	-	-
P15813	CD1D	Antigen-presenting glycoprotein CD1d	335	Y	1--19	Membrane	38	NSSW	UniProt-PubMed:17581592 / NetNGlyc_prediction / string_search	-	-	+	NP_001757	N	38	S	RS=534777032;RSPOS=158151296;dbSNPBuildID=142;SSR=0;SAO=0;VP=0x050000400a05000026000100;GENEINFO=CD1D:912;WGT=1;VC=SNV;NSM;REF;U5;ASP;KGPhase3;CAF=0.9998,0.0001997;COMMON=0	-	-
Q9BQQ3	GORASP1	Golgi reassembly-stacking protein 1	440	N	-	Membrane	320	NASV	NetNGlyc_prediction / string_search	-	-	+	NP_114105	S	322	N	RS=371898042;RSPOS=39140336;dbSNPBuildID=138;SSR=0;SAO=0;VP=0x050000000a05000002000100;GENEINFO=GORASP1:64689;WGT=1;VC=SNV;NSM;REF;ASP	-	-
O75925	PIAS1	E3 SUMO-protein ligase PIAS1	651	N	-	Nucleus	277	NYSM	NetNGlyc_prediction / string_search	PINIT.	-	+	NP_057250	N	277	S	RS=746194576;RSPOS=68445929;dbSNPBuildID=144;SSR=0;SAO=0;VP=0x050000000a05000002000100;GENEINFO=PIAS1:8554;WGT=1;VC=SNV;NSM;REF;ASP	-	-
Q6P1R3	MSANTD2	Myb/SANT-like DNA-binding domain-containing protein 2	559	N	-	-	241	NHSQ	NetNGlyc_prediction / string_search	-	-	+	NP_001294956	S	243	N	RS=201700836;RSPOS=124644653;dbSNPBuildID=137;SSR=0;SAO=0;VP=0x0500000c0a05040436000100;GENEINFO=MSANTD2:79684;WGT=1;VC=SNV;NSM;REF;INT;R3;ASP;VLD;HD;KGPhase1;KGPhase3;CAF=0.9998,0.0001997;COMMON=0	-	-
Q5TBB1	RNASEH2B	Ribonuclease H2 subunit B	312	N	-	Nucleus	184	NVSS	NetNGlyc_prediction / string_search	-	-	++	NP_001135751;NP_078846	S	186	G	RS=759712178;RSPOS=51519608;dbSNPBuildID=144;SSR=0;SAO=0;VP=0x050000000a05000002000100;GENEINFO=RNASEH2B:79621;WGT=1;VC=SNV;NSM;REF;ASP	-	-
O14981	BTAF1	TATA-binding protein-associated factor 172	1849	N	-	Nucleus	259	NDSK	NetNGlyc_prediction / string_search	-	-	+	NP_003963	S	261	F	RS=750367374;RSPOS=93716365;dbSNPBuildID=144;SSR=0;SAO=0;VP=0x050000400a05000002000100;GENEINFO=BTAF1:9044;WGT=1;VC=SNV;NSM;REF;U5;ASP	-	-
Q17R89	ARHGAP44	Rho GTPase-activating protein 44	818	N	-	-	468	NYSS	NetNGlyc_prediction / string_search	-	-	+	NP_055674	N	468	S	RS=372795902;RSPOS=12862094;dbSNPBuildID=138;SSR=0;SAO=0;VP=0x050000000a05000002000100;GENEINFO=ARHGAP44:9912;WGT=1;VC=SNV;NSM;REF;ASP	-	-
Q52LD8	RFTN2	Raftlin-2	501	N	-	Membrane	172	NGTN	NetNGlyc_prediction / string_search	-	-	++	NP_653230	T	174	A	RS=202136320;RSPOS=198498640;dbSNPBuildID=137;SSR=0;SAO=0;VP=0x050000000a05000036000100;GENEINFO=RFTN2:130132;WGT=1;VC=SNV;NSM;REF;ASP;KGPhase1;KGPhase3;CAF=0.9998,0.0001997;COMMON=0	-	-
Q70EK9	USP51	Ubiquitin carboxyl-terminal hydrolase 51	711	N	-	-	71	NLTW	NetNGlyc_prediction / string_search	-	-	++	NP_958443	T	73	M	RS=143911249;RSPOS=55515155;dbSNPBuildID=134;SSR=0;SAO=0;VP=0x050000020a05040002000100;GENEINFO=USP51:158880|LOC101928692:101928692;WGT=1;VC=SNV;NSM;REF;R5;ASP;VLD	-	-
P51679	CCR4	C-C chemokine receptor type 4	360	N	-	Membrane	183	NHTY	UniProt-Manual_assertion / string_search	-	-	-	NP_005499	N	183	S	RS=757793820;RSPOS=32995462;dbSNPBuildID=144;SSR=0;SAO=0;VP=0x050000000a05040002000100;GENEINFO=CCR4:1233;WGT=1;VC=SNV;NSM;REF;ASP;VLD	-	-
O60292	SIPA1L3	Signal-induced proliferation-associated 1-like protein 3	1781	N	-	-	470	NASI	NetNGlyc_prediction / string_search	-	-	+	NP_055888	S	472	N	RS=141373470;RSPOS=38573620;dbSNPBuildID=134;SSR=0;SAO=0;VP=0x050000000a05040436000100;GENEINFO=SIPA1L3:23094;WGT=1;VC=SNV;NSM;REF;ASP;VLD;HD;KGPhase1;KGPhase3;CAF=0.999,0.0009984;COMMON=1	-	-
P98161	PKD1	Polycystin-1	4303	Y	1--23	Membrane	1455	NDSA	UniProt-Manual_assertion / string_search	-	-	--	NP_000287;NP_001009944	N	1455	S	RS=745758758;RSPOS=2160804;dbSNPBuildID=144;SSR=0;SAO=0;VP=0x050000000a05000002000100;GENEINFO=PKD1:5310;WGT=1;VC=SNV;NSM;REF;ASP	-	-
Q9Y5E7	PCDHB2	Protocadherin beta-2	798	Y	1--30	Membrane	171	NYTI	UniProt-Manual_assertion / NetNGlyc_prediction / string_search	-	-	++	NP_061759	N	171	Y	RS=781792244;RSPOS=140474885;dbSNPBuildID=144;SSR=0;SAO=0;VP=0x050000400a05000002000100;GENEINFO=PCDHB2:56133;WGT=1;VC=SNV;NSM;REF;U5;ASP	-	-
P50851	LRBA	Lipopolysaccharide-responsive and beige-like anchor protein	2863	N	-	Membrane	1649	NKSP	string_search	-	-	---	NP_001186211;NP_006717	N	1649	S	RS=373049835;RSPOS=151749557;dbSNPBuildID=138;SSR=0;SAO=0;VP=0x050000000a05040002000100;GENEINFO=LRBA:987;WGT=1;VC=SNV;NSM;REF;ASP;VLD	-	-
Q9Y5G2	PCDHGB2	Protocadherin gamma-B2	931	Y	1--30	Membrane	742	NYSE	string_search	-	-	-	NP_061746;NP_115267	S	744	R	RS=766511645;RSPOS=140741934;dbSNPBuildID=144;SSR=0;SAO=0;VP=0x0500000a0a05000002000100;GENEINFO=PCDHGA1:56114|PCDHGA2:56113|PCDHGA3:56112|PCDHGB1:56104|PCDHGB2:56103|PCDHGA4:56111|PCDHGA5:56110;WGT=1;VC=SNV;NSM;REF;INT;R5;ASP	-	-
Q68DA7	FMN1	Formin-1	1419	N	-	Cytoplasm;Membrane;Nucleus	1372	NISK	string_search	FH2.	-	-	NP_001264242	S	1374	P	RS=200979045;RSPOS=33091015;dbSNPBuildID=137;SSR=0;SAO=0;VP=0x050200000a05040402000100;GENEINFO=FMN1:342184;WGT=1;VC=SNV;S3D;NSM;REF;ASP;VLD;HD	-	-
Q16633	POU2AF1	POU domain class 2-associating factor 1	256	N	-	Nucleus	150	NVTT	NetNGlyc_prediction / string_search	-	-	++	NP_006226	T	152	M	RS=775750681;RSPOS=111228171;dbSNPBuildID=144;SSR=0;SAO=0;VP=0x050000000a05000002000100;GENEINFO=POU2AF1:5450;WGT=1;VC=SNV;NSM;REF;ASP	-	-
O95841	ANGPTL1	Angiopoietin-related protein 1	491	Y	1--23	Secreted	160	NVTT	UniProt-Manual_assertion / NetNGlyc_prediction / string_search	-	-	+++	NP_004664	N	160	S	RS=770143749;RSPOS=178834433;dbSNPBuildID=144;SSR=0;SAO=0;VP=0x050000080a05040002000100;GENEINFO=ANGPTL1:9068|RALGPS2:55103;WGT=1;VC=SNV;NSM;REF;INT;ASP;VLD	-	-
Q86SQ4	GPR126	G-protein coupled receptor 126	1221	Y	1--37	Membrane	314	NFTM	UniProt-Manual_assertion / NetNGlyc_prediction / string_search	-	-	++	NP_001027566;NP_001027567;NP_065188;NP_940971	T	316	I	RS=371592836;RSPOS=142691808;dbSNPBuildID=138;SSR=0;SAO=0;VP=0x050000000a05000002000100;GENEINFO=GPR126:57211|ADGRG6:57211;WGT=1;VC=SNV;NSM;REF;ASP	-	-
A6NKB5	PCNXL2	Pecanex-like protein 2	2137	N	-	Membrane	136	NLST	UniProt-Manual_assertion / NetNGlyc_prediction / string_search	-	-	+	NP_055616	N	136	T	RS=772542159;RSPOS=233397864;dbSNPBuildID=144;SSR=0;SAO=0;VP=0x050000080a05000002000100;GENEINFO=PCNX2:80003|PCNXL2:80003;WGT=1;VC=SNV;NSM;REF;INT;ASP	-	-
P20393	NR1D1	Nuclear receptor subfamily 1 group D member 1	614	N	-	Cytoplasm;Nucleus	343	NNTL	NetNGlyc_prediction / string_search	-	-	++	NP_068370	T	345	I	RS=201933493;RSPOS=38251911;dbSNPBuildID=137;SSR=0;SAO=0;VP=0x050200000a05000002000100;GENEINFO=NR1D1:9572;WGT=1;VC=SNV;S3D;NSM;REF;ASP	-	-
Q9BZA7	PCDH11X	Protocadherin-11 X-linked	1347	Y	1--23	Membrane	553	NVTV	UniProt-Manual_assertion / NetNGlyc_prediction / string_search	-	-	+++	NP_001161832;NP_001161833;NP_001161834;NP_001161835;NP_116750;NP_116751	N	553	S	RS=766127385;RSPOS=91132897;dbSNPBuildID=144;SSR=0;SAO=0;VP=0x050000000a05000002000100;GENEINFO=PCDH11X:27328;WGT=1;VC=SNV;NSM;REF;ASP	-	-
Q96FT9	IFT43	Intraflagellar transport protein 43 homolog	208	N	-	Cytoplasm	41	NSSL	NetNGlyc_prediction / string_search	-	-	+	NP_001096034;NP_001242924;NP_443105	S	43	P	RS=866339737;RSPOS=76455300;dbSNPBuildID=147;SSR=0;SAO=0;VP=0x050100000a05000002000100;GENEINFO=IFT43:112752;WGT=1;VC=SNV;SLO;NSM;REF;ASP	-	-
Q4W5G0	TIGD2	Tigger transposable element-derived protein 2	525	N	-	Nucleus	57	NSSD	NetNGlyc_prediction / string_search	-	-	+	NP_663761	S	59	L	RS=867048429;RSPOS=90034301;dbSNPBuildID=147;SSR=0;SAO=0;VP=0x050000020a05000002000100;GENEINFO=TIGD2:166815|FAM13A:10144;WGT=1;VC=SNV;NSM;REF;R5;ASP	-	-
O60296	TRAK2	Trafficking kinesin-binding protein 2	914	N	-	Cytoplasm	147	NESL	NetNGlyc_prediction / string_search	HAP1 N-terminal.	-	+	NP_055864	S	149	F	RS=762567155;RSPOS=202264134;dbSNPBuildID=144;SSR=0;SAO=0;VP=0x050000000a05000002000100;GENEINFO=TRAK2:66008;WGT=1;VC=SNV;NSM;REF;ASP	-	-
Q2M385	MPEG1	Macrophage-expressed gene 1 protein	716	Y	1--24	Membrane	375	NFSF	UniProt-Manual_assertion / string_search	-	-	-	NP_001034485	S	377	C	RS=747314428;RSPOS=58979209;dbSNPBuildID=144;SSR=0;SAO=0;VP=0x050000000a05040002000100;GENEINFO=MPEG1:219972;WGT=1;VC=SNV;NSM;REF;ASP;VLD	-	-
Q9NUN5	LMBRD1	Probable lysosomal cobalamin transporter	540	N	-	Membrane	448	NITS	UniProt-Manual_assertion / NetNGlyc_prediction / string_search	-	-	++	NP_060838	N	448	T	RS=375328924;RSPOS=70407529;dbSNPBuildID=138;SSR=0;SAO=0;VP=0x050000000a05040002000100;GENEINFO=LMBRD1:55788;WGT=1;VC=SNV;NSM;REF;ASP;VLD	-	-
O95684	FGFR1OP	FGFR1 oncogene partner	399	N	-	Cytoplasm	342	NSTS	string_search	-	-	-	NP_008976	N	342	S	RS=755409012;RSPOS=167446127;dbSNPBuildID=144;SSR=0;SAO=0;VP=0x050000000a05000002000100;GENEINFO=FGFR1OP:11116;WGT=1;VC=SNV;NSM;REF;ASP	-	-
P56199	ITGA1	Integrin alpha-1	1179	Y	1--28	Membrane	460	NHTG	UniProt-PubMed:19159218 / NetNGlyc_prediction / string_search	-	-	++	NP_852478	T	462	R	RS=775286772;RSPOS=52201668;dbSNPBuildID=144;SSR=0;SAO=0;VP=0x050000000a05040002000100;GENEINFO=ITGA1:3672;WGT=1;VC=SNV;NSM;REF;ASP;VLD	-	-
Q5JPI9	METTL10	Methyltransferase-like protein 10	291	N	-	-	104	NITG	NetNGlyc_prediction / string_search	-	-	+++	NP_997719	N	104	H	RS=372176056;RSPOS=126463333;dbSNPBuildID=138;SSR=0;SAO=0;VP=0x050200000a05040002000100;GENEINFO=METTL10:399818;WGT=1;VC=SNV;S3D;NSM;REF;ASP;VLD	-	-
Q9BXT5	TEX15	Testis-expressed sequence 15 protein	2789	N	-	-	154	NFSF	NetNGlyc_prediction / string_search	-	-	+	NP_112561	S	156	P	RS=762739993;RSPOS=30706068;dbSNPBuildID=144;SSR=0;SAO=0;VP=0x050000000a05000002000100;GENEINFO=TEX15:56154;WGT=1;VC=SNV;NSM;REF;ASP	-	-
Q8N127	OR5AS1	Olfactory receptor 5AS1	324	N	-	Membrane	52	NSSL	NetNGlyc_prediction / string_search	-	-	+	NP_001001921	S	54	G	RS=772809591;RSPOS=55798054;dbSNPBuildID=144;SSR=0;SAO=0;VP=0x050000000a05040002000100;GENEINFO=OR5AS1:219447;WGT=1;VC=SNV;NSM;REF;ASP;VLD	-	-
Q9UIF8	BAZ2B	Bromodomain adjacent to zinc finger domain protein 2B	2168	N	-	Nucleus	802	NFSF	NetNGlyc_prediction / string_search	-	-	+	NP_038478	N	802	H	RS=369439769;RSPOS=160284514;dbSNPBuildID=138;SSR=0;SAO=0;VP=0x050000080a05000002000100;GENEINFO=BAZ2B:29994;WGT=1;VC=SNV;NSM;REF;INT;ASP	-	-
P27352	GIF	Gastric intrinsic factor	417	Y	1--18	Secreted	311	NITV	UniProt-PubMed:20237569 / NetNGlyc_prediction / string_search	-	-	+++	NP_005133	T	313	I	RS=371443477;RSPOS=59603416;dbSNPBuildID=138;SSR=0;SAO=0;VP=0x050200000a05000002000100;GENEINFO=GIF:2694;WGT=1;VC=SNV;S3D;NSM;REF;ASP	Intrinsic factor deficiency	22929189
Q9H8K7	C10orf88	Uncharacterized protein C10orf88	445	N	-	-	250	NKSS	NetNGlyc_prediction / string_search	-	-	++	NP_079218	S	252	L	RS=192724347;RSPOS=124697569;dbSNPBuildID=135;SSR=0;SAO=0;VP=0x050000000a05040036000100;GENEINFO=C10orf88:80007;WGT=1;VC=SNV;NSM;REF;ASP;VLD;KGPhase1;KGPhase3;CAF=0.9996,0.0003994;COMMON=0	-	-
Q12866	MERTK	Tyrosine-protein kinase Mer	999	Y	1--20	Membrane	354	NYSI	UniProt-Manual_assertion / NetNGlyc_prediction / string_search	-	-	+	NP_006334	N	354	T	RS=758562603;RSPOS=112732966;dbSNPBuildID=144;SSR=0;SAO=0;VP=0x050000000a05040002000100;GENEINFO=MERTK:10461;WGT=1;VC=SNV;NSM;REF;ASP;VLD	-	-
Q8TAB3	PCDH19	Protocadherin-19	1148	Y	1--21	Membrane	420	NLTI	UniProt-Manual_assertion / NetNGlyc_prediction / string_search	-	-	++	NP_001098713;NP_001171809;NP_065817	T	422	I	RS=766161420;RSPOS=99662331;dbSNPBuildID=144;SSR=0;SAO=0;VP=0x050000000a05000026000100;GENEINFO=PCDH19:57526;WGT=1;VC=SNV;NSM;REF;ASP;KGPhase3;CAF=0.9997,0.0002649;COMMON=0	-	-
A6NKK0	OR5H1	Olfactory receptor 5H1	313	N	-	Membrane	5	NATL	UniProt-Manual_assertion / NetNGlyc_prediction / string_search	-	-	++	NP_001005338	T	7	I	RS=764171470;RSPOS=97851561;dbSNPBuildID=144;SSR=0;SAO=0;VP=0x050000000a05000002000100;GENEINFO=OR5H1:26341;WGT=1;VC=SNV;NSM;REF;ASP	-	-
A7MBM2	DISP2	Protein dispatched homolog 2	1401	N	-	Membrane	239	NSSS	UniProt-Manual_assertion / NetNGlyc_prediction / string_search	-	-	++	NP_277045	S	241	L	RS=754478253;RSPOS=40657350;dbSNPBuildID=144;SSR=0;SAO=0;VP=0x050000000a05040002000100;GENEINFO=DISP2:85455;WGT=1;VC=SNV;NSM;REF;ASP;VLD	-	-
P51587	BRCA2	Breast cancer type 2 susceptibility protein	3418	N	-	Cytoplasm;Nucleus	1721	NSTI	string_search	-	-	-	NP_000050	T	1723	P	RS=80358742;RSPOS=32913659;dbSNPBuildID=132;SSR=0;SAO=1;VP=0x050160000a05040002100100;GENEINFO=BRCA2:675;WGT=1;VC=SNV;PM;SLO;NSM;REF;ASP;VLD;LSD	-	-
Q9Y2I7	PIKFYVE	1-phosphatidylinositol 3-phosphate 5-kinase	2098	N	-	Membrane	310	NLSL	NetNGlyc_prediction / string_search	-	-	++	NP_001171471;NP_055855	N	310	D	RS=776127803;RSPOS=209163381;dbSNPBuildID=144;SSR=0;SAO=0;VP=0x050000000a05000002000100;GENEINFO=PIKFYVE:200576;WGT=1;VC=SNV;NSM;REF;ASP	-	-
Q5TH69	ARFGEF3	Brefeldin A-inhibited guanine nucleotide-exchange protein 3	2177	N	-	Membrane	2037	NLSA	NetNGlyc_prediction / string_search	-	-	+	NP_065073	S	2039	F	RS=866700253;RSPOS=138656099;dbSNPBuildID=147;SSR=0;SAO=0;VP=0x050000000a05000002000100;GENEINFO=ARFGEF3:57221;WGT=1;VC=SNV;NSM;REF;ASP	-	-
Q68CZ1	RPGRIP1L	Protein fantom	1315	N	-	Cytoplasm	1159	NDSQ	string_search	-	-	-	NP_056087	N	1159	D	RS=774549370;RSPOS=53653078;dbSNPBuildID=144;SSR=0;SAO=0;VP=0x050000000a05000002000100;GENEINFO=RPGRIP1L:23322;WGT=1;VC=SNV;NSM;REF;ASP	-	-
P10721	KIT	Mast/stem cell growth factor receptor Kit	976	Y	1--25	Cytoplasm;Membrane	367	NESN	UniProt-PubMed:17662946 / NetNGlyc_prediction / string_search	-	-	+	NP_000213;NP_001087241	S	369	N	RS=746884875;RSPOS=55573444;dbSNPBuildID=144;SSR=0;SAO=0;VP=0x050000000a05000002000100;GENEINFO=KIT:3815;WGT=1;VC=SNV;NSM;REF;ASP	-	-
Q58EX2	SDK2	Protein sidekick-2	2172	Y	1--20	Membrane	1815	NVTT	string_search	-	-	-	NP_001138424	N	1815	H	RS=762890901;RSPOS=71357847;dbSNPBuildID=144;SSR=0;SAO=0;VP=0x050000000a05000002000100;GENEINFO=SDK2:54549;WGT=1;VC=SNV;NSM;REF;ASP	-	-
O60934	NBN	Nibrin	754	N	-	Nucleus	56	NLSQ	NetNGlyc_prediction / string_search	-	-	++	NP_002476	L	57	P	RS=747920256;RSPOS=90994951;dbSNPBuildID=144;SSR=0;SAO=0;VP=0x050000400a05000002000100;GENEINFO=NBN:4683;WGT=1;VC=SNV;NSM;REF;U5;ASP	-	-
Q8N752	CSNK1A1L	Casein kinase I isoform alpha-like	337	N	-	Cytoplasm	3	NNSG	NetNGlyc_prediction / string_search	-	-	+	NP_660204	S	5	C	RS=56224973;RSPOS=37679381;dbSNPBuildID=129;SSR=0;SAO=0;VP=0x050000000a05040002000100;GENEINFO=CSNK1A1L:122011;WGT=1;VC=SNV;NSM;REF;ASP;VLD	-	-
O43166	SIPA1L1	Signal-induced proliferation-associated 1-like protein 1	1804	N	-	Cytoplasm;Membrane	43	NGSL	NetNGlyc_prediction / string_search	-	-	+	NP_001271176;NP_001271174;NP_001271175;NP_056371	S	45	R	RS=771555184;RSPOS=72054722;dbSNPBuildID=144;SSR=0;SAO=0;VP=0x050000000a05000002000100;GENEINFO=SIPA1L1:26037;WGT=1;VC=SNV;NSM;REF;ASP	-	-
P04150	NR3C1	Glucocorticoid receptor	777	N	-	Cytoplasm;Nucleus	517	NKTI	NetNGlyc_prediction / string_search	-	-	++	NP_000167;NP_001018084;NP_001018085;NP_001018086;NP_001018087;NP_001018661	N	517	K	RS=33391;RSPOS=142680246;dbSNPBuildID=76;SSR=0;SAO=0;VP=0x050200000a05000503000100;GENEINFO=NR3C1:2908;WGT=1;VC=SNV;S3D;NSM;REF;ASP;HD;GNO	-	-
O75197	LRP5	Low-density lipoprotein receptor-related protein 5	1615	Y	1--31	Membrane	138	NGTS	UniProt-Manual_assertion / NetNGlyc_prediction / string_search	-	-	++	NP_002326	N	138	S	RS=371729974;RSPOS=68115636;dbSNPBuildID=138;SSR=0;SAO=0;VP=0x050200400a05040002000100;GENEINFO=LRP5:4041;WGT=1;VC=SNV;S3D;NSM;REF;U5;ASP;VLD	-	-
Q16581	C3AR1	C3a anaphylatoxin chemotactic receptor	482	N	-	Membrane	478	NSTT	string_search	-	-	-	NP_004045	T	480	R	RS=776393425;RSPOS=8211343;dbSNPBuildID=144;SSR=0;SAO=0;VP=0x050000000a05000002000100;GENEINFO=C3AR1:719;WGT=1;VC=SNV;NSM;REF;ASP	-	-
P43080	GUCA1A	Guanylyl cyclase-activating protein 1	201	N	-	Membrane	47	NLSP	string_search	-	-	---	NP_000400	S	49	R	RS=768508499;RSPOS=42141496;dbSNPBuildID=144;SSR=0;SAO=0;VP=0x050000000a05000002000100;GENEINFO=GUCA1A:2978;WGT=1;VC=SNV;NSM;REF;ASP	-	-
Q11128	FUT5	Alpha-(1,3)-fucosyltransferase 5	374	N	-	Membrane	198	NLSA	UniProt-Manual_assertion / NetNGlyc_prediction / string_search	-	-	++	NP_002025	N	198	S	RS=756509874;RSPOS=5867144;dbSNPBuildID=144;SSR=0;SAO=0;VP=0x050000000a05040002000100;GENEINFO=FUT5:2527;WGT=1;VC=SNV;NSM;REF;ASP;VLD	-	-
Q9P283	SEMA5B	Semaphorin-5B	1151	N	-	Membrane	590	NMSL	string_search	-	-	-	NP_001026872;NP_001243275	S	592	R	RS=555457414;RSPOS=122634650;dbSNPBuildID=142;SSR=0;SAO=0;VP=0x050000000a05040026000100;GENEINFO=SEMA5B:54437;WGT=1;VC=SNV;NSM;REF;ASP;VLD;KGPhase3;CAF=0.9998,0.0001997;COMMON=0	-	-
Q86WT1	TTC30A	Tetratricopeptide repeat protein 30A	665	N	-	-	152	NETD	NetNGlyc_prediction / string_search	-	-	++	NP_689488	N	152	D	RS=780058458;RSPOS=178482976;dbSNPBuildID=144;SSR=0;SAO=0;VP=0x050000000a05000002000100;GENEINFO=TTC30A:92104;WGT=1;VC=SNV;NSM;REF;ASP	-	-
O75110	ATP9A	Probable phospholipid-transporting ATPase IIA	1047	N	-	Membrane	182	NGSC	NetNGlyc_prediction / string_search	-	-	+	NP_006036	N	182	K	RS=200090149;RSPOS=50312633;dbSNPBuildID=137;SSR=0;SAO=0;VP=0x050000000b05040402000100;GENEINFO=ATP9A:10079;WGT=1;VC=SNV;NSM;REF;SYN;ASP;VLD;HD	-	-
Q9P2R6	RERE	Arginine-glutamic acid dipeptide repeats protein	1566	N	-	Nucleus	246	NISH	NetNGlyc_prediction / string_search	-	-	+	NP_001036146;NP_036234	N	246	T	RS=771502076;RSPOS=8601366;dbSNPBuildID=144;SSR=0;SAO=0;VP=0x050000000a05040002000100;GENEINFO=RERE:473;WGT=1;VC=SNV;NSM;REF;ASP;VLD	-	-
Q8WZ42	TTN	Titin	34350	N	-	Cytoplasm;Nucleus	12670	NVTV	NetNGlyc_prediction / string_search	-	-	+	NP_001243779	N	12670	D	RS=767640666;RSPOS=179498155;dbSNPBuildID=144;SSR=0;SAO=0;VP=0x050000000a05040002000100;GENEINFO=TTN:7273;WGT=1;VC=SNV;NSM;REF;ASP;VLD	-	-
Q9H7D0	DOCK5	Dedicator of cytokinesis protein 5	1870	N	-	Cytoplasm	52	NKSK	NetNGlyc_prediction / string_search	-	-	++	NP_079216	S	54	Y	RS=866374107;RSPOS=25126394;dbSNPBuildID=147;SSR=0;SAO=0;VP=0x050000000a05000002000100;GENEINFO=DOCK5:80005;WGT=1;VC=SNV;NSM;REF;ASP	-	-
P17038	ZNF43	Zinc finger protein 43	809	N	-	Nucleus	468	NLTT	NetNGlyc_prediction / string_search	-	-	+	NP_003414	T	470	A	RS=149571562;RSPOS=21991431;dbSNPBuildID=134;SSR=0;SAO=0;VP=0x050200000a05040002000100;GENEINFO=ZNF43:7594;WGT=1;VC=SNV;S3D;NSM;REF;ASP;VLD	-	-
Q9BTT6	LRRC1	Leucine-rich repeat-containing protein 1	524	N	-	Cytoplasm;Membrane	470	NETR	NetNGlyc_prediction / string_search	-	-	+	NP_060684	T	472	M	RS=540816351;RSPOS=53785558;dbSNPBuildID=142;SSR=0;SAO=0;VP=0x050000000a05040026000100;GENEINFO=LRRC1:55227;WGT=1;VC=SNV;NSM;REF;ASP;VLD;KGPhase3;CAF=0.9996,0.0003994;COMMON=0	-	-
Q8TDG4	HELQ	Helicase POLQ-like	1101	N	-	-	101	NDSE	NetNGlyc_prediction / string_search	-	-	+	NP_001284688;NP_598375	N	101	D	RS=754586374;RSPOS=84375095;dbSNPBuildID=144;SSR=0;SAO=0;VP=0x050000420a05000002000100;GENEINFO=HELQ:113510|MRPS18C:51023;WGT=1;VC=SNV;NSM;REF;U5;R5;ASP	-	-
Q8NGP2	OR8J1	Olfactory receptor 8J1	316	N	-	Membrane	265	NHSL	string_search	-	-	-	NP_001005205	S	267	L	RS=868011806;RSPOS=56128522;dbSNPBuildID=147;SSR=0;SAO=0;VP=0x050000000a05000002000100;GENEINFO=OR8J1:219477;WGT=1;VC=SNV;NSM;REF;ASP	-	-
Q9NZQ8	TRPM5	Transient receptor potential cation channel subfamily M member 5	1165	N	-	Membrane	305	NITS	NetNGlyc_prediction / string_search	-	-	+++	NP_055370	T	307	I	RS=771519550;RSPOS=2439046;dbSNPBuildID=144;SSR=0;SAO=0;VP=0x050000000a05000002000100;GENEINFO=TRPM5:29850;WGT=1;VC=SNV;NSM;REF;ASP	-	-
P50542	PEX5	Peroxisomal targeting signal 1 receptor	639	N	-	Cytoplasm;Membrane	415	NESL	string_search	-	-	-	NP_001124497;NP_001124498	S	417	F	RS=769785732;RSPOS=7361121;dbSNPBuildID=144;SSR=0;SAO=0;VP=0x050000000a05040002000100;GENEINFO=PEX5:5830;WGT=1;VC=SNV;NSM;REF;ASP;VLD	-	-
O43815	STRN	Striatin	780	N	-	Cytoplasm;Membrane	662	NSSC	string_search	-	-	-	NP_003153	S	664	F	RS=868322802;RSPOS=37078238;dbSNPBuildID=147;SSR=0;SAO=0;VP=0x050000000a05000002000100;GENEINFO=STRN:6801;WGT=1;VC=SNV;NSM;REF;ASP	-	-
O15014	ZNF609	Zinc finger protein 609	1411	N	-	Nucleus	775	NGSS	NetNGlyc_prediction / string_search	-	-	+++	NP_055857	N	775	S	RS=778739827;RSPOS=64967377;dbSNPBuildID=144;SSR=0;SAO=0;VP=0x050000000a05000002000100;GENEINFO=ZNF609:23060;WGT=1;VC=SNV;NSM;REF;ASP	-	-
Q6UWJ8	CD164L2	CD164 sialomucin-like 2 protein	174	Y	1--29	Membrane	71	NLSS	UniProt-Manual_assertion / NetNGlyc_prediction / string_search	-	-	++	NP_997280	N	71	K	RS=535850283;RSPOS=27709033;dbSNPBuildID=142;SSR=0;SAO=0;VP=0x050000000a05000026000100;GENEINFO=CD164L2:388611;WGT=1;VC=SNV;NSM;REF;ASP;KGPhase3;CAF=0.9998,0.0001997;COMMON=0	-	-
Q8WVF5	KCTD4	BTB/POZ domain-containing protein KCTD4	259	N	-	-	204	NGTR	NetNGlyc_prediction / string_search	-	-	+	NP_940686	T	206	I	RS=757122143;RSPOS=45768086;dbSNPBuildID=144;SSR=0;SAO=0;VP=0x050000080a05040002000100;GENEINFO=GTF2F2:2963|KCTD4:386618;WGT=1;VC=SNV;NSM;REF;INT;ASP;VLD	-	-
Q9NWD8	TMEM248	Transmembrane protein 248	314	N	-	Membrane	132	NVTH	NetNGlyc_prediction / string_search / neXtProt	-	-	+	NP_060464	N	132	S	RS=766030363;RSPOS=66410198;dbSNPBuildID=144;SSR=0;SAO=0;VP=0x050000000a05000002000100;GENEINFO=TMEM248:55069;WGT=1;VC=SNV;NSM;REF;ASP	-	-
Q7Z3J3	RGPD4	RanBP2-like and GRIP domain-containing protein 4	1758	N	-	-	756	NYSE	NetNGlyc_prediction / string_search	-	-	+	NP_872394	N	756	D	RS=2912695;RSPOS=108479198;dbSNPBuildID=101;SSR=1;SAO=0;VP=0x050000000a05000102000140;GENEINFO=RGPD4:285190;WGT=1;VC=SNV;NSM;REF;ASP;GNO	-	-
Q9UF12	PRODH2	Probable proline dehydrogenase 2	536	N	-	-	8	NSSV	NetNGlyc_prediction / string_search	-	-	+	NP_067055	S	10	L	RS=375758158;RSPOS=36304155;dbSNPBuildID=138;SSR=0;SAO=0;VP=0x050000020a05040002000100;GENEINFO=PRODH2:58510;WGT=1;VC=SNV;NSM;REF;R5;ASP;VLD	-	-
O15050	TRANK1	TPR and ankyrin repeat-containing protein 1	2925	N	-	-	787	NMTW	string_search	-	-	-	NP_055646	N	787	K	RS=746108797;RSPOS=36898720;dbSNPBuildID=144;SSR=0;SAO=0;VP=0x050000000a05000002000100;GENEINFO=TRANK1:9881;WGT=1;VC=SNV;NSM;REF;ASP	-	-
P59827	BPIFB4	BPI fold-containing family B member 4	614	Y	1--18	Cytoplasm;Secreted	273	NITA	UniProt-Manual_assertion / NetNGlyc_prediction / string_search	-	-	++	NP_872325	N	273	S	RS=191783938;RSPOS=31673862;dbSNPBuildID=135;SSR=0;SAO=0;VP=0x050200000a05040036000100;GENEINFO=BPIFB4:149954;WGT=1;VC=SNV;S3D;NSM;REF;ASP;VLD;KGPhase1;KGPhase3;CAF=0.9998,0.0001997,.;COMMON=0	-	-
O00175	CCL24	C-C motif chemokine 24	119	Y	1--26	Secreted	115	NQTT	UniProt-Manual_assertion / string_search	-	-	--	NP_002982	T	117	I	RS=782337842;RSPOS=75441124;dbSNPBuildID=144;SSR=0;SAO=0;VP=0x050000000a05000002000100;GENEINFO=CCL24:6369;WGT=1;VC=SNV;NSM;REF;ASP	-	-
Q9HCM2	PLXNA4	Plexin-A4	1894	Y	1--23	Membrane	655	NCSV	UniProt-Manual_assertion / NetNGlyc_prediction / string_search	-	-	++	NP_065962	N	655	S	RS=746877578;RSPOS=131910938;dbSNPBuildID=144;SSR=0;SAO=0;VP=0x050000000a05000002000100;GENEINFO=PLXNA4:91584;WGT=1;VC=SNV;NSM;REF;ASP	-	-
Q14517	FAT1	Protocadherin Fat 1	4588	Y	1--21	Cytoplasm;Membrane;Nucleus	1748	NTTV	UniProt-Manual_assertion / string_search	-	-	-	NP_005236	N	1748	D	RS=768014878;RSPOS=187542498;dbSNPBuildID=144;SSR=0;SAO=0;VP=0x050000000a05040002000100;GENEINFO=FAT1:2195;WGT=1;VC=SNV;NSM;REF;ASP;VLD	-	-
Q8WYQ5	DGCR8	Microprocessor complex subunit DGCR8	773	N	-	Nucleus	90	NCSG	NetNGlyc_prediction / string_search	-	-	++	NP_001177255;NP_073557	S	92	R	RS=201435288;RSPOS=20073762;dbSNPBuildID=137;SSR=0;SAO=0;VP=0x050000040a05040002000100;GENEINFO=MIR3618:100500860|DGCR8:54487|MIR1306:100302197;WGT=1;VC=SNV;NSM;REF;R3;ASP;VLD	-	-
Q7Z392	TRAPPC11	Trafficking protein particle complex subunit 11	1133	N	-	-	1102	NFTN	NetNGlyc_prediction / string_search	-	-	+	NP_068761	T	1104	A	RS=78663235;RSPOS=184629680;dbSNPBuildID=131;SSR=0;SAO=0;VP=0x050100080a05040536000100;GENEINFO=TRAPPC11:60684;WGT=1;VC=SNV;SLO;NSM;REF;INT;ASP;VLD;HD;GNO;KGPhase1;KGPhase3;CAF=0.993,0.006989;COMMON=1	-	-
Q8NI36	WDR36	WD repeat-containing protein 36	951	N	-	Nucleus	668	NVSM	NetNGlyc_prediction / string_search	-	-	+	NP_644810	N	668	S	RS=145436765;RSPOS=110454749;dbSNPBuildID=134;SSR=0;SAO=0;VP=0x050200000a05040002000100;GENEINFO=WDR36:134430;WGT=1;VC=SNV;S3D;NSM;REF;ASP;VLD	-	-
P51114	FXR1	Fragile X mental retardation syndrome-related protein 1	621	N	-	Cytoplasm	394	NYTS	NetNGlyc_prediction / string_search	-	-	+	NP_001013456;NP_005078	T	396	P	RS=777462606;RSPOS=180680866;dbSNPBuildID=144;SSR=0;SAO=0;VP=0x050000000a05040002000100;GENEINFO=FXR1:8087;WGT=1;VC=SNV;NSM;REF;ASP;VLD	-	-
O76093	FGF18	Fibroblast growth factor 18	207	Y	1--27	Secreted	137	NYTA	UniProt-Manual_assertion / NetNGlyc_prediction / string_search	-	-	+	NP_003853	T	139	M	RS=758902974;RSPOS=170883601;dbSNPBuildID=144;SSR=0;SAO=0;VP=0x050000000a05000002000100;GENEINFO=FGF18:8817;WGT=1;VC=SNV;NSM;REF;ASP	-	-
Q02763	TEK	Angiopoietin-1 receptor	1124	Y	1--22	Cytoplasm;Membrane;Secreted	691	NATI	UniProt-Manual_assertion / NetNGlyc_prediction / string_search	-	-	+	NP_000450	T	693	I	RS=141769154;RSPOS=27202986;dbSNPBuildID=134;SSR=0;SAO=0;VP=0x050000000a05040436000100;GENEINFO=TEK:7010;WGT=1;VC=SNV;NSM;REF;ASP;VLD;HD;KGPhase1;KGPhase3;CAF=0.9998,0.0001997;COMMON=0	-	-
Q8TF62	ATP8B4	Probable phospholipid-transporting ATPase IM	1192	N	-	Membrane	538	NNTR	string_search	-	-	-	NP_079113	N	538	S	RS=143788989;RSPOS=50223345;dbSNPBuildID=134;SSR=0;SAO=0;VP=0x050200080a05040402000100;GENEINFO=ATP8B4:79895;WGT=1;VC=SNV;S3D;NSM;REF;INT;ASP;VLD;HD	-	-
Q8TE23	TAS1R2	Taste receptor type 1 member 2	839	Y	1--19	Membrane	368	NATL	UniProt-Manual_assertion / NetNGlyc_prediction / string_search	-	-	+	NP_689418	T	370	I	RS=747788105;RSPOS=19180855;dbSNPBuildID=144;SSR=0;SAO=0;VP=0x050000000a05000002000100;GENEINFO=TAS1R2:80834;WGT=1;VC=SNV;NSM;REF;ASP	-	-
Q8IXH8	CDH26	Cadherin-like protein 26	852	Y	1--26	Membrane	177	NQSA	UniProt-Manual_assertion / string_search	-	-	-	NP_817089	Q	178	P	RS=774134470;RSPOS=58558117;dbSNPBuildID=144;SSR=0;SAO=0;VP=0x050000000a05000002000100;GENEINFO=CDH26:60437;WGT=1;VC=SNV;NSM;REF;ASP	-	-
Q9HC84	MUC5B	Mucin-5B	5762	Y	1--25	Secreted	1276	NTTD	NetNGlyc_prediction / UniProt-Manual_assertion / string_search	-	-	+	NP_002449	N	1276	K	RS=369822388;RSPOS=1261463;dbSNPBuildID=138;SSR=0;SAO=0;VP=0x050000000a05040002000100;GENEINFO=MUC5B:727897;WGT=1;VC=SNV;NSM;REF;ASP;VLD	-	-
O00160	MYO1F	Unconventional myosin-If	1098	N	-	-	588	NETK	NetNGlyc_prediction / string_search	-	-	++	NP_036467	N	588	S	RS=777585517;RSPOS=8601869;dbSNPBuildID=144;SSR=0;SAO=0;VP=0x050000020a05000002000100;GENEINFO=MYO1F:4542|LOC101929063:101929063;WGT=1;VC=SNV;NSM;REF;R5;ASP	-	-
O15164	TRIM24	Transcription intermediary factor 1-alpha	1050	N	-	Cytoplasm;Nucleus	796	NSSN	string_search	-	-	-	NP_056989	N	796	K	RS=760451772;RSPOS=138264080;dbSNPBuildID=144;SSR=0;SAO=0;VP=0x050000000a05000002000100;GENEINFO=TRIM24:8805;WGT=1;VC=SNV;NSM;REF;ASP	-	-
Q5T5P2	KIAA1217	Sickle tail protein homolog	1943	N	-	Cytoplasm	4	NESQ	NetNGlyc_prediction / string_search	-	-	+	NP_001269696;NP_001269697;NP_062536	S	6	R	RS=778980145;RSPOS=24498140;dbSNPBuildID=144;SSR=0;SAO=0;VP=0x050000080a05040002000100;GENEINFO=KIAA1217:56243;WGT=1;VC=SNV;NSM;REF;INT;ASP;VLD	-	-
O00178	GTPBP1	GTP-binding protein 1	669	N	-	Cytoplasm	578	NNSP	string_search	-	-	---	NP_004277	N	578	T	RS=144784658;RSPOS=39125483;dbSNPBuildID=134;SSR=0;SAO=0;VP=0x050000000a05040002000100;GENEINFO=GTPBP1:9567;WGT=1;VC=SNV;NSM;REF;ASP;VLD	-	-
Q9NZV1	CRIM1	Cysteine-rich motor neuron 1 protein	1036	Y	1--34	Membrane;Secreted	330	NDTK	UniProt-Manual_assertion / NetNGlyc_prediction / string_search	-	-	++	NP_057525	T	332	I	RS=772828777;RSPOS=36704035;dbSNPBuildID=144;SSR=0;SAO=0;VP=0x050000000a05000002000100;GENEINFO=CRIM1:51232;WGT=1;VC=SNV;NSM;REF;ASP	-	-
Q96S97	MYADM	Myeloid-associated differentiation marker	322	N	-	Membrane	66	NWSM	NetNGlyc_prediction / string_search	-	-	+	NP_001018654;NP_001277123;NP_001018655;NP_001018656;NP_001018657;NP_001277117;NP_001277118;NP_001277119;NP_001277120;NP_001277121;NP_001277122;NP_612382	N	66	Y	RS=749178244;RSPOS=54376979;dbSNPBuildID=144;SSR=0;SAO=0;VP=0x050000000a05000002000100;GENEINFO=MYADM:91663;WGT=1;VC=SNV;NSM;REF;ASP	-	-
Q9Y3U8	RPL36	60S ribosomal protein L36	105	N	-	-	20	NVSK	NetNGlyc_prediction / string_search	-	-	++	NP_056229;NP_378669	S	22	N	RS=767575791;RSPOS=5690583;dbSNPBuildID=144;SSR=0;SAO=0;VP=0x050000000a05040002000100;GENEINFO=RPL36:25873;WGT=1;VC=SNV;NSM;REF;ASP;VLD	-	-
O43663	PRC1	Protein regulator of cytokinesis 1	620	N	-	Cytoplasm;Nucleus	495	NATA	string_search	-	-	-	NP_003972	T	497	K	RS=777459882;RSPOS=91513716;dbSNPBuildID=144;SSR=0;SAO=0;VP=0x050000080a05040002000100;GENEINFO=PRC1:9055|PRC1-AS1:100507118;WGT=1;VC=SNV;NSM;REF;INT;ASP;VLD	-	-
Q6UW56	ATRAID	All-trans retinoic acid-induced differentiation factor	229	Y	1--30	Membrane;Nucleus	44	NLSK	UniProt-Manual_assertion / NetNGlyc_prediction / string_search	-	-	++	NP_001164266	N	44	S	RS=761133724;RSPOS=27436076;dbSNPBuildID=144;SSR=0;SAO=0;VP=0x050000420a05000002000100;GENEINFO=ATRAID:51374|SLC5A6:8884;WGT=1;VC=SNV;NSM;REF;U5;R5;ASP	-	-
O43813	LANCL1	LanC-like protein 1	399	N	-	Cytoplasm;Membrane;Nucleus	14	NKSL	NetNGlyc_prediction / string_search	-	-	++	NP_001130046;NP_001130047;NP_006046	N	14	H	RS=201205857;RSPOS=211341081;dbSNPBuildID=137;SSR=0;SAO=0;VP=0x050200020a05000002000100;GENEINFO=LANCL1:10314|CPS1:1373;WGT=1;VC=SNV;S3D;NSM;REF;R5;ASP	-	-
Q14517	FAT1	Protocadherin Fat 1	4588	Y	1--21	Cytoplasm;Membrane;Nucleus	1220	NGSP	string_search	-	-	---	NP_005236	S	1222	G	RS=377443970;RSPOS=187558047;dbSNPBuildID=138;SSR=0;SAO=0;VP=0x050200000a05040002000100;GENEINFO=FAT1:2195;WGT=1;VC=SNV;S3D;NSM;REF;ASP;VLD	-	-
Q9H6D7	HAUS4	HAUS augmin-like complex subunit 4	363	N	-	Cytoplasm	28	NLSK	NetNGlyc_prediction / string_search	-	-	++	NP_001159741;NP_001159742;NP_060285	S	30	R	RS=200651424;RSPOS=23421860;dbSNPBuildID=137;SSR=0;SAO=0;VP=0x050000080a05040036000100;GENEINFO=HAUS4:54930|LOC101926933:101926933;WGT=1;VC=SNV;NSM;REF;INT;ASP;VLD;KGPhase1;KGPhase3;CAF=0.9996,0.0003994;COMMON=0	-	-
Q76B58	BRINP3	BMP/retinoic acid-inducible neural-specific protein 3	766	Y	1--33	Secreted	609	NWTL	UniProt-Manual_assertion / NetNGlyc_prediction / string_search	-	-	++	NP_950252	N	609	K	RS=537981554;RSPOS=190067622;dbSNPBuildID=142;SSR=0;SAO=0;VP=0x050000000a05000026000100;GENEINFO=BRINP3:339479|FAM5C:339479;WGT=1;VC=SNV;NSM;REF;ASP;KGPhase3;CAF=0.9998,0.0001997;COMMON=0	-	-
P17019	ZNF708	Zinc finger protein 708	499	N	-	Nucleus	394	NYSS	NetNGlyc_prediction / string_search	-	-	+	NP_001284490;NP_001284489	S	396	F	RS=181746266;RSPOS=21476389;dbSNPBuildID=135;SSR=0;SAO=0;VP=0x050000000a05040036000100;GENEINFO=ZNF708:7562;WGT=1;VC=SNV;NSM;REF;ASP;VLD;KGPhase1;KGPhase3;CAF=0.9998,0.0001997,.;COMMON=0	-	-
Q7Z333	SETX	Probable helicase senataxin	2677	N	-	Cytoplasm;Nucleus	333	NSSV	NetNGlyc_prediction / string_search	-	-	+	NP_055861	N	333	S	RS=538829833;RSPOS=135206676;dbSNPBuildID=142;SSR=0;SAO=0;VP=0x050000000a05040026000100;GENEINFO=SETX:23064;WGT=1;VC=SNV;NSM;REF;ASP;VLD;KGPhase3;CAF=0.9998,0.0001997;COMMON=0	-	-
Q01151	CD83	CD83 antigen	205	Y	1--19	Membrane	79	NGSF	UniProt-PubMed:19349973 / NetNGlyc_prediction / string_search	Ig-like V-type.	-	++	NP_001035370;NP_004224	N	79	S	RS=192172446;RSPOS=14131833;dbSNPBuildID=135;SSR=0;SAO=0;VP=0x050000000a05000036000100;GENEINFO=CD83:9308;WGT=1;VC=SNV;NSM;REF;ASP;KGPhase1;KGPhase3;CAF=0.9998,0.0001997,.;COMMON=0	-	-
Q8TDW0	LRRC8C	Volume-regulated anion channel subunit LRRC8C	803	N	-	Membrane	194	NRSN	NetNGlyc_prediction / string_search	-	-	++	NP_115646	N	194	K	RS=142399220;RSPOS=90178711;dbSNPBuildID=134;SSR=0;SAO=0;VP=0x050000000b05040036000100;GENEINFO=LRRC8C:84230;WGT=1;VC=SNV;NSM;REF;SYN;ASP;VLD;KGPhase1;KGPhase3;CAF=0.9998,0.0001997,.;COMMON=0	-	-
Q12923	PTPN13	Tyrosine-protein phosphatase non-receptor type 13	2485	N	-	Cytoplasm;Nucleus	87	NQSL	NetNGlyc_prediction / string_search	-	-	+	NP_006255;NP_542414;NP_542415;NP_542416	N	87	D	RS=755459319;RSPOS=87593661;dbSNPBuildID=144;SSR=0;SAO=0;VP=0x050000000a05000002000100;GENEINFO=PTPN13:5783;WGT=1;VC=SNV;NSM;REF;ASP	-	-
Q5RL73	RBM48	RNA-binding protein 48	367	N	-	-	241	NDSL	NetNGlyc_prediction / string_search	-	-	+	NP_115496	S	243	A	RS=764116907;RSPOS=92163994;dbSNPBuildID=144;SSR=0;SAO=0;VP=0x050000040a05040002000100;GENEINFO=RBM48:84060;WGT=1;VC=SNV;NSM;REF;R3;ASP;VLD	-	-
Q08174	PCDH1	Protocadherin-1	1060	Y	1--57	Membrane	813	NETL	UniProt-PubMed:19159218 / NetNGlyc_prediction / string_search	Cadherin 7.	-	++	NP_002578;NP_115796	N	813	S	RS=751967807;RSPOS=141243458;dbSNPBuildID=144;SSR=0;SAO=0;VP=0x050000000a05000002000100;GENEINFO=PCDH1:5097;WGT=1;VC=SNV;NSM;REF;ASP	-	-
Q09472	EP300	Histone acetyltransferase p300	2414	N	-	Cytoplasm;Nucleus	1236	NDTL	NetNGlyc_prediction / string_search	-	-	+	NP_001420	T	1238	I	RS=760887361;RSPOS=41558768;dbSNPBuildID=144;SSR=0;SAO=0;VP=0x050000000a05000002000100;GENEINFO=EP300:2033;WGT=1;VC=SNV;NSM;REF;ASP	-	-
Q9BX84	TRPM6	Transient receptor potential cation channel subfamily M member 6	2022	N	-	Membrane	704	NSTC	string_search	-	-	-	NP_060132	N	704	S	RS=757304764;RSPOS=77415297;dbSNPBuildID=144;SSR=0;SAO=0;VP=0x050000080a05040002000100;GENEINFO=TRPM6:140803;WGT=1;VC=SNV;NSM;REF;INT;ASP;VLD	-	-
Q9Y2X9	ZNF281	Zinc finger protein 281	895	N	-	Nucleus	681	NASF	string_search	-	-	-	NP_001268222;NP_036614	N	681	T	RS=753701509;RSPOS=200376792;dbSNPBuildID=144;SSR=0;SAO=0;VP=0x050000000a05000002000100;GENEINFO=ZNF281:23528;WGT=1;VC=SNV;NSM;REF;ASP	-	-
O75015	FCGR3B	Low affinity immunoglobulin gamma Fc region receptor III-B	233	Y	1--16	Membrane;Secreted	82	NDSG	UniProt-Manual_assertion / NetNGlyc_prediction / string_search	-	-	+	NP_000561	S	84	C	RS=767815530;RSPOS=161599637;dbSNPBuildID=144;SSR=0;SAO=0;VP=0x050000000a05000002000100;GENEINFO=FCGR3B:2215;WGT=1;VC=SNV;NSM;REF;ASP	-	-
Q9ULF5	SLC39A10	Zinc transporter ZIP10	831	Y	1--25	Membrane	551	NNTP	string_search	-	-	---	NP_001120729;NP_065075	T	553	I	RS=750270068;RSPOS=196578239;dbSNPBuildID=144;SSR=0;SAO=0;VP=0x050000000a05000002000100;GENEINFO=SLC39A10:57181;WGT=1;VC=SNV;NSM;REF;ASP	-	-
Q70E73	RAPH1	Ras-associated and pleckstrin homology domains-containing protein 1	1250	N	-	Cytoplasm;Membrane	64	NFSY	NetNGlyc_prediction / string_search	-	-	+	NP_976241;NP_998754	N	64	S	RS=779545071;RSPOS=204355972;dbSNPBuildID=144;SSR=0;SAO=0;VP=0x050000000a05000002000100;GENEINFO=RAPH1:65059;WGT=1;VC=SNV;NSM;REF;ASP	-	-
Q9P272	KIAA1456	Probable tRNA methyltransferase 9-like protein	454	N	-	-	228	NISK	NetNGlyc_prediction / string_search	-	-	+	NP_065895	N	228	S	RS=764693652;RSPOS=12878871;dbSNPBuildID=144;SSR=0;SAO=0;VP=0x050000000a05000002000100;GENEINFO=KIAA1456:57604;WGT=1;VC=SNV;NSM;REF;ASP	-	-
Q9HBL0	TNS1	Tensin-1	1735	N	-	Cytoplasm	328	NTSD	NetNGlyc_prediction / string_search	-	-	+	NP_001294951;NP_072174	N	328	K	RS=752071725;RSPOS=218745691;dbSNPBuildID=144;SSR=0;SAO=0;VP=0x050000000b05040002000100;GENEINFO=TNS1:7145;WGT=1;VC=SNV;NSM;REF;SYN;ASP;VLD	-	-
Q68D86	CCDC102B	Coiled-coil domain-containing protein 102B	513	N	-	-	359	NTSE	NetNGlyc_prediction / string_search	-	-	+	NP_079057	S	361	L	RS=545464307;RSPOS=66564484;dbSNPBuildID=142;SSR=0;SAO=0;VP=0x050000000a05040026000100;GENEINFO=CCDC102B:79839;WGT=1;VC=SNV;NSM;REF;ASP;VLD;KGPhase3;CAF=1,0;COMMON=0	-	-
P82279	CRB1	Protein crumbs homolog 1	1406	Y	1--25	Membrane;Secreted	427	NLSR	UniProt-Manual_assertion / NetNGlyc_prediction / string_search	-	-	+	NP_001244895;NP_957705	N	427	K	RS=764559246;RSPOS=197390239;dbSNPBuildID=144;SSR=0;SAO=0;VP=0x050000000a05000002000100;GENEINFO=CRB1:23418;WGT=1;VC=SNV;NSM;REF;ASP	-	-
B4DYI2	SPATA31C2	Spermatogenesis-associated protein 31C2	1134	N	-	Membrane	300	NSSV	string_search	-	-	-	NP_001159609	S	302	L	RS=757633756;RSPOS=90747047;dbSNPBuildID=144;SSR=0;SAO=0;VP=0x050000000a05000002000100;GENEINFO=SPATA31C2:645961;WGT=1;VC=SNV;NSM;REF;ASP	-	-
Q9Y6U3	SCIN	Adseverin	715	N	-	Cytoplasm	496	NGTS	NetNGlyc_prediction / string_search	-	-	+	NP_001106177	N	496	S	RS=146170508;RSPOS=12680048;dbSNPBuildID=134;SSR=0;SAO=0;VP=0x050200000a05040436000100;GENEINFO=SCIN:85477;WGT=1;VC=SNV;S3D;NSM;REF;ASP;VLD;HD;KGPhase1;KGPhase3;CAF=0.9998,0.0001997;COMMON=0	-	-
Q5T0T0	42802	E3 ubiquitin-protein ligase MARCH8	291	N	-	Membrane	274	NSSC	string_search	-	-	-	NP_001002266;NP_659458	S	276	P	RS=746812877;RSPOS=45953737;dbSNPBuildID=144;SSR=0;SAO=0;VP=0x050000040a05000002000100;GENEINFO=MARCH8:220972;WGT=1;VC=SNV;NSM;REF;R3;ASP	-	-
Q5T1H1	EYS	Protein eyes shut homolog	3165	Y	1--21	Secreted	506	NCTE	UniProt-Manual_assertion / NetNGlyc_prediction / string_search	-	-	++	NP_938024;NP_001136272;NP_001136273;NP_001278938	N	506	S	RS=370602813;RSPOS=66054013;dbSNPBuildID=138;SSR=0;SAO=0;VP=0x050000000a05000002000100;GENEINFO=EYS:346007;WGT=1;VC=SNV;NSM;REF;ASP	-	-
Q16281	CNGA3	Cyclic nucleotide-gated cation channel alpha-3	694	N	-	Membrane	652	NATQ	NetNGlyc_prediction / string_search	-	HELIX	+	NP_001289	N	652	K	RS=749868323;RSPOS=99013589;dbSNPBuildID=144;SSR=0;SAO=0;VP=0x050000000b05040002000100;GENEINFO=CNGA3:1261;WGT=1;VC=SNV;NSM;REF;SYN;ASP;VLD	-	-
Q6QNK2	GPR133	Probable G-protein coupled receptor 133	874	Y	1--25	Membrane	476	NLSG	UniProt-Manual_assertion / NetNGlyc_prediction / string_search	-	-	++	NP_942122	N	476	S	RS=138163855;RSPOS=131498839;dbSNPBuildID=137;SSR=0;SAO=0;VP=0x050000000a05040402000100;GENEINFO=ADGRD1:283383|GPR133:283383;WGT=1;VC=SNV;NSM;REF;ASP;VLD;HD	-	-
Q14746	COG2	Conserved oligomeric Golgi complex subunit 2	738	N	-	Membrane	545	NFSS	NetNGlyc_prediction / string_search	-	-	+	NP_001138508;NP_031383	N	545	K	RS=201723853;RSPOS=230823873;dbSNPBuildID=137;SSR=0;SAO=0;VP=0x050000000a05000036000100;GENEINFO=COG2:22796;WGT=1;VC=SNV;NSM;REF;ASP;KGPhase1;KGPhase3;CAF=0.9998,0.0001997;COMMON=0	-	-
Q9UM63	PLAGL1	Zinc finger protein PLAGL1	463	N	-	Nucleus	400	NSTL	string_search	-	-	-	NP_001304086;NP_001275976;NP_001304085;NP_001275971;NP_001275973;NP_001275978;NP_001074421;NP_001074422;NP_001074423;NP_001275972;NP_001275974;NP_001275977;NP_001304090;NP_006709;NP_001074420;NP_001304088;NP_001304091;NP_001275975	N	400	S	RS=373757589;RSPOS=144262754;dbSNPBuildID=138;SSR=0;SAO=0;VP=0x050000000a05040002000100;GENEINFO=PLAGL1:5325;WGT=1;VC=SNV;NSM;REF;ASP;VLD	-	-
Q9P2S6	ANKMY1	Ankyrin repeat and MYND domain-containing protein 1	941	N	-	-	163	NLTL	NetNGlyc_prediction / string_search	-	-	+++	NP_057636	N	163	S	RS=371764320;RSPOS=241468652;dbSNPBuildID=138;SSR=0;SAO=0;VP=0x0500000a0a05040002000100;GENEINFO=ANKMY1:51281;WGT=1;VC=SNV;NSM;REF;INT;R5;ASP;VLD	-	-
Q86UK5	EVC2	Limbin	1308	Y	1--26	Cytoplasm;Membrane;Nucleus	220	NRTS	UniProt-Manual_assertion / NetNGlyc_prediction / string_search	-	-	++	NP_667338	N	220	K	RS=746099524;RSPOS=5690930;dbSNPBuildID=144;SSR=0;SAO=0;VP=0x050000000a05000002000100;GENEINFO=EVC2:132884;WGT=1;VC=SNV;NSM;REF;ASP	-	-
Q14CB8	ARHGAP19	Rho GTPase-activating protein 19	494	N	-	Nucleus	29	NDSS	NetNGlyc_prediction / string_search	-	-	+	NP_001191229;NP_116289	N	29	D	RS=754312797;RSPOS=99025854;dbSNPBuildID=144;SSR=0;SAO=0;VP=0x050000000a05000002000100;GENEINFO=ARHGAP19-SLIT1:100533184|ARHGAP19:84986;WGT=1;VC=SNV;NSM;REF;ASP	-	-
Q9UNX3	RPL26L1	60S ribosomal protein L26-like 1	145	N	-	-	91	NGTT	NetNGlyc_prediction / string_search	-	-	+	NP_057177	T	93	A	RS=199816101;RSPOS=172395570;dbSNPBuildID=137;SSR=0;SAO=0;VP=0x050200000a05040036000100;GENEINFO=RPL26L1:51121;WGT=1;VC=SNV;S3D;NSM;REF;ASP;VLD;KGPhase1;KGPhase3;CAF=0.9998,.,0.0001997;COMMON=0	-	-
P51170	SCNN1G	Amiloride-sensitive sodium channel subunit gamma	649	N	-	Membrane	271	NFTL	UniProt-Manual_assertion / NetNGlyc_prediction / string_search	-	-	+	NP_001030	T	273	M	RS=748932287;RSPOS=23205500;dbSNPBuildID=144;SSR=0;SAO=0;VP=0x050000000a05040002000100;GENEINFO=SCNN1G:6340;WGT=1;VC=SNV;NSM;REF;ASP;VLD	-	-
P04233	CD74	HLA class II histocompatibility antigen gamma chain	296	N	-	Membrane	130	NATK	UniProt-Manual_assertion / NetNGlyc_prediction / string_search	-	-	+	NP_001020329;NP_001020330;NP_004346	T	132	A	RS=11548080;RSPOS=149785869;RV;dbSNPBuildID=120;SSR=0;SAO=0;VP=0x050100000a05000002000100;GENEINFO=CD74:972;WGT=1;VC=SNV;SLO;NSM;REF;ASP	-	-
Q9HCM1	KIAA1551	Uncharacterized protein KIAA1551	1747	N	-	-	881	NSTV	NetNGlyc_prediction / string_search	-	-	+	NP_060639	T	883	A	RS=200614539;RSPOS=32136536;dbSNPBuildID=137;SSR=0;SAO=0;VP=0x050000000a05040436000100;GENEINFO=KIAA1551:55196;WGT=1;VC=SNV;NSM;REF;ASP;VLD;HD;KGPhase1;KGPhase3;CAF=0.9996,0.0003994;COMMON=0	-	-
O94966	USP19	Ubiquitin carboxyl-terminal hydrolase 19	1318	N	-	Membrane	287	NDSY	string_search	-	-	--	NP_006668	S	289	L	RS=772803938;RSPOS=49153998;dbSNPBuildID=144;SSR=0;SAO=0;VP=0x050000000a05000002000100;GENEINFO=USP19:10869;WGT=1;VC=SNV;NSM;REF;ASP	-	-
Q75QN2	INTS8	Integrator complex subunit 8	995	N	-	Nucleus	967	NASN	string_search	-	-	-	NP_060334	S	969	C	RS=776027359;RSPOS=95892379;dbSNPBuildID=144;SSR=0;SAO=0;VP=0x050000040a05000002000100;GENEINFO=CCNE2:9134|INTS8:55656;WGT=1;VC=SNV;NSM;REF;R3;ASP	-	-
Q8N6C5	IGSF1	Immunoglobulin superfamily member 1	1336	Y	1--28	Membrane;Secreted	53	NITL	UniProt-Manual_assertion / NetNGlyc_prediction / string_search	-	-	+++	NP_001164432;NP_001164434;NP_001546;NP_991402	N	53	S	RS=375352320;RSPOS=130419962;dbSNPBuildID=138;SSR=0;SAO=0;VP=0x050200000a05000002000100;GENEINFO=IGSF1:3547;WGT=1;VC=SNV;S3D;NSM;REF;ASP	-	-
Q14432	PDE3A	cGMP-inhibited 3',5'-cyclic phosphodiesterase A	1141	N	-	Membrane	808	NVTD	NetNGlyc_prediction / string_search	-	-	++	NP_000912	N	808	D	RS=760620018;RSPOS=20799741;dbSNPBuildID=144;SSR=0;SAO=0;VP=0x050000000a05040002000100;GENEINFO=PDE3A:5139;WGT=1;VC=SNV;NSM;REF;ASP;VLD	-	-
Q8IX12	CCAR1	Cell division cycle and apoptosis regulator protein 1	1150	N	-	Cytoplasm	1112	NKTI	NetNGlyc_prediction / string_search	-	-	+	NP_060707	T	1114	I	RS=753067226;RSPOS=70549620;dbSNPBuildID=144;SSR=0;SAO=0;VP=0x050000000a05000002000100;GENEINFO=CCAR1:55749;WGT=1;VC=SNV;NSM;REF;ASP	-	-
P16402	HIST1H1D	Histone H1.3	221	N	-	Nucleus	77	NNSR	string_search	H15.	-	-	NP_005311	N	77	K	RS=768101896;RSPOS=26234931;dbSNPBuildID=144;SSR=0;SAO=0;VP=0x050000000a05000002000100;GENEINFO=HIST1H1D:3007;WGT=1;VC=SNV;NSM;REF;ASP	-	-
Q6WRI0	IGSF10	Immunoglobulin superfamily member 10	2623	Y	1--28	Secreted	949	NTTN	NetNGlyc_prediction / string_search	-	-	+	NP_849144	T	951	A	RS=768253551;RSPOS=151164918;dbSNPBuildID=144;SSR=0;SAO=0;VP=0x050000000a05000002000100;GENEINFO=IGSF10:285313;WGT=1;VC=SNV;NSM;REF;ASP	-	-
O15230	LAMA5	Laminin subunit alpha-5	3695	Y	1--35	Secreted	921	NLTS	UniProt-Manual_assertion / NetNGlyc_prediction / string_search	-	-	++	NP_005551	L	922	P	RS=370252345;RSPOS=60909070;dbSNPBuildID=138;SSR=0;SAO=0;VP=0x050000020a05000002000100;GENEINFO=LAMA5:3911|MIR4758:100616340;WGT=1;VC=SNV;NSM;REF;R5;ASP	-	-
P39880	CUX1	Homeobox protein cut-like 1	1505	N	-	Nucleus	655	NITT	NetNGlyc_prediction / string_search	-	-	+	NP_853530	N	655	S	RS=782504944;RSPOS=101843354;dbSNPBuildID=144;SSR=0;SAO=0;VP=0x050000080a05000002000100;GENEINFO=CUX1:1523;WGT=1;VC=SNV;NSM;REF;INT;ASP	-	-
Q9BW60	ELOVL1	Elongation of very long chain fatty acids protein 1	279	N	-	Membrane	66	NFSL	NetNGlyc_prediction / string_search	-	-	++	NP_001243328;NP_001243330;NP_073732	S	68	L	RS=775452198;RSPOS=43830891;dbSNPBuildID=144;SSR=0;SAO=0;VP=0x0500000a0e05040002000100;GENEINFO=MIR6734:102466723|ELOVL1:64834;WGT=1;VC=SNV;NSM;NSN;REF;INT;R5;ASP;VLD	-	-
Q9C0F0	ASXL3	Putative Polycomb group protein ASXL3	2248	N	-	Nucleus	1352	NLST	string_search	-	-	-	NP_085135	S	1354	P	RS=866566658;RSPOS=31323872;dbSNPBuildID=147;SSR=0;SAO=0;VP=0x050000000a05000002000100;GENEINFO=ASXL3:80816;WGT=1;VC=SNV;NSM;REF;ASP	-	-
P45983	MAPK8	Mitogen-activated protein kinase 8	427	N	-	Cytoplasm;Nucleus	385	NGSQ	string_search	-	-	-	NP_620637;NP_001265476	N	385	S	RS=780052742;RSPOS=49642942;dbSNPBuildID=144;SSR=0;SAO=0;VP=0x050000800a05040002000100;GENEINFO=MAPK8:5599;WGT=1;VC=SNV;NSM;REF;U3;ASP;VLD	-	-
P28290	SSFA2	Sperm-specific antigen 2	1259	N	-	Cytoplasm	872	NISG	string_search	-	-	-	NP_001123917;NP_001274432;NP_006742	S	874	L	RS=747901136;RSPOS=182780988;dbSNPBuildID=144;SSR=0;SAO=0;VP=0x050000000a05040002000100;GENEINFO=SSFA2:6744;WGT=1;VC=SNV;NSM;REF;ASP;VLD	-	-
P51688	SGSH	N-sulphoglucosamine sulphohydrolase	502	Y	1--20	-	142	NGSV	UniProt-Manual_assertion / NetNGlyc_prediction / string_search	-	-	++	NP_000190	S	144	F	RS=759410190;RSPOS=78188489;dbSNPBuildID=144;SSR=0;SAO=0;VP=0x050000400a05000002000100;GENEINFO=SGSH:6448;WGT=1;VC=SNV;NSM;REF;U5;ASP	-	-
Q8NCC3	PLA2G15	Group XV phospholipase A2	412	Y	1--33	Secreted	273	NYTW	UniProt-Manual_assertion / NetNGlyc_prediction / string_search	-	-	++	NP_036452	N	273	K	RS=371632429;RSPOS=68293140;dbSNPBuildID=138;SSR=0;SAO=0;VP=0x050000000a05040002000100;GENEINFO=PLA2G15:23659;WGT=1;VC=SNV;NSM;REF;ASP;VLD	-	-
Q8IX90	SKA3	Spindle and kinetochore-associated protein 3	412	N	-	Cytoplasm	316	NSSS	NetNGlyc_prediction / string_search / neXtProt	-	-	+	NP_001159489;NP_659498	N	316	Y	RS=776150162;RSPOS=21732234;dbSNPBuildID=144;SSR=0;SAO=0;VP=0x050000000a05000002000100;GENEINFO=SKA3:221150;WGT=1;VC=SNV;NSM;REF;ASP	-	-
Q9H1H9	KIF13A	Kinesin-like protein KIF13A	1805	N	-	Cytoplasm;Membrane	1561	NASL	string_search	-	-	-	NP_071396	N	1561	S	RS=767615649;RSPOS=17765077;dbSNPBuildID=144;SSR=0;SAO=0;VP=0x050000000a05040002000100;GENEINFO=KIF13A:63971;WGT=1;VC=SNV;NSM;REF;ASP;VLD	-	-
O60563	CCNT1	Cyclin-T1	726	N	-	Nucleus	650	NTTQ	NetNGlyc_prediction / string_search	-	-	+	NP_001231	N	650	S	RS=754521934;RSPOS=49087048;dbSNPBuildID=144;SSR=0;SAO=0;VP=0x050000800a05040002000100;GENEINFO=CCNT1:904;WGT=1;VC=SNV;NSM;REF;U3;ASP;VLD	-	-
P54756	EPHA5	Ephrin type-A receptor 5	1037	Y	1--24	Membrane	758	NGSL	NetNGlyc_prediction / string_search	-	-	+	NP_004430	N	758	S	RS=746836106;RSPOS=66218785;dbSNPBuildID=144;SSR=0;SAO=0;VP=0x050000000a05040002000100;GENEINFO=EPHA5:2044;WGT=1;VC=SNV;NSM;REF;ASP;VLD	-	-
P15863	PAX1	Paired box protein Pax-1	534	N	-	Nucleus	327	NRTA	NetNGlyc_prediction / string_search	-	-	++	NP_006183	T	329	A	RS=762899238;RSPOS=21689264;dbSNPBuildID=144;SSR=0;SAO=0;VP=0x050000000a05000002000100;GENEINFO=PAX1:5075;WGT=1;VC=SNV;NSM;REF;ASP	-	-
P17927	CR1	Complement receptor type 1	2039	Y	1--41	Membrane	315	NFSP	string_search	-	-	---	NP_000564;NP_000642	N	315	K	RS=776915205;RSPOS=207700156;dbSNPBuildID=144;SSR=0;SAO=0;VP=0x050000000a05000002000100;GENEINFO=CR1:1378;WGT=1;VC=SNV;NSM;REF;ASP	-	-
Q9Y646	CPQ	Carboxypeptidase Q	472	Y	1--20	Secreted	356	NYSL	UniProt-PubMed:16335952 / NetNGlyc_prediction / string_search	-	-	+	NP_057218	S	358	I	RS=764085275;RSPOS=98078256;dbSNPBuildID=144;SSR=0;SAO=0;VP=0x050000080a05040002000100;GENEINFO=CPQ:10404|LOC101927066:101927066;WGT=1;VC=SNV;NSM;REF;INT;ASP;VLD	-	-
P29320	EPHA3	Ephrin type-A receptor 3	983	Y	1--20	Membrane;Secreted	704	NGSL	NetNGlyc_prediction / string_search	-	-	+	NP_005224	N	704	S	RS=753707496;RSPOS=89478292;dbSNPBuildID=144;SSR=0;SAO=0;VP=0x050000000a05000002000100;GENEINFO=EPHA3:2042;WGT=1;VC=SNV;NSM;REF;ASP	-	-
P09874	PARP1	Poly [ADP-ribose] polymerase 1	1014	N	-	Nucleus	381	NSSA	NetNGlyc_prediction / string_search	-	-	+	NP_001609	S	383	F	RS=3219062;RSPOS=226570748;RV;dbSNPBuildID=106;SSR=0;SAO=0;VP=0x050128000a05040537000101;GENEINFO=PARP1:142;WGT=1;VC=SNV;PM;PMC;SLO;NSM;REF;ASP;VLD;HD;GNO;KGPhase1;KGPhase3;CAF=0.9996,.,0.0003994;COMMON=0	-	-
Q8N4X5	AFAP1L2	Actin filament-associated protein 1-like 2	818	N	-	Cytoplasm	567	NATE	string_search	-	-	-	NP_001001936;NP_115939	T	569	I	RS=766632101;RSPOS=116060286;dbSNPBuildID=144;SSR=0;SAO=0;VP=0x050000000a05000002000100;GENEINFO=AFAP1L2:84632;WGT=1;VC=SNV;NSM;REF;ASP	-	-
Q9Y5V3	MAGED1	Melanoma-associated antigen D1	778	N	-	Cytoplasm;Membrane;Nucleus	150	NATT	NetNGlyc_prediction / string_search	-	-	++	NP_001005332;NP_008917	T	152	I	RS=782783990;RSPOS=51638558;dbSNPBuildID=144;SSR=0;SAO=0;VP=0x050000000a05040002000100;GENEINFO=MAGED1:9500;WGT=1;VC=SNV;NSM;REF;ASP;VLD	-	-
Q13591	SEMA5A	Semaphorin-5A	1074	Y	1--22	Membrane	168	NSTA	UniProt-Manual_assertion / NetNGlyc_prediction / string_search	-	-	+	NP_003957	N	168	K	RS=761381745;RSPOS=9224928;dbSNPBuildID=144;SSR=0;SAO=0;VP=0x050000000a05000002000100;GENEINFO=SEMA5A:9037;WGT=1;VC=SNV;NSM;REF;ASP	-	-
Q96JY0	MAEL	Protein maelstrom homolog	434	N	-	Cytoplasm;Nucleus	360	NSSN	NetNGlyc_prediction / string_search	-	-	+	NP_116247	N	360	T	RS=34554682;RSPOS=166990359;dbSNPBuildID=126;SSR=0;SAO=0;VP=0x050100000a05140536000100;GENEINFO=MAEL:84944;WGT=1;VC=SNV;SLO;NSM;REF;ASP;VLD;HD;GNO;KGPhase1;KGPhase3;CAF=0.986,.,0.01398;COMMON=1	-	-
Q96I82	KAZALD1	Kazal-type serine protease inhibitor domain-containing protein 1	304	Y	1--30	Secreted	183	NVTG	UniProt-Manual_assertion / NetNGlyc_prediction / string_search	Ig-like C2-type.	-	++	NP_112191	N	183	S	RS=761952317;RSPOS=102824054;dbSNPBuildID=144;SSR=0;SAO=0;VP=0x050000000a05040002000100;GENEINFO=KAZALD1:81621;WGT=1;VC=SNV;NSM;REF;ASP;VLD	-	-
O75976	CPD	Carboxypeptidase D	1380	Y	1--31	Membrane	1142	NKSD	UniProt-Manual_assertion / NetNGlyc_prediction / string_search	-	-	+	NP_001295	N	1142	Y	RS=777580072;RSPOS=28783360;dbSNPBuildID=144;SSR=0;SAO=0;VP=0x050000000a05040002000100;GENEINFO=CPD:1362;WGT=1;VC=SNV;NSM;REF;ASP;VLD	-	-
Q9NPJ3	ACOT13	Acyl-coenzyme A thioesterase 13	140	N	-	Cytoplasm;Nucleus	87	NITY	NetNGlyc_prediction / string_search	-	-	+	NP_060943	T	89	M	RS=370510266;RSPOS=24698295;dbSNPBuildID=138;SSR=0;SAO=0;VP=0x050200000a05000002000100;GENEINFO=ACOT13:55856;WGT=1;VC=SNV;S3D;NSM;REF;ASP	-	-
P55259	GP2	Pancreatic secretory granule membrane major glycoprotein GP2	537	Y	1--28	Membrane;Secreted	204	NSTW	NetNGlyc_prediction / string_search / neXtProt	-	-	+	NP_001007241	T	206	A	RS=772958228;RSPOS=20334230;dbSNPBuildID=144;SSR=0;SAO=0;VP=0x050000000a05000002000100;GENEINFO=GP2:2813;WGT=1;VC=SNV;NSM;REF;ASP	-	-
Q86UW8	HAPLN4	Hyaluronan and proteoglycan link protein 4	402	Y	1--29	Secreted	132	NVTL	UniProt-Manual_assertion / NetNGlyc_prediction / string_search	-	-	+++	NP_075378	T	134	A	RS=776051064;RSPOS=19371706;dbSNPBuildID=144;SSR=0;SAO=0;VP=0x050000000a05000002000100;GENEINFO=HAPLN4:404037;WGT=1;VC=SNV;NSM;REF;ASP	-	-
P17019	ZNF708	Zinc finger protein 708	499	N	-	Nucleus	198	NRSS	NetNGlyc_prediction / string_search	-	-	++	NP_001284490;NP_001284489	N	198	K	RS=879047567;RSPOS=21476982;dbSNPBuildID=147;SSR=0;SAO=0;VP=0x050000000a05000002000100;GENEINFO=ZNF708:7562;WGT=1;VC=SNV;NSM;REF;ASP	-	-
P15822	HIVEP1	Zinc finger protein 40	2718	N	-	Cytoplasm;Nucleus	384	NQSV	NetNGlyc_prediction / string_search	-	-	+	NP_002105	N	384	T	RS=377185750;RSPOS=12121179;dbSNPBuildID=138;SSR=0;SAO=0;VP=0x050000000a05040002000100;GENEINFO=HIVEP1:3096;WGT=1;VC=SNV;NSM;REF;ASP;VLD	-	-
P59538	TAS2R31	Taste receptor type 2 member 31	309	N	-	Membrane	161	NLTW	UniProt-Manual_assertion / NetNGlyc_prediction / string_search	-	-	+	NP_795366	N	161	S	RS=776354681;RSPOS=11183453;dbSNPBuildID=144;SSR=0;SAO=0;VP=0x050000080a05040002000100;GENEINFO=PRH1-TAS2R14:106707243|PRH1:5554|TAS2R31:259290|PRH1-PRR4:100533464;WGT=1;VC=SNV;NSM;REF;INT;ASP;VLD	-	-
P27448	MARK3	MAP/microtubule affinity-regulating kinase 3	753	N	-	Membrane	641	NVSA	NetNGlyc_prediction / string_search	-	-	+	NP_001122390	N	641	S	RS=773826573;RSPOS=103969224;dbSNPBuildID=144;SSR=0;SAO=0;VP=0x050000000a05040002000100;GENEINFO=MARK3:4140;WGT=1;VC=SNV;NSM;REF;ASP;VLD	-	-
Q96IP4	FAM46A	Protein FAM46A	442	N	-	-	208	NNSG	string_search	-	-	-	NP_060103	S	210	R	RS=771215688;RSPOS=82460111;dbSNPBuildID=144;SSR=0;SAO=0;VP=0x050000080a05000002000100;GENEINFO=FAM46A:55603;WGT=1;VC=SNV;NSM;REF;INT;ASP	-	-
Q9UMX0	UBQLN1	Ubiquilin-1	589	N	-	Cytoplasm;Nucleus	126	NVTT	NetNGlyc_prediction / string_search	-	-	+	NP_038466;NP_444295	T	128	I	RS=779974686;RSPOS=86297931;dbSNPBuildID=144;SSR=0;SAO=0;VP=0x050000000a05000002000100;GENEINFO=UBQLN1:29979;WGT=1;VC=SNV;NSM;REF;ASP	-	-
Q9Y5L3	ENTPD2	Ectonucleoside triphosphate diphosphohydrolase 2	495	N	-	Membrane	378	NQTW	UniProt-Manual_assertion / string_search	-	-	---	NP_001237;NP_982293	N	378	K	RS=777276731;RSPOS=139944337;dbSNPBuildID=144;SSR=0;SAO=0;VP=0x050000000a05000002000100;GENEINFO=ENTPD2:954;WGT=1;VC=SNV;NSM;REF;ASP	-	-
A6NCI8	C2orf78	Uncharacterized protein C2orf78	922	N	-	-	66	NFSR	NetNGlyc_prediction / string_search	-	-	+	NP_001073943	N	66	I	RS=367715200;RSPOS=74040703;dbSNPBuildID=138;SSR=0;SAO=0;VP=0x050000000a05040002000100;GENEINFO=C2orf78:388960;WGT=1;VC=SNV;NSM;REF;ASP;VLD	-	-
P19447	ERCC3	TFIIH basal transcription factor complex helicase XPB subunit	782	N	-	Nucleus	299	NDSV	NetNGlyc_prediction / string_search	-	-	+	NP_000113	S	301	A	RS=753495508;RSPOS=128046362;dbSNPBuildID=144;SSR=0;SAO=0;VP=0x050000000a05040002000100;GENEINFO=ERCC3:2071;WGT=1;VC=SNV;NSM;REF;ASP;VLD	-	-
Q9H792	PEAK1	Pseudopodium-enriched atypical kinase 1	1746	N	-	Cytoplasm	589	NLSE	NetNGlyc_prediction / string_search	-	-	+	NP_079052	N	589	I	RS=767744557;RSPOS=77472503;dbSNPBuildID=144;SSR=0;SAO=0;VP=0x050000000a05000002000100;GENEINFO=PEAK1:79834;WGT=1;VC=SNV;NSM;REF;ASP	-	-
O60281	ZNF292	Zinc finger protein 292	2723	N	-	Nucleus	1460	NRSP	string_search	-	-	---	NP_055836	S	1462	A	RS=371259553;RSPOS=87967731;dbSNPBuildID=138;SSR=0;SAO=0;VP=0x050000000a05040002000100;GENEINFO=ZNF292:23036;WGT=1;VC=SNV;NSM;REF;ASP;VLD	-	-
P81133	SIM1	Single-minded homolog 1	766	N	-	Nucleus	626	NTSP	string_search	Single-minded C-terminal.	-	---	NP_005059	N	626	K	RS=769439842;RSPOS=100838660;dbSNPBuildID=144;SSR=0;SAO=0;VP=0x050000000a05000002000100;GENEINFO=SIM1:6492;WGT=1;VC=SNV;NSM;REF;ASP	-	-
Q15035	TRAM2	Translocating chain-associated membrane protein 2	370	N	-	Membrane	115	NESG	NetNGlyc_prediction / string_search	TLC.	-	+	NP_036420	N	115	S	RS=371068659;RSPOS=52380871;dbSNPBuildID=138;SSR=0;SAO=0;VP=0x050000000a05040002000100;GENEINFO=TRAM2:9697;WGT=1;VC=SNV;NSM;REF;ASP;VLD	-	-
Q96KG7	MEGF10	Multiple epidermal growth factor-like domains protein 10	1140	Y	1--25	Membrane	1020	NCSL	string_search	-	-	-	NP_001243474;NP_115822	N	1020	I	RS=538482138;RSPOS=126791126;dbSNPBuildID=142;SSR=0;SAO=0;VP=0x050000000a05000026000100;GENEINFO=MEGF10:84466;WGT=1;VC=SNV;NSM;REF;ASP;KGPhase3;CAF=0.9998,0.0001997;COMMON=0	-	-
Q9BXT5	TEX15	Testis-expressed sequence 15 protein	2789	N	-	-	28	NASF	string_search	-	-	-	NP_112561	S	30	P	RS=149483209;RSPOS=30706446;dbSNPBuildID=134;SSR=0;SAO=0;VP=0x050000000a05040436000100;GENEINFO=TEX15:56154;WGT=1;VC=SNV;NSM;REF;ASP;VLD;HD;KGPhase1;KGPhase3;CAF=0.9984,0.001597,.;COMMON=1	-	-
P17019	ZNF708	Zinc finger protein 708	499	N	-	Nucleus	202	NLTK	NetNGlyc_prediction / string_search	-	-	+++	NP_001284490;NP_001284489	T	204	A	RS=749705304;RSPOS=21476966;dbSNPBuildID=144;SSR=0;SAO=0;VP=0x050000000a05000002000100;GENEINFO=ZNF708:7562;WGT=1;VC=SNV;NSM;REF;ASP	-	-
Q9Y6X6	MYO16	Unconventional myosin-XVI	1858	N	-	Cytoplasm	1706	NISS	NetNGlyc_prediction / string_search	-	-	+	NP_055826	N	1706	H	RS=747178479;RSPOS=109817266;dbSNPBuildID=144;SSR=0;SAO=0;VP=0x050000080a05000002000100;GENEINFO=MYO16-AS1:100885782|MYO16:23026;WGT=1;VC=SNV;NSM;REF;INT;ASP	-	-
P98182	ZNF200	Zinc finger protein 200	395	N	-	Nucleus	158	NGSN	NetNGlyc_prediction / string_search	-	-	+++	NP_003445;NP_932354	N	158	D	RS=368931922;RSPOS=3274608;dbSNPBuildID=138;SSR=0;SAO=0;VP=0x050000000a05040002000100;GENEINFO=ZNF200:7752;WGT=1;VC=SNV;NSM;REF;ASP;VLD	-	-
Q9BZH6	WDR11	WD repeat-containing protein 11	1224	N	-	Cytoplasm;Membrane;Nucleus	672	NISA	NetNGlyc_prediction / string_search	-	-	+	NP_060587	N	672	K	RS=778425131;RSPOS=122646243;dbSNPBuildID=144;SSR=0;SAO=0;VP=0x050000000a05000002000100;GENEINFO=WDR11:55717;WGT=1;VC=SNV;NSM;REF;ASP	-	-
Q9UH99	SUN2	SUN domain-containing protein 2	717	N	-	Membrane;Nucleus	636	NSTI	UniProt-PubMed:19159218 / NetNGlyc_prediction / string_search	SUN.	-	+	NP_056189;NP_001186509	N	636	S	RS=746551792;RSPOS=39134632;dbSNPBuildID=144;SSR=0;SAO=0;VP=0x050000000a05000002000100;GENEINFO=SUN2:25777;WGT=1;VC=SNV;NSM;REF;ASP	-	-
Q5XXA6	ANO1	Anoctamin-1	986	N	-	Cytoplasm;Membrane	845	NGTA	string_search	-	-	-	NP_060513	T	847	M	RS=756184096;RSPOS=70028744;dbSNPBuildID=144;SSR=0;SAO=0;VP=0x050000000a05000002000100;GENEINFO=ANO1:55107;WGT=1;VC=SNV;NSM;REF;ASP	-	-
Q9BX95	SGPP1	Sphingosine-1-phosphate phosphatase 1	441	N	-	Membrane	285	NQTH	string_search	-	-	-	NP_110418	T	287	I	RS=764866524;RSPOS=64153289;dbSNPBuildID=144;SSR=0;SAO=0;VP=0x050000000a05000002000100;GENEINFO=SGPP1:81537;WGT=1;VC=SNV;NSM;REF;ASP	-	-
P01019	AGT	Angiotensinogen	485	Y	1--33	Secreted	47	NEST	UniProt-PubMed:16335952;PubMed:19159218;PubMed:3934016 / NetNGlyc_prediction / string_search	-	-	+	NP_000020	S	49	N	RS=377047370;RSPOS=230846451;dbSNPBuildID=138;SSR=0;SAO=0;VP=0x050200000a05000002000100;GENEINFO=AGT:183;WGT=1;VC=SNV;S3D;NSM;REF;ASP	-	-
O15514	POLR2D	DNA-directed RNA polymerase II subunit RPB4	142	N	-	Nucleus	66	NYTA	NetNGlyc_prediction / string_search	-	-	+++	NP_004796	N	66	K	RS=758672688;RSPOS=128610555;dbSNPBuildID=144;SSR=0;SAO=0;VP=0x050000000a05000002000100;GENEINFO=POLR2D:5433;WGT=1;VC=SNV;NSM;REF;ASP	-	-
Q9BXT5	TEX15	Testis-expressed sequence 15 protein	2789	N	-	-	653	NKSQ	string_search	-	-	-	NP_112561	S	655	L	RS=868330756;RSPOS=30704570;dbSNPBuildID=147;SSR=0;SAO=0;VP=0x050000000a05000002000100;GENEINFO=TEX15:56154;WGT=1;VC=SNV;NSM;REF;ASP	-	-
Q96QF0	RAB3IP	Rab-3A-interacting protein	476	N	-	Cytoplasm;Nucleus	366	NNTL	string_search	-	-	-	NP_783322;NP_783324	N	366	S	RS=766841078;RSPOS=70195420;dbSNPBuildID=144;SSR=0;SAO=0;VP=0x050000080a05000002000100;GENEINFO=RAB3IP:117177;WGT=1;VC=SNV;NSM;REF;INT;ASP	-	-
Q6SA08	TSSK4	Testis-specific serine/threonine-protein kinase 4	328	N	-	-	316	NTTK	NetNGlyc_prediction / string_search	-	-	++	NP_777604	N	316	T	RS=149589610;RSPOS=24677312;dbSNPBuildID=134;SSR=0;SAO=0;VP=0x050000800a05040436000100;GENEINFO=TSSK4:283629;WGT=1;VC=SNV;NSM;REF;U3;ASP;VLD;HD;KGPhase1;KGPhase3;CAF=0.9996,0.0003994;COMMON=0	-	-
P29323	EPHB2	Ephrin type-B receptor 2	1055	Y	1--18	Membrane	482	NATA	UniProt-Manual_assertion / NetNGlyc_prediction / string_search	-	-	+	NP_001296122;NP_004433;NP_059145	A	483	P	RS=576616864;RSPOS=23219395;dbSNPBuildID=142;SSR=0;SAO=0;VP=0x050000000a05040026000100;GENEINFO=EPHB2:2048;WGT=1;VC=SNV;NSM;REF;ASP;VLD;KGPhase3;CAF=0.9998,0.0001997,.;COMMON=0	-	-
Q15149	PLEC	Plectin	4684	N	-	Cytoplasm	787	NMTA	NetNGlyc_prediction / string_search	-	-	+	NP_958782	N	787	S	RS=782028746;RSPOS=145006596;dbSNPBuildID=144;SSR=0;SAO=0;VP=0x050000000a05000002000100;GENEINFO=PLEC:5339;WGT=1;VC=SNV;NSM;REF;ASP	-	-
O14905	WNT9B	Protein Wnt-9b	357	Y	1--22	Secreted	99	NCSL	UniProt-Manual_assertion / NetNGlyc_prediction / string_search	-	-	+++	NP_003387	S	101	N	RS=753736943;RSPOS=44950107;dbSNPBuildID=144;SSR=0;SAO=0;VP=0x050000000a05000002000100;GENEINFO=WNT9B:7484;WGT=1;VC=SNV;NSM;REF;ASP	-	-
Q5FWF4	ZRANB3	DNA annealing helicase and endonuclease ZRANB3	1079	N	-	Nucleus	115	NKTD	NetNGlyc_prediction / string_search	-	-	++	NP_001273497;NP_115519	N	115	S	RS=374344598;RSPOS=136111035;dbSNPBuildID=138;SSR=0;SAO=0;VP=0x050200400a05040002000100;GENEINFO=ZRANB3:84083;WGT=1;VC=SNV;S3D;NSM;REF;U5;ASP;VLD	-	-
Q5TEA3	C20orf194	Uncharacterized protein C20orf194	1177	N	-	-	737	NTTH	string_search	-	-	-	NP_001009984	N	737	S	RS=371022526;RSPOS=3274813;dbSNPBuildID=138;SSR=0;SAO=0;VP=0x050000000a05000002000100;GENEINFO=C20orf194:25943;WGT=1;VC=SNV;NSM;REF;ASP	-	-
Q9BXM7	PINK1	Serine/threonine-protein kinase PINK1, mitochondrial	581	N	-	Cytoplasm;Membrane	223	NISA	NetNGlyc_prediction / string_search	Protein kinase.	-	+	NP_115785	S	225	L	RS=770984783;RSPOS=20964621;dbSNPBuildID=144;SSR=0;SAO=0;VP=0x050000000a05000002000100;GENEINFO=PINK1:65018;WGT=1;VC=SNV;NSM;REF;ASP	-	-
Q8NEZ4	KMT2C	Histone-lysine N-methyltransferase 2C	4911	N	-	Nucleus	1477	NQSS	NetNGlyc_prediction / string_search	-	-	+	NP_733751	N	1477	D	RS=746812551;RSPOS=151891603;dbSNPBuildID=144;SSR=0;SAO=0;VP=0x050000000a05000002000100;GENEINFO=KMT2C:58508;WGT=1;VC=SNV;NSM;REF;ASP	-	-
Q685J3	MUC17	Mucin-17	4493	Y	1--25	Membrane;Secreted	3344	NMSF	UniProt-Manual_assertion / string_search	-	-	-	NP_001035194	N	3344	S	RS=776365477;RSPOS=100684728;dbSNPBuildID=144;SSR=0;SAO=0;VP=0x050000000a05040002000100;GENEINFO=MUC17:140453;WGT=1;VC=SNV;NSM;REF;ASP;VLD	-	-
Q5T0T0	42802	E3 ubiquitin-protein ligase MARCH8	291	N	-	Membrane	274	NSSC	string_search	-	-	-	NP_001002266;NP_659458	N	274	S	RS=367641198;RSPOS=45953742;dbSNPBuildID=138;SSR=0;SAO=0;VP=0x050000040a05040002000100;GENEINFO=MARCH8:220972;WGT=1;VC=SNV;NSM;REF;R3;ASP;VLD	-	-
A2VEC9	SSPO	SCO-spondin	5147	Y	1--17	Secreted	4417	NCSE	NetNGlyc_prediction / UniProt-Manual_assertion / string_search	-	-	+	NP_940857	S	4419	F	RS=772518348;RSPOS=149519766;dbSNPBuildID=144;SSR=0;SAO=0;VP=0x050000000a05000002000100;GENEINFO=SSPO:23145;WGT=1;VC=SNV;NSM;REF;ASP	-	-
Q9C026	TRIM9	E3 ubiquitin-protein ligase TRIM9	710	N	-	Cytoplasm	236	NHSM	NetNGlyc_prediction / string_search	-	-	+	NP_055978;NP_443210	N	236	S	RS=750032734;RSPOS=51560951;dbSNPBuildID=144;SSR=0;SAO=0;VP=0x050000000a05000002000100;GENEINFO=TRIM9:114088;WGT=1;VC=SNV;NSM;REF;ASP	-	-
Q8IY45	AMN1	Protein AMN1 homolog	258	N	-	-	127	NLTD	NetNGlyc_prediction / string_search	-	-	+++	NP_001106873	N	127	S	RS=557425414;RSPOS=31850828;dbSNPBuildID=142;SSR=0;SAO=0;VP=0x050000000a05040026000100;GENEINFO=AMN1:196394;WGT=1;VC=SNV;NSM;REF;ASP;VLD;KGPhase3;CAF=0.9998,0.0001997;COMMON=0	-	-
Q9UN36	NDRG2	Protein NDRG2	371	N	-	Cytoplasm	136	NFST	NetNGlyc_prediction / string_search	-	-	++	NP_001269144;NP_963831;NP_963833;NP_963293;NP_963834	S	138	Y	RS=4387520;RSPOS=21488998;dbSNPBuildID=129;SSR=0;SAO=0;VP=0x050200000a05040503000100;GENEINFO=NDRG2:57447;WGT=1;VC=SNV;S3D;NSM;REF;ASP;VLD;HD;GNO	-	-
Q9H7D0	DOCK5	Dedicator of cytokinesis protein 5	1870	N	-	Cytoplasm	788	NNSI	string_search	-	-	--	NP_079216	N	788	S	RS=575829181;RSPOS=25198428;dbSNPBuildID=142;SSR=0;SAO=0;VP=0x050000000a05000026000100;GENEINFO=DOCK5:80005;WGT=1;VC=SNV;NSM;REF;ASP;KGPhase3;CAF=0.9998,0.0001997;COMMON=0	-	-
Q9HBG7	LY9	T-lymphocyte surface antigen Ly-9	655	Y	1--47	Membrane	424	NLTC	UniProt-Manual_assertion / NetNGlyc_prediction / string_search	Ig-like C2-type 2.	-	+	NP_001248385;NP_002339	N	424	K	RS=759093469;RSPOS=160786583;dbSNPBuildID=144;SSR=0;SAO=0;VP=0x050000080a05000002000100;GENEINFO=LY9:4063;WGT=1;VC=SNV;NSM;REF;INT;ASP	-	-
O75445	USH2A	Usherin	5202	Y	1--31	Membrane;Secreted	3419	NFTS	UniProt-Manual_assertion / string_search	-	-	--	NP_996816	N	3419	H	RS=764085844;RSPOS=215960144;dbSNPBuildID=144;SSR=0;SAO=0;VP=0x050000000a05040002000104;GENEINFO=USH2A:7399;WGT=1;VC=SNV;NSM;REF;ASP;VLD;NOV	-	-
Q8WZ64	ARAP2	Arf-GAP with Rho-GAP domain, ANK repeat and PH domain-containing protein 2	1704	N	-	Cytoplasm	943	NGTI	NetNGlyc_prediction / string_search	-	-	+	NP_056045	N	943	S	RS=149370994;RSPOS=36152591;dbSNPBuildID=134;SSR=0;SAO=0;VP=0x050000000a05040036000100;GENEINFO=ARAP2:116984;WGT=1;VC=SNV;NSM;REF;ASP;VLD;KGPhase1;KGPhase3;CAF=0.9996,0.0003994;COMMON=0	-	-
Q5VT25	CDC42BPA	Serine/threonine-protein kinase MRCK alpha	1732	N	-	Cytoplasm	43	NNSP	string_search	-	-	---	NP_003598;NP_055641	S	45	F	RS=748385715;RSPOS=227504750;dbSNPBuildID=144;SSR=0;SAO=0;VP=0x050000400a05040002000100;GENEINFO=CDC42BPA:8476;WGT=1;VC=SNV;NSM;REF;U5;ASP;VLD	-	-
Q8TE57	ADAMTS16	A disintegrin and metalloproteinase with thrombospondin motifs 16	1224	Y	1--24	Secreted	835	NETL	UniProt-Manual_assertion / NetNGlyc_prediction / string_search	-	-	++	NP_620687	N	835	K	RS=200262904;RSPOS=5240020;dbSNPBuildID=137;SSR=0;SAO=0;VP=0x050000000b05040036000100;GENEINFO=ADAMTS16:170690;WGT=1;VC=SNV;NSM;REF;SYN;ASP;VLD;KGPhase1;KGPhase3;CAF=0.9982,.,0.001797;COMMON=1	-	-
O95822	MLYCD	Malonyl-CoA decarboxylase, mitochondrial	493	N	-	Cytoplasm	464	NSTS	string_search	-	-	-	NP_036345	N	464	S	RS=772670485;RSPOS=83949003;dbSNPBuildID=144;SSR=0;SAO=0;VP=0x050000080a05000002000100;GENEINFO=MLYCD:23417;WGT=1;VC=SNV;NSM;REF;INT;ASP	-	-
P08F94	PKHD1	Fibrocystin	4074	Y	1--23	Cytoplasm;Membrane	2435	NTSV	UniProt-Manual_assertion / string_search	-	-	-	NP_619639;NP_733842	N	2435	H	RS=763636475;RSPOS=51747938;dbSNPBuildID=144;SSR=0;SAO=0;VP=0x050000000a05000002000100;GENEINFO=PKHD1:5314;WGT=1;VC=SNV;NSM;REF;ASP	-	-
Q13023	AKAP6	A-kinase anchor protein 6	2319	N	-	Membrane;Nucleus	175	NYTR	NetNGlyc_prediction / string_search	-	-	++	NP_004265	T	177	A	RS=756224416;RSPOS=33004964;dbSNPBuildID=144;SSR=0;SAO=0;VP=0x050000000a05040002000100;GENEINFO=AKAP6:9472;WGT=1;VC=SNV;NSM;REF;ASP;VLD	-	-
Q9BYG4	PARD6G	Partitioning defective 6 homolog gamma	376	N	-	Cytoplasm;Membrane	2	NRSF	NetNGlyc_prediction / string_search	-	-	+	NP_115899	R	3	P	RS=777833050;RSPOS=78005224;dbSNPBuildID=144;SSR=0;SAO=0;VP=0x050000000a05000002000100;GENEINFO=PARD6G:84552;WGT=1;VC=SNV;NSM;REF;ASP	-	-
Q9UHC6	CNTNAP2	Contactin-associated protein-like 2	1331	Y	1--27	Membrane	546	NVSI	UniProt-Manual_assertion / NetNGlyc_prediction / string_search	-	-	+	NP_054860	S	548	C	RS=140699088;RSPOS=147092844;dbSNPBuildID=134;SSR=0;SAO=0;VP=0x050200000a05040002000100;GENEINFO=CNTNAP2:26047;WGT=1;VC=SNV;S3D;NSM;REF;ASP;VLD	-	-
Q8IV13	CCNJL	Cyclin-J-like protein	435	N	-	-	158	NSTR	NetNGlyc_prediction / string_search	Cyclin N-terminal.	-	+	NP_078841	T	160	M	RS=771694734;RSPOS=159686724;dbSNPBuildID=144;SSR=0;SAO=0;VP=0x050000000a05000002000100;GENEINFO=CCNJL:79616;WGT=1;VC=SNV;NSM;REF;ASP	-	-
Q13315	ATM	Serine-protein kinase ATM	3056	N	-	Nucleus	81	NVSA	NetNGlyc_prediction / string_search	-	-	+	NP_000042	N	81	D	RS=758962678;RSPOS=108099960;dbSNPBuildID=136;SSR=0;SAO=1;VP=0x050060000a05040002100100;GENEINFO=ATM:472;WGT=1;VC=SNV;PM;NSM;REF;ASP;VLD;LSD	-	-
P50391	NPY4R	Neuropeptide Y receptor type 4	375	N	-	Membrane	2	NTSH	UniProt-Manual_assertion / NetNGlyc_prediction / string_search	-	-	+	NP_001265724;NP_001265723;NP_005963	N	2	T	RS=538938236;RSPOS=47086788;dbSNPBuildID=142;SSR=0;SAO=0;VP=0x050000000a05000026000100;GENEINFO=NPY4R:5540;WGT=1;VC=SNV;NSM;REF;ASP;KGPhase3;CAF=0.9998,0.0001997;COMMON=0	-	-
P98161	PKD1	Polycystin-1	4303	Y	1--23	Membrane	2956	NCSA	NetNGlyc_prediction / UniProt-Manual_assertion / string_search	-	-	+	NP_000287;NP_001009944	S	2958	L	RS=750780241;RSPOS=2152890;dbSNPBuildID=144;SSR=0;SAO=0;VP=0x050000000a05040002000100;GENEINFO=PKD1:5310;WGT=1;VC=SNV;NSM;REF;ASP;VLD	-	-
Q8WYK1	CNTNAP5	Contactin-associated protein-like 5	1306	Y	1--24	Membrane	496	NLTD	UniProt-Manual_assertion / NetNGlyc_prediction / string_search	-	-	++	NP_570129	T	498	N	RS=371501785;RSPOS=125284880;dbSNPBuildID=138;SSR=0;SAO=0;VP=0x050200000a05000002000100;GENEINFO=CNTNAP5:129684;WGT=1;VC=SNV;S3D;NSM;REF;ASP	-	-
O75445	USH2A	Usherin	5202	Y	1--31	Membrane;Secreted	3984	NWTK	NetNGlyc_prediction / UniProt-Manual_assertion / string_search	-	-	+	NP_996816	T	3986	A	RS=727505322;RSPOS=215901482;RV;dbSNPBuildID=142;SSR=0;SAO=1;VP=0x050060000a05000002100100;GENEINFO=USH2A:7399;WGT=1;VC=SNV;PM;NSM;REF;ASP;LSD	-	-
Q92478	CLEC2B	C-type lectin domain family 2 member B	149	N	-	Membrane	62	NCST	UniProt-Manual_assertion / NetNGlyc_prediction / string_search	C-type lectin.	-	+	NP_005118	N	62	S	RS=770816005;RSPOS=10010125;dbSNPBuildID=144;SSR=0;SAO=0;VP=0x050000000a05000002000100;GENEINFO=CLEC2B:9976;WGT=1;VC=SNV;NSM;REF;ASP	-	-
P35499	SCN4A	Sodium channel protein type 4 subunit alpha	1836	N	-	Membrane	303	NDTW	UniProt-Manual_assertion / NetNGlyc_prediction / string_search	-	-	+	NP_000325	T	305	I	RS=760275955;RSPOS=62045505;dbSNPBuildID=144;SSR=0;SAO=0;VP=0x050000000a05040002000100;GENEINFO=SCN4A:6329;WGT=1;VC=SNV;NSM;REF;ASP;VLD	-	-
Q9HAT2	SIAE	Sialate O-acetylesterase	523	Y	1--23	Secreted	138	NATR	UniProt-Manual_assertion / NetNGlyc_prediction / string_search	-	-	+	NP_733746	T	140	P	RS=778230310;RSPOS=124524677;dbSNPBuildID=144;SSR=0;SAO=0;VP=0x050000000a05000002000100;GENEINFO=SIAE:54414;WGT=1;VC=SNV;NSM;REF;ASP	-	-
Q2M2I8	AAK1	AP2-associated protein kinase 1	961	N	-	Membrane	854	NRTD	NetNGlyc_prediction / string_search	-	-	+	NP_055726	R	855	P	RS=760673177;RSPOS=69707997;dbSNPBuildID=144;SSR=0;SAO=0;VP=0x050000080a05000002000100;GENEINFO=AAK1:22848;WGT=1;VC=SNV;NSM;REF;INT;ASP	-	-
Q9H106	SIRPD	Signal-regulatory protein delta	197	Y	1--29	Secreted	174	NSTN	UniProt-Manual_assertion / NetNGlyc_prediction / string_search	-	-	+	NP_848555	N	174	S	RS=149918051;RSPOS=1517857;dbSNPBuildID=134;SSR=0;SAO=0;VP=0x050100080a05040036000100;GENEINFO=SIRPD:128646;WGT=1;VC=SNV;SLO;NSM;REF;INT;ASP;VLD;KGPhase1;KGPhase3;CAF=0.9998,0.0001997;COMMON=0	-	-
Q9H792	PEAK1	Pseudopodium-enriched atypical kinase 1	1746	N	-	Cytoplasm	136	NDSA	string_search	-	-	--	NP_079052	N	136	Y	RS=752961289;RSPOS=77473863;dbSNPBuildID=144;SSR=0;SAO=0;VP=0x050000000a05040002000100;GENEINFO=PEAK1:79834;WGT=1;VC=SNV;NSM;REF;ASP;VLD	-	-
Q9UBC2	EPS15L1	Epidermal growth factor receptor substrate 15-like 1	864	N	-	Membrane;Nucleus	249	NSTG	NetNGlyc_prediction / string_search	-	-	+	NP_001245303;NP_001245304;NP_001245305;NP_067058	T	251	A	RS=756348557;RSPOS=16535935;dbSNPBuildID=144;SSR=0;SAO=0;VP=0x050000000a05000002000100;GENEINFO=EPS15L1:58513;WGT=1;VC=SNV;NSM;REF;ASP	-	-
Q13472	TOP3A	DNA topoisomerase 3-alpha	1001	N	-	-	292	NHTA	NetNGlyc_prediction / string_search	-	-	+	NP_004609	T	294	K	RS=182958315;RSPOS=18205233;dbSNPBuildID=135;SSR=0;SAO=0;VP=0x050200400a05040036000100;GENEINFO=TOP3A:7156;WGT=1;VC=SNV;S3D;NSM;REF;U5;ASP;VLD;KGPhase1;KGPhase3;CAF=0.9998,.,0.0001997;COMMON=0	-	-
Q8WXI7	MUC16	Mucin-16	22152	N	-	Membrane;Secreted	1890	NSTH	NetNGlyc_prediction / UniProt-Manual_assertion / string_search	-	-	+	NP_078966	N	1890	D	RS=764553391;RSPOS=9086147;dbSNPBuildID=144;SSR=0;SAO=0;VP=0x050000000a05040002000100;GENEINFO=MUC16:94025;WGT=1;VC=SNV;NSM;REF;ASP;VLD	-	-
Q6MZP7	LIN54	Protein lin-54 homolog	749	N	-	Nucleus	492	NSTF	NetNGlyc_prediction / string_search	-	-	+	NP_919258	T	494	I	RS=773262144;RSPOS=83859617;dbSNPBuildID=144;SSR=0;SAO=0;VP=0x050000000a05000002000100;GENEINFO=LIN54:132660;WGT=1;VC=SNV;NSM;REF;ASP	-	-
Q9UN75	PCDHA12	Protocadherin alpha-12	941	Y	1--29	Membrane	265	NASD	UniProt-Manual_assertion / NetNGlyc_prediction / string_search	-	-	+	NP_061726;NP_114070	S	267	P	RS=782810123;RSPOS=140255856;dbSNPBuildID=144;SSR=0;SAO=0;VP=0x050000080a05000002000100;GENEINFO=PCDHA12:56137|PCDHA1:56147|PCDHA3:56145|PCDHA7:56141|PCDHA9:9752|PCDHA11:56138|PCDHA4:56144|PCDHA6:56142|PCDHA8:56140|PCDHA2:56146|PCDHA5:56143|PCDHA10:56139;WGT=1;VC=SNV;NSM;REF;INT;ASP	-	-
Q96DM1	PGBD4	PiggyBac transposable element-derived protein 4	585	N	-	-	40	NFSD	NetNGlyc_prediction / string_search	-	-	+	NP_689808	S	42	W	RS=764936679;RSPOS=34394857;dbSNPBuildID=144;SSR=0;SAO=0;VP=0x050000020a05000002000100;GENEINFO=PGBD4:161779|EMC7:56851;WGT=1;VC=SNV;NSM;REF;R5;ASP	-	-
Q9HCS4	TCF7L1	Transcription factor 7-like 1	588	N	-	Nucleus	277	NASM	NetNGlyc_prediction / string_search	-	-	+	NP_112573	S	279	L	RS=749856043;RSPOS=85531452;dbSNPBuildID=144;SSR=0;SAO=0;VP=0x050000000a05040002000100;GENEINFO=TCF7L1:83439;WGT=1;VC=SNV;NSM;REF;ASP;VLD	-	-
Q6ZNJ1	NBEAL2	Neurobeachin-like protein 2	2754	N	-	-	1430	NTSN	string_search	-	-	-	NP_055990	S	1432	C	RS=758701279;RSPOS=47041883;dbSNPBuildID=144;SSR=0;SAO=0;VP=0x050000000a05040002000100;GENEINFO=NBEAL2:23218;WGT=1;VC=SNV;NSM;REF;ASP;VLD	-	-
Q9NS62	THSD1	Thrombospondin type-1 domain-containing protein 1	852	Y	1--24	Membrane;Secreted	69	NQTV	UniProt-Manual_assertion / NetNGlyc_prediction / string_search	-	-	++	NP_061146;NP_954872	N	69	S	RS=745814714;RSPOS=52972182;dbSNPBuildID=144;SSR=0;SAO=0;VP=0x050000000a05000002000100;GENEINFO=THSD1:55901;WGT=1;VC=SNV;NSM;REF;ASP	-	-
P16070	CD44	CD44 antigen	742	Y	1--20	Membrane	100	NNTG	UniProt-Manual_assertion / string_search	Link.	-	-	NP_000601;NP_001001389;NP_001001390;NP_001001391;NP_001189484;NP_001189485;NP_001189486	N	100	K	RS=747450425;RSPOS=35201887;dbSNPBuildID=144;SSR=0;SAO=0;VP=0x050000080a05000002000100;GENEINFO=CD44:960;WGT=1;VC=SNV;NSM;REF;INT;ASP	-	-
P23470	PTPRG	Receptor-type tyrosine-protein phosphatase gamma	1445	Y	1--19	Membrane	109	NESS	UniProt-Manual_assertion / NetNGlyc_prediction / string_search	-	-	++	NP_002832	N	109	S	RS=746640868;RSPOS=61975434;dbSNPBuildID=144;SSR=0;SAO=0;VP=0x050000000a05040002000100;GENEINFO=PTPRG:5793;WGT=1;VC=SNV;NSM;REF;ASP;VLD	-	-
Q9BYG8	GSDMC	Gasdermin-C	508	N	-	Cytoplasm	271	NASS	NetNGlyc_prediction / string_search	-	-	+	NP_113603	N	271	S	RS=141073989;RSPOS=130764976;dbSNPBuildID=134;SSR=0;SAO=0;VP=0x050000000a05000002000100;GENEINFO=GSDMC:56169;WGT=1;VC=SNV;NSM;REF;ASP	-	-
Q96M86	DNHD1	Dynein heavy chain domain-containing protein 1	4753	N	-	-	4197	NVST	NetNGlyc_prediction / string_search	-	-	+	NP_653267	S	4199	R	RS=749538258;RSPOS=6589742;dbSNPBuildID=144;SSR=0;SAO=0;VP=0x050000000a05040002000100;GENEINFO=DNHD1:144132;WGT=1;VC=SNV;NSM;REF;ASP;VLD	-	-
Q9NSY2	STARD5	StAR-related lipid transfer protein 5	213	N	-	-	82	NVTG	NetNGlyc_prediction / string_search	START.	-	++	NP_871629	N	82	S	RS=373180270;RSPOS=81614786;dbSNPBuildID=138;SSR=0;SAO=0;VP=0x050200020a05000002000100;GENEINFO=STARD5:80765|TMC3-AS1:101929655|LOC101929655:101929655|RP11-761I4.3:101929655;WGT=1;VC=SNV;S3D;NSM;REF;R5;ASP	-	-
Q9BSC4	NOL10	Nucleolar protein 10	688	N	-	Nucleus	331	NETP	string_search	-	-	---	NP_079170	N	331	S	RS=538823887;RSPOS=10784480;dbSNPBuildID=142;SSR=0;SAO=0;VP=0x050000000a05040026000100;GENEINFO=NOL10:79954;WGT=1;VC=SNV;NSM;REF;ASP;VLD;KGPhase3;CAF=0.9998,0.0001997;COMMON=0	-	-
Q96JH7	VCPIP1	Deubiquitinating protein VCIP135	1222	N	-	-	719	NITE	NetNGlyc_prediction / string_search	-	-	+++	NP_079330	T	721	M	RS=747695638;RSPOS=67577032;dbSNPBuildID=144;SSR=0;SAO=0;VP=0x050000000a05040002000100;GENEINFO=VCPIP1:80124;WGT=1;VC=SNV;NSM;REF;ASP;VLD	-	-
P11055	MYH3	Myosin-3	1940	N	-	Cytoplasm	1022	NKTK	NetNGlyc_prediction / string_search	-	-	+	NP_002461	N	1022	D	RS=762402646;RSPOS=10542653;dbSNPBuildID=144;SSR=0;SAO=0;VP=0x050000000a05000002000100;GENEINFO=MYH3:4621;WGT=1;VC=SNV;NSM;REF;ASP	-	-
Q8NGD3	OR4K5	Olfactory receptor 4K5	323	N	-	Membrane	65	NLSF	NetNGlyc_prediction / string_search	-	-	++	NP_001005483	N	65	K	RS=79276613;RSPOS=20388960;dbSNPBuildID=131;SSR=0;SAO=0;VP=0x050300000a05150536000100;GENEINFO=OR4K5:79317;WGT=1;VC=SNV;S3D;SLO;NSM;REF;ASP;VLD;G5;HD;GNO;KGPhase1;KGPhase3;CAF=0.9844,0.01558;COMMON=1	-	-
Q16769	QPCT	Glutaminyl-peptide cyclotransferase	361	Y	1--28	Secreted	49	NSSA	UniProt-PubMed:21671571 / NetNGlyc_prediction / string_search	-	-	+	NP_036545	S	51	L	RS=771941225;RSPOS=37579963;dbSNPBuildID=144;SSR=0;SAO=0;VP=0x050000080a05000002000100;GENEINFO=QPCT:25797;WGT=1;VC=SNV;NSM;REF;INT;ASP	-	-
Q6IC83	C22orf42	Uncharacterized protein C22orf42	251	N	-	-	150	NITS	NetNGlyc_prediction / string_search	-	-	++	NP_001010859	N	150	T	RS=148334352;RSPOS=32547490;dbSNPBuildID=134;SSR=0;SAO=0;VP=0x050000000a05040002000100;GENEINFO=C22orf42:150297;WGT=1;VC=SNV;NSM;REF;ASP;VLD	-	-
Q92794	KAT6A	Histone acetyltransferase KAT6A	2004	N	-	Nucleus	1708	NNSF	string_search	-	-	---	NP_006757	S	1710	N	RS=765315565;RSPOS=41790609;dbSNPBuildID=144;SSR=0;SAO=0;VP=0x050000000a05000002000100;GENEINFO=KAT6A:7994;WGT=1;VC=SNV;NSM;REF;ASP	-	-
P51805	PLXNA3	Plexin-A3	1871	Y	1--19	Membrane	746	NASY	UniProt-Manual_assertion / string_search	-	-	-	NP_059984	S	748	L	RS=782609443;RSPOS=153693560;dbSNPBuildID=144;SSR=0;SAO=0;VP=0x050000000a05040002000100;GENEINFO=PLXNA3:55558;WGT=1;VC=SNV;NSM;REF;ASP;VLD	-	-
Q14593	ZNF273	Zinc finger protein 273	569	N	-	Nucleus	384	NQSS	NetNGlyc_prediction / string_search	-	-	++	NP_066971	N	384	S	RS=751009576;RSPOS=64388857;dbSNPBuildID=144;SSR=0;SAO=0;VP=0x050000000a05040002000100;GENEINFO=ZNF273:10793;WGT=1;VC=SNV;NSM;REF;ASP;VLD	-	-
Q9UN36	NDRG2	Protein NDRG2	371	N	-	Cytoplasm	342	NRSR	string_search	-	-	-	NP_963831;NP_963833;NP_963293;NP_963834	R	343	P	RS=755169312;RSPOS=21485843;dbSNPBuildID=144;SSR=0;SAO=0;VP=0x050000040a05040002000100;GENEINFO=NDRG2:57447;WGT=1;VC=SNV;NSM;REF;R3;ASP;VLD	-	-
O60890	OPHN1	Oligophrenin-1	802	N	-	Cytoplasm	620	NGTI	NetNGlyc_prediction / string_search	-	-	+	NP_002538	N	620	T	RS=761529691;RSPOS=67283995;dbSNPBuildID=144;SSR=0;SAO=0;VP=0x050000080a05000002000100;GENEINFO=OPHN1:4983;WGT=1;VC=SNV;NSM;REF;INT;ASP	-	-
P56524	HDAC4	Histone deacetylase 4	1084	N	-	Cytoplasm;Nucleus	304	NNSS	NetNGlyc_prediction / string_search	-	-	+	NP_006028	N	304	K	RS=778804577;RSPOS=240061446;dbSNPBuildID=144;SSR=0;SAO=0;VP=0x050000000a05000002000100;GENEINFO=HDAC4:9759;WGT=1;VC=SNV;NSM;REF;ASP	-	-
Q8NFY4	SEMA6D	Semaphorin-6D	1073	Y	1--20	Cytoplasm;Membrane	967	NSSQ	string_search	-	-	-	NP_705871	S	969	F	RS=763515333;RSPOS=48063666;dbSNPBuildID=144;SSR=0;SAO=0;VP=0x050000800a05000002000100;GENEINFO=SEMA6D:80031;WGT=1;VC=SNV;NSM;REF;U3;ASP	-	-
Q12809	KCNH2	Potassium voltage-gated channel subfamily H member 2	1159	N	-	Membrane	629	NVSP	string_search	-	-	---	NP_000229;NP_742053	N	629	I	RS=199472957;RSPOS=150648595;RV;dbSNPBuildID=136;SSR=0;SAO=1;VP=0x050168000a05000002100104;GENEINFO=KCNH2:3757;WGT=1;VC=SNV;PM;PMC;SLO;NSM;REF;ASP;LSD;NOV	Long QT syndrome	19716085
Q9UI33	SCN11A	Sodium channel protein type 11 subunit alpha	1791	N	-	Membrane	1091	NCTD	NetNGlyc_prediction / string_search	-	-	+	NP_054858;NP_001274152	N	1091	S	RS=549567405;RSPOS=38921562;dbSNPBuildID=142;SSR=0;SAO=0;VP=0x050000000a05000024000100;GENEINFO=SCN11A:11280;WGT=1;VC=SNV;NSM;REF;ASP;KGPhase3;CAF=0.9998,0.0001997;COMMON=0	-	-
Q5SWH9	TMEM69	Transmembrane protein 69	247	N	-	Membrane	41	NFSP	string_search	-	-	---	NP_057570	S	43	Y	RS=182542658;RSPOS=46158961;dbSNPBuildID=135;SSR=0;SAO=0;VP=0x050000000a05040036000100;GENEINFO=TMEM69:51249;WGT=1;VC=SNV;NSM;REF;ASP;VLD;KGPhase1;KGPhase3;CAF=0.9998,0.0001997,.;COMMON=0	-	-
Q9Y5I1	PCDHA11	Protocadherin alpha-11	949	Y	1--29	Membrane	304	NGTL	UniProt-Manual_assertion / NetNGlyc_prediction / string_search	-	-	+++	NP_061725;NP_114067	N	304	S	RS=782103858;RSPOS=140249599;dbSNPBuildID=144;SSR=0;SAO=0;VP=0x050000080a05000002000100;GENEINFO=PCDHA1:56147|PCDHA3:56145|PCDHA7:56141|PCDHA9:9752|PCDHA11:56138|PCDHA4:56144|PCDHA6:56142|PCDHA8:56140|PCDHA2:56146|PCDHA5:56143|PCDHA10:56139;WGT=1;VC=SNV;NSM;REF;INT;ASP	-	-
P18583	SON	Protein SON	2426	N	-	Nucleus	1488	NLSS	NetNGlyc_prediction / string_search	-	-	+	NP_001278340;NP_115571;NP_620305	N	1488	S	RS=61739447;RSPOS=34926000;dbSNPBuildID=129;SSR=0;SAO=0;VP=0x050000080a05040536000100;GENEINFO=SON:6651;WGT=1;VC=SNV;NSM;REF;INT;ASP;VLD;HD;GNO;KGPhase1;KGPhase3;CAF=0.9922,0.007788;COMMON=1	-	-
P17066	HSPA6	Heat shock 70 kDa protein 6	643	N	-	-	362	NKSI	NetNGlyc_prediction / string_search	-	-	+	NP_002146	S	364	N	RS=768447503;RSPOS=161495539;dbSNPBuildID=144;SSR=0;SAO=0;VP=0x050000000a05000002000100;GENEINFO=HSPA6:3310;WGT=1;VC=SNV;NSM;REF;ASP	-	-
O00534	VWA5A	von Willebrand factor A domain-containing protein 5A	786	N	-	-	691	NGSW	NetNGlyc_prediction / string_search	-	-	+	NP_055437;NP_001123614	S	693	F	RS=866030516;RSPOS=124013203;dbSNPBuildID=147;SSR=0;SAO=0;VP=0x050000000a05000002000100;GENEINFO=VWA5A:4013;WGT=1;VC=SNV;NSM;REF;ASP	-	-
Q15303	ERBB4	Receptor tyrosine-protein kinase erbB-4	1308	Y	1--25	Membrane;Nucleus	1108	NGTL	NetNGlyc_prediction / string_search	-	-	+	NP_005226	T	1110	P	RS=764924402;RSPOS=212251731;dbSNPBuildID=144;SSR=0;SAO=0;VP=0x050000000a05040002000100;GENEINFO=ERBB4:2066;WGT=1;VC=SNV;NSM;REF;ASP;VLD	-	-
P13598	ICAM2	Intercellular adhesion molecule 2	275	Y	1--24	Membrane	187	NFSC	UniProt-Manual_assertion / NetNGlyc_prediction / string_search	Ig-like C2-type 2.	-	+	NP_000864;NP_001093257;NP_001093259;NP_001093256;NP_001093258	N	187	K	RS=764838881;RSPOS=62081092;dbSNPBuildID=144;SSR=0;SAO=0;VP=0x050000800a05040002000100;GENEINFO=PRR29:92340|C17orf72:92340|ICAM2:3384;WGT=1;VC=SNV;NSM;REF;U3;ASP;VLD	-	-
Q9Y2D0	CA5B	Carbonic anhydrase 5B, mitochondrial	317	N	-	-	289	NRTV	NetNGlyc_prediction / string_search	-	-	+	NP_009151	T	291	A	RS=748393417;RSPOS=15800704;dbSNPBuildID=144;SSR=0;SAO=0;VP=0x050000000a05040002000100;GENEINFO=CA5B:11238;WGT=1;VC=SNV;NSM;REF;ASP;VLD	-	-
P54753	EPHB3	Ephrin type-B receptor 3	998	Y	1--33	Membrane	991	NQTL	NetNGlyc_prediction / string_search	-	-	+	NP_004434	T	993	M	RS=200546160;RSPOS=184299391;dbSNPBuildID=137;SSR=0;SAO=0;VP=0x050000000a05000036000100;GENEINFO=EPHB3:2049;WGT=1;VC=SNV;NSM;REF;ASP;KGPhase1;KGPhase3;CAF=0.9998,0.0001997;COMMON=0	-	-
Q68CP9	ARID2	AT-rich interactive domain-containing protein 2	1835	N	-	Nucleus	746	NHST	string_search	-	-	---	NP_689854	N	746	S	RS=371834944;RSPOS=46244143;dbSNPBuildID=138;SSR=0;SAO=0;VP=0x050000080a05040002000100;GENEINFO=ARID2:196528;WGT=1;VC=SNV;NSM;REF;INT;ASP;VLD	-	-
P49792	RANBP2	E3 SUMO-protein ligase RanBP2	3224	N	-	Membrane;Nucleus	2556	NNSE	string_search	-	-	-	NP_006258	N	2556	D	RS=759619921;RSPOS=109384661;dbSNPBuildID=144;SSR=0;SAO=0;VP=0x050000000a05000002000100;GENEINFO=RANBP2:5903;WGT=1;VC=SNV;NSM;REF;ASP	-	-
Q3LIE5	ADPRM	Manganese-dependent ADP-ribose/CDP-alcohol diphosphatase	342	N	-	-	115	NFSR	NetNGlyc_prediction / string_search	-	-	++	NP_064618	N	115	D	RS=186083978;RSPOS=10608586;dbSNPBuildID=135;SSR=0;SAO=0;VP=0x050200000a05000036000100;GENEINFO=ADPRM:56985;WGT=1;VC=SNV;S3D;NSM;REF;ASP;KGPhase1;KGPhase3;CAF=0.9998,0.0001997;COMMON=0	-	-
Q9Y646	CPQ	Carboxypeptidase Q	472	Y	1--20	Secreted	396	NITQ	UniProt-Manual_assertion / NetNGlyc_prediction / string_search	-	-	++	NP_057218	T	398	P	RS=376228942;RSPOS=98078375;dbSNPBuildID=138;SSR=0;SAO=0;VP=0x050200080a05000002000100;GENEINFO=CPQ:10404|LOC101927066:101927066;WGT=1;VC=SNV;S3D;NSM;REF;INT;ASP	-	-
P23193	TCEA1	Transcription elongation factor A protein 1	301	N	-	Nucleus	112	NVSN	NetNGlyc_prediction / string_search	-	-	++	NP_006747	N	112	S	RS=751076267;RSPOS=54900805;dbSNPBuildID=144;SSR=0;SAO=0;VP=0x050000080a05040002000100;GENEINFO=TCEA1:6917;WGT=1;VC=SNV;NSM;REF;INT;ASP;VLD	-	-
Q8NB91	FANCB	Fanconi anemia group B protein	859	N	-	Nucleus	270	NGTP	string_search	-	-	---	NP_689846;NP_001018123	T	272	A	RS=769701122;RSPOS=14882819;dbSNPBuildID=144;SSR=0;SAO=0;VP=0x050000080a05000002000100;GENEINFO=FANCB:2187;WGT=1;VC=SNV;NSM;REF;INT;ASP	-	-
Q9NZJ5	EIF2AK3	Eukaryotic translation initiation factor 2-alpha kinase 3	1116	Y	1--29	Membrane	573	NDSS	NetNGlyc_prediction / string_search	-	-	+	NP_004827	N	573	H	RS=749734822;RSPOS=88882994;dbSNPBuildID=144;SSR=0;SAO=0;VP=0x050000000a05000002000100;GENEINFO=EIF2AK3:9451;WGT=1;VC=SNV;NSM;REF;ASP	-	-
Q9H2F5	EPC1	Enhancer of polycomb homolog 1	836	N	-	Nucleus	618	NTSQ	string_search	-	-	-	NP_001258933;NP_079485	N	618	I	RS=568202307;RSPOS=32562101;dbSNPBuildID=142;SSR=0;SAO=0;VP=0x050000000a05000026000100;GENEINFO=EPC1:80314;WGT=1;VC=SNV;NSM;REF;ASP;KGPhase3;CAF=0.9998,0.0001997;COMMON=0	-	-
Q12815	TROAP	Tastin	778	N	-	Cytoplasm	422	NRTP	string_search	-	-	---	NP_005471	T	424	N	RS=764103494;RSPOS=49723746;dbSNPBuildID=144;SSR=0;SAO=0;VP=0x050000000a05000002000100;GENEINFO=TROAP:10024;WGT=1;VC=SNV;NSM;REF;ASP	-	-
Q96IY4	CPB2	Carboxypeptidase B2	423	Y	1--22	Secreted	108	NDTV	UniProt-PubMed:16335952;PubMed:16445295;PubMed:18559974;PubMed:19159218;PubMed:22171320 / NetNGlyc_prediction / string_search	-	-	+	NP_001265470;NP_001863	N	108	S	RS=201278346;RSPOS=46656637;dbSNPBuildID=137;SSR=0;SAO=0;VP=0x050200080a05000036000100;GENEINFO=CPB2:1361|CPB2-AS1:100509894;WGT=1;VC=SNV;S3D;NSM;REF;INT;ASP;KGPhase1;KGPhase3;CAF=0.9998,0.0001997;COMMON=0	-	-
Q9NTJ5	SACM1L	Phosphatidylinositide phosphatase SAC1	587	N	-	Membrane	148	NTSP	string_search	SAC.	-	---	NP_054735	N	148	S	RS=747393463;RSPOS=45751099;dbSNPBuildID=144;SSR=0;SAO=0;VP=0x050000000a05000002000100;GENEINFO=SACM1L:22908;WGT=1;VC=SNV;NSM;REF;ASP	-	-
Q8N8U9	BMPER	BMP-binding endothelial regulator protein	685	Y	1--39	Secreted	116	NSSF	UniProt-Manual_assertion / string_search	-	-	-	NP_597725	S	118	F	RS=368716941;RSPOS=34006124;dbSNPBuildID=138;SSR=0;SAO=0;VP=0x050000400a05000002000100;GENEINFO=BMPER:168667;WGT=1;VC=SNV;NSM;REF;U5;ASP	-	-
O60231	DHX16	Putative pre-mRNA-splicing factor ATP-dependent RNA helicase DHX16	1041	N	-	Nucleus	973	NSSL	NetNGlyc_prediction / string_search	-	-	+	NP_003578	S	975	F	RS=746910792;RSPOS=30622556;dbSNPBuildID=144;SSR=0;SAO=0;VP=0x050000000a05000002000100;GENEINFO=DHX16:8449;WGT=1;VC=SNV;NSM;REF;ASP	-	-
O75970	MPDZ	Multiple PDZ domain protein	2070	N	-	Membrane	90	NESF	string_search	-	-	-	NP_001248335;NP_001248336;NP_003820	N	90	S	RS=781326860;RSPOS=13224497;dbSNPBuildID=144;SSR=0;SAO=0;VP=0x050000000a05000002000100;GENEINFO=MPDZ:8777;WGT=1;VC=SNV;NSM;REF;ASP	-	-
O95429	BAG4	BAG family molecular chaperone regulator 4	457	N	-	Cytoplasm	226	NRSV	NetNGlyc_prediction / string_search	-	-	++	NP_004865	S	228	C	RS=369685431;RSPOS=38066579;dbSNPBuildID=138;SSR=0;SAO=0;VP=0x050000000a05000002000100;GENEINFO=BAG4:9530;WGT=1;VC=SNV;NSM;REF;ASP	-	-
Q8IZS8	CACNA2D3	Voltage-dependent calcium channel subunit alpha-2/delta-3	1091	Y	1--28	Membrane	714	NKSE	NetNGlyc_prediction / string_search	-	-	+	NP_060868	N	714	S	RS=370396545;RSPOS=54922070;dbSNPBuildID=138;SSR=0;SAO=0;VP=0x050000080a05000002000100;GENEINFO=CACNA2D3-AS1:100874237|CACNA2D3:55799;WGT=1;VC=SNV;NSM;REF;INT;ASP	-	-
P12259	F5	Coagulation factor V	2224	Y	1--28	Secreted	1311	NLSP	string_search	-	-	---	NP_000121	S	1313	F	RS=773391797;RSPOS=169510390;dbSNPBuildID=144;SSR=0;SAO=0;VP=0x050000000a05000002000100;GENEINFO=F5:2153;WGT=1;VC=SNV;NSM;REF;ASP	-	-
Q8TCU5	GRIN3A	Glutamate receptor ionotropic, NMDA 3A	1115	Y	1--23	Membrane	1015	NTSN	string_search	-	-	---	NP_597702	S	1017	F	RS=140872676;RSPOS=104335754;dbSNPBuildID=134;SSR=0;SAO=0;VP=0x050000000a05040402000100;GENEINFO=GRIN3A:116443;WGT=1;VC=SNV;NSM;REF;ASP;VLD;HD	-	-
Q6PRD1	GPR179	Probable G-protein coupled receptor 179	2367	Y	1--25	Membrane	822	NLTV	NetNGlyc_prediction / string_search	-	-	+++	NP_001004334	N	822	S	RS=755641002;RSPOS=36486987;dbSNPBuildID=144;SSR=0;SAO=0;VP=0x050000000a05000002000100;GENEINFO=GPR179:440435;WGT=1;VC=SNV;NSM;REF;ASP	-	-
Q96RT6	CTAGE1	cTAGE family member 2	745	N	-	Membrane	84	NASF	string_search	-	-	-	NP_758441	N	84	K	RS=199824409;RSPOS=19997523;dbSNPBuildID=137;SSR=0;SAO=0;VP=0x050200000a05040036000100;GENEINFO=CTAGE1:64693;WGT=1;VC=SNV;S3D;NSM;REF;ASP;VLD;KGPhase1;KGPhase3;CAF=0.9996,0.0003994;COMMON=0	-	-
Q7LGC8	CHST3	Carbohydrate sulfotransferase 3	479	N	-	Membrane	256	NVTL	UniProt-Manual_assertion / NetNGlyc_prediction / string_search	-	-	+++	NP_004264	N	256	S	RS=757896210;RSPOS=73767556;dbSNPBuildID=144;SSR=0;SAO=0;VP=0x050000000a05040002000100;GENEINFO=CHST3:9469;WGT=1;VC=SNV;NSM;REF;ASP;VLD	-	-
Q8NGP2	OR8J1	Olfactory receptor 8J1	316	N	-	Membrane	73	NSTV	NetNGlyc_prediction / string_search	-	-	++	NP_001005205	N	73	I	RS=774443595;RSPOS=56127940;dbSNPBuildID=144;SSR=0;SAO=0;VP=0x050000000a05000002000100;GENEINFO=OR8J1:219477;WGT=1;VC=SNV;NSM;REF;ASP	-	-
Q7Z6G8	ANKS1B	Ankyrin repeat and sterile alpha motif domain-containing protein 1B	1248	N	-	Cytoplasm;Membrane;Nucleus	383	NLSP	string_search	-	-	---	NP_690001	N	383	H	RS=749641841;RSPOS=100048970;dbSNPBuildID=144;SSR=0;SAO=0;VP=0x050000000a05000002000100;GENEINFO=ANKS1B:56899;WGT=1;VC=SNV;NSM;REF;ASP	-	-
Q96F05	C11orf24	Uncharacterized protein C11orf24	449	Y	1--20	Membrane	49	NKTS	UniProt-Manual_assertion / NetNGlyc_prediction / string_search	-	-	+++	NP_001287842;NP_071733	T	51	M	RS=138994510;RSPOS=68030311;dbSNPBuildID=134;SSR=0;SAO=0;VP=0x050000000a05040402000100;GENEINFO=C11orf24:53838;WGT=1;VC=SNV;NSM;REF;ASP;VLD;HD	-	-
Q15436	SEC23A	Protein transport protein Sec23A	765	N	-	Membrane	378	NTSL	string_search	-	-	-	NP_006355	N	378	D	RS=146513027;RSPOS=39536472;dbSNPBuildID=134;SSR=0;SAO=0;VP=0x050200000a05000002000100;GENEINFO=SEC23A:10484;WGT=1;VC=SNV;S3D;NSM;REF;ASP	-	-
Q9H2U9	ADAM7	Disintegrin and metalloproteinase domain-containing protein 7	754	Y	1--18	Membrane	584	NATV	UniProt-Manual_assertion / string_search	-	-	--	NP_003808	T	586	I	RS=760067610;RSPOS=24350657;dbSNPBuildID=144;SSR=0;SAO=0;VP=0x050000020a05040002000100;GENEINFO=LOC101929315:101929315|LOC101929342:101929342|LOC101929294:101929294|ADAM7:8756;WGT=1;VC=SNV;NSM;REF;R5;ASP;VLD	-	-
Q5VWI1	TCERG1L	Transcription elongation regulator 1-like protein	586	N	-	-	167	NNSF	string_search	-	-	-	NP_777597	S	169	F	RS=866806922;RSPOS=133106638;dbSNPBuildID=147;SSR=0;SAO=0;VP=0x050000000a05000002000100;GENEINFO=TCERG1L:256536;WGT=1;VC=SNV;NSM;REF;ASP	-	-
Q658P3	STEAP3	Metalloreductase STEAP3	488	N	-	Membrane	256	NTTL	UniProt-PubMed:22624035 / NetNGlyc_prediction / string_search	-	-	++	NP_001008410;NP_619543;NP_060704	T	258	I	RS=542940777;RSPOS=120005535;dbSNPBuildID=142;SSR=0;SAO=0;VP=0x050000080a05000026000100;GENEINFO=STEAP3-AS1:100874111|STEAP3:55240;WGT=1;VC=SNV;NSM;REF;INT;ASP;KGPhase3;CAF=0.9998,0.0001997;COMMON=0	-	-
Q8TBP6	SLC25A40	Solute carrier family 25 member 40	338	N	-	Membrane	238	NFTS	NetNGlyc_prediction / string_search	-	-	++	NP_061331	T	240	I	RS=752311829;RSPOS=87473091;dbSNPBuildID=144;SSR=0;SAO=0;VP=0x0500000c0a05040002000100;GENEINFO=SLC25A40:55972;WGT=1;VC=SNV;NSM;REF;INT;R3;ASP;VLD	-	-
Q9H422	HIPK3	Homeodomain-interacting protein kinase 3	1215	N	-	Cytoplasm;Nucleus	562	NKTS	NetNGlyc_prediction / string_search	-	-	++	NP_001041665;NP_001265092;NP_005725	N	562	S	RS=773867918;RSPOS=33362585;dbSNPBuildID=144;SSR=0;SAO=0;VP=0x050000000a05000002000100;GENEINFO=HIPK3:10114;WGT=1;VC=SNV;NSM;REF;ASP	-	-
P08F94	PKHD1	Fibrocystin	4074	Y	1--23	Cytoplasm;Membrane	977	NQTN	NetNGlyc_prediction / UniProt-Manual_assertion / string_search	-	-	+	NP_619639;NP_733842	N	977	Y	RS=749030797;RSPOS=51907825;dbSNPBuildID=144;SSR=0;SAO=0;VP=0x050000000a05000002000100;GENEINFO=PKHD1:5314;WGT=1;VC=SNV;NSM;REF;ASP	-	-
P32456	GBP2	Interferon-induced guanylate-binding protein 2	591	N	-	Cytoplasm;Membrane;Nucleus	160	NNSV	NetNGlyc_prediction / string_search	GB1/RHD3-type G.	-	+	NP_004111	S	162	A	RS=758001210;RSPOS=89583401;dbSNPBuildID=144;SSR=0;SAO=0;VP=0x050000000a05000002000100;GENEINFO=GBP2:2634;WGT=1;VC=SNV;NSM;REF;ASP	-	-
Q9BQP7	MGME1	Mitochondrial genome maintenance exonuclease 1	344	N	-	-	284	NYSF	NetNGlyc_prediction / string_search	-	-	+	NP_443097	N	284	S	RS=767987313;RSPOS=17968928;dbSNPBuildID=144;SSR=0;SAO=0;VP=0x050000080a05040002000100;GENEINFO=MGME1:92667;WGT=1;VC=SNV;NSM;REF;INT;ASP;VLD	-	-
Q12913	PTPRJ	Receptor-type tyrosine-protein phosphatase eta	1337	Y	1--35	Membrane	501	NQSI	UniProt-Manual_assertion / NetNGlyc_prediction / string_search	-	-	+	NP_001091973;NP_002834	S	503	N	RS=759017720;RSPOS=48152161;dbSNPBuildID=144;SSR=0;SAO=0;VP=0x050000000a05000002000100;GENEINFO=PTPRJ:5795;WGT=1;VC=SNV;NSM;REF;ASP	-	-
Q5VWP3	MLIP	Muscular LMNA-interacting protein	458	N	-	Nucleus	315	NLSS	NetNGlyc_prediction / string_search	-	-	++	NP_612636	S	317	F	RS=373831421;RSPOS=54054678;dbSNPBuildID=138;SSR=0;SAO=0;VP=0x050000000a05040026000100;GENEINFO=MLIP:90523;WGT=1;VC=SNV;NSM;REF;ASP;VLD;KGPhase3;CAF=0.9996,0.0003994;COMMON=0	-	-
Q9Y5G6	PCDHGA7	Protocadherin gamma-A7	932	Y	1--28	Membrane	545	NMSL	UniProt-Manual_assertion / NetNGlyc_prediction / string_search	-	-	++	NP_061743;NP_114476	N	545	Y	RS=766404100;RSPOS=140764099;dbSNPBuildID=144;SSR=0;SAO=0;VP=0x050000080a05000002000100;GENEINFO=PCDHGA3:56112|PCDHGA6:56109|PCDHGB3:56102|PCDHGA1:56114|PCDHGA2:56113|PCDHGB2:56103|PCDHGB1:56104|PCDHGA4:56111|PCDHGA5:56110|PCDHGA7:56108;WGT=1;VC=SNV;NSM;REF;INT;ASP	-	-
P78363	ABCA4	Retinal-specific ATP-binding cassette transporter	2273	N	-	Membrane	1805	NSSA	string_search	-	-	-	NP_000341	N	1805	D	RS=61753029;RSPOS=94480146;RV;dbSNPBuildID=137;SSR=0;SAO=1;VP=0x050160000a05040002100100;GENEINFO=ABCA4:24;WGT=1;VC=SNV;PM;SLO;NSM;REF;ASP;VLD;LSD	Stargardt disease	11385708
Q5ZPR3	CD276	CD276 antigen	534	Y	1--28	Membrane	433	NGTY	UniProt-Manual_assertion / NetNGlyc_prediction / string_search	Ig-like C2-type 2.	-	+	NP_001019907	N	433	H	RS=775338151;RSPOS=73996741;dbSNPBuildID=144;SSR=0;SAO=0;VP=0x050000000a05000002000100;GENEINFO=CD276:80381;WGT=1;VC=SNV;NSM;REF;ASP	-	-
O14843	FFAR3	Free fatty acid receptor 3	346	N	-	Membrane	242	NVSH	NetNGlyc_prediction / string_search	-	-	+++	NP_005295	S	244	F	RS=561011815;RSPOS=35850523;dbSNPBuildID=142;SSR=0;SAO=0;VP=0x050000000a05000024000100;GENEINFO=FFAR3:2865;WGT=1;VC=SNV;NSM;REF;ASP;KGPhase3;CAF=0.9998,0.0001997;COMMON=0	-	-
Q96NI6	LRFN5	Leucine-rich repeat and fibronectin type-III domain-containing protein 5	719	Y	1--17	Membrane	339	NGTL	UniProt-Manual_assertion / NetNGlyc_prediction / string_search	-	-	+++	NP_689660	T	341	K	RS=769136851;RSPOS=42356850;dbSNPBuildID=144;SSR=0;SAO=0;VP=0x050000000a05000002000100;GENEINFO=LRFN5:145581;WGT=1;VC=SNV;NSM;REF;ASP	-	-
Q8IZ26	ZNF34	Zinc finger protein 34	560	N	-	Nucleus	486	NSSR	string_search	-	-	-	NP_085057	N	486	S	RS=776224717;RSPOS=145998877;dbSNPBuildID=144;SSR=0;SAO=0;VP=0x050000000a05000002000100;GENEINFO=ZNF34:80778;WGT=1;VC=SNV;NSM;REF;ASP	-	-
Q8WYB5	KAT6B	Histone acetyltransferase KAT6B	2073	N	-	Nucleus	1883	NLTP	string_search	-	-	---	NP_036462	N	1883	S	RS=753832064;RSPOS=76790230;dbSNPBuildID=144;SSR=0;SAO=0;VP=0x050000000a05000002000100;GENEINFO=KAT6B:23522;WGT=1;VC=SNV;NSM;REF;ASP	-	-
P98164	LRP2	Low-density lipoprotein receptor-related protein 2	4655	Y	1--25	Membrane	2809	NNTS	UniProt-Manual_assertion / string_search	-	-	-	NP_004516	N	2809	S	RS=191087468;RSPOS=170058164;dbSNPBuildID=135;SSR=0;SAO=0;VP=0x050200000a05000014000100;GENEINFO=LRP2:4036;WGT=1;VC=SNV;S3D;NSM;REF;ASP;KGPhase1	-	-
Q8NCP5	ZBTB44	Zinc finger and BTB domain-containing protein 44	570	N	-	Nucleus	147	NNSN	NetNGlyc_prediction / string_search	-	-	+	NP_001288027;NP_001288028;NP_054874	S	149	C	RS=745812574;RSPOS=130131323;dbSNPBuildID=144;SSR=0;SAO=0;VP=0x050000000a05000002000100;GENEINFO=ZBTB44:29068;WGT=1;VC=SNV;NSM;REF;ASP	-	-
Q9NRM6	IL17RB	Interleukin-17 receptor B	502	Y	1--17	Membrane;Secreted	67	NVSW	UniProt-Manual_assertion / NetNGlyc_prediction / string_search	-	-	++	NP_061195	N	67	K	RS=142019016;RSPOS=53883797;dbSNPBuildID=134;SSR=0;SAO=0;VP=0x050200000b05000002000100;GENEINFO=IL17RB:55540;WGT=1;VC=SNV;S3D;NSM;REF;SYN;ASP	-	-
Q8N967	LRTM2	Leucine-rich repeat and transmembrane domain-containing protein 2	370	Y	1--35	Membrane	117	NLTE	UniProt-Manual_assertion / NetNGlyc_prediction / string_search	-	-	+	NP_001034118;NP_001157397;NP_001157398	N	117	D	RS=143277357;RSPOS=1940382;dbSNPBuildID=134;SSR=0;SAO=0;VP=0x050200080a05040436000100;GENEINFO=LRTM2:654429|CACNA2D4:93589;WGT=1;VC=SNV;S3D;NSM;REF;INT;ASP;VLD;HD;KGPhase1;KGPhase3;CAF=0.9998,0.0001997;COMMON=0	-	-
O14513	NCKAP5	Nck-associated protein 5	1909	N	-	-	1093	NDSA	NetNGlyc_prediction / string_search	-	-	+	NP_997246	N	1093	Y	RS=16841277;RSPOS=133541107;dbSNPBuildID=123;SSR=0;SAO=0;VP=0x050100080a0515053f000101;GENEINFO=NCKAP5:344148;WGT=1;VC=SNV;SLO;NSM;REF;INT;ASP;VLD;G5;HD;GNO;KGPhase1;KGPhase3;CAF=0.8215,0.1785;COMMON=1	-	-
Q9NZL6	RGL1	Ral guanine nucleotide dissociation stimulator-like 1	768	N	-	-	562	NHSE	string_search	-	-	---	NP_001284600	N	562	H	RS=151126491;RSPOS=183881337;dbSNPBuildID=134;SSR=0;SAO=0;VP=0x050000000a05000002000100;GENEINFO=RGL1:23179;WGT=1;VC=SNV;NSM;REF;ASP	-	-
Q9ULY5	CLEC4E	C-type lectin domain family 4 member E	219	N	-	Membrane	2	NSSK	NetNGlyc_prediction / string_search	-	-	++	NP_055173	S	4	Y	RS=144112080;RSPOS=8693383;dbSNPBuildID=134;SSR=0;SAO=0;VP=0x050000000a05040026000100;GENEINFO=CLEC4E:26253;WGT=1;VC=SNV;NSM;REF;ASP;VLD;KGPhase3;CAF=0.9988,.,0.001198;COMMON=1	-	-
Q8N987	NECAB1	N-terminal EF-hand calcium-binding protein 1	351	N	-	Cytoplasm	201	NVSG	NetNGlyc_prediction / string_search	-	-	+	NP_071746	N	201	T	RS=764119220;RSPOS=91937870;dbSNPBuildID=144;SSR=0;SAO=0;VP=0x050000000a05000002000100;GENEINFO=NECAB1:64168;WGT=1;VC=SNV;NSM;REF;ASP	-	-
Q14571	ITPR2	Inositol 1,4,5-trisphosphate receptor type 2	2701	N	-	Membrane	215	NTSW	string_search	-	-	-	NP_002214	S	217	R	RS=747029100;RSPOS=26868742;dbSNPBuildID=144;SSR=0;SAO=0;VP=0x050000000a05000002000100;GENEINFO=ITPR2:3709;WGT=1;VC=SNV;NSM;REF;ASP	-	-
Q8NDV7	TNRC6A	Trinucleotide repeat-containing gene 6A protein	1962	N	-	Cytoplasm	1210	NISF	string_search	-	-	-	NP_055309	S	1212	C	RS=745555041;RSPOS=24808883;dbSNPBuildID=144;SSR=0;SAO=0;VP=0x050000000a05000002000100;GENEINFO=TNRC6A:27327;WGT=1;VC=SNV;NSM;REF;ASP	-	-
P42704	LRPPRC	Leucine-rich PPR motif-containing protein, mitochondrial	1394	N	-	Membrane;Nucleus	110	NDTC	NetNGlyc_prediction / string_search	-	-	+	NP_573566	T	112	P	RS=755931114;RSPOS=44209389;dbSNPBuildID=144;SSR=0;SAO=0;VP=0x050000000a05040002000100;GENEINFO=LRPPRC:10128;WGT=1;VC=SNV;NSM;REF;ASP;VLD	-	-
O14626	GPR171	Probable G-protein coupled receptor 171	319	N	-	Membrane	3	NSSF	UniProt-Manual_assertion / NetNGlyc_prediction / string_search	-	-	+	NP_037440	S	5	L	RS=560925200;RSPOS=150917160;dbSNPBuildID=142;SSR=0;SAO=0;VP=0x050000080a05000026000100;GENEINFO=GPR171:29909|MED12L:116931;WGT=1;VC=SNV;NSM;REF;INT;ASP;KGPhase3;CAF=0.9998,0.0001997;COMMON=0	-	-
Q8WUY3	PRUNE2	Protein prune homolog 2	3088	N	-	Cytoplasm	1002	NSTA	NetNGlyc_prediction / string_search	-	-	+	NP_001294976;NP_001294977;NP_056040	T	1004	A	RS=750791386;RSPOS=79324180;dbSNPBuildID=144;SSR=0;SAO=0;VP=0x050000000a05040002000100;GENEINFO=PRUNE2:158471;WGT=1;VC=SNV;NSM;REF;ASP;VLD	-	-
P11216	PYGB	Glycogen phosphorylase, brain form	843	N	-	-	377	NHTV	NetNGlyc_prediction / string_search	-	-	+	NP_002853	N	377	S	RS=199708204;RSPOS=25260939;dbSNPBuildID=137;SSR=0;SAO=0;VP=0x050200000a05000002000100;GENEINFO=PYGB:5834;WGT=1;VC=SNV;S3D;NSM;REF;ASP	-	-
Q9Y2E5	MAN2B2	Epididymis-specific alpha-mannosidase	1009	Y	1--23	Secreted	516	NSTE	UniProt-PubMed:19159218 / NetNGlyc_prediction / string_search	-	-	+	NP_056089	T	518	R	RS=780492601;RSPOS=6606795;dbSNPBuildID=144;SSR=0;SAO=0;VP=0x050000000a05040002000100;GENEINFO=MAN2B2:23324;WGT=1;VC=SNV;NSM;REF;ASP;VLD	-	-
O75146	HIP1R	Huntingtin-interacting protein 1-related protein	1068	N	-	Cytoplasm;Membrane	345	NGSV	NetNGlyc_prediction / string_search	-	-	++	NP_001290026;NP_003950	N	345	S	RS=149504879;RSPOS=123340138;dbSNPBuildID=134;SSR=0;SAO=0;VP=0x050000000a05040436000100;GENEINFO=HIP1R:9026;WGT=1;VC=SNV;NSM;REF;ASP;VLD;HD;KGPhase1;KGPhase3;CAF=0.9994,0.000599,.;COMMON=0	-	-
Q9Y3A5	SBDS	Ribosome maturation protein SBDS	250	N	-	Cytoplasm;Nucleus	59	NVSK	NetNGlyc_prediction / string_search	-	-	++	NP_057122	S	61	C	RS=745591984;RSPOS=66459275;dbSNPBuildID=144;SSR=0;SAO=0;VP=0x050000000a05000002000100;GENEINFO=SBDS:51119;WGT=1;VC=SNV;NSM;REF;ASP	-	-
Q14789	GOLGB1	Golgin subfamily B member 1	3259	N	-	Membrane	1934	NGSI	string_search	-	-	-	NP_004478	N	1934	S	RS=773162869;RSPOS=121413554;dbSNPBuildID=144;SSR=0;SAO=0;VP=0x050000000a05040002000100;GENEINFO=GOLGB1:2804;WGT=1;VC=SNV;NSM;REF;ASP;VLD	-	-
P98161	PKD1	Polycystin-1	4303	Y	1--23	Membrane	2994	NLSS	NetNGlyc_prediction / UniProt-Manual_assertion / string_search	-	-	+	NP_000287;NP_001009944	L	2995	P	RS=762182312;RSPOS=2152599;dbSNPBuildID=144;SSR=0;SAO=0;VP=0x050000000a05040002000100;GENEINFO=PKD1:5310;WGT=1;VC=SNV;NSM;REF;ASP;VLD	-	-
Q86UQ4	ABCA13	ATP-binding cassette sub-family A member 13	5058	N	-	Membrane	4347	NLSG	NetNGlyc_prediction / string_search	-	-	++	NP_689914	N	4347	S	RS=749427230;RSPOS=48520697;dbSNPBuildID=144;SSR=0;SAO=0;VP=0x050000000a05000002000100;GENEINFO=ABCA13:154664;WGT=1;VC=SNV;NSM;REF;ASP	-	-
P49327	FASN	Fatty acid synthase	2511	N	-	Cytoplasm	1788	NVTF	string_search	-	-	-	NP_004095	N	1788	D	RS=779239798;RSPOS=80041281;dbSNPBuildID=144;SSR=0;SAO=0;VP=0x050000000a05000002000100;GENEINFO=FASN:2194;WGT=1;VC=SNV;NSM;REF;ASP	-	-
O60522	TDRD6	Tudor domain-containing protein 6	2096	N	-	Cytoplasm	1824	NETK	string_search	-	-	-	NP_001010870;NP_001161831	T	1826	K	RS=373171138;RSPOS=46661342;dbSNPBuildID=138;SSR=0;SAO=0;VP=0x050000000a05040002000100;GENEINFO=TDRD6:221400;WGT=1;VC=SNV;NSM;REF;ASP;VLD	-	-
Q9NRJ7	PCDHB16	Protocadherin beta-16	776	Y	1--28	Membrane	418	NITL	UniProt-Manual_assertion / NetNGlyc_prediction / string_search	-	-	+++	NP_066008	N	418	D	RS=199980560;RSPOS=140563386;dbSNPBuildID=137;SSR=0;SAO=0;VP=0x050000000a05040002000100;GENEINFO=PCDHB16:57717;WGT=1;VC=SNV;NSM;REF;ASP;VLD	-	-
Q6VMQ6	ATF7IP	Activating transcription factor 7-interacting protein 1	1270	N	-	Nucleus	514	NETC	NetNGlyc_prediction / string_search	-	-	+	NP_001273443;NP_001273444;NP_060649	N	514	K	RS=79133757;RSPOS=14578391;dbSNPBuildID=131;SSR=0;SAO=0;VP=0x050000000a05040102000100;GENEINFO=ATF7IP:55729;WGT=1;VC=SNV;NSM;REF;ASP;VLD;GNO	-	-
P13284	IFI30	Gamma-interferon-inducible lysosomal thiol reductase	250	Y	1--26	Secreted	95	NVTL	UniProt-Manual_assertion / NetNGlyc_prediction / string_search	-	-	+++	NP_006323	N	95	K	RS=368682588;RSPOS=18286002;dbSNPBuildID=138;SSR=0;SAO=0;VP=0x050000000a05040002000100;GENEINFO=IFI30:10437;WGT=1;VC=SNV;NSM;REF;ASP;VLD	-	-
O43815	STRN	Striatin	780	N	-	Cytoplasm;Membrane	299	NESR	NetNGlyc_prediction / string_search	-	-	+	NP_003153	N	299	K	RS=762948833;RSPOS=37121075;dbSNPBuildID=144;SSR=0;SAO=0;VP=0x050000000a05000002000100;GENEINFO=STRN:6801;WGT=1;VC=SNV;NSM;REF;ASP	-	-
Q13127	REST	RE1-silencing transcription factor	1097	N	-	Nucleus	417	NKTM	NetNGlyc_prediction / string_search	-	-	++	NP_001180437;NP_005603	N	417	H	RS=539110951;RSPOS=57796273;dbSNPBuildID=142;SSR=0;SAO=0;VP=0x050000000a05040026000100;GENEINFO=REST:5978;WGT=1;VC=SNV;NSM;REF;ASP;VLD;KGPhase3;CAF=0.9998,.,0.0001997;COMMON=0	-	-
B1AL88	FAM155A	Transmembrane protein FAM155A	458	N	-	Membrane	245	NCSL	NetNGlyc_prediction / string_search	-	-	+	NP_001073865	N	245	K	RS=751234067;RSPOS=108518210;dbSNPBuildID=144;SSR=0;SAO=0;VP=0x050000000b05040002000100;GENEINFO=FAM155A:728215;WGT=1;VC=SNV;NSM;REF;SYN;ASP;VLD	-	-
Q8NFT8	DNER	Delta and Notch-like epidermal growth factor-related receptor	737	Y	1--34	Membrane	223	NTSV	UniProt-PubMed:16740002 / NetNGlyc_prediction / string_search	-	-	+	NP_620711	N	223	S	RS=762678520;RSPOS=230453122;dbSNPBuildID=144;SSR=0;SAO=0;VP=0x050000020a05040002000100;GENEINFO=DNER:92737;WGT=1;VC=SNV;NSM;REF;R5;ASP;VLD	-	-
Q8IX01	SUGP2	SURP and G-patch domain-containing protein 2	1082	N	-	Nucleus	823	NSSA	string_search	-	-	-	NP_001017392;NP_055699	N	823	T	RS=200745015;RSPOS=19115438;dbSNPBuildID=137;SSR=0;SAO=0;VP=0x050000000a05000002000100;GENEINFO=SUGP2:10147;WGT=1;VC=SNV;NSM;REF;ASP	-	-
Q9C0D2	CEP295	Centrosomal protein of 295 kDa	2601	N	-	Cytoplasm	479	NETL	NetNGlyc_prediction / string_search	-	-	+	NP_203753	N	479	S	RS=200368595;RSPOS=93425099;dbSNPBuildID=137;SSR=0;SAO=0;VP=0x050000000a05000002000100;GENEINFO=CEP295:85459|KIAA1731:85459;WGT=1;VC=SNV;NSM;REF;ASP	-	-
A6NDV4	TMEM8B	Transmembrane protein 8B	472	N	-	Cytoplasm;Membrane;Nucleus	92	NASS	UniProt-Manual_assertion / NetNGlyc_prediction / string_search	-	-	++	NP_001036055;NP_001036054;NP_057530	S	94	N	RS=368529859;RSPOS=35845973;dbSNPBuildID=138;SSR=0;SAO=0;VP=0x050000000a05040002000100;GENEINFO=TMEM8B:51754;WGT=1;VC=SNV;NSM;REF;ASP;VLD	-	-
Q9C0C4	SEMA4C	Semaphorin-4C	833	Y	1--20	Membrane	522	NTSR	UniProt-Manual_assertion / string_search	-	-	-	NP_060259	N	522	T	RS=754999654;RSPOS=97527510;dbSNPBuildID=144;SSR=0;SAO=0;VP=0x050000000a05000002000100;GENEINFO=SEMA4C:54910;WGT=1;VC=SNV;NSM;REF;ASP	-	-
P32314	FOXN2	Forkhead box protein N2	431	N	-	Nucleus	248	NTSI	NetNGlyc_prediction / string_search	-	-	++	NP_002149	N	248	K	RS=150135671;RSPOS=48600471;dbSNPBuildID=134;SSR=0;SAO=0;VP=0x050000000a05040002000100;GENEINFO=FOXN2:3344;WGT=1;VC=SNV;NSM;REF;ASP;VLD	-	-
Q9HC77	CENPJ	Centromere protein J	1338	N	-	Cytoplasm	924	NASL	NetNGlyc_prediction / string_search	-	-	++	NP_060921	S	926	Y	RS=755285990;RSPOS=25478112;dbSNPBuildID=144;SSR=0;SAO=0;VP=0x050000000a05000002000100;GENEINFO=CENPJ:55835;WGT=1;VC=SNV;NSM;REF;ASP	-	-
Q7Z6M1	RABEPK	Rab9 effector protein with kelch motifs	372	N	-	Cytoplasm;Membrane	108	NQSG	NetNGlyc_prediction / string_search	-	-	+	NP_005824;NP_001167623	S	110	L	RS=755284920;RSPOS=127975766;dbSNPBuildID=144;SSR=0;SAO=0;VP=0x050000080a05040002000100;GENEINFO=RABEPK:10244;WGT=1;VC=SNV;NSM;REF;INT;ASP;VLD	-	-
P57773	GJA9	Gap junction alpha-9 protein	515	N	-	Membrane	301	NSSS	NetNGlyc_prediction / string_search	-	-	+	NP_110399	S	303	Y	RS=759502314;RSPOS=39340863;dbSNPBuildID=144;SSR=0;SAO=0;VP=0x0500000a0a05040002000100;GENEINFO=LOC105378663:105378663|GJA9:81025|MYCBP:26292|GJA9-MYCBP:100527950;WGT=1;VC=SNV;NSM;REF;INT;R5;ASP;VLD	-	-
Q6ZUT3	FRMD7	FERM domain-containing protein 7	714	N	-	-	116	NCTA	NetNGlyc_prediction / string_search	FERM.	-	+	NP_919253	N	116	S	RS=770097894;RSPOS=131228105;dbSNPBuildID=144;SSR=0;SAO=0;VP=0x050000000a05040026000100;GENEINFO=FRMD7:90167;WGT=1;VC=SNV;NSM;REF;ASP;VLD;KGPhase3;CAF=0.9997,0.0002649;COMMON=0	-	-
Q96R06	SPAG5	Sperm-associated antigen 5	1193	N	-	Cytoplasm	847	NLTA	string_search	-	-	-	NP_006452	T	849	M	RS=149474751;RSPOS=26910871;dbSNPBuildID=134;SSR=0;SAO=0;VP=0x050000000a05040002000100;GENEINFO=SPAG5:10615;WGT=1;VC=SNV;NSM;REF;ASP;VLD	-	-
P35968	KDR	Vascular endothelial growth factor receptor 2	1356	Y	1--19	Cytoplasm;Membrane;Nucleus;Secreted	395	NYTV	UniProt-Manual_assertion / NetNGlyc_prediction / string_search	-	-	+	NP_002244	T	397	A	RS=760600929;RSPOS=55976636;dbSNPBuildID=144;SSR=0;SAO=0;VP=0x050000000a05000002000100;GENEINFO=KDR:3791;WGT=1;VC=SNV;NSM;REF;ASP	-	-
Q7Z410	TMPRSS9	Transmembrane protease serine 9	1059	N	-	Membrane	547	NHTK	UniProt-Manual_assertion / NetNGlyc_prediction / string_search	-	-	++	NP_892018	N	547	D	RS=144927447;RSPOS=2415835;dbSNPBuildID=134;SSR=0;SAO=0;VP=0x050000000a05040002000100;GENEINFO=TMPRSS9:360200;WGT=1;VC=SNV;NSM;REF;ASP;VLD	-	-
Q6T4P5	LPPR3	Lipid phosphate phosphatase-related protein type 3	718	N	-	Membrane	318	NKSV	UniProt-Manual_assertion / NetNGlyc_prediction / string_search	-	-	+	NP_001257295	N	318	S	RS=755722115;RSPOS=813774;dbSNPBuildID=144;SSR=0;SAO=0;VP=0x050000040a05000002000100;GENEINFO=PLPPR3:79948|MIR3187:100422854;WGT=1;VC=SNV;NSM;REF;R3;ASP	-	-
Q6TDU7	CASC1	Protein CASC1	716	N	-	-	210	NVTL	NetNGlyc_prediction / string_search	-	-	+++	NP_001076442	T	212	I	RS=757099515;RSPOS=25299971;dbSNPBuildID=144;SSR=0;SAO=0;VP=0x050000000a05040002000100;GENEINFO=CASC1:55259;WGT=1;VC=SNV;NSM;REF;ASP;VLD	-	-
P78345	RPP38	Ribonuclease P protein subunit p38	283	N	-	Nucleus	185	NTTD	NetNGlyc_prediction / string_search	-	-	+	NP_001252530;NP_006405;NP_001091059;NP_892117	N	185	T	RS=372291454;RSPOS=15145867;dbSNPBuildID=138;SSR=0;SAO=0;VP=0x050000000a05000002000100;GENEINFO=RPP38:10557;WGT=1;VC=SNV;NSM;REF;ASP	-	-
Q8TE85	GRHL3	Grainyhead-like protein 3 homolog	626	N	-	Nucleus	441	NETT	NetNGlyc_prediction / string_search	-	-	+	NP_937816;NP_937817	T	443	M	RS=140365190;RSPOS=24669424;dbSNPBuildID=134;SSR=0;SAO=0;VP=0x050000000a05040026000100;GENEINFO=GRHL3:57822;WGT=1;VC=SNV;NSM;REF;ASP;VLD;KGPhase3;CAF=0.9998,0.0001997;COMMON=0	-	-
Q13045	FLII	Protein flightless-1 homolog	1269	N	-	Cytoplasm;Nucleus	149	NLTD	NetNGlyc_prediction / string_search	-	-	++	NP_002009	T	151	A	RS=146773001;RSPOS=18157959;dbSNPBuildID=134;SSR=0;SAO=0;VP=0x050000080a05040026000100;GENEINFO=FLII:2314;WGT=1;VC=SNV;NSM;REF;INT;ASP;VLD;KGPhase3;CAF=0.9992,0.0007987;COMMON=0	-	-
O15230	LAMA5	Laminin subunit alpha-5	3695	Y	1--35	Secreted	2501	NLSS	UniProt-PubMed:19159218 / NetNGlyc_prediction / string_search	-	-	++	NP_005551	S	2503	C	RS=529763549;RSPOS=60892404;dbSNPBuildID=142;SSR=0;SAO=0;VP=0x050000000a05040026000100;GENEINFO=LAMA5:3911;WGT=1;VC=SNV;NSM;REF;ASP;VLD;KGPhase3;CAF=0.9998,0.0001997,.;COMMON=0	-	-
O00754	MAN2B1	Lysosomal alpha-mannosidase	1011	Y	1--49	-	766	NQTE	UniProt-PubMed:19159218 / NetNGlyc_prediction / string_search	-	-	++	NP_000519	T	768	M	RS=757997563;RSPOS=12760207;dbSNPBuildID=144;SSR=0;SAO=0;VP=0x050000000a05040002000100;GENEINFO=MAN2B1:4125;WGT=1;VC=SNV;NSM;REF;ASP;VLD	-	-
Q14410	GK2	Glycerol kinase 2	553	N	-	Cytoplasm;Membrane	201	NASR	NetNGlyc_prediction / string_search	-	-	+	NP_149991	S	203	G	RS=147319275;RSPOS=80328748;dbSNPBuildID=134;SSR=0;SAO=0;VP=0x050200000a05040402000100;GENEINFO=GK2:2712;WGT=1;VC=SNV;S3D;NSM;REF;ASP;VLD;HD	-	-
Q9HC10	OTOF	Otoferlin	1997	N	-	Membrane	1082	NATA	string_search	-	-	-	NP_001274418;NP_919224	A	1083	P	RS=80356574;RSPOS=26697422;RV;dbSNPBuildID=131;SSR=0;SAO=1;VP=0x050160000a05040436100100;GENEINFO=OTOF:9381;WGT=1;VC=SNV;PM;SLO;NSM;REF;ASP;VLD;HD;KGPhase1;KGPhase3;LSD;CAF=0.9938,.,0.00619,.;COMMON=1	-	-
Q6PJ21	SPSB3	SPRY domain-containing SOCS box protein 3	355	N	-	-	111	NKSS	NetNGlyc_prediction / string_search	-	-	+	NP_543137	N	111	S	RS=760930732;RSPOS=1828295;dbSNPBuildID=144;SSR=0;SAO=0;VP=0x050000000a05040002000100;GENEINFO=SPSB3:90864;WGT=1;VC=SNV;NSM;REF;ASP;VLD	-	-
Q8N752	CSNK1A1L	Casein kinase I isoform alpha-like	337	N	-	Cytoplasm	215	NRTS	NetNGlyc_prediction / string_search	Protein kinase.	-	++	NP_660204	T	217	I	RS=777654700;RSPOS=37678744;dbSNPBuildID=144;SSR=0;SAO=0;VP=0x050000000a05000002000100;GENEINFO=CSNK1A1L:122011;WGT=1;VC=SNV;NSM;REF;ASP	-	-
Q4G163	FBXO43	F-box only protein 43	708	N	-	-	173	NSSL	NetNGlyc_prediction / string_search	-	-	+	NP_001025031	S	175	Y	RS=771047814;RSPOS=101153958;dbSNPBuildID=144;SSR=0;SAO=0;VP=0x050000000a05040002000100;GENEINFO=FBXO43:286151;WGT=1;VC=SNV;NSM;REF;ASP;VLD	-	-
A2VDJ0	KIAA0922	Transmembrane protein 131-like	1609	Y	1--40	Membrane	1045	NLTL	NetNGlyc_prediction / string_search	-	-	+	NP_056011	N	1045	K	RS=752171205;RSPOS=154525302;dbSNPBuildID=144;SSR=0;SAO=0;VP=0x050000000a05000002000100;GENEINFO=KIAA0922:23240;WGT=1;VC=SNV;NSM;REF;ASP	-	-
Q8WXX0	DNAH7	Dynein heavy chain 7, axonemal	4024	N	-	Cytoplasm	2928	NQTK	string_search	-	-	-	NP_061720	T	2930	I	RS=780784615;RSPOS=196709882;dbSNPBuildID=144;SSR=0;SAO=0;VP=0x050000000a05000002000100;GENEINFO=DNAH7:56171;WGT=1;VC=SNV;NSM;REF;ASP	-	-
Q9Y5R5	DMRT2	Doublesex- and mab-3-related transcription factor 2	561	N	-	Nucleus	325	NVSV	NetNGlyc_prediction / string_search	-	-	+	NP_870987	N	325	S	RS=761412181;RSPOS=1056561;dbSNPBuildID=144;SSR=0;SAO=0;VP=0x050000800a05000002000100;GENEINFO=DMRT2:10655;WGT=1;VC=SNV;NSM;REF;U3;ASP	-	-
Q96JK9	MAML3	Mastermind-like protein 3	1138	N	-	Nucleus	23	NSSL	NetNGlyc_prediction / string_search	-	-	+	NP_061187	N	23	K	RS=569814309;RSPOS=141074413;dbSNPBuildID=142;SSR=0;SAO=0;VP=0x050000000a05000024000100;GENEINFO=MAML3:55534;WGT=1;VC=SNV;NSM;REF;ASP;KGPhase3;CAF=0.9998,0.0001997;COMMON=0	-	-
Q96T23	RSF1	Remodeling and spacing factor 1	1441	N	-	Nucleus	1407	NGTS	NetNGlyc_prediction / string_search	-	-	+	NP_057662	N	1407	D	RS=375369740;RSPOS=77378069;dbSNPBuildID=138;SSR=0;SAO=0;VP=0x050000000a05000002000100;GENEINFO=RSF1:51773;WGT=1;VC=SNV;NSM;REF;ASP	-	-
Q12913	PTPRJ	Receptor-type tyrosine-protein phosphatase eta	1337	Y	1--35	Membrane	431	NITV	UniProt-Manual_assertion / NetNGlyc_prediction / string_search	-	-	+	NP_001091973;NP_002834	T	433	A	RS=773527944;RSPOS=48149535;dbSNPBuildID=144;SSR=0;SAO=0;VP=0x050000000a05000002000100;GENEINFO=PTPRJ:5795;WGT=1;VC=SNV;NSM;REF;ASP	-	-
Q9UPN9	TRIM33	E3 ubiquitin-protein ligase TRIM33	1127	N	-	Nucleus	637	NTTI	NetNGlyc_prediction / string_search	-	-	+	NP_056990;NP_148980	T	639	A	RS=760467255;RSPOS=114964204;dbSNPBuildID=144;SSR=0;SAO=0;VP=0x050000000a05000002000100;GENEINFO=TRIM33:51592;WGT=1;VC=SNV;NSM;REF;ASP	-	-
Q15796	SMAD2	Mothers against decapentaplegic homolog 2	467	N	-	Cytoplasm;Nucleus	258	NHSL	NetNGlyc_prediction / string_search	-	-	+	NP_001003652;NP_005892	N	258	I	RS=759337336;RSPOS=45377656;dbSNPBuildID=144;SSR=0;SAO=0;VP=0x050000000a05000002000100;GENEINFO=SMAD2:4087;WGT=1;VC=SNV;NSM;REF;ASP	-	-
Q9NW97	TMEM51	Transmembrane protein 51	253	N	-	Membrane	8	NGSH	NetNGlyc_prediction / string_search	-	-	++	NP_001129689;NP_060492;NP_001129688;NP_001129690	S	10	W	RS=762237635;RSPOS=15541612;dbSNPBuildID=144;SSR=0;SAO=0;VP=0x050000000a05000002000100;GENEINFO=TMEM51:55092;WGT=1;VC=SNV;NSM;REF;ASP	-	-
Q8TDW7	FAT3	Protocadherin Fat 3	4589	Y	1--32	Membrane	4123	NCTP	string_search	EGF-like 4; calcium-binding.	-	---	NP_001008781	N	4123	S	RS=776266933;RSPOS=92615990;dbSNPBuildID=144;SSR=0;SAO=0;VP=0x050000000a05000002000100;GENEINFO=FAT3:120114;WGT=1;VC=SNV;NSM;REF;ASP	-	-
Q9NZP0	OR6C3	Olfactory receptor 6C3	311	N	-	Membrane	39	NLTI	NetNGlyc_prediction / string_search	-	-	+	NP_473445	T	41	I	RS=770744820;RSPOS=55725606;dbSNPBuildID=144;SSR=0;SAO=0;VP=0x050000000a05040002000100;GENEINFO=OR6C3:254786;WGT=1;VC=SNV;NSM;REF;ASP;VLD	-	-
A6NND4	OR2AT4	Olfactory receptor 2AT4	320	N	-	Membrane	70	NLST	NetNGlyc_prediction / string_search	-	-	++	NP_001005285	S	72	P	RS=112918523;RSPOS=74800545;dbSNPBuildID=132;SSR=0;SAO=0;VP=0x050200000a05000002000100;GENEINFO=OR2AT4:341152;WGT=1;VC=SNV;S3D;NSM;REF;ASP	-	-
Q03164	KMT2A	Histone-lysine N-methyltransferase 2A	3969	N	-	Nucleus	2576	NNTS	string_search	-	-	-	NP_005924	N	2576	S	RS=147223140;RSPOS=118374343;dbSNPBuildID=134;SSR=0;SAO=0;VP=0x050000000a05000002000100;GENEINFO=KMT2A:4297;WGT=1;VC=SNV;NSM;REF;ASP	-	-
P78363	ABCA4	Retinal-specific ATP-binding cassette transporter	2273	N	-	Membrane	98	NNSI	UniProt-PubMed:11320094 / NetNGlyc_prediction / string_search	-	-	+	NP_000341	S	100	P	RS=61748530;RSPOS=94576998;RV;dbSNPBuildID=137;SSR=0;SAO=1;VP=0x050160000a05000002100100;GENEINFO=ABCA4:24;WGT=1;VC=SNV;PM;SLO;NSM;REF;ASP;LSD	Stargardt disease	11328725
O95180	CACNA1H	Voltage-dependent T-type calcium channel subunit alpha-1H	2353	N	-	Membrane	192	NVSL	UniProt-Manual_assertion / NetNGlyc_prediction / string_search	-	-	++	NP_001005407;NP_066921	N	192	Y	RS=376782048;RSPOS=1245954;dbSNPBuildID=138;SSR=0;SAO=0;VP=0x050000000a05000002000100;GENEINFO=CACNA1H:8912;WGT=1;VC=SNV;NSM;REF;ASP	-	-
O75417	POLQ	DNA polymerase theta	2590	N	-	-	1484	NMSD	string_search	-	-	-	NP_955452	S	1486	N	RS=199602116;RSPOS=121207321;dbSNPBuildID=137;SSR=0;SAO=0;VP=0x050000000a05000034000100;GENEINFO=POLQ:10721;WGT=1;VC=SNV;NSM;REF;ASP;KGPhase1;KGPhase3;CAF=0.9998,0.0001997;COMMON=0	-	-
Q9BY84	DUSP16	Dual specificity protein phosphatase 16	665	N	-	Cytoplasm;Nucleus	190	NASN	NetNGlyc_prediction / string_search	-	-	+	NP_085143	S	192	R	RS=747463263;RSPOS=12640077;dbSNPBuildID=144;SSR=0;SAO=0;VP=0x050000000a05000002000100;GENEINFO=DUSP16:80824;WGT=1;VC=SNV;NSM;REF;ASP	-	-
Q7Z7J9	CAMK2N1	Calcium/calmodulin-dependent protein kinase II inhibitor 1	78	N	-	Membrane	69	NMTD	string_search	-	-	-	NP_061054	T	71	N	RS=771382881;RSPOS=20810167;dbSNPBuildID=144;SSR=0;SAO=0;VP=0x050000000a05000002000100;GENEINFO=CAMK2N1:55450;WGT=1;VC=SNV;NSM;REF;ASP	-	-
P04259	KRT6B	Keratin, type II cytoskeletal 6B	564	N	-	-	141	NQSL	NetNGlyc_prediction / string_search	-	-	+	NP_005546	N	141	D	RS=767841535;RSPOS=52845442;dbSNPBuildID=144;SSR=0;SAO=0;VP=0x050000000a05000002000100;GENEINFO=KRT6B:3854;WGT=1;VC=SNV;NSM;REF;ASP	-	-
Q70EL1	USP54	Inactive ubiquitin carboxyl-terminal hydrolase 54	1684	N	-	-	1265	NITR	NetNGlyc_prediction / string_search	-	-	++	NP_689799	N	1265	I	RS=757068447;RSPOS=75276390;dbSNPBuildID=144;SSR=0;SAO=0;VP=0x050000000a05000002000100;GENEINFO=USP54:159195;WGT=1;VC=SNV;NSM;REF;ASP	-	-
Q11201	ST3GAL1	CMP-N-acetylneuraminate-beta-galactosamide-alpha-2,3-sialyltransferase 1	340	N	-	Membrane;Secreted	114	NDTI	UniProt-Manual_assertion / NetNGlyc_prediction / string_search	-	-	+	NP_003024;NP_775479	N	114	D	RS=572584324;RSPOS=134478300;dbSNPBuildID=142;SSR=0;SAO=0;VP=0x050000000a05000026000100;GENEINFO=ST3GAL1:6482;WGT=1;VC=SNV;NSM;REF;ASP;KGPhase3;CAF=0.9998,0.0001997;COMMON=0	-	-
Q9NNX6	CD209	CD209 antigen	404	N	-	Membrane;Secreted	80	NLTQ	UniProt-Manual_assertion / NetNGlyc_prediction / string_search	-	-	+++	NP_001138367;NP_001138369;NP_066978	T	82	I	RS=762213375;RSPOS=7810907;dbSNPBuildID=144;SSR=0;SAO=0;VP=0x050000000a05040002000100;GENEINFO=CD209:30835;WGT=1;VC=SNV;NSM;REF;ASP;VLD	-	-
P20930	FLG	Filaggrin	4061	N	-	-	687	NSSS	string_search	-	-	-	NP_002007	N	687	I	RS=112669796;RSPOS=152285302;dbSNPBuildID=132;SSR=0;SAO=0;VP=0x050100020a05000102000100;GENEINFO=FLG:2312|FLG-AS1:339400;WGT=1;VC=SNV;SLO;NSM;REF;R5;ASP;GNO	-	-
Q8NGJ4	OR52E2	Olfactory receptor 52E2	325	N	-	Membrane	5	NDTQ	UniProt-Manual_assertion / NetNGlyc_prediction / string_search	-	-	+++	NP_001005164	N	5	D	RS=191045301;RSPOS=5080845;dbSNPBuildID=135;SSR=0;SAO=0;VP=0x050000000a05040016000100;GENEINFO=OR52E2:119678;WGT=1;VC=SNV;NSM;REF;ASP;VLD;KGPhase1	-	-
Q99439	CNN2	Calponin-2	309	N	-	-	116	NMTQ	NetNGlyc_prediction / string_search	CH.	-	++	NP_001290428;NP_001290430;NP_004359;NP_958434	T	118	M	RS=572910556;RSPOS=1032658;dbSNPBuildID=142;SSR=0;SAO=0;VP=0x050000000a05040026000100;GENEINFO=CNN2:1265;WGT=1;VC=SNV;NSM;REF;ASP;VLD;KGPhase3;CAF=0.9998,0.0001997;COMMON=0	-	-
Q14CN2	CLCA4	Calcium-activated chloride channel regulator 4	919	Y	1--21	Membrane;Secreted	837	NATH	UniProt-Manual_assertion / string_search	-	-	-	NP_036260	N	837	D	RS=575219154;RSPOS=87045777;dbSNPBuildID=142;SSR=0;SAO=0;VP=0x050000080a05040026000100;GENEINFO=LOC105378828:105378828|CLCA4:22802;WGT=1;VC=SNV;NSM;REF;INT;ASP;VLD;KGPhase3;CAF=0.9996,0.0003994;COMMON=0	-	-
Q13129	RLF	Zinc finger protein Rlf	1914	N	-	Nucleus	1460	NYSQ	NetNGlyc_prediction / string_search	-	-	+	NP_036553	S	1462	A	RS=755864186;RSPOS=40704758;dbSNPBuildID=144;SSR=0;SAO=0;VP=0x050000000a05000002000100;GENEINFO=RLF:6018;WGT=1;VC=SNV;NSM;REF;ASP	-	-
P61647	ST8SIA6	Alpha-2,8-sialyltransferase 8F	398	N	-	Membrane	196	NKSL	UniProt-Manual_assertion / NetNGlyc_prediction / string_search	-	-	+	NP_001004470	S	198	P	RS=770116925;RSPOS=17369056;dbSNPBuildID=144;SSR=0;SAO=0;VP=0x050000080a05040002000100;GENEINFO=ST8SIA6:338596;WGT=1;VC=SNV;NSM;REF;INT;ASP;VLD	-	-
Q6ZSZ6	TSHZ1	Teashirt homolog 1	1077	N	-	Nucleus	635	NVSA	NetNGlyc_prediction / string_search	-	-	+	NP_001295139	S	637	F	RS=368515677;RSPOS=72999272;dbSNPBuildID=138;SSR=0;SAO=0;VP=0x050000000a05000002000100;GENEINFO=TSHZ1:10194;WGT=1;VC=SNV;NSM;REF;ASP	-	-
Q5UAW9	GPR157	Probable G-protein coupled receptor 157	335	N	-	Membrane	90	NTSS	NetNGlyc_prediction / string_search	-	-	+	NP_079256	N	90	D	RS=748740124;RSPOS=9188819;dbSNPBuildID=144;SSR=0;SAO=0;VP=0x050000000a05000002000100;GENEINFO=GPR157:80045;WGT=1;VC=SNV;NSM;REF;ASP	-	-
Q9UHP9	SMPX	Small muscular protein	88	N	-	-	69	NLSE	NetNGlyc_prediction / string_search	-	-	++	NP_055147	S	71	L	RS=200892029;RSPOS=21755736;dbSNPBuildID=137;SSR=0;SAO=0;VP=0x050000000a05040036000100;GENEINFO=SMPX:23676;WGT=1;VC=SNV;NSM;REF;ASP;VLD;KGPhase1;KGPhase3;CAF=0.9995,0.0005298;COMMON=0	-	-
Q13114	TRAF3	TNF receptor-associated factor 3	568	N	-	Cytoplasm	545	NGTY	NetNGlyc_prediction / string_search	MATH.	-	+	NP_003291;NP_663777	N	545	S	RS=144637377;RSPOS=103372048;dbSNPBuildID=134;SSR=0;SAO=0;VP=0x050200000a05000026000100;GENEINFO=TRAF3:7187;WGT=1;VC=SNV;S3D;NSM;REF;ASP;KGPhase3;CAF=0.9998,0.0001997;COMMON=0	-	-
Q9Y4I1	MYO5A	Unconventional myosin-Va	1855	N	-	-	1120	NESE	NetNGlyc_prediction / string_search	-	-	+	NP_000250	N	1120	K	RS=191620408;RSPOS=52652228;dbSNPBuildID=135;SSR=0;SAO=0;VP=0x050000000b05040036000100;GENEINFO=MYO5A:4644;WGT=1;VC=SNV;NSM;REF;SYN;ASP;VLD;KGPhase1;KGPhase3;CAF=0.9998,.,0.0001997;COMMON=0	-	-
P30041	PRDX6	Peroxiredoxin-6	224	N	-	Cytoplasm	17	NTTV	NetNGlyc_prediction / string_search	Thioredoxin.	-	++	NP_004896	N	17	S	RS=200467157;RSPOS=173446586;dbSNPBuildID=137;SSR=0;SAO=0;VP=0x050200020a05040026000100;GENEINFO=PRDX6:9588|LOC100506023:100506023;WGT=1;VC=SNV;S3D;NSM;REF;R5;ASP;VLD;KGPhase3;CAF=0.9998,0.0001997;COMMON=0	-	-
Q4G0P3	HYDIN	Hydrocephalus-inducing protein homolog	5121	N	-	-	1943	NSTK	NetNGlyc_prediction / string_search	-	-	++	NP_001257903	N	1943	S	RS=776889988;RSPOS=70996002;dbSNPBuildID=144;SSR=0;SAO=0;VP=0x050000000a05040002000100;GENEINFO=HYDIN:54768;WGT=1;VC=SNV;NSM;REF;ASP;VLD	-	-
Q8WVH0	CPLX3	Complexin-3	158	N	-	Membrane	85	NETD	NetNGlyc_prediction / string_search	-	-	+	NP_001025176	N	85	S	RS=372883520;RSPOS=75122472;dbSNPBuildID=138;SSR=0;SAO=0;VP=0x050000000a05040002000100;GENEINFO=CPLX3:594855;WGT=1;VC=SNV;NSM;REF;ASP;VLD	-	-
Q9NY33	DPP3	Dipeptidyl peptidase 3	737	N	-	Cytoplasm	175	NCTM	NetNGlyc_prediction / string_search	-	-	++	NP_005691;NP_569710	T	177	A	RS=758674085;RSPOS=66254769;dbSNPBuildID=144;SSR=0;SAO=0;VP=0x050000000a05040002000100;GENEINFO=DPP3:10072;WGT=1;VC=SNV;NSM;REF;ASP;VLD	-	-
P49915	GMPS	GMP synthase [glutamine-hydrolyzing]	693	N	-	Cytoplasm	130	NISV	NetNGlyc_prediction / string_search	-	-	+	NP_003866	S	132	G	RS=77673033;RSPOS=155621721;dbSNPBuildID=131;SSR=0;SAO=0;VP=0x050200000a05000002000100;GENEINFO=GMPS:8833;WGT=1;VC=SNV;S3D;NSM;REF;ASP	-	-
Q8N3Y1	FBXW8	F-box/WD repeat-containing protein 8	598	N	-	Cytoplasm	261	NVSF	NetNGlyc_prediction / string_search	-	-	+	NP_699179	N	261	D	RS=750784821;RSPOS=117402605;dbSNPBuildID=144;SSR=0;SAO=0;VP=0x050000000a05040002000100;GENEINFO=FBXW8:26259;WGT=1;VC=SNV;NSM;REF;ASP;VLD	-	-
Q68DK2	ZFYVE26	Zinc finger FYVE domain-containing protein 26	2539	N	-	Cytoplasm	2078	NLTA	NetNGlyc_prediction / string_search	-	-	++	NP_056161	N	2078	S	RS=764592166;RSPOS=68229056;dbSNPBuildID=144;SSR=0;SAO=0;VP=0x050000000a05000002000100;GENEINFO=ZFYVE26:23503;WGT=1;VC=SNV;NSM;REF;ASP	-	-
Q9BZW2	SLC13A1	Solute carrier family 13 member 1	595	N	-	Membrane	591	NETM	UniProt-Manual_assertion / string_search	-	-	-	NP_071889	N	591	K	RS=549563342;RSPOS=122755587;dbSNPBuildID=142;SSR=0;SAO=0;VP=0x050000000a05000024000100;GENEINFO=SLC13A1:6561;WGT=1;VC=SNV;NSM;REF;ASP;KGPhase3;CAF=0.9998,0.0001997;COMMON=0	-	-
Q9Y2H0	DLGAP4	Disks large-associated protein 4	992	N	-	Membrane	200	NISG	NetNGlyc_prediction / string_search	-	-	+	NP_055717	N	200	S	RS=751046887;RSPOS=35060719;dbSNPBuildID=144;SSR=0;SAO=0;VP=0x050000000a05000002000100;GENEINFO=DLGAP4:22839;WGT=1;VC=SNV;NSM;REF;ASP	-	-
P34932	HSPA4	Heat shock 70 kDa protein 4	840	N	-	Cytoplasm	280	NASD	string_search	-	-	-	NP_002145	N	280	D	RS=756389045;RSPOS=132412520;dbSNPBuildID=144;SSR=0;SAO=0;VP=0x050000000a05040002000100;GENEINFO=HSPA4:3308;WGT=1;VC=SNV;NSM;REF;ASP;VLD	-	-
A6NI79	CCDC69	Coiled-coil domain-containing protein 69	296	N	-	-	276	NASP	string_search	-	-	---	NP_056436	S	278	L	RS=747782798;RSPOS=150563056;dbSNPBuildID=144;SSR=0;SAO=0;VP=0x050000000a05040002000100;GENEINFO=CCDC69:26112;WGT=1;VC=SNV;NSM;REF;ASP;VLD	-	-
Q8IZJ4	RGL4	Ral-GDS-related protein	473	N	-	-	94	NLSW	NetNGlyc_prediction / string_search	-	-	+	NP_705843	N	94	D	RS=370186333;RSPOS=24034622;dbSNPBuildID=138;SSR=0;SAO=0;VP=0x050000480a05000002000100;GENEINFO=GUSBP11:91316|RGL4:266747;WGT=1;VC=SNV;NSM;REF;U5;INT;ASP	-	-
Q96ST8	CEP89	Centrosomal protein of 89 kDa	783	N	-	Cytoplasm	384	NATL	NetNGlyc_prediction / string_search	-	-	+	NP_116205	N	384	D	RS=780488543;RSPOS=33417110;dbSNPBuildID=144;SSR=0;SAO=0;VP=0x050000000a05000002000100;GENEINFO=CEP89:84902;WGT=1;VC=SNV;NSM;REF;ASP	-	-
Q70EL1	USP54	Inactive ubiquitin carboxyl-terminal hydrolase 54	1684	N	-	-	1162	NSSP	string_search	-	-	---	NP_689799	S	1164	F	RS=140042044;RSPOS=75276693;dbSNPBuildID=134;SSR=0;SAO=0;VP=0x050000000a05040436000100;GENEINFO=USP54:159195;WGT=1;VC=SNV;NSM;REF;ASP;VLD;HD;KGPhase1;KGPhase3;CAF=0.9996,0.0003994;COMMON=0	-	-
A0AVF1	TTC26	Intraflagellar transport protein 56	554	N	-	-	248	NASS	NetNGlyc_prediction / string_search	-	-	++	NP_001138392;NP_079202	N	248	D	RS=756078294;RSPOS=138845718;dbSNPBuildID=144;SSR=0;SAO=0;VP=0x050000080a05000002000100;GENEINFO=TTC26:79989;WGT=1;VC=SNV;NSM;REF;INT;ASP	-	-
Q8WXH0	SYNE2	Nesprin-2	6885	N	-	Cytoplasm;Membrane;Nucleus	6363	NETD	string_search	-	-	-	NP_055995;NP_878918	N	6363	S	RS=199566869;RSPOS=64680943;dbSNPBuildID=137;SSR=0;SAO=0;VP=0x050000420a05040036000100;GENEINFO=SYNE2:23224;WGT=1;VC=SNV;NSM;REF;U5;R5;ASP;VLD;KGPhase1;KGPhase3;CAF=0.9998,0.0001997;COMMON=0	-	-
Q9NQT8	KIF13B	Kinesin-like protein KIF13B	1826	N	-	Cytoplasm	796	NHSL	string_search	-	-	-	NP_056069	N	796	S	RS=766868111;RSPOS=28998082;dbSNPBuildID=144;SSR=0;SAO=0;VP=0x050000000a05000002000100;GENEINFO=KIF13B:23303;WGT=1;VC=SNV;NSM;REF;ASP	-	-
O14904	WNT9A	Protein Wnt-9a	365	Y	1--29	Secreted	103	NCTL	UniProt-Manual_assertion / NetNGlyc_prediction / string_search	-	-	+++	NP_003386	T	105	M	RS=752713519;RSPOS=228113002;dbSNPBuildID=144;SSR=0;SAO=0;VP=0x050000000a05000002000100;GENEINFO=WNT9A:7483;WGT=1;VC=SNV;NSM;REF;ASP	-	-
P48728	AMT	Aminomethyltransferase, mitochondrial	403	N	-	-	134	NTSE	NetNGlyc_prediction / string_search	-	-	+	NP_000472;NP_001158184	N	134	Y	RS=762084597;RSPOS=49457715;dbSNPBuildID=144;SSR=0;SAO=0;VP=0x050000080a05000002000100;GENEINFO=AMT:275;WGT=1;VC=SNV;NSM;REF;INT;ASP	-	-
Q05209	PTPN12	Tyrosine-protein phosphatase non-receptor type 12	780	N	-	Cytoplasm	554	NSSD	NetNGlyc_prediction / string_search	-	-	+	NP_002826	S	556	P	RS=113182629;RSPOS=77256662;dbSNPBuildID=132;SSR=0;SAO=0;VP=0x050100000a05000102000100;GENEINFO=PTPN12:5782;WGT=1;VC=SNV;SLO;NSM;REF;ASP;GNO	-	-
O75369	FLNB	Filamin-B	2602	N	-	Cytoplasm	2408	NTTR	string_search	-	-	-	NP_001448	N	2408	D	RS=772596597;RSPOS=58154190;dbSNPBuildID=144;SSR=0;SAO=0;VP=0x050000080a05000002000100;GENEINFO=LOC105377105:105377105|FLNB:2317|LOC101929182:101929182;WGT=1;VC=SNV;NSM;REF;INT;ASP	-	-
Q60I27	ALS2CL	ALS2 C-terminal-like protein	953	N	-	Cytoplasm	913	NHTG	string_search	VPS9.	-	--	NP_001177636;NP_667340	T	915	I	RS=748633797;RSPOS=46713015;dbSNPBuildID=144;SSR=0;SAO=0;VP=0x050000000a05040002000100;GENEINFO=ALS2CL:259173;WGT=1;VC=SNV;NSM;REF;ASP;VLD	-	-
Q15643	TRIP11	Thyroid receptor-interacting protein 11	1979	N	-	Cytoplasm;Membrane	1006	NGSE	string_search	-	-	-	NP_004230	S	1008	R	RS=781353425;RSPOS=92471296;dbSNPBuildID=144;SSR=0;SAO=0;VP=0x050000080a05000002000100;GENEINFO=TRIP11:9321;WGT=1;VC=SNV;NSM;REF;INT;ASP	-	-
Q13158	FADD	FAS-associated death domain protein	208	N	-	-	136	NLTE	NetNGlyc_prediction / string_search	Death.	-	+	NP_003815	T	138	I	RS=61753267;RSPOS=70052365;dbSNPBuildID=129;SSR=0;SAO=0;VP=0x050200000a05000002000100;GENEINFO=FADD:8772;WGT=1;VC=SNV;S3D;NSM;REF;ASP	-	-
Q92794	KAT6A	Histone acetyltransferase KAT6A	2004	N	-	Nucleus	1822	NLTS	NetNGlyc_prediction / string_search	-	-	+	NP_006757	N	1822	S	RS=748181357;RSPOS=41790273;dbSNPBuildID=144;SSR=0;SAO=0;VP=0x050000000a05000002000100;GENEINFO=KAT6A:7994;WGT=1;VC=SNV;NSM;REF;ASP	-	-
Q9NY46	SCN3A	Sodium channel protein type 3 subunit alpha	2000	N	-	Membrane	1922	NISS	string_search	IQ.	-	-	NP_008853	N	1922	T	RS=147193145;RSPOS=165946898;dbSNPBuildID=134;SSR=0;SAO=0;VP=0x050000080a05040002000100;GENEINFO=SCN3A:6328|LOC101929658:101929658;WGT=1;VC=SNV;NSM;REF;INT;ASP;VLD	-	-
Q14517	FAT1	Protocadherin Fat 1	4588	Y	1--21	Cytoplasm;Membrane;Nucleus	3422	NTTT	NetNGlyc_prediction / UniProt-PubMed:19159218 / string_search	-	-	+	NP_005236	T	3424	M	RS=774392890;RSPOS=187527303;dbSNPBuildID=144;SSR=0;SAO=0;VP=0x050000000a05040002000100;GENEINFO=FAT1:2195;WGT=1;VC=SNV;NSM;REF;ASP;VLD	-	-
Q86WI1	PKHD1L1	Fibrocystin-L	4243	Y	1--20	Membrane	3045	NYTV	NetNGlyc_prediction / string_search	G8 2.	-	+	NP_803875	T	3047	A	RS=748613906;RSPOS=110491829;dbSNPBuildID=144;SSR=0;SAO=0;VP=0x050000000a05000002000100;GENEINFO=PKHD1L1:93035;WGT=1;VC=SNV;NSM;REF;ASP	-	-
Q8TCU5	GRIN3A	Glutamate receptor ionotropic, NMDA 3A	1115	Y	1--23	Membrane	296	NITA	UniProt-Manual_assertion / NetNGlyc_prediction / string_search	-	-	+	NP_597702	N	296	S	RS=571327653;RSPOS=104449295;dbSNPBuildID=142;SSR=0;SAO=0;VP=0x050000000a05040026000100;GENEINFO=GRIN3A:116443;WGT=1;VC=SNV;NSM;REF;ASP;VLD;KGPhase3;CAF=0.9998,.,0.0001997;COMMON=0	-	-
O00203	AP3B1	AP-3 complex subunit beta-1	1094	N	-	Membrane	1016	NFTP	string_search	-	-	---	NP_003655	T	1018	I	RS=756314568;RSPOS=77311312;dbSNPBuildID=144;SSR=0;SAO=0;VP=0x050000000a05000002000100;GENEINFO=AP3B1:8546;WGT=1;VC=SNV;NSM;REF;ASP	-	-
Q9P2D7	DNAH1	Dynein heavy chain 1, axonemal	4330	N	-	Cytoplasm	2650	NESF	string_search	-	-	--	NP_056327	S	2652	P	RS=780941337;RSPOS=52417414;dbSNPBuildID=144;SSR=0;SAO=0;VP=0x050000000a05000002000100;GENEINFO=DNAH1:25981;WGT=1;VC=SNV;NSM;REF;ASP	-	-
Q86Z02	HIPK1	Homeodomain-interacting protein kinase 1	1210	N	-	Cytoplasm;Nucleus	1009	NKTK	NetNGlyc_prediction / string_search	-	-	++	NP_689909;NP_938009	N	1009	Y	RS=767570211;RSPOS=114514457;dbSNPBuildID=144;SSR=0;SAO=0;VP=0x050000080a05040002000100;GENEINFO=HIPK1:204851;WGT=1;VC=SNV;NSM;REF;INT;ASP;VLD	-	-
Q9UNA1	ARHGAP26	Rho GTPase-activating protein 26	814	N	-	Cytoplasm	646	NSSD	NetNGlyc_prediction / string_search	-	-	+	NP_001129080;NP_055886	S	648	G	RS=775686952;RSPOS=142526900;dbSNPBuildID=144;SSR=0;SAO=0;VP=0x050000000a05000002000100;GENEINFO=ARHGAP26:23092;WGT=1;VC=SNV;NSM;REF;ASP	-	-
Q9UM63	PLAGL1	Zinc finger protein PLAGL1	463	N	-	Nucleus	304	NTTS	NetNGlyc_prediction / string_search	-	-	+	NP_001304086;NP_001275976;NP_001304085;NP_001275971;NP_001275973;NP_001275978;NP_001074421;NP_001074422;NP_001074423;NP_001275972;NP_001275974;NP_001275977;NP_001304090;NP_006709;NP_001074420;NP_001304088;NP_001304091;NP_001275975	T	306	A	RS=752677729;RSPOS=144263037;dbSNPBuildID=144;SSR=0;SAO=0;VP=0x050000000a05000002000100;GENEINFO=PLAGL1:5325;WGT=1;VC=SNV;NSM;REF;ASP	-	-
Q9ULD9	ZNF608	Zinc finger protein 608	1512	N	-	-	678	NMTA	NetNGlyc_prediction / string_search	-	-	+	NP_065798	N	678	S	RS=769058303;RSPOS=123984044;dbSNPBuildID=144;SSR=0;SAO=0;VP=0x050000000a05000002000100;GENEINFO=ZNF608:57507;WGT=1;VC=SNV;NSM;REF;ASP	-	-
Q9BZF9	UACA	Uveal autoantigen with coiled-coil domains and ankyrin repeats	1416	N	-	Cytoplasm;Nucleus	1161	NSSV	string_search	-	-	-	NP_060473	N	1161	H	RS=752497204;RSPOS=70959542;dbSNPBuildID=144;SSR=0;SAO=0;VP=0x050000000a05000002000100;GENEINFO=UACA:55075;WGT=1;VC=SNV;NSM;REF;ASP	-	-
O95049	TJP3	Tight junction protein ZO-3	919	N	-	Membrane	436	NLTR	NetNGlyc_prediction / string_search	-	-	+	NP_001254489	N	436	D	RS=752468809;RSPOS=3738574;dbSNPBuildID=144;SSR=0;SAO=0;VP=0x050000000a05040002000100;GENEINFO=TJP3:27134;WGT=1;VC=SNV;NSM;REF;ASP;VLD	-	-
Q9HAQ2	KIF9	Kinesin-like protein KIF9	790	N	-	Cytoplasm	269	NKSL	NetNGlyc_prediction / string_search	Kinesin motor.	-	++	NP_071737;NP_878905;NP_001128350	S	271	L	RS=749537589;RSPOS=47307324;dbSNPBuildID=144;SSR=0;SAO=0;VP=0x050000000e05040002000100;GENEINFO=KIF9:64147;WGT=1;VC=SNV;NSM;NSN;REF;ASP;VLD	-	-
Q92556	ELMO1	Engulfment and cell motility protein 1	727	N	-	Cytoplasm;Membrane	71	NGTI	NetNGlyc_prediction / string_search	-	-	++	NP_001193409;NP_001193411;NP_055615	T	73	A	RS=768361701;RSPOS=37311463;dbSNPBuildID=144;SSR=0;SAO=0;VP=0x050000000a05000002000100;GENEINFO=ELMO1:9844;WGT=1;VC=SNV;NSM;REF;ASP	-	-
P08195	SLC3A2	4F2 cell-surface antigen heavy chain	630	N	-	Membrane	381	NSSD	UniProt-PubMed:12754519;PubMed:16335952;PubMed:19159218;PubMed:19349973 / string_search	-	-	-	NP_002385	N	381	H	RS=751788730;RSPOS=62652668;dbSNPBuildID=144;SSR=0;SAO=0;VP=0x050000000a05000002000100;GENEINFO=SLC3A2:6520;WGT=1;VC=SNV;NSM;REF;ASP	-	-
P34981	TRHR	Thyrotropin-releasing hormone receptor	398	N	-	Membrane	10	NQTQ	UniProt-Manual_assertion / NetNGlyc_prediction / string_search	-	-	++	NP_003292	T	12	I	RS=746725588;RSPOS=110099776;dbSNPBuildID=144;SSR=0;SAO=0;VP=0x050000000a05040002000100;GENEINFO=TRHR:7201;WGT=1;VC=SNV;NSM;REF;ASP;VLD	-	-
Q99624	SLC38A3	Sodium-coupled neutral amino acid transporter 3	504	N	-	Membrane	252	NFSH	UniProt-Manual_assertion / NetNGlyc_prediction / string_search	-	-	+	NP_006832	N	252	K	RS=770157694;RSPOS=50255173;dbSNPBuildID=144;SSR=0;SAO=0;VP=0x050000000a05000002000100;GENEINFO=SLC38A3:10991;WGT=1;VC=SNV;NSM;REF;ASP	-	-
Q8IWU6	SULF1	Extracellular sulfatase Sulf-1	871	Y	1--22	-	64	NKTR	UniProt-Manual_assertion / NetNGlyc_prediction / string_search	-	-	+	NP_001121676;NP_001121678;NP_001121677;NP_055985	T	66	M	RS=772952218;RSPOS=70488229;dbSNPBuildID=144;SSR=0;SAO=0;VP=0x050000000a05000002000100;GENEINFO=SULF1:23213;WGT=1;VC=SNV;NSM;REF;ASP	-	-
P31645	SLC6A4	Sodium-dependent serotonin transporter	630	N	-	Membrane	208	NCTN	UniProt-Manual_assertion / NetNGlyc_prediction / string_search	-	-	++	NP_001036	N	208	S	RS=201518786;RSPOS=28545211;dbSNPBuildID=137;SSR=0;SAO=0;VP=0x050200000a05040002000100;GENEINFO=SLC6A4:6532;WGT=1;VC=SNV;S3D;NSM;REF;ASP;VLD	-	-
P48357	LEPR	Leptin receptor	1165	Y	1--21	Membrane;Secreted	433	NISC	NetNGlyc_prediction / string_search	-	-	+	NP_001185616;NP_001185617;NP_001185618;NP_001003679;NP_001003680;NP_002294	N	433	S	RS=765998923;RSPOS=66067538;dbSNPBuildID=144;SSR=0;SAO=0;VP=0x050000000a05040002000100;GENEINFO=LEPR:3953|LEPROT:54741;WGT=1;VC=SNV;NSM;REF;ASP;VLD	-	-
A6NE02	BTBD17	BTB/POZ domain-containing protein 17	478	Y	1--28	Secreted	100	NQSE	UniProt-Manual_assertion / NetNGlyc_prediction / string_search	-	-	++	NP_001073935	S	102	R	RS=369458037;RSPOS=72356164;dbSNPBuildID=138;SSR=0;SAO=0;VP=0x050000000b05040002000100;GENEINFO=BTBD17:388419;WGT=1;VC=SNV;NSM;REF;SYN;ASP;VLD	-	-
P08235	NR3C2	Mineralocorticoid receptor	984	N	-	Cytoplasm;Membrane;Nucleus	57	NNST	string_search	-	-	-	NP_000892;NP_001159576	N	57	S	RS=767352732;RSPOS=149357843;dbSNPBuildID=144;SSR=0;SAO=0;VP=0x050000000a05040002000100;GENEINFO=NR3C2:4306;WGT=1;VC=SNV;NSM;REF;ASP;VLD	-	-
Q2M385	MPEG1	Macrophage-expressed gene 1 protein	716	Y	1--24	Membrane	375	NFSF	UniProt-Manual_assertion / string_search	-	-	-	NP_001034485	N	375	S	RS=201957978;RSPOS=58979215;dbSNPBuildID=137;SSR=0;SAO=0;VP=0x050000000a05000014000100;GENEINFO=MPEG1:219972;WGT=1;VC=SNV;NSM;REF;ASP;KGPhase1	-	-
P00533	EGFR	Epidermal growth factor receptor	1210	Y	1--24	Membrane;Nucleus;Secreted	196	NGSC	UniProt-PubMed:12297050;PubMed:12731890;PubMed:16083266;PubMed:20837704 / NetNGlyc_prediction / string_search	-	-	++	NP_005219;NP_958439;NP_958440;NP_958441	N	196	S	RS=766507267;RSPOS=55219014;dbSNPBuildID=144;SSR=0;SAO=0;VP=0x050000000a05040002000100;GENEINFO=EGFR:1956;WGT=1;VC=SNV;NSM;REF;ASP;VLD	-	-
Q9NP91	SLC6A20	Sodium- and chloride-dependent transporter XTRP3	592	N	-	Membrane	131	NHTG	UniProt-Manual_assertion / NetNGlyc_prediction / string_search	-	-	++	NP_064593;NP_071800	T	133	M	RS=145010504;RSPOS=45817437;dbSNPBuildID=134;SSR=0;SAO=0;VP=0x050200000a05040402000100;GENEINFO=SLC6A20:54716;WGT=1;VC=SNV;S3D;NSM;REF;ASP;VLD;HD	-	-
P17022	ZNF18	Zinc finger protein 18	549	N	-	Nucleus	169	NSSS	NetNGlyc_prediction / string_search	-	-	++	NP_001290210;NP_001290211;NP_653281	N	169	S	RS=751735962;RSPOS=11894362;dbSNPBuildID=144;SSR=0;SAO=0;VP=0x050000000a05000002000100;GENEINFO=ZNF18:7566;WGT=1;VC=SNV;NSM;REF;ASP	-	-
Q5CZA5	ZNF805	Zinc finger protein 805	627	N	-	Nucleus	306	NRSH	NetNGlyc_prediction / string_search	-	-	+	NP_001018857	N	306	H	RS=554816662;RSPOS=57765103;dbSNPBuildID=142;SSR=0;SAO=0;VP=0x050000000a05040026000100;GENEINFO=ZNF805:390980;WGT=1;VC=SNV;NSM;REF;ASP;VLD;KGPhase3;CAF=0.9998,0.0001997;COMMON=0	-	-
P53708	ITGA8	Integrin alpha-8	1063	Y	1--38	Membrane	601	NISL	UniProt-Manual_assertion / NetNGlyc_prediction / string_search	-	-	+	NP_003629	N	601	S	RS=752759451;RSPOS=15648384;dbSNPBuildID=144;SSR=0;SAO=0;VP=0x050000000a05040002000100;GENEINFO=ITGA8:8516;WGT=1;VC=SNV;NSM;REF;ASP;VLD	-	-
Q5XX13	FBXW10	F-box/WD repeat-containing protein 10	1052	N	-	-	127	NSTQ	NetNGlyc_prediction / string_search	-	-	+	NP_001254514;NP_001254515	N	127	K	RS=760915440;RSPOS=18647938;dbSNPBuildID=144;SSR=0;SAO=0;VP=0x050000000a05000002000100;GENEINFO=FBXW10:10517;WGT=1;VC=SNV;NSM;REF;ASP	-	-
Q5VUA4	ZNF318	Zinc finger protein 318	2279	N	-	Nucleus	1603	NLSR	NetNGlyc_prediction / string_search	-	-	+	NP_055160	L	1604	P	RS=752943002;RSPOS=43306925;dbSNPBuildID=144;SSR=0;SAO=0;VP=0x050000000a05000002000100;GENEINFO=ZNF318:24149;WGT=1;VC=SNV;NSM;REF;ASP	-	-
A2A368	MAGEB16	Melanoma-associated antigen B16	324	N	-	-	230	NLTG	NetNGlyc_prediction / string_search	MAGE.	-	++	NP_001093391	T	232	M	RS=774566572;RSPOS=35821008;dbSNPBuildID=144;SSR=0;SAO=0;VP=0x050000000a05040002000100;GENEINFO=MAGEB16:139604;WGT=1;VC=SNV;NSM;REF;ASP;VLD	-	-
Q5EBL4	RILPL1	RILP-like protein 1	403	N	-	Cytoplasm	143	NFSE	NetNGlyc_prediction / string_search	-	-	++	NP_847884	N	143	S	RS=28711796;RSPOS=124008074;dbSNPBuildID=125;SSR=0;SAO=0;VP=0x050300400a05150536000100;GENEINFO=RILPL1:353116;WGT=1;VC=SNV;S3D;SLO;NSM;REF;U5;ASP;VLD;G5;HD;GNO;KGPhase1;KGPhase3;CAF=0.9065,0.09345;COMMON=1	-	-
Q8WZ42	TTN	Titin	34350	N	-	Cytoplasm;Nucleus	20069	NDTL	NetNGlyc_prediction / string_search	-	-	+	NP_001243779	N	20069	S	RS=756152181;RSPOS=179449149;dbSNPBuildID=144;SSR=0;SAO=0;VP=0x050000080a05040002000100;GENEINFO=TTN:7273|TTN-AS1:100506866;WGT=1;VC=SNV;NSM;REF;INT;ASP;VLD	-	-
Q9NPA5	ZFP64	Zinc finger protein 64 homolog, isoforms 1 and 2	681	N	-	Nucleus	600	NQTF	NetNGlyc_prediction / string_search	-	-	+	NP_060667	N	600	D	RS=778192852;RSPOS=50768933;dbSNPBuildID=144;SSR=0;SAO=0;VP=0x050000080a05000002000100;GENEINFO=ZFP64:55734;WGT=1;VC=SNV;NSM;REF;INT;ASP	-	-
Q9C0I3	CCSER1	Serine-rich coiled-coil domain-containing protein 1	900	N	-	-	86	NLSI	NetNGlyc_prediction / string_search	-	-	++	NP_001138537;NP_997374	N	86	Y	RS=770493113;RSPOS=91229691;dbSNPBuildID=144;SSR=0;SAO=0;VP=0x050000000a05000002000100;GENEINFO=CCSER1:401145;WGT=1;VC=SNV;NSM;REF;ASP	-	-
Q96GX5	MASTL	Serine/threonine-protein kinase greatwall	879	N	-	Cytoplasm;Nucleus	666	NNSE	string_search	-	-	-	NP_001165774;NP_001165775;NP_116233	N	666	S	RS=747762064;RSPOS=27459885;dbSNPBuildID=144;SSR=0;SAO=0;VP=0x050000000a05000002000100;GENEINFO=MASTL:84930;WGT=1;VC=SNV;NSM;REF;ASP	-	-
Q8IUH3	RBM45	RNA-binding protein 45	476	N	-	Cytoplasm;Nucleus	94	NDTK	NetNGlyc_prediction / string_search	-	-	++	NP_694453	N	94	S	RS=764322049;RSPOS=178977554;dbSNPBuildID=144;SSR=0;SAO=0;VP=0x050000000a05040002000100;GENEINFO=RBM45:129831;WGT=1;VC=SNV;NSM;REF;ASP;VLD	-	-
P11717	IGF2R	Cation-independent mannose-6-phosphate receptor	2491	Y	1--40	Membrane	435	NKTA	UniProt-Manual_assertion / NetNGlyc_prediction / string_search	-	-	+	NP_000867	T	437	N	RS=781523760;RSPOS=160455549;dbSNPBuildID=144;SSR=0;SAO=0;VP=0x050000000a05000002000100;GENEINFO=IGF2R:3482;WGT=1;VC=SNV;NSM;REF;ASP	-	-
P11171	EPB41	Protein 4.1	864	N	-	Cytoplasm;Nucleus	258	NATS	NetNGlyc_prediction / string_search	FERM.	-	++	NP_001159477;NP_001159478	T	260	A	RS=770064316;RSPOS=29323823;dbSNPBuildID=144;SSR=0;SAO=0;VP=0x050000080a05000002000100;GENEINFO=EPB41:2035;WGT=1;VC=SNV;NSM;REF;INT;ASP	-	-
Q8N0Z3	SPICE1	Spindle and centriole-associated protein 1	855	N	-	Cytoplasm	592	NSSE	NetNGlyc_prediction / string_search	-	-	+	NP_653319	S	594	N	RS=145759391;RSPOS=113172674;dbSNPBuildID=134;SSR=0;SAO=0;VP=0x050000000a05000002000100;GENEINFO=SPICE1:152185;WGT=1;VC=SNV;NSM;REF;ASP	-	-
Q12770	SCAP	Sterol regulatory element-binding protein cleavage-activating protein	1279	N	-	Membrane	641	NITL	UniProt-Manual_assertion / NetNGlyc_prediction / string_search	-	-	++	NP_036367	N	641	S	RS=764720864;RSPOS=47460836;dbSNPBuildID=144;SSR=0;SAO=0;VP=0x050000000a05000002000100;GENEINFO=SCAP:22937;WGT=1;VC=SNV;NSM;REF;ASP	-	-
Q0P5N6	ARL16	ADP-ribosylation factor-like protein 16	197	N	-	-	68	NLTD	NetNGlyc_prediction / string_search	-	-	+++	NP_001035114	N	68	S	RS=370905325;RSPOS=79650146;dbSNPBuildID=138;SSR=0;SAO=0;VP=0x050200420a05000002000100;GENEINFO=HGS:9146|ARL16:339231;WGT=1;VC=SNV;S3D;NSM;REF;U5;R5;ASP	-	-
P40879	SLC26A3	Chloride anion exchanger	764	N	-	Membrane	153	NATT	UniProt-PubMed:22159084 / string_search	-	-	-	NP_000102	N	153	K	RS=372822974;RSPOS=107431604;dbSNPBuildID=138;SSR=0;SAO=0;VP=0x050000000a05040002000100;GENEINFO=SLC26A3:1811;WGT=1;VC=SNV;NSM;REF;ASP;VLD	-	-
Q9NXL6	SIDT1	SID1 transmembrane family member 1	827	Y	1--19	Membrane	57	NLST	UniProt-Manual_assertion / NetNGlyc_prediction / string_search	-	-	++	NP_001295279;NP_060169	S	59	G	RS=369965270;RSPOS=113252043;dbSNPBuildID=138;SSR=0;SAO=0;VP=0x050000400a05040002000100;GENEINFO=SIDT1:54847;WGT=1;VC=SNV;NSM;REF;U5;ASP;VLD	-	-
Q9BXC9	BBS2	Bardet-Biedl syndrome 2 protein	721	N	-	Cytoplasm;Membrane	223	NGTV	NetNGlyc_prediction / string_search	-	-	+++	NP_114091	N	223	S	RS=146173201;RSPOS=56540081;dbSNPBuildID=134;SSR=0;SAO=0;VP=0x050000000a05040002000100;GENEINFO=BBS2:583;WGT=1;VC=SNV;NSM;REF;ASP;VLD	-	-
Q7Z407	CSMD3	CUB and sushi domain-containing protein 3	3707	N	-	Membrane	409	NTSK	UniProt-Manual_assertion / NetNGlyc_prediction / string_search	-	-	+	NP_937756	N	409	S	RS=777846770;RSPOS=113988182;dbSNPBuildID=144;SSR=0;SAO=0;VP=0x050000080a05000002000100;GENEINFO=CSMD3:114788;WGT=1;VC=SNV;NSM;REF;INT;ASP	-	-
P32942	ICAM3	Intercellular adhesion molecule 3	547	Y	1--29	Membrane	84	NLSN	UniProt-PubMed:19349973 / NetNGlyc_prediction / string_search	-	-	++	NP_002153	N	84	S	RS=367997761;RSPOS=10449450;dbSNPBuildID=138;SSR=0;SAO=0;VP=0x050200400a05040002000100;GENEINFO=ICAM3:3385;WGT=1;VC=SNV;S3D;NSM;REF;U5;ASP;VLD	-	-
Q4ADV7	RIC1	RAB6A-GEF complex partner protein 1	1423	N	-	Cytoplasm;Membrane	793	NDTL	NetNGlyc_prediction / string_search	-	-	++	NP_001129392;NP_065880	N	793	S	RS=756881961;RSPOS=5763405;dbSNPBuildID=144;SSR=0;SAO=0;VP=0x050000000a05000002000100;GENEINFO=KIAA1432:57589|RIC1:57589;WGT=1;VC=SNV;NSM;REF;ASP	-	-
P02763	ORM1	Alpha-1-acid glycoprotein 1	201	Y	1--18	Secreted	93	NTTY	UniProt-PubMed:14760718;PubMed:15084671;PubMed:15253437;PubMed:1567356;PubMed:16335952;PubMed:16740002;PubMed:19159218;PubMed:4603214 / NetNGlyc_prediction / string_search	-	-	+	NP_000598	T	95	I	RS=760105574;RSPOS=117086324;dbSNPBuildID=144;SSR=0;SAO=0;VP=0x050000000a05000002000100;GENEINFO=ORM1:5004;WGT=1;VC=SNV;NSM;REF;ASP	-	-
Q8TB73	NDNF	Protein NDNF	568	Y	1--19	Secreted	322	NMST	UniProt-Manual_assertion / NetNGlyc_prediction / string_search	-	-	+	NP_078850	S	324	G	RS=374886845;RSPOS=121958156;dbSNPBuildID=138;SSR=0;SAO=0;VP=0x050000000a05000002000100;GENEINFO=NDNF:79625;WGT=1;VC=SNV;NSM;REF;ASP	-	-
Q17RD7	SYT16	Synaptotagmin-16	645	N	-	-	615	NSSG	string_search	-	-	-	NP_114120	S	617	G	RS=769941155;RSPOS=62567336;dbSNPBuildID=144;SSR=0;SAO=0;VP=0x050000000a05040002000100;GENEINFO=SYT16:83851;WGT=1;VC=SNV;NSM;REF;ASP;VLD	-	-
P46531	NOTCH1	Neurogenic locus notch homolog protein 1	2555	Y	1--18	Membrane;Nucleus	1799	NASD	string_search	-	-	--	NP_060087	S	1801	L	RS=376236888;RSPOS=139396523;dbSNPBuildID=138;SSR=0;SAO=0;VP=0x050000000a05000002000100;GENEINFO=NOTCH1:4851;WGT=1;VC=SNV;NSM;REF;ASP	-	-
Q8NEF3	CCDC112	Coiled-coil domain-containing protein 112	446	N	-	-	397	NVSR	NetNGlyc_prediction / string_search	-	-	+	NP_689762	S	399	N	RS=747420116;RSPOS=114604681;dbSNPBuildID=144;SSR=0;SAO=0;VP=0x050000000a05040002000100;GENEINFO=CCDC112:153733;WGT=1;VC=SNV;NSM;REF;ASP;VLD	-	-
Q9P255	ZNF492	Zinc finger protein 492	531	N	-	Nucleus	179	NETS	NetNGlyc_prediction / string_search	-	-	+++	NP_065906	T	181	I	RS=775526641;RSPOS=22847013;dbSNPBuildID=144;SSR=0;SAO=0;VP=0x050000000a05000002000100;GENEINFO=ZNF492:57615;WGT=1;VC=SNV;NSM;REF;ASP	-	-
P50613	CDK7	Cyclin-dependent kinase 7	346	N	-	Cytoplasm;Nucleus	86	NISL	NetNGlyc_prediction / string_search	Protein kinase.	-	++	NP_001790	N	86	D	RS=752898938;RSPOS=68551314;dbSNPBuildID=144;SSR=0;SAO=0;VP=0x050000480a05000002000100;GENEINFO=CDK7:1022;WGT=1;VC=SNV;NSM;REF;U5;INT;ASP	-	-
P21815	IBSP	Bone sialoprotein 2	317	Y	1--16	Secreted	190	NGSS	UniProt-Manual_assertion / NetNGlyc_prediction / string_search	-	-	+	NP_004958	S	192	I	RS=760063070;RSPOS=88732683;dbSNPBuildID=144;SSR=0;SAO=0;VP=0x050000000a05040002000100;GENEINFO=IBSP:3381;WGT=1;VC=SNV;NSM;REF;ASP;VLD	-	-
Q13642	FHL1	Four and a half LIM domains protein 1	323	N	-	Cytoplasm;Nucleus	77	NETF	NetNGlyc_prediction / string_search	-	-	+	NP_001153176;NP_001153172;NP_001153174;NP_001153175;NP_001161291;NP_001440	N	77	S	RS=761300463;RSPOS=135289248;dbSNPBuildID=144;SSR=0;SAO=0;VP=0x050000000a05040026000100;GENEINFO=FHL1:2273;WGT=1;VC=SNV;NSM;REF;ASP;VLD;KGPhase3;CAF=0.9995,0.0005298;COMMON=1	-	-
P78364	PHC1	Polyhomeotic-like protein 1	1004	N	-	Nucleus	352	NLTR	NetNGlyc_prediction / string_search	-	-	++	NP_004417	N	352	T	RS=765050719;RSPOS=9083473;dbSNPBuildID=144;SSR=0;SAO=0;VP=0x050000000a05040002000100;GENEINFO=PHC1:1911;WGT=1;VC=SNV;NSM;REF;ASP;VLD	-	-
Q15198	PDGFRL	Platelet-derived growth factor receptor-like protein	375	Y	1--21	Secreted	219	NGTD	UniProt-Manual_assertion / NetNGlyc_prediction / string_search	-	-	++	NP_006198	T	221	M	RS=145072413;RSPOS=17486152;dbSNPBuildID=134;SSR=0;SAO=0;VP=0x050200000a05040002000100;GENEINFO=PDGFRL:5157;WGT=1;VC=SNV;S3D;NSM;REF;ASP;VLD	-	-
P25789	PSMA4	Proteasome subunit alpha type-4	261	N	-	Cytoplasm;Nucleus	166	NNSA	string_search	-	-	-	NP_001096137;NP_002780	S	168	N	RS=780675206;RSPOS=78838102;dbSNPBuildID=144;SSR=0;SAO=0;VP=0x050000000a05000002000100;GENEINFO=PSMA4:5685;WGT=1;VC=SNV;NSM;REF;ASP	-	-
Q15811	ITSN1	Intersectin-1	1721	N	-	Membrane	264	NLSD	NetNGlyc_prediction / string_search	-	-	++	NP_001001132;NP_003015	N	264	S	RS=772559655;RSPOS=35138181;dbSNPBuildID=144;SSR=0;SAO=0;VP=0x050000000a05000002000100;GENEINFO=ITSN1:6453;WGT=1;VC=SNV;NSM;REF;ASP	-	-
Q6ZU65	UBN2	Ubinuclein-2	1347	N	-	-	1151	NSSS	NetNGlyc_prediction / string_search	-	-	+	NP_775840	N	1151	D	RS=764895510;RSPOS=138969102;dbSNPBuildID=144;SSR=0;SAO=0;VP=0x050000000a05040002000100;GENEINFO=UBN2:254048;WGT=1;VC=SNV;NSM;REF;ASP;VLD	-	-
P14222	PRF1	Perforin-1	555	Y	1--21	Membrane;Secreted	205	NAST	UniProt-PubMed:19159218 / NetNGlyc_prediction / string_search	-	-	+	NP_001076585;NP_005032	N	205	S	RS=770354747;RSPOS=72358863;dbSNPBuildID=144;SSR=0;SAO=0;VP=0x050000000a05040002000100;GENEINFO=PRF1:5551;WGT=1;VC=SNV;NSM;REF;ASP;VLD	Haemophagocytic lymphohistiocytosis, familial	26450956
Q5JY77	GPRASP1	G-protein coupled receptor-associated sorting protein 1	1395	N	-	Cytoplasm	223	NRSM	NetNGlyc_prediction / string_search	-	-	+	NP_001092881;NP_001092880;NP_055525;NP_001171656	N	223	D	RS=781698168;RSPOS=101909508;dbSNPBuildID=144;SSR=0;SAO=0;VP=0x050000080a05000002000100;GENEINFO=GPRASP1:9737|ARMCX5-GPRASP2:100528062;WGT=1;VC=SNV;NSM;REF;INT;ASP	-	-
Q9Y4A8	NFE2L3	Nuclear factor erythroid 2-related factor 3	694	N	-	Nucleus	360	NLTG	NetNGlyc_prediction / string_search	-	-	+	NP_004280	T	362	A	RS=755588163;RSPOS=26224402;dbSNPBuildID=144;SSR=0;SAO=0;VP=0x050000000a05000002000100;GENEINFO=NFE2L3:9603;WGT=1;VC=SNV;NSM;REF;ASP	-	-
P20929	NEB	Nebulin	6669	N	-	Cytoplasm	1046	NISE	NetNGlyc_prediction / string_search	-	-	+	NP_004534	N	1046	H	RS=200564629;RSPOS=152536443;dbSNPBuildID=137;SSR=0;SAO=0;VP=0x050000000a05000002000100;GENEINFO=NEB:4703;WGT=1;VC=SNV;NSM;REF;ASP	-	-
Q96T55	KCNK16	Potassium channel subfamily K member 16	309	N	-	Membrane	57	NYTC	NetNGlyc_prediction / string_search	-	-	+++	NP_001128577;NP_001128578;NP_001128579;NP_115491	T	59	I	RS=374385327;RSPOS=39290141;dbSNPBuildID=138;SSR=0;SAO=0;VP=0x050200000a05000002000100;GENEINFO=KCNK16:83795;WGT=1;VC=SNV;S3D;NSM;REF;ASP	-	-
P32249	GPR183	G-protein coupled receptor 183	361	N	-	Membrane	8	NFTP	string_search	-	-	---	NP_004942	T	10	A	RS=770545638;RSPOS=99948372;dbSNPBuildID=144;SSR=0;SAO=0;VP=0x050000080a05000002000100;GENEINFO=UBAC2:337867|GPR183:1880;WGT=1;VC=SNV;NSM;REF;INT;ASP	-	-
P45877	PPIC	Peptidyl-prolyl cis-trans isomerase C	212	N	-	Cytoplasm	142	NGSQ	NetNGlyc_prediction / string_search	PPIase cyclophilin-type.	-	+	NP_000934	N	142	S	RS=766984428;RSPOS=122361564;dbSNPBuildID=144;SSR=0;SAO=0;VP=0x050000000a05040002000100;GENEINFO=PPIC:5480;WGT=1;VC=SNV;NSM;REF;ASP;VLD	-	-
Q6WCQ1	MPRIP	Myosin phosphatase Rho-interacting protein	1025	N	-	Cytoplasm	499	NKSS	NetNGlyc_prediction / string_search	-	-	+	NP_055949;NP_958431	N	499	T	RS=78095538;RSPOS=17061766;dbSNPBuildID=131;SSR=0;SAO=0;VP=0x050000000a05000102000100;GENEINFO=MPRIP:23164;WGT=1;VC=SNV;NSM;REF;ASP;GNO	-	-
Q9NX94	WBP1L	WW domain binding protein 1-like	342	N	-	Membrane	89	NYSA	NetNGlyc_prediction / string_search	-	-	+	NP_060257	N	89	S	RS=138208707;RSPOS=104569785;dbSNPBuildID=134;SSR=0;SAO=0;VP=0x050000000a05040002000100;GENEINFO=WBP1L:54838;WGT=1;VC=SNV;NSM;REF;ASP;VLD	-	-
P19883	FST	Follistatin	344	Y	1--29	Secreted	124	NITW	UniProt-Manual_assertion / NetNGlyc_prediction / string_search	-	-	++	NP_006341;NP_037541	N	124	S	RS=773017147;RSPOS=52779427;dbSNPBuildID=144;SSR=0;SAO=0;VP=0x050000000a05000002000100;GENEINFO=FST:10468;WGT=1;VC=SNV;NSM;REF;ASP	-	-
P78509	RELN	Reelin	3460	Y	1--25	Secreted	2961	NMTS	UniProt-Manual_assertion / string_search	-	-	-	NP_005036;NP_774959	N	2961	I	RS=778198274;RSPOS=103138335;dbSNPBuildID=144;SSR=0;SAO=0;VP=0x050000080a05040002000104;GENEINFO=LOC101927870:101927870|RELN:5649;WGT=1;VC=SNV;NSM;REF;INT;ASP;VLD;NOV	-	-
Q8WYB5	KAT6B	Histone acetyltransferase KAT6B	2073	N	-	Nucleus	2067	NGSY	string_search	-	-	-	NP_036462	N	2067	S	RS=772686445;RSPOS=76790782;dbSNPBuildID=144;SSR=0;SAO=0;VP=0x050000000a05000002000100;GENEINFO=KAT6B:23522;WGT=1;VC=SNV;NSM;REF;ASP	-	-
Q8N3P4	VPS8	Vacuolar protein sorting-associated protein 8 homolog	1428	N	-	-	24	NKSF	NetNGlyc_prediction / string_search	-	-	+	NP_001009921;NP_056118	N	24	H	RS=765244524;RSPOS=184542490;dbSNPBuildID=144;SSR=0;SAO=0;VP=0x050000000a05040002000100;GENEINFO=VPS8:23355;WGT=1;VC=SNV;NSM;REF;ASP;VLD	-	-
P09958	FURIN	Furin	794	Y	1--24	Membrane	440	NWTT	UniProt-Manual_assertion / NetNGlyc_prediction / string_search	-	-	++	NP_001276752;NP_001276753;NP_002560	T	442	I	RS=780164892;RSPOS=91423163;dbSNPBuildID=144;SSR=0;SAO=0;VP=0x050000000a05000002000100;GENEINFO=FURIN:5045;WGT=1;VC=SNV;NSM;REF;ASP	-	-
P34981	TRHR	Thyrotropin-releasing hormone receptor	398	N	-	Membrane	3	NETV	UniProt-Manual_assertion / NetNGlyc_prediction / string_search	-	-	++	NP_003292	T	5	I	RS=367681378;RSPOS=110099755;dbSNPBuildID=138;SSR=0;SAO=0;VP=0x050000000a05040002000100;GENEINFO=TRHR:7201;WGT=1;VC=SNV;NSM;REF;ASP;VLD	-	-
P52948	NUP98	Nuclear pore complex protein Nup98-Nup96	1817	N	-	Membrane;Nucleus	606	NNSN	NetNGlyc_prediction / string_search	-	-	+	NP_005378	N	606	S	RS=371706295;RSPOS=3746414;dbSNPBuildID=138;SSR=0;SAO=0;VP=0x050000000a05040002000100;GENEINFO=NUP98:4928;WGT=1;VC=SNV;NSM;REF;ASP;VLD	-	-
Q12816	TRO	Trophinin	1431	N	-	-	1066	NASF	string_search	-	-	-	NP_001034794	S	1068	G	RS=761607381;RSPOS=54956359;dbSNPBuildID=144;SSR=0;SAO=0;VP=0x050000080a05000024000100;GENEINFO=TRO:7216;WGT=1;VC=SNV;NSM;REF;INT;ASP;KGPhase3;CAF=0.9997,0.0002649;COMMON=0	-	-
Q16288	NTRK3	NT-3 growth factor receptor	839	Y	1--31	Membrane	294	NASV	UniProt-Manual_assertion / NetNGlyc_prediction / string_search	-	-	+	NP_001012338;NP_002521	N	294	S	RS=372972530;RSPOS=88679156;dbSNPBuildID=138;SSR=0;SAO=0;VP=0x050000000a05040002000100;GENEINFO=NTRK3:4916;WGT=1;VC=SNV;NSM;REF;ASP;VLD	-	-
Q8NFH4	NUP37	Nucleoporin Nup37	326	N	-	Nucleus	187	NGTI	NetNGlyc_prediction / string_search	-	-	+	NP_076962	T	189	I	RS=748048601;RSPOS=102471256;dbSNPBuildID=144;SSR=0;SAO=0;VP=0x050000000a05040002000100;GENEINFO=NUP37:79023;WGT=1;VC=SNV;NSM;REF;ASP;VLD	-	-
Q969R2	OSBP2	Oxysterol-binding protein 2	916	N	-	Membrane	229	NLST	NetNGlyc_prediction / string_search	PH.	-	++	NP_001269668;NP_110385	N	229	S	RS=775242043;RSPOS=31137189;dbSNPBuildID=144;SSR=0;SAO=0;VP=0x050000000a05000002000100;GENEINFO=OSBP2:23762;WGT=1;VC=SNV;NSM;REF;ASP	-	-
O94818	NOL4	Nucleolar protein 4	638	N	-	Nucleus	398	NETD	NetNGlyc_prediction / string_search	-	-	+	NP_001185475;NP_001185477;NP_003778	N	398	S	RS=757460119;RSPOS=31538246;dbSNPBuildID=144;SSR=0;SAO=0;VP=0x050000000a05040002000100;GENEINFO=NOL4:8715;WGT=1;VC=SNV;NSM;REF;ASP;VLD	-	-
Q9UJA3	MCM8	DNA helicase MCM8	840	N	-	Nucleus	772	NRST	string_search	-	-	-	NP_001268449;NP_115874	N	772	D	RS=754790683;RSPOS=5974225;dbSNPBuildID=144;SSR=0;SAO=0;VP=0x050000080a05000002000100;GENEINFO=MCM8-AS1:101929225|MCM8:84515|LOC101929225:101929225;WGT=1;VC=SNV;NSM;REF;INT;ASP	-	-
Q8TBZ5	ZNF502	Zinc finger protein 502	544	N	-	Nucleus	309	NLTQ	NetNGlyc_prediction / string_search	-	-	+++	NP_001127913;NP_001127914;NP_001127912;NP_149987;NP_001269809	T	311	K	RS=768289685;RSPOS=44763241;dbSNPBuildID=144;SSR=0;SAO=0;VP=0x050000000a05040002000100;GENEINFO=ZNF502:91392;WGT=1;VC=SNV;NSM;REF;ASP;VLD	-	-
Q5XX13	FBXW10	F-box/WD repeat-containing protein 10	1052	N	-	-	1034	NFTK	NetNGlyc_prediction / string_search	-	-	++	NP_001254514	N	1034	D	RS=745856269;RSPOS=18682552;dbSNPBuildID=144;SSR=0;SAO=0;VP=0x050000020a05040002000100;GENEINFO=FBXW10:10517|TVP23B:51030;WGT=1;VC=SNV;NSM;REF;R5;ASP;VLD	-	-
Q8NCA9	ZNF784	Zinc finger protein 784	323	N	-	Nucleus	263	NSSN	string_search	-	-	-	NP_976308	N	263	Y	RS=748230491;RSPOS=56133302;dbSNPBuildID=144;SSR=0;SAO=0;VP=0x050000000a05000002000100;GENEINFO=ZNF784:147808;WGT=1;VC=SNV;NSM;REF;ASP	-	-
Q96PP8	GBP5	Guanylate-binding protein 5	586	N	-	Cytoplasm;Membrane	563	NRSL	string_search	-	-	-	NP_001127958;NP_443174	S	565	R	RS=766380344;RSPOS=89726453;dbSNPBuildID=144;SSR=0;SAO=0;VP=0x050000000a05000002000100;GENEINFO=GBP5:115362;WGT=1;VC=SNV;NSM;REF;ASP	-	-
Q8N187	CARF	Calcium-responsive transcription factor	725	N	-	Nucleus	41	NDSP	string_search	-	-	---	NP_001098056;NP_079020	S	43	F	RS=758132089;RSPOS=203807512;dbSNPBuildID=144;SSR=0;SAO=0;VP=0x050000480a05000002000100;GENEINFO=CARF:79800;WGT=1;VC=SNV;NSM;REF;U5;INT;ASP	-	-
Q9GZT8	NIF3L1	Putative GTP cyclohydrolase 1 type 2 NIF3L1	377	N	-	Cytoplasm	22	NSSR	NetNGlyc_prediction / string_search	-	-	+	NP_001135828;NP_001129511	N	22	S	RS=748912388;RSPOS=201756731;dbSNPBuildID=144;SSR=0;SAO=0;VP=0x050000400a05040002000100;GENEINFO=NIF3L1:60491;WGT=1;VC=SNV;NSM;REF;U5;ASP;VLD	-	-
P11047	LAMC1	Laminin subunit gamma-1	1609	Y	1--33	Secreted	1022	NRSW	UniProt-Manual_assertion / NetNGlyc_prediction / string_search	Laminin EGF-like 11.	-	+	NP_002284	N	1022	S	RS=147794601;RSPOS=183096481;dbSNPBuildID=134;SSR=0;SAO=0;VP=0x050200000a05040436000100;GENEINFO=LAMC1:3915;WGT=1;VC=SNV;S3D;NSM;REF;ASP;VLD;HD;KGPhase1;KGPhase3;CAF=0.9998,0.0001997;COMMON=0	-	-
Q96JW4	SLC41A2	Solute carrier family 41 member 2	573	N	-	Membrane	78	NRSE	NetNGlyc_prediction / string_search	-	-	+	NP_115524	S	80	A	RS=377630720;RSPOS=105322068;dbSNPBuildID=138;SSR=0;SAO=0;VP=0x050000000a05040002000100;GENEINFO=SLC41A2:84102;WGT=1;VC=SNV;NSM;REF;ASP;VLD	-	-
O15457	MSH4	MutS protein homolog 4	936	N	-	-	246	NETK	NetNGlyc_prediction / string_search	-	-	+	NP_002431	T	248	I	RS=764478043;RSPOS=76280749;dbSNPBuildID=144;SSR=0;SAO=0;VP=0x050000000a05000002000100;GENEINFO=MSH4:4438;WGT=1;VC=SNV;NSM;REF;ASP	-	-
Q99460	PSMD1	26S proteasome non-ATPase regulatory subunit 1	953	N	-	-	346	NNTD	NetNGlyc_prediction / string_search	-	-	+	NP_001177966;NP_002798	T	348	I	RS=769695186;RSPOS=231941848;dbSNPBuildID=144;SSR=0;SAO=0;VP=0x050000000a05000002000100;GENEINFO=PSMD1:5707;WGT=1;VC=SNV;NSM;REF;ASP	-	-
Q8NDB2	BANK1	B-cell scaffold protein with ankyrin repeats	785	N	-	-	64	NFSF	NetNGlyc_prediction / string_search	-	-	++	NP_060405	N	64	S	RS=754982560;RSPOS=102751085;dbSNPBuildID=144;SSR=0;SAO=0;VP=0x050000080a05000002000100;GENEINFO=BANK1:55024;WGT=1;VC=SNV;NSM;REF;INT;ASP	-	-
O60281	ZNF292	Zinc finger protein 292	2723	N	-	Nucleus	474	NDSE	string_search	-	-	-	NP_055836	S	476	N	RS=374031298;RSPOS=87964774;dbSNPBuildID=138;SSR=0;SAO=0;VP=0x050000000a05040026000100;GENEINFO=ZNF292:23036;WGT=1;VC=SNV;NSM;REF;ASP;VLD;KGPhase3;CAF=0.9998,0.0001997;COMMON=0	-	-
Q14832	GRM3	Metabotropic glutamate receptor 3	879	Y	1--22	Membrane	209	NWTY	UniProt-Manual_assertion / NetNGlyc_prediction / string_search	-	-	+	NP_000831	T	211	P	RS=777248652;RSPOS=86415739;dbSNPBuildID=144;SSR=0;SAO=0;VP=0x050000080a05000002000100;GENEINFO=GRM3:2913;WGT=1;VC=SNV;NSM;REF;INT;ASP	-	-
Q9UHL4	DPP7	Dipeptidyl peptidase 2	492	Y	1--21	Secreted	363	NVTD	UniProt-Manual_assertion / NetNGlyc_prediction / string_search	-	-	+	NP_037511	N	363	Y	RS=763927279;RSPOS=140006445;dbSNPBuildID=144;SSR=0;SAO=0;VP=0x050000000a05000002000100;GENEINFO=DPP7:29952;WGT=1;VC=SNV;NSM;REF;ASP	-	-
Q5UIP0	RIF1	Telomere-associated protein RIF1	2472	N	-	Cytoplasm;Nucleus	1577	NESV	string_search	-	-	-	NP_001171136;NP_001171134;NP_001171135;NP_060621	N	1577	S	RS=147553277;RSPOS=152320764;dbSNPBuildID=134;SSR=0;SAO=0;VP=0x050000000a05040436000100;GENEINFO=RIF1:55183;WGT=1;VC=SNV;NSM;REF;ASP;VLD;HD;KGPhase1;KGPhase3;CAF=0.9992,0.0007987;COMMON=0	-	-
Q9UBC3	DNMT3B	DNA (cytosine-5)-methyltransferase 3B	853	N	-	Nucleus	492	NTSC	NetNGlyc_prediction / string_search	-	-	+	NP_008823	N	492	S	RS=753800000;RSPOS=31385090;dbSNPBuildID=144;SSR=0;SAO=0;VP=0x050000000a05000002000100;GENEINFO=DNMT3B:1789;WGT=1;VC=SNV;NSM;REF;ASP	-	-
Q8IYY4	DZIP1L	Zinc finger protein DZIP1L	767	N	-	-	285	NSTL	NetNGlyc_prediction / string_search	-	-	+	NP_775814;NP_001164009	T	287	A	RS=373057028;RSPOS=137811236;dbSNPBuildID=138;SSR=0;SAO=0;VP=0x050000000a05000002000100;GENEINFO=DZIP1L:199221;WGT=1;VC=SNV;NSM;REF;ASP	-	-
Q8IYW2	CFAP46	Protein CFAP46	2715	N	-	-	1164	NFSM	string_search	-	-	-	NP_001186978	S	1166	L	RS=779162071;RSPOS=134698737;dbSNPBuildID=144;SSR=0;SAO=0;VP=0x050000000a05000002000100;GENEINFO=CFAP46:54777;WGT=1;VC=SNV;NSM;REF;ASP	-	-
P36537	UGT2B10	UDP-glucuronosyltransferase 2B10	528	Y	1--23	Membrane	481	NLTW	UniProt-Manual_assertion / NetNGlyc_prediction / string_search	-	-	+	NP_001066	N	481	S	RS=567502684;RSPOS=69696452;dbSNPBuildID=142;SSR=0;SAO=0;VP=0x050000000a05040026000100;GENEINFO=UGT2B10:7365;WGT=1;VC=SNV;NSM;REF;ASP;VLD;KGPhase3;CAF=0.9998,0.0001997,.;COMMON=0	-	-
Q9HBY0	NOX3	NADPH oxidase 3	568	N	-	Membrane	150	NESY	string_search	-	-	-	NP_056533	S	152	C	RS=749583649;RSPOS=155764439;dbSNPBuildID=144;SSR=0;SAO=0;VP=0x050000000a05000002000100;GENEINFO=NOX3:50508;WGT=1;VC=SNV;NSM;REF;ASP	-	-
P35580	MYH10	Myosin-10	1976	N	-	-	477	NYTN	NetNGlyc_prediction / string_search	-	-	+++	NP_005955	N	477	S	RS=769983737;RSPOS=8445570;dbSNPBuildID=144;SSR=0;SAO=0;VP=0x050000000a05000002000100;GENEINFO=MYH10:4628;WGT=1;VC=SNV;NSM;REF;ASP	-	-
Q5T890	ERCC6L2	DNA excision repair protein ERCC-6-like 2	1561	N	-	Cytoplasm;Nucleus	1247	NSSS	NetNGlyc_prediction / string_search	-	-	+	NP_064592	N	1247	S	RS=749414658;RSPOS=98774539;dbSNPBuildID=144;SSR=0;SAO=0;VP=0x050000000a05000002000100;GENEINFO=LOC101928170:101928170|ERCC6L2:375748;WGT=1;VC=SNV;NSM;REF;ASP	-	-
Q9UKI2	CDC42EP3	Cdc42 effector protein 3	254	N	-	Cytoplasm;Membrane	88	NSTS	NetNGlyc_prediction / string_search	-	-	++	NP_001257365;NP_001257366;NP_001257367;NP_006440	N	88	K	RS=748269210;RSPOS=37873467;dbSNPBuildID=144;SSR=0;SAO=0;VP=0x050000000a05000002000100;GENEINFO=CDC42EP3:10602;WGT=1;VC=SNV;NSM;REF;ASP	-	-
Q8NGS9	OR13C2	Olfactory receptor 13C2	318	N	-	Membrane	42	NGTL	NetNGlyc_prediction / string_search	-	-	+++	NP_001004481	T	44	I	RS=758568219;RSPOS=107367778;dbSNPBuildID=144;SSR=0;SAO=0;VP=0x050000000a05040002000100;GENEINFO=OR13C2:392376;WGT=1;VC=SNV;NSM;REF;ASP;VLD	-	-
Q6WRI0	IGSF10	Immunoglobulin superfamily member 10	2623	Y	1--28	Secreted	2195	NGSL	NetNGlyc_prediction / string_search	-	-	+	NP_849144	N	2195	S	RS=139594132;RSPOS=151155765;dbSNPBuildID=134;SSR=0;SAO=0;VP=0x050200000a05040002000100;GENEINFO=IGSF10:285313;WGT=1;VC=SNV;S3D;NSM;REF;ASP;VLD	-	-
Q96CS2	HAUS1	HAUS augmin-like complex subunit 1	278	N	-	Cytoplasm	81	NFSP	string_search	-	-	---	NP_612452	S	83	P	RS=774865868;RSPOS=43698188;dbSNPBuildID=144;SSR=0;SAO=0;VP=0x050000000a05040002000100;GENEINFO=HAUS1:115106;WGT=1;VC=SNV;NSM;REF;ASP;VLD	-	-
Q6PJ69	TRIM65	Tripartite motif-containing protein 65	517	N	-	-	332	NLTF	NetNGlyc_prediction / string_search	B30.2/SPRY.	-	+	NP_775818	N	332	S	RS=371884337;RSPOS=73887419;dbSNPBuildID=138;SSR=0;SAO=0;VP=0x050000000a05040002000100;GENEINFO=TRIM65:201292;WGT=1;VC=SNV;NSM;REF;ASP;VLD	-	-
Q3LXA3	DAK	Bifunctional ATP-dependent dihydroxyacetone kinase/FAD-AMP lyase (cyclizing)	575	N	-	-	110	NYTG	NetNGlyc_prediction / string_search	-	-	++	NP_056348	T	112	P	RS=201441428;RSPOS=61106755;dbSNPBuildID=137;SSR=0;SAO=0;VP=0x050200000a05040036000100;GENEINFO=TKFC:26007|DAK:26007;WGT=1;VC=SNV;S3D;NSM;REF;ASP;VLD;KGPhase1;KGPhase3;CAF=0.9998,0.0001997,.;COMMON=0	-	-
O14863	SLC30A4	Zinc transporter 4	429	N	-	Membrane	24	NDTS	NetNGlyc_prediction / string_search	-	-	+++	NP_037441	N	24	H	RS=777120922;RSPOS=45814483;dbSNPBuildID=144;SSR=0;SAO=0;VP=0x050000080a05000002000100;GENEINFO=SLC30A4:7782|HMGN2P46:283651;WGT=1;VC=SNV;NSM;REF;INT;ASP	-	-
Q9UJP4	KLHL21	Kelch-like protein 21	597	N	-	Cytoplasm	356	NSSV	NetNGlyc_prediction / string_search	-	-	+	NP_055666	N	356	K	RS=751230069;RSPOS=6659466;dbSNPBuildID=144;SSR=0;SAO=0;VP=0x050000000a05000002000100;GENEINFO=KLHL21:9903;WGT=1;VC=SNV;NSM;REF;ASP	-	-
Q8WXE0	CASKIN2	Caskin-2	1202	N	-	Cytoplasm	983	NLTE	NetNGlyc_prediction / string_search	-	-	+	NP_065804	T	985	M	RS=200970216;RSPOS=73498201;dbSNPBuildID=137;SSR=0;SAO=0;VP=0x050000000a05000402000100;GENEINFO=CASKIN2:57513;WGT=1;VC=SNV;NSM;REF;ASP;HD	-	-
Q8TD57	DNAH3	Dynein heavy chain 3, axonemal	4116	N	-	Cytoplasm	1624	NESV	string_search	-	-	-	NP_060009	S	1626	R	RS=144717900;RSPOS=21049155;dbSNPBuildID=134;SSR=0;SAO=0;VP=0x050200000a05040436000100;GENEINFO=DNAH3:55567;WGT=1;VC=SNV;S3D;NSM;REF;ASP;VLD;HD;KGPhase1;KGPhase3;CAF=0.9948,0.005192;COMMON=1	-	-
Q9NRA1	PDGFC	Platelet-derived growth factor C	345	Y	1--22	Cytoplasm;Nucleus;Secreted	25	NLSS	UniProt-Manual_assertion / NetNGlyc_prediction / string_search	-	-	++	NP_057289	S	27	N	RS=747210671;RSPOS=157891976;dbSNPBuildID=144;SSR=0;SAO=0;VP=0x050000000a05000002000100;GENEINFO=PDGFC:56034;WGT=1;VC=SNV;NSM;REF;ASP	-	-
Q9Y3D7	PAM16	Mitochondrial import inner membrane translocase subunit TIM16	125	N	-	Membrane	64	NVSK	NetNGlyc_prediction / string_search	-	-	++	NP_057153	N	64	D	RS=751905284;RSPOS=4391404;dbSNPBuildID=144;SSR=0;SAO=0;VP=0x050000000a05000002000100;GENEINFO=CORO7-PAM16:100529144|PAM16:51025;WGT=1;VC=SNV;NSM;REF;ASP	-	-
Q7Z3E2	CCDC186	Coiled-coil domain-containing protein 186	898	N	-	-	109	NETE	NetNGlyc_prediction / string_search	-	-	+	NP_060487	N	109	S	RS=370333890;RSPOS=115922702;dbSNPBuildID=138;SSR=0;SAO=0;VP=0x050000000a05040002000100;GENEINFO=C10orf118:55088|CCDC186:55088;WGT=1;VC=SNV;NSM;REF;ASP;VLD	-	-
O60486	PLXNC1	Plexin-C1	1568	Y	1--34	Membrane	771	NITM	UniProt-Manual_assertion / NetNGlyc_prediction / string_search	-	-	++	NP_005752	N	771	S	RS=370616310;RSPOS=94637725;dbSNPBuildID=138;SSR=0;SAO=0;VP=0x050100000a05040002000100;GENEINFO=PLXNC1:10154;WGT=1;VC=SNV;SLO;NSM;REF;ASP;VLD	-	-
Q9Y2Z2	MTO1	Protein MTO1 homolog, mitochondrial	717	N	-	-	697	NESS	NetNGlyc_prediction / string_search	-	-	+	NP_598400	N	697	Y	RS=367948322;RSPOS=74210393;dbSNPBuildID=138;SSR=0;SAO=0;VP=0x050000000a05000002000100;GENEINFO=MTO1:25821;WGT=1;VC=SNV;NSM;REF;ASP	-	-
Q9Y574	ASB4	Ankyrin repeat and SOCS box protein 4	426	N	-	-	98	NATI	NetNGlyc_prediction / string_search	-	-	++	NP_057200;NP_665879	T	100	A	RS=774506865;RSPOS=95125180;dbSNPBuildID=144;SSR=0;SAO=0;VP=0x050000000a05000002000100;GENEINFO=ASB4:51666;WGT=1;VC=SNV;NSM;REF;ASP	-	-
Q60I27	ALS2CL	ALS2 C-terminal-like protein	953	N	-	Cytoplasm	913	NHTG	string_search	VPS9.	-	--	NP_001177636;NP_667340	N	913	T	RS=773524385;RSPOS=46713021;dbSNPBuildID=144;SSR=0;SAO=0;VP=0x050000000a05000002000100;GENEINFO=ALS2CL:259173;WGT=1;VC=SNV;NSM;REF;ASP	-	-
P08729	KRT7	Keratin, type II cytoskeletal 7	469	N	-	Cytoplasm	229	NETE	NetNGlyc_prediction / string_search	-	-	+	NP_005547	T	231	M	RS=150744922;RSPOS=52632558;dbSNPBuildID=134;SSR=0;SAO=0;VP=0x050000000a05040026000100;GENEINFO=KRT7:3855;WGT=1;VC=SNV;NSM;REF;ASP;VLD;KGPhase3;CAF=0.9998,0.0001997;COMMON=0	-	-
O94910	LPHN1	Latrophilin-1	1474	Y	1--24	Membrane	827	NKTH	UniProt-Manual_assertion / NetNGlyc_prediction / string_search	GPS.	-	+	NP_001008701	N	827	S	RS=767210755;RSPOS=14268764;dbSNPBuildID=144;SSR=0;SAO=0;VP=0x050000080a05000002000100;GENEINFO=ADGRL1:22859|LPHN1:22859|LOC100507373:100507373;WGT=1;VC=SNV;NSM;REF;INT;ASP	-	-
Q5H9T9	FSCB	Fibrous sheath CABYR-binding protein	825	N	-	-	212	NISR	NetNGlyc_prediction / string_search	-	-	+	NP_115511	N	212	D	RS=140155770;RSPOS=44975557;dbSNPBuildID=134;SSR=0;SAO=0;VP=0x050000020a05000002000100;GENEINFO=LOC105370473:105370473|FSCB:84075;WGT=1;VC=SNV;NSM;REF;R5;ASP	-	-
P38398	BRCA1	Breast cancer type 1 susceptibility protein	1863	N	-	Cytoplasm;Nucleus	247	NTTE	NetNGlyc_prediction / string_search	-	-	++	NP_009229;NP_009225;NP_009230;NP_009231	T	248	P	RS=879255288;RSPOS=41246806;RV;dbSNPBuildID=147;SSR=0;SAO=0;VP=0x050060000a05000002100100;GENEINFO=BRCA1:672;WGT=1;VC=SNV;PM;NSM;REF;ASP;LSD	-	-
P78363	ABCA4	Retinal-specific ATP-binding cassette transporter	2273	N	-	Membrane	1469	NITQ	UniProt-PubMed:11320094 / string_search	-	-	-	NP_000341	N	1469	D	RS=769441167;RSPOS=94495135;dbSNPBuildID=144;SSR=0;SAO=0;VP=0x050000000a05040002000100;GENEINFO=ABCA4:24;WGT=1;VC=SNV;NSM;REF;ASP;VLD	-	-
Q3MJ13	WDR72	WD repeat-containing protein 72	1102	N	-	-	45	NLSH	NetNGlyc_prediction / string_search	-	-	+	NP_877435	N	45	S	RS=369329738;RSPOS=54025213;dbSNPBuildID=138;SSR=0;SAO=0;VP=0x050000000a05000002000100;GENEINFO=WDR72:256764;WGT=1;VC=SNV;NSM;REF;ASP	-	-
Q99700	ATXN2	Ataxin-2	1313	N	-	Cytoplasm	769	NETS	NetNGlyc_prediction / string_search	-	-	++	NP_002964	N	769	K	RS=764779216;RSPOS=111947732;dbSNPBuildID=144;SSR=0;SAO=0;VP=0x050000000a05040002000100;GENEINFO=ATXN2:6311;WGT=1;VC=SNV;NSM;REF;ASP;VLD	-	-
O00154	ACOT7	Cytosolic acyl coenzyme A thioester hydrolase	380	N	-	Cytoplasm	301	NKSM	NetNGlyc_prediction / string_search	Acyl coenzyme A hydrolase 2.	-	+	NP_863654	N	301	S	RS=376071703;RSPOS=6341304;dbSNPBuildID=138;SSR=0;SAO=0;VP=0x050200000a05040002000100;GENEINFO=ACOT7:11332;WGT=1;VC=SNV;S3D;NSM;REF;ASP;VLD	-	-
Q14566	MCM6	DNA replication licensing factor MCM6	821	N	-	Nucleus	196	NKSR	NetNGlyc_prediction / string_search	-	-	++	NP_005906	N	196	S	RS=372070118;RSPOS=136626209;dbSNPBuildID=138;SSR=0;SAO=0;VP=0x050200000a05000002000100;GENEINFO=MCM6:4175;WGT=1;VC=SNV;S3D;NSM;REF;ASP	-	-
Q7Z5N4	SDK1	Protein sidekick-1	2213	Y	1--?	Membrane	1015	NDSR	UniProt-Manual_assertion / string_search	-	-	---	NP_689957	N	1015	I	RS=778692871;RSPOS=4116663;dbSNPBuildID=144;SSR=0;SAO=0;VP=0x050000000a05000002000100;GENEINFO=SDK1:221935;WGT=1;VC=SNV;NSM;REF;ASP	-	-
Q99467	CD180	CD180 antigen	661	Y	1--23	Membrane	451	NLTY	UniProt-PubMed:21959264 / NetNGlyc_prediction / string_search	-	-	+	NP_005573	L	452	P	RS=776283619;RSPOS=66479316;dbSNPBuildID=144;SSR=0;SAO=0;VP=0x050000000a05000002000100;GENEINFO=CD180:4064;WGT=1;VC=SNV;NSM;REF;ASP	-	-
Q6P9F7	LRRC8B	Volume-regulated anion channel subunit LRRC8B	803	N	-	Membrane	634	NLSC	NetNGlyc_prediction / string_search	-	-	+	NP_056165;NP_001127948	N	634	S	RS=747946560;RSPOS=90050110;dbSNPBuildID=144;SSR=0;SAO=0;VP=0x050000000a05000002000100;GENEINFO=LRRC8B:23507;WGT=1;VC=SNV;NSM;REF;ASP	-	-
Q86UW6	N4BP2	NEDD4-binding protein 2	1770	N	-	Cytoplasm	1682	NASL	string_search	-	-	--	NP_060647	N	1682	S	RS=150594921;RSPOS=40146322;dbSNPBuildID=134;SSR=0;SAO=0;VP=0x050200000a05040036000100;GENEINFO=N4BP2:55728;WGT=1;VC=SNV;S3D;NSM;REF;ASP;VLD;KGPhase1;KGPhase3;CAF=0.9992,0.0007987,.;COMMON=0	-	-
Q9UL63	MKLN1	Muskelin	735	N	-	Cytoplasm	188	NYTE	NetNGlyc_prediction / string_search	-	-	+++	NP_037387	T	190	I	RS=770237146;RSPOS=131084058;dbSNPBuildID=144;SSR=0;SAO=0;VP=0x050000400a05040002000100;GENEINFO=MKLN1:4289;WGT=1;VC=SNV;NSM;REF;U5;ASP;VLD	-	-
O14717	TRDMT1	tRNA (cytosine(38)-C(5))-methyltransferase	391	N	-	Nucleus	325	NLSQ	NetNGlyc_prediction / string_search	SAM-dependent MTase C5-type.	-	+	NP_004403	N	325	S	RS=752636078;RSPOS=17195607;dbSNPBuildID=144;SSR=0;SAO=0;VP=0x050000000a05000002000100;GENEINFO=TRDMT1:1787;WGT=1;VC=SNV;NSM;REF;ASP	-	-
Q14517	FAT1	Protocadherin Fat 1	4588	Y	1--21	Cytoplasm;Membrane;Nucleus	1220	NGSP	string_search	-	-	---	NP_005236	N	1220	S	RS=528719512;RSPOS=187558052;dbSNPBuildID=142;SSR=0;SAO=0;VP=0x050000000a05040026000100;GENEINFO=FAT1:2195;WGT=1;VC=SNV;NSM;REF;ASP;VLD;KGPhase3;CAF=0.9998,0.0001997;COMMON=0	-	-
Q13530	SERINC3	Serine incorporator 3	473	N	-	Membrane	34	NSTV	UniProt-Manual_assertion / NetNGlyc_prediction / string_search	-	-	+	NP_006802;NP_945179	T	36	M	RS=763903831;RSPOS=43142614;dbSNPBuildID=144;SSR=0;SAO=0;VP=0x050000400a05040002000100;GENEINFO=SERINC3:10955;WGT=1;VC=SNV;NSM;REF;U5;ASP;VLD	-	-
Q96GX1	TCTN2	Tectonic-2	697	Y	1--25	Cytoplasm;Membrane	391	NNTI	UniProt-Manual_assertion / NetNGlyc_prediction / string_search	-	-	+	NP_079085	T	393	A	RS=775206966;RSPOS=124179466;dbSNPBuildID=144;SSR=0;SAO=0;VP=0x050000080a05000002000100;GENEINFO=TCTN2:79867;WGT=1;VC=SNV;NSM;REF;INT;ASP	-	-
Q9P2D3	HEATR5B	HEAT repeat-containing protein 5B	2071	N	-	-	1121	NVSP	string_search	-	-	---	NP_061897	N	1121	S	RS=139317761;RSPOS=37256063;dbSNPBuildID=134;SSR=0;SAO=0;VP=0x050000000a05040402000100;GENEINFO=HEATR5B:54497;WGT=1;VC=SNV;NSM;REF;ASP;VLD;HD	-	-
P82987	ADAMTSL3	ADAMTS-like protein 3	1691	Y	1--26	Secreted	293	NTTV	UniProt-Manual_assertion / NetNGlyc_prediction / string_search	-	-	++	NP_001288039;NP_997400	T	295	A	RS=779960557;RSPOS=84539634;dbSNPBuildID=144;SSR=0;SAO=0;VP=0x050000000a05000002000100;GENEINFO=ADAMTSL3:57188;WGT=1;VC=SNV;NSM;REF;ASP	-	-
Q13591	SEMA5A	Semaphorin-5A	1074	Y	1--22	Membrane	591	NCSR	UniProt-Manual_assertion / NetNGlyc_prediction / string_search	-	-	+	NP_003957	N	591	H	RS=773582502;RSPOS=9122778;dbSNPBuildID=144;SSR=0;SAO=0;VP=0x050000000a05000002000100;GENEINFO=SEMA5A:9037;WGT=1;VC=SNV;NSM;REF;ASP	-	-
Q6ICC9	LDOC1L	Protein LDOC1L	239	N	-	-	52	NLTN	NetNGlyc_prediction / string_search	-	-	++	NP_115663	T	54	I	RS=150684519;RSPOS=44893276;dbSNPBuildID=134;SSR=0;SAO=0;VP=0x050000000a05000002000100;GENEINFO=LDOC1L:84247;WGT=1;VC=SNV;NSM;REF;ASP	-	-
P78334	GABRE	Gamma-aminobutyric acid receptor subunit epsilon	506	Y	1--22	Membrane	367	NQTK	NetNGlyc_prediction / string_search	-	-	+	NP_004952	Q	368	P	RS=760409209;RSPOS=151123874;dbSNPBuildID=144;SSR=0;SAO=0;VP=0x050000080a05000002000100;GENEINFO=GABRE:2564;WGT=1;VC=SNV;NSM;REF;INT;ASP	-	-
Q9BQI6	ANKRD32	Ankyrin repeat domain-containing protein 32	1058	N	-	-	748	NGTK	NetNGlyc_prediction / string_search	-	-	+++	NP_115666	T	750	N	RS=779429644;RSPOS=94024338;dbSNPBuildID=144;SSR=0;SAO=0;VP=0x050000000a05000002000100;GENEINFO=SLF1:84250|ANKRD32:84250;WGT=1;VC=SNV;NSM;REF;ASP	-	-
Q8IUG5	MYO18B	Unconventional myosin-XVIIIb	2567	N	-	Cytoplasm;Nucleus	1634	NTSV	string_search	-	-	-	NP_115997	S	1636	R	RS=765382944;RSPOS=26298662;dbSNPBuildID=144;SSR=0;SAO=0;VP=0x050000000a05000002000100;GENEINFO=MYO18B:84700;WGT=1;VC=SNV;NSM;REF;ASP	-	-
P22492	HIST1H1T	Histone H1t	207	N	-	Nucleus	80	NNSR	string_search	H15.	-	-	NP_005314	S	82	N	RS=762216190;RSPOS=26108077;dbSNPBuildID=144;SSR=0;SAO=0;VP=0x050000000a05000002000100;GENEINFO=HIST1H1T:3010;WGT=1;VC=SNV;NSM;REF;ASP	-	-
A1A4S6	ARHGAP10	Rho GTPase-activating protein 10	786	N	-	Cytoplasm;Membrane	141	NYSL	NetNGlyc_prediction / string_search	-	-	+	NP_078881	S	143	I	RS=146024674;RSPOS=148778747;dbSNPBuildID=134;SSR=0;SAO=0;VP=0x050000000a05040002000100;GENEINFO=ARHGAP10:79658;WGT=1;VC=SNV;NSM;REF;ASP;VLD	-	-
Q8WVZ1	ZDHHC19	Probable palmitoyltransferase ZDHHC19	309	N	-	Membrane	80	NFSD	NetNGlyc_prediction / string_search	-	-	++	NP_001034706	N	80	I	RS=776469574;RSPOS=195937516;dbSNPBuildID=144;SSR=0;SAO=0;VP=0x050000000a05000002000100;GENEINFO=ZDHHC19:131540;WGT=1;VC=SNV;NSM;REF;ASP	-	-
Q8IZA0	KIAA0319L	Dyslexia-associated protein KIAA0319-like protein	1049	N	-	Membrane	487	NSTT	UniProt-Manual_assertion / NetNGlyc_prediction / string_search	-	-	++	NP_079150	N	487	S	RS=377110749;RSPOS=35921810;dbSNPBuildID=138;SSR=0;SAO=0;VP=0x050200020a05000002000100;GENEINFO=KIAA0319L:79932;WGT=1;VC=SNV;S3D;NSM;REF;R5;ASP	-	-
Q8NDV7	TNRC6A	Trinucleotide repeat-containing gene 6A protein	1962	N	-	Cytoplasm	1601	NGSS	NetNGlyc_prediction / string_search	-	-	+	NP_055309	N	1601	D	RS=140131490;RSPOS=24826596;dbSNPBuildID=134;SSR=0;SAO=0;VP=0x050000000a05040036000100;GENEINFO=TNRC6A:27327;WGT=1;VC=SNV;NSM;REF;ASP;VLD;KGPhase1;KGPhase3;CAF=0.9998,0.0001997;COMMON=0	-	-
P20594	NPR2	Atrial natriuretic peptide receptor 2	1047	Y	1--22	Membrane	277	NRTR	UniProt-Manual_assertion / NetNGlyc_prediction / string_search	-	-	++	NP_003986	T	279	A	RS=750846692;RSPOS=35794062;dbSNPBuildID=144;SSR=0;SAO=0;VP=0x050000080a05000002000100;GENEINFO=NPR2:4882;WGT=1;VC=SNV;NSM;REF;INT;ASP	-	-
A6NGE4	DCAF8L1	DDB1- and CUL4-associated factor 8-like protein 1	600	N	-	-	272	NASY	string_search	-	-	-	NP_001017930	N	272	K	RS=770204101;RSPOS=27998636;dbSNPBuildID=144;SSR=0;SAO=0;VP=0x050000000a05000002000100;GENEINFO=DCAF8L1:139425;WGT=1;VC=SNV;NSM;REF;ASP	-	-
Q96MF4	CCDC140	Coiled-coil domain-containing protein 140	163	N	-	-	103	NSTR	NetNGlyc_prediction / string_search	-	-	+	NP_694583	N	103	S	RS=745372549;RSPOS=223168929;dbSNPBuildID=144;SSR=0;SAO=0;VP=0x050000000a05000002000100;GENEINFO=CCDC140:151278;WGT=1;VC=SNV;NSM;REF;ASP	-	-
Q9H201	EPN3	Epsin-3	632	N	-	Cytoplasm;Nucleus	65	NDSG	NetNGlyc_prediction / string_search	-	-	+	NP_060427	N	65	S	RS=772223287;RSPOS=48614111;dbSNPBuildID=144;SSR=0;SAO=0;VP=0x050000080a05040002000100;GENEINFO=EPN3:55040;WGT=1;VC=SNV;NSM;REF;INT;ASP;VLD	-	-
P43251	BTD	Biotinidase	543	Y	1--41	Secreted	349	NATG	UniProt-PubMed:16335952;PubMed:19159218 / NetNGlyc_prediction / string_search	CN hydrolase.	-	++	NP_000051	N	349	T	RS=200327983;RSPOS=15686409;dbSNPBuildID=136;SSR=0;SAO=1;VP=0x050060000a05040002110100;GENEINFO=BTD:686;WGT=1;VC=SNV;PM;NSM;REF;ASP;VLD;LSD;OM	-	-
Q15303	ERBB4	Receptor tyrosine-protein kinase erbB-4	1308	Y	1--25	Membrane;Nucleus	548	NGSI	UniProt-Manual_assertion / NetNGlyc_prediction / string_search	-	-	+	NP_001036064;NP_005226	S	550	F	RS=771898021;RSPOS=212537956;dbSNPBuildID=144;SSR=0;SAO=0;VP=0x050000000a05000002000100;GENEINFO=ERBB4:2066;WGT=1;VC=SNV;NSM;REF;ASP	-	-
Q8NFP4	MDGA1	MAM domain-containing glycosylphosphatidylinositol anchor protein 1	955	Y	1--18	Membrane	235	NTTA	UniProt-Manual_assertion / NetNGlyc_prediction / string_search	-	-	++	NP_705691	T	237	M	RS=756958252;RSPOS=37622578;dbSNPBuildID=144;SSR=0;SAO=0;VP=0x050000000a05040002000100;GENEINFO=MDGA1:266727;WGT=1;VC=SNV;NSM;REF;ASP;VLD	-	-
Q6V0I7	FAT4	Protocadherin Fat 4	4981	Y	1--38	Membrane	4267	NYTT	NetNGlyc_prediction / UniProt-Manual_assertion / string_search	-	-	+	NP_078858	N	4267	S	RS=763019614;RSPOS=126402877;dbSNPBuildID=144;SSR=0;SAO=0;VP=0x050000000a05000002000100;GENEINFO=FAT4:79633;WGT=1;VC=SNV;NSM;REF;ASP	-	-
P55285	CDH6	Cadherin-6	790	Y	1--18	Membrane	437	NGSI	UniProt-Manual_assertion / NetNGlyc_prediction / string_search	-	-	+	NP_004923	N	437	T	RS=776053051;RSPOS=31313481;dbSNPBuildID=144;SSR=0;SAO=0;VP=0x050000000a05040002000100;GENEINFO=CDH6:1004;WGT=1;VC=SNV;NSM;REF;ASP;VLD	-	-
Q9Y4K4	MAP4K5	Mitogen-activated protein kinase kinase kinase kinase 5	846	N	-	Cytoplasm	561	NNTL	string_search	CNH.	-	--	NP_006566;NP_942089	T	563	I	RS=142204259;RSPOS=50906748;dbSNPBuildID=134;SSR=0;SAO=0;VP=0x050000000a05040436000100;GENEINFO=MAP4K5:11183;WGT=1;VC=SNV;NSM;REF;ASP;VLD;HD;KGPhase1;KGPhase3;CAF=0.9994,0.000599;COMMON=1	-	-
Q5VT97	SYDE2	Rho GTPase-activating protein SYDE2	1194	N	-	-	1125	NYSK	NetNGlyc_prediction / string_search	-	-	+	NP_115560	N	1125	S	RS=767709245;RSPOS=85624644;dbSNPBuildID=144;SSR=0;SAO=0;VP=0x050000000a05000002000100;GENEINFO=SYDE2:84144;WGT=1;VC=SNV;NSM;REF;ASP	-	-
O60303	KIAA0556	Uncharacterized protein KIAA0556	1618	N	-	-	504	NDTK	NetNGlyc_prediction / string_search	-	-	+	NP_056017	T	506	R	RS=780866697;RSPOS=27720153;dbSNPBuildID=144;SSR=0;SAO=0;VP=0x050000000a05000002000100;GENEINFO=KIAA0556:23247|LOC100128079:100128079;WGT=1;VC=SNV;NSM;REF;ASP	-	-
Q8IYF1	TCEB3B	RNA polymerase II transcription factor SIII subunit A2	753	N	-	Nucleus	115	NATA	NetNGlyc_prediction / string_search	-	-	+	NP_057511	T	117	M	RS=780181773;RSPOS=44561286;dbSNPBuildID=144;SSR=0;SAO=0;VP=0x050000080a05040002000100;GENEINFO=KATNAL2:83473|TCEB3B:51224;WGT=1;VC=SNV;NSM;REF;INT;ASP;VLD	-	-
Q9UQV4	LAMP3	Lysosome-associated membrane glycoprotein 3	416	Y	1--27	Membrane	266	NATQ	UniProt-Manual_assertion / NetNGlyc_prediction / string_search	-	-	+	NP_055213;NP_055213	N	266	K	RS=116672488;RSPOS=182870253;dbSNPBuildID=132;SSR=0;SAO=0;VP=0x050000000b0504003e000104;GENEINFO=LAMP3:27074;WGT=1;VC=SNV;NSM;REF;SYN;ASP;VLD;KGPhase1;KGPhase3;NOV;CAF=0.9998,0.0001997,.,.;COMMON=0	-	-
O75365	PTP4A3	Protein tyrosine phosphatase type IVA 3	173	N	-	Membrane	27	NATL	NetNGlyc_prediction / string_search	-	-	+	NP_009010;NP_116000	N	27	T	RS=571742056;RSPOS=142432420;dbSNPBuildID=142;SSR=0;SAO=0;VP=0x050000080a05040026000100;GENEINFO=PTP4A3:11156;WGT=1;VC=SNV;NSM;REF;INT;ASP;VLD;KGPhase3;CAF=0.9998,0.0001997;COMMON=0	-	-
P04275	VWF	von Willebrand factor	2813	Y	1--22	Secreted	2290	NCTT	UniProt-Manual_assertion / string_search	-	-	-	NP_000543	T	2292	K	RS=755358165;RSPOS=6094755;dbSNPBuildID=144;SSR=0;SAO=0;VP=0x050000000a05000002000100;GENEINFO=VWF:7450;WGT=1;VC=SNV;NSM;REF;ASP	-	-
Q06330	RBPJ	Recombining binding protein suppressor of hairless	500	N	-	Cytoplasm;Nucleus	487	NSTS	NetNGlyc_prediction / string_search	-	-	+	NP_005340	T	489	A	RS=777354663;RSPOS=26432591;dbSNPBuildID=144;SSR=0;SAO=0;VP=0x050000000a05040002000100;GENEINFO=RBPJ:3516;WGT=1;VC=SNV;NSM;REF;ASP;VLD	-	-
Q9UNX4	WDR3	WD repeat-containing protein 3	943	N	-	Nucleus	100	NVTF	NetNGlyc_prediction / string_search	-	-	++	NP_006775	N	100	Y	RS=747943343;RSPOS=118477222;dbSNPBuildID=144;SSR=0;SAO=0;VP=0x050000000a05000002000100;GENEINFO=WDR3:10885;WGT=1;VC=SNV;NSM;REF;ASP	-	-
Q9BXW9	FANCD2	Fanconi anemia group D2 protein	1451	N	-	Nucleus	523	NISP	string_search	-	-	---	NP_001018125;NP_149075	N	523	D	RS=764943441;RSPOS=10094092;dbSNPBuildID=144;SSR=0;SAO=0;VP=0x050000400a05000002000100;GENEINFO=FANCD2:2177;WGT=1;VC=SNV;NSM;REF;U5;ASP	-	-
Q8WY21	SORCS1	VPS10 domain-containing receptor SorCS1	1168	Y	1--33	Membrane	184	NSSV	UniProt-Manual_assertion / NetNGlyc_prediction / string_search	-	-	++	NP_001013049;NP_001193498;NP_001193499;NP_001193500;NP_001193501;NP_443150	N	184	S	RS=769838476;RSPOS=108923734;dbSNPBuildID=144;SSR=0;SAO=0;VP=0x050000000a05000002000100;GENEINFO=SORCS1:114815;WGT=1;VC=SNV;NSM;REF;ASP	-	-
Q1ZYL8	IZUMO4	Izumo sperm-egg fusion protein 4	232	Y	1--15	Secreted	24	NFSK	UniProt-Manual_assertion / NetNGlyc_prediction / string_search	-	-	++	NP_001026905;NP_001034935	N	24	K	RS=111870641;RSPOS=2097016;dbSNPBuildID=132;SSR=0;SAO=0;VP=0x050100020a05000102000100;GENEINFO=IZUMO4:113177|MOB3A:126308;WGT=1;VC=SNV;SLO;NSM;REF;R5;ASP;GNO	-	-
O00425	IGF2BP3	Insulin-like growth factor 2 mRNA-binding protein 3	579	N	-	Cytoplasm;Nucleus	8	NLSE	NetNGlyc_prediction / string_search	-	-	++	NP_006538	S	10	N	RS=768186705;RSPOS=23509701;dbSNPBuildID=144;SSR=0;SAO=0;VP=0x050000000a05040002000100;GENEINFO=IGF2BP3:10643;WGT=1;VC=SNV;NSM;REF;ASP;VLD	-	-
Q8N441	FGFRL1	Fibroblast growth factor receptor-like 1	504	Y	1--24	Membrane	111	NYTL	UniProt-Manual_assertion / NetNGlyc_prediction / string_search	-	-	+++	NP_068742;NP_001004356;NP_001004358	T	113	I	RS=377060032;RSPOS=1016249;dbSNPBuildID=138;SSR=0;SAO=0;VP=0x050200000a05000002000100;GENEINFO=FGFRL1:53834;WGT=1;VC=SNV;S3D;NSM;REF;ASP	-	-
O75354	ENTPD6	Ectonucleoside triphosphate diphosphohydrolase 6	484	N	-	Membrane;Secreted	284	NRTY	UniProt-PubMed:14529283 / NetNGlyc_prediction / string_search	-	-	+	NP_001238	N	284	S	RS=149104894;RSPOS=25198190;dbSNPBuildID=134;SSR=0;SAO=0;VP=0x050200000a05040436000100;GENEINFO=ENTPD6:955;WGT=1;VC=SNV;S3D;NSM;REF;ASP;VLD;HD;KGPhase1;KGPhase3;CAF=0.9996,0.0003994;COMMON=0	-	-
O60500	NPHS1	Nephrin	1241	Y	1--22	Membrane	40	NLTV	UniProt-Manual_assertion / NetNGlyc_prediction / string_search	-	-	+++	NP_004637	T	42	M	RS=754516370;RSPOS=36342508;dbSNPBuildID=144;SSR=0;SAO=0;VP=0x0500000a0a05000002000100;GENEINFO=NPHS1:4868|KIRREL2:84063;WGT=1;VC=SNV;NSM;REF;INT;R5;ASP	-	-
Q14D04	VEPH1	Ventricular zone-expressed PH domain-containing protein homolog 1	833	N	-	Membrane	554	NLSK	NetNGlyc_prediction / string_search	-	-	++	NP_001161383;NP_001161384;NP_078897	N	554	K	RS=751696707;RSPOS=157081226;dbSNPBuildID=144;SSR=0;SAO=0;VP=0x050000000a05000002000100;GENEINFO=VEPH1:79674;WGT=1;VC=SNV;NSM;REF;ASP	-	-
Q4LDE5	SVEP1	Sushi, von Willebrand factor type A, EGF and pentraxin domain-containing protein 1	3571	Y	1--17	Cytoplasm;Membrane;Secreted	1102	NISA	UniProt-Manual_assertion / NetNGlyc_prediction / string_search	-	-	++	NP_699197	S	1104	A	RS=376352275;RSPOS=113228157;dbSNPBuildID=138;SSR=0;SAO=0;VP=0x050000000a05000002000100;GENEINFO=SVEP1:79987;WGT=1;VC=SNV;NSM;REF;ASP	-	-
Q9Y6C2	EMILIN1	EMILIN-1	1016	Y	1--21	Secreted	415	NSTL	UniProt-PubMed:19159218 / NetNGlyc_prediction / string_search	-	-	+	NP_008977	N	415	K	RS=766839239;RSPOS=27305684;dbSNPBuildID=144;SSR=0;SAO=0;VP=0x050000000a05000002000100;GENEINFO=EMILIN1:11117;WGT=1;VC=SNV;NSM;REF;ASP	-	-
Q86UK0	ABCA12	ATP-binding cassette sub-family A member 12	2595	N	-	Membrane	648	NFTY	UniProt-Manual_assertion / NetNGlyc_prediction / string_search	-	-	+	NP_775099	N	648	S	RS=757938932;RSPOS=215880227;dbSNPBuildID=144;SSR=0;SAO=0;VP=0x050000000a05000002000100;GENEINFO=ABCA12:26154;WGT=1;VC=SNV;NSM;REF;ASP	-	-
Q96EL3	MRPL53	39S ribosomal protein L53, mitochondrial	112	N	-	-	48	NCSV	NetNGlyc_prediction / string_search	-	-	++	NP_444278	S	50	P	RS=763855401;RSPOS=74699542;dbSNPBuildID=144;SSR=0;SAO=0;VP=0x050000040a05040002000100;GENEINFO=CCDC142:84865|MRPL53:116540;WGT=1;VC=SNV;NSM;REF;R3;ASP;VLD	-	-
Q92542	NCSTN	Nicastrin	709	Y	1--33	Membrane	55	NATH	UniProt-Manual_assertion / NetNGlyc_prediction / string_search	-	-	++	NP_001277115;NP_056146	T	57	I	RS=761996747;RSPOS=160314596;dbSNPBuildID=144;SSR=0;SAO=0;VP=0x050000020a05040002000100;GENEINFO=NCSTN:23385|COPA:1314;WGT=1;VC=SNV;NSM;REF;R5;ASP;VLD	-	-
O00592	PODXL	Podocalyxin	558	Y	1--22	Membrane	144	NTTS	UniProt-Manual_assertion / NetNGlyc_prediction / string_search	-	-	+	NP_001018121;NP_005388	T	146	A	RS=772288634;RSPOS=131195857;dbSNPBuildID=144;SSR=0;SAO=0;VP=0x050000000a05000002000100;GENEINFO=PODXL:5420;WGT=1;VC=SNV;NSM;REF;ASP	-	-
Q9NYQ8	FAT2	Protocadherin Fat 2	4349	Y	1--18	Membrane;Nucleus	568	NCTG	NetNGlyc_prediction / UniProt-Manual_assertion / string_search	-	-	++	NP_001438	N	568	D	RS=545666255;RSPOS=150946791;dbSNPBuildID=142;SSR=0;SAO=0;VP=0x050000000a05040026000100;GENEINFO=FAT2:2196;WGT=1;VC=SNV;NSM;REF;ASP;VLD;KGPhase3;CAF=0.9998,0.0001997;COMMON=0	-	-
P08246	ELANE	Neutrophil elastase	267	Y	1--27	-	88	NLSR	UniProt-PubMed:19159218 / NetNGlyc_prediction / string_search	Peptidase S1.	-	+++	NP_001963	N	88	K	RS=766647358;RSPOS=853301;dbSNPBuildID=144;SSR=0;SAO=0;VP=0x050000000a05000002000100;GENEINFO=ELANE:1991;WGT=1;VC=SNV;NSM;REF;ASP	-	-
Q96JI7	SPG11	Spatacsin	2443	N	-	Cytoplasm;Membrane;Nucleus	1657	NHTI	string_search	-	-	-	NP_001153699;NP_079413	N	1657	S	RS=376207036;RSPOS=44877985;dbSNPBuildID=138;SSR=0;SAO=0;VP=0x050000000a05000002000100;GENEINFO=SPG11:80208;WGT=1;VC=SNV;NSM;REF;ASP	-	-
O75192	PEX11A	Peroxisomal membrane protein 11A	247	N	-	Membrane	9	NQTQ	NetNGlyc_prediction / string_search	-	-	++	NP_001258501;NP_003838	T	11	I	RS=759527990;RSPOS=90233832;dbSNPBuildID=144;SSR=0;SAO=0;VP=0x050000420a05000002000100;GENEINFO=WDR93:56964|PEX11A:8800;WGT=1;VC=SNV;NSM;REF;U5;R5;ASP	-	-
P23515	OMG	Oligodendrocyte-myelin glycoprotein	440	Y	1--24	Membrane	364	NTSL	UniProt-Manual_assertion / string_search	-	-	-	NP_002535	S	366	R	RS=765222455;RSPOS=29622254;dbSNPBuildID=144;SSR=0;SAO=0;VP=0x050000080a05000002000100;GENEINFO=NF1:4763|OMG:4974;WGT=1;VC=SNV;NSM;REF;INT;ASP	-	-
Q92750	TAF4B	Transcription initiation factor TFIID subunit 4B	862	N	-	Cytoplasm;Nucleus	250	NLSP	string_search	-	-	---	NP_001280654;NP_005631	N	250	D	RS=199689253;RSPOS=23854777;dbSNPBuildID=137;SSR=0;SAO=0;VP=0x050200000a05040402000100;GENEINFO=TAF4B:6875;WGT=1;VC=SNV;S3D;NSM;REF;ASP;VLD;HD	-	-
Q8IUA7	ABCA9	ATP-binding cassette sub-family A member 9	1624	N	-	Membrane	244	NVTQ	NetNGlyc_prediction / string_search	-	-	+	NP_525022	N	244	D	RS=200175568;RSPOS=67039700;dbSNPBuildID=137;SSR=0;SAO=0;VP=0x050000000a05040036000100;GENEINFO=ABCA9:10350;WGT=1;VC=SNV;NSM;REF;ASP;VLD;KGPhase1;KGPhase3;CAF=0.9998,0.0001997;COMMON=0	-	-
Q6ZQQ2	SPATA31D1	Spermatogenesis-associated protein 31D1	1576	N	-	Membrane	1180	NETE	NetNGlyc_prediction / string_search	-	-	+	NP_001001670	N	1180	I	RS=745695905;RSPOS=84608924;dbSNPBuildID=144;SSR=0;SAO=0;VP=0x050000000a05000002000100;GENEINFO=SPATA31D1:389763;WGT=1;VC=SNV;NSM;REF;ASP	-	-
Q6P9B6	TLDC1	TLD domain-containing protein 1	456	N	-	-	423	NKSI	string_search	-	-	-	NP_065998	N	423	T	RS=148808362;RSPOS=84513622;dbSNPBuildID=134;SSR=0;SAO=0;VP=0x050000000a05000036000100;GENEINFO=TLDC1:57707;WGT=1;VC=SNV;NSM;REF;ASP;KGPhase1;KGPhase3;CAF=0.9996,0.0003994;COMMON=0	-	-
Q9H329	EPB41L4B	Band 4.1-like protein 4B	900	N	-	Cytoplasm	537	NSSS	string_search	-	-	-	NP_061987	N	537	Y	RS=376159236;RSPOS=111979226;dbSNPBuildID=138;SSR=0;SAO=0;VP=0x050000000a05040026000104;GENEINFO=EPB41L4B:54566;WGT=1;VC=SNV;NSM;REF;ASP;VLD;KGPhase3;NOV;CAF=0.9998,.,0.0001997,.;COMMON=0	-	-
Q9ULX7	CA14	Carbonic anhydrase 14	337	Y	1--15	Membrane	213	NGSL	UniProt-PubMed:24374484 / NetNGlyc_prediction / string_search	-	-	+++	NP_036245	S	215	L	RS=199642489;RSPOS=150235522;dbSNPBuildID=137;SSR=0;SAO=0;VP=0x050200000a05000002000100;GENEINFO=CA14:23632;WGT=1;VC=SNV;S3D;NSM;REF;ASP	-	-
Q9Y6C5	PTCH2	Protein patched homolog 2	1203	N	-	Membrane	370	NASQ	UniProt-Manual_assertion / NetNGlyc_prediction / string_search	-	-	+	NP_001159764;NP_003729	A	371	P	RS=201191113;RSPOS=45295178;dbSNPBuildID=137;SSR=0;SAO=0;VP=0x050000080a05040036000100;GENEINFO=PTCH2:8643;WGT=1;VC=SNV;NSM;REF;INT;ASP;VLD;KGPhase1;KGPhase3;CAF=0.9998,.,0.0001997;COMMON=0	-	-
O95747	OXSR1	Serine/threonine-protein kinase OSR1	527	N	-	Cytoplasm	496	NRSV	NetNGlyc_prediction / string_search	-	-	+	NP_005100	R	497	P	RS=765195729;RSPOS=38293864;dbSNPBuildID=144;SSR=0;SAO=0;VP=0x050000000a05040002000100;GENEINFO=OXSR1:9943;WGT=1;VC=SNV;NSM;REF;ASP;VLD	-	-
Q08554	DSC1	Desmocollin-1	894	Y	1--29	Membrane	165	NYTI	UniProt-Manual_assertion / NetNGlyc_prediction / string_search	-	-	+++	NP_004939;NP_077739	T	167	I	RS=745851189;RSPOS=28734864;dbSNPBuildID=144;SSR=0;SAO=0;VP=0x050000080a05000002000100;GENEINFO=DSCAS:101927698|DSC1:1823;WGT=1;VC=SNV;NSM;REF;INT;ASP	-	-
O75691	UTP20	Small subunit processome component 20 homolog	2785	N	-	Nucleus	1508	NVTE	NetNGlyc_prediction / string_search	-	-	++	NP_055318	N	1508	T	RS=746376511;RSPOS=101738446;dbSNPBuildID=144;SSR=0;SAO=0;VP=0x050000000a05000002000100;GENEINFO=UTP20:27340;WGT=1;VC=SNV;NSM;REF;ASP	-	-
Q9H930	SP140L	Nuclear body protein SP140-like protein	580	N	-	-	392	NNSS	NetNGlyc_prediction / string_search	-	-	+	NP_612411	N	392	T	RS=749902723;RSPOS=231261491;dbSNPBuildID=144;SSR=0;SAO=0;VP=0x050000000a05040002000100;GENEINFO=SP140L:93349;WGT=1;VC=SNV;NSM;REF;ASP;VLD	-	-
Q9HBW1	LRRC4	Leucine-rich repeat-containing protein 4	653	Y	1--38	Membrane	434	NASA	UniProt-Manual_assertion / NetNGlyc_prediction / string_search	Ig-like.	STRAND	+	NP_071426	S	436	L	RS=774982699;RSPOS=127669387;dbSNPBuildID=144;SSR=0;SAO=0;VP=0x050000080a05000002000100;GENEINFO=SND1:27044|LRRC4:64101;WGT=1;VC=SNV;NSM;REF;INT;ASP	-	-
Q8N1E6	FBXL14	F-box/LRR-repeat protein 14	418	N	-	Cytoplasm	155	NITN	NetNGlyc_prediction / string_search	-	-	+++	NP_689654	N	155	S	RS=747264370;RSPOS=1702769;dbSNPBuildID=144;SSR=0;SAO=0;VP=0x050000080a05040002000100;GENEINFO=WNT5B:81029|FBXL14:144699;WGT=1;VC=SNV;NSM;REF;INT;ASP;VLD	-	-
Q8IZL2	MAML2	Mastermind-like protein 2	1156	N	-	Nucleus	315	NISV	NetNGlyc_prediction / string_search	-	-	++	NP_115803	N	315	D	RS=750000932;RSPOS=95826252;dbSNPBuildID=144;SSR=0;SAO=0;VP=0x050000000a05040002000100;GENEINFO=MAML2:84441;WGT=1;VC=SNV;NSM;REF;ASP;VLD	-	-
A8K8P3	SFI1	Protein SFI1 homolog	1242	N	-	Cytoplasm	395	NVTH	NetNGlyc_prediction / string_search	-	-	++	NP_001007468	T	397	I	RS=766192387;RSPOS=31976292;dbSNPBuildID=144;SSR=0;SAO=0;VP=0x050000080a05000002000100;GENEINFO=SFI1:9814;WGT=1;VC=SNV;NSM;REF;INT;ASP	-	-
Q9P2F8	SIPA1L2	Signal-induced proliferation-associated 1-like protein 2	1722	N	-	-	1063	NTTW	NetNGlyc_prediction / string_search	-	-	+	NP_065859	T	1065	M	RS=187055622;RSPOS=232581434;dbSNPBuildID=135;SSR=0;SAO=0;VP=0x050000000a05040036000100;GENEINFO=SIPA1L2:57568;WGT=1;VC=SNV;NSM;REF;ASP;VLD;KGPhase1;KGPhase3;CAF=0.9998,0.0001997;COMMON=0	-	-
Q9NR09	BIRC6	Baculoviral IAP repeat-containing protein 6	4857	N	-	Cytoplasm;Membrane	2967	NGSS	NetNGlyc_prediction / string_search	-	-	+	NP_057336	N	2967	S	RS=576408414;RSPOS=32725045;dbSNPBuildID=142;SSR=0;SAO=0;VP=0x050000000a05040026000100;GENEINFO=BIRC6:57448;WGT=1;VC=SNV;NSM;REF;ASP;VLD;KGPhase3;CAF=0.9998,0.0001997;COMMON=0	-	-
Q9H2T7	RANBP17	Ran-binding protein 17	1088	N	-	Cytoplasm;Nucleus	641	NHTS	NetNGlyc_prediction / string_search	-	-	+	NP_075048	N	641	K	RS=769225815;RSPOS=170610228;dbSNPBuildID=144;SSR=0;SAO=0;VP=0x050000000a05000002000100;GENEINFO=RANBP17:64901;WGT=1;VC=SNV;NSM;REF;ASP	-	-
A2VEC9	SSPO	SCO-spondin	5147	Y	1--17	Secreted	1993	NLTA	NetNGlyc_prediction / UniProt-Manual_assertion / string_search	-	-	+	NP_940857	N	1993	S	RS=749315234;RSPOS=149490502;dbSNPBuildID=144;SSR=0;SAO=0;VP=0x050000000a05000002000100;GENEINFO=SSPO:23145;WGT=1;VC=SNV;NSM;REF;ASP	-	-
Q5JTZ9	AARS2	Alanine--tRNA ligase, mitochondrial	985	N	-	-	517	NYSL	NetNGlyc_prediction / string_search	-	-	+	NP_065796	N	517	S	RS=775664448;RSPOS=44272820;dbSNPBuildID=144;SSR=0;SAO=0;VP=0x050000000a05000002000100;GENEINFO=AARS2:57505;WGT=1;VC=SNV;NSM;REF;ASP	-	-
Q8NF99	ZNF397	Zinc finger protein 397	534	N	-	Cytoplasm;Nucleus	29	NFSW	NetNGlyc_prediction / string_search	-	-	+	NP_001128650;NP_115723	S	31	F	RS=376251130;RSPOS=32822526;dbSNPBuildID=138;SSR=0;SAO=0;VP=0x050000000a05040002000100;GENEINFO=ZNF397:84307;WGT=1;VC=SNV;NSM;REF;ASP;VLD	-	-
O15438	ABCC3	Canalicular multispecific organic anion transporter 2	1527	N	-	Membrane	591	NLTQ	NetNGlyc_prediction / string_search	-	-	++	NP_003777	N	591	S	RS=758726938;RSPOS=48745360;dbSNPBuildID=144;SSR=0;SAO=0;VP=0x050000040a05000002000100;GENEINFO=ABCC3:8714;WGT=1;VC=SNV;NSM;REF;R3;ASP	-	-
Q70J99	UNC13D	Protein unc-13 homolog D	1090	N	-	Cytoplasm;Membrane	943	NGSS	NetNGlyc_prediction / string_search	C2 2.	-	++	NP_954712	N	943	S	RS=147748627;RSPOS=73826445;dbSNPBuildID=134;SSR=0;SAO=0;VP=0x050200000a05040436000100;GENEINFO=UNC13D:201294;WGT=1;VC=SNV;S3D;NSM;REF;ASP;VLD;HD;KGPhase1;KGPhase3;CAF=0.9992,0.0007987;COMMON=1	-	-
Q9BQD7	FAM173A	Protein FAM173A	235	N	-	Membrane	144	NVSV	UniProt-Manual_assertion / NetNGlyc_prediction / string_search	-	-	++	NP_076422	S	146	F	RS=772069424;RSPOS=772112;dbSNPBuildID=144;SSR=0;SAO=0;VP=0x0500000c0a05000002000100;GENEINFO=FAM173A:65990|CCDC78:124093;WGT=1;VC=SNV;NSM;REF;INT;R3;ASP	-	-
Q7Z333	SETX	Probable helicase senataxin	2677	N	-	Cytoplasm;Nucleus	1100	NNSV	NetNGlyc_prediction / string_search	-	-	+	NP_055861	N	1100	S	RS=545072717;RSPOS=135203686;dbSNPBuildID=142;SSR=0;SAO=0;VP=0x050000000a05040026000100;GENEINFO=SETX:23064;WGT=1;VC=SNV;NSM;REF;ASP;VLD;KGPhase3;CAF=0.9996,0.0003994,.;COMMON=1	-	-
Q9NSA0	SLC22A11	Solute carrier family 22 member 11	550	N	-	Membrane	310	NLTI	NetNGlyc_prediction / string_search	-	-	+	NP_001294914;NP_060954	N	310	D	RS=747591031;RSPOS=64331886;dbSNPBuildID=144;SSR=0;SAO=0;VP=0x050000000a05040002000100;GENEINFO=SLC22A11:55867;WGT=1;VC=SNV;NSM;REF;ASP;VLD	-	-
Q9UF02	CACNG5	Voltage-dependent calcium channel gamma-5 subunit	275	N	-	Membrane	162	NRTK	NetNGlyc_prediction / string_search	-	-	++	NP_665810	T	164	I	RS=777646433;RSPOS=64880699;dbSNPBuildID=144;SSR=0;SAO=0;VP=0x050000000a05000002000100;GENEINFO=CACNG5:27091;WGT=1;VC=SNV;NSM;REF;ASP	-	-
Q9BX95	SGPP1	Sphingosine-1-phosphate phosphatase 1	441	N	-	Membrane	285	NQTH	string_search	-	-	-	NP_110418	N	285	K	RS=751978596;RSPOS=64153294;dbSNPBuildID=144;SSR=0;SAO=0;VP=0x050000000b05040002000100;GENEINFO=SGPP1:81537;WGT=1;VC=SNV;NSM;REF;SYN;ASP;VLD	-	-
Q9UGC7	MTRF1L	Peptide chain release factor 1-like, mitochondrial	380	N	-	-	340	NKTL	NetNGlyc_prediction / string_search	-	-	++	NP_061914	T	342	M	RS=751869718;RSPOS=153311148;dbSNPBuildID=144;SSR=0;SAO=0;VP=0x050000800a05040002000100;GENEINFO=MTRF1L:54516;WGT=1;VC=SNV;NSM;REF;U3;ASP;VLD	-	-
Q96L73	NSD1	Histone-lysine N-methyltransferase, H3 lysine-36 and H4 lysine-20 specific	2696	N	-	Nucleus	756	NLSS	NetNGlyc_prediction / string_search	-	-	+	NP_071900	N	756	D	RS=142657029;RSPOS=176637666;dbSNPBuildID=134;SSR=0;SAO=0;VP=0x050000000a05000002000100;GENEINFO=NSD1:64324;WGT=1;VC=SNV;NSM;REF;ASP	-	-
Q9NYW1	TAS2R9	Taste receptor type 2 member 9	312	N	-	Membrane	113	NISH	NetNGlyc_prediction / string_search	-	-	+	NP_076406	S	115	L	RS=780998989;RSPOS=10962331;dbSNPBuildID=144;SSR=0;SAO=0;VP=0x050000000a05000002000100;GENEINFO=TAS2R9:50835;WGT=1;VC=SNV;NSM;REF;ASP	-	-
Q15155	NOMO1	Nodal modulator 1	1222	Y	1--31	Membrane	251	NVSP	string_search	-	-	---	NP_055102	N	251	S	RS=748148673;RSPOS=14947340;dbSNPBuildID=144;SSR=0;SAO=0;VP=0x050000000a05000002000100;GENEINFO=NOMO1:23420;WGT=1;VC=SNV;NSM;REF;ASP	-	-
Q9HC84	MUC5B	Mucin-5B	5762	Y	1--25	Secreted	1774	NTTT	UniProt-Manual_assertion / string_search	-	-	-	NP_002449	T	1776	I	RS=776806782;RSPOS=1263437;dbSNPBuildID=144;SSR=0;SAO=0;VP=0x050000000a05000002000100;GENEINFO=MUC5B:727897;WGT=1;VC=SNV;NSM;REF;ASP	-	-
Q9NYV4	CDK12	Cyclin-dependent kinase 12	1490	N	-	Nucleus	464	NVTH	NetNGlyc_prediction / string_search	-	-	++	NP_055898;NP_057591	T	466	I	RS=775179120;RSPOS=37627482;dbSNPBuildID=144;SSR=0;SAO=0;VP=0x050000000a05000002000100;GENEINFO=CDK12:51755;WGT=1;VC=SNV;NSM;REF;ASP	-	-
O60551	NMT2	Glycylpeptide N-tetradecanoyltransferase 2	498	N	-	Cytoplasm;Membrane	460	NKTF	NetNGlyc_prediction / string_search	-	-	+	NP_004799	T	462	I	RS=755315074;RSPOS=15151792;dbSNPBuildID=144;SSR=0;SAO=0;VP=0x050000000a05000002000100;GENEINFO=NMT2:9397;WGT=1;VC=SNV;NSM;REF;ASP	-	-
Q9UHJ3	SFMBT1	Scm-like with four MBT domains protein 1	866	N	-	Nucleus	489	NSTE	NetNGlyc_prediction / string_search	-	-	++	NP_057413	T	491	R	RS=756793367;RSPOS=52950174;dbSNPBuildID=144;SSR=0;SAO=0;VP=0x050000000a05000002000100;GENEINFO=SFMBT1:51460;WGT=1;VC=SNV;NSM;REF;ASP	-	-
Q969X6	CIRH1A	Cirhin	686	N	-	Nucleus	26	NQSN	NetNGlyc_prediction / string_search	-	-	+	NP_116219	S	28	L	RS=753272736;RSPOS=69167445;dbSNPBuildID=144;SSR=0;SAO=0;VP=0x050000420a05040002000100;GENEINFO=CIRH1A:84916|CHTF8:54921|UTP4:84916;WGT=1;VC=SNV;NSM;REF;U5;R5;ASP;VLD	-	-
Q6IQ26	DENND5A	DENN domain-containing protein 5A	1287	N	-	-	737	NLSP	string_search	-	-	---	NP_001230183;NP_056028	N	737	S	RS=759842967;RSPOS=9187456;dbSNPBuildID=144;SSR=0;SAO=0;VP=0x050000000a05000002000100;GENEINFO=DENND5A:23258;WGT=1;VC=SNV;NSM;REF;ASP	-	-
Q8NEM0	MCPH1	Microcephalin	835	N	-	Cytoplasm	294	NLSK	NetNGlyc_prediction / string_search	-	-	+++	NP_001166045;NP_078872	N	294	K	RS=759252365;RSPOS=6302125;dbSNPBuildID=144;SSR=0;SAO=0;VP=0x050000080a05000002000100;GENEINFO=MCPH1:79648;WGT=1;VC=SNV;NSM;REF;INT;ASP	-	-
Q6UXM1	LRIG3	Leucine-rich repeats and immunoglobulin-like domains protein 3	1119	Y	1--24	Membrane	905	NSSE	UniProt-Manual_assertion / NetNGlyc_prediction / string_search	-	-	+	NP_700356	N	905	H	RS=757465056;RSPOS=59268338;dbSNPBuildID=144;SSR=0;SAO=0;VP=0x050000000a05040002000100;GENEINFO=LRIG3:121227;WGT=1;VC=SNV;NSM;REF;ASP;VLD	-	-
Q7Z7G8	VPS13B	Vacuolar protein sorting-associated protein 13B	4022	N	-	-	795	NLTI	NetNGlyc_prediction / string_search	-	-	++	NP_056058;NP_060360;NP_689777	N	795	Y	RS=781012935;RSPOS=100205153;dbSNPBuildID=144;SSR=0;SAO=0;VP=0x050000000a05040002000100;GENEINFO=VPS13B:157680;WGT=1;VC=SNV;NSM;REF;ASP;VLD	-	-
Q93070	ART4	Ecto-ADP-ribosyltransferase 4	314	Y	1--46	Membrane	222	NQTL	UniProt-Manual_assertion / NetNGlyc_prediction / string_search	-	-	+	NP_066549	N	222	I	RS=763500442;RSPOS=14993567;dbSNPBuildID=144;SSR=0;SAO=0;VP=0x050000000a05000002000100;GENEINFO=ART4:420;WGT=1;VC=SNV;NSM;REF;ASP	-	-
Q12951	FOXI1	Forkhead box protein I1	378	N	-	Nucleus	80	NASP	string_search	-	-	---	NP_036320;NP_658982	S	82	R	RS=758303475;RSPOS=169533205;dbSNPBuildID=144;SSR=0;SAO=0;VP=0x050000000a05000002000100;GENEINFO=FOXI1:2299;WGT=1;VC=SNV;NSM;REF;ASP	-	-
Q9Y2F9	BTBD3	BTB/POZ domain-containing protein 3	522	N	-	Cytoplasm;Nucleus	34	NTSS	NetNGlyc_prediction / string_search	-	-	+	NP_055777	N	34	H	RS=570438301;RSPOS=11899023;dbSNPBuildID=142;SSR=0;SAO=0;VP=0x050000420a05000026000100;GENEINFO=BTBD3:22903;WGT=1;VC=SNV;NSM;REF;U5;R5;ASP;KGPhase3;CAF=0.9998,0.0001997;COMMON=0	-	-
O14530	TXNDC9	Thioredoxin domain-containing protein 9	226	N	-	-	205	NFTK	NetNGlyc_prediction / string_search	-	-	+	NP_005774	T	207	I	RS=767342439;RSPOS=99936206;dbSNPBuildID=144;SSR=0;SAO=0;VP=0x050000080a05000002000100;GENEINFO=LOC101927110:101927110|TXNDC9:10190;WGT=1;VC=SNV;NSM;REF;INT;ASP	-	-
O60412	OR7C2	Olfactory receptor 7C2	319	N	-	Membrane	65	NLSF	NetNGlyc_prediction / string_search	-	-	+	NP_036509	N	65	S	RS=368597340;RSPOS=15052494;dbSNPBuildID=138;SSR=0;SAO=0;VP=0x050200000a05040002000100;GENEINFO=OR7C2:26658;WGT=1;VC=SNV;S3D;NSM;REF;ASP;VLD	-	-
Q7Z7G8	VPS13B	Vacuolar protein sorting-associated protein 13B	4022	N	-	-	1247	NLSP	string_search	-	-	---	NP_060360;NP_689777	N	1247	T	RS=745490355;RSPOS=100493900;dbSNPBuildID=144;SSR=0;SAO=0;VP=0x050000000a05040002000100;GENEINFO=VPS13B:157680;WGT=1;VC=SNV;NSM;REF;ASP;VLD	-	-
Q6ZW05	PTCHD4	Patched domain-containing protein 4	846	N	-	Membrane	762	NVTS	UniProt-Manual_assertion / NetNGlyc_prediction / string_search	-	-	+++	NP_001013754	N	762	T	RS=767898264;RSPOS=47846295;dbSNPBuildID=144;SSR=0;SAO=0;VP=0x050000000a05040002000100;GENEINFO=PTCHD4:442213;WGT=1;VC=SNV;NSM;REF;ASP;VLD	-	-
O60806	TBX19	T-box transcription factor TBX19	448	N	-	Nucleus	183	NCSF	NetNGlyc_prediction / string_search	-	-	+	NP_005140	N	183	D	RS=772892788;RSPOS=168262460;dbSNPBuildID=144;SSR=0;SAO=0;VP=0x050000000a05000002000100;GENEINFO=TBX19:9095;WGT=1;VC=SNV;NSM;REF;ASP	-	-
Q5JVX7	C1orf141	Uncharacterized protein C1orf141	400	N	-	-	398	NAS	string_search	-	-	-	NP_001263280	S	400	L	RS=775641335;RSPOS=67558692;dbSNPBuildID=144;SSR=0;SAO=0;VP=0x050000800a05000002000100;GENEINFO=C1orf141:400757;WGT=1;VC=SNV;NSM;REF;U3;ASP	-	-
Q7Z7B1	PIGW	Phosphatidylinositol-glycan biosynthesis class W protein	504	N	-	Membrane	259	NKSW	NetNGlyc_prediction / string_search	-	-	+	NP_848612	S	261	Y	RS=762002386;RSPOS=34893732;dbSNPBuildID=144;SSR=0;SAO=0;VP=0x050000000a05000002000100;GENEINFO=PIGW:284098;WGT=1;VC=SNV;NSM;REF;ASP	-	-
Q86X10	RALGAPB	Ral GTPase-activating protein subunit beta	1494	N	-	-	1491	NCSS	string_search	-	-	-	NP_001269846;NP_065069	S	1493	N	RS=777471319;RSPOS=37203603;dbSNPBuildID=144;SSR=0;SAO=0;VP=0x050000000a05000002000100;GENEINFO=RALGAPB:57148;WGT=1;VC=SNV;NSM;REF;ASP	-	-
P32004	L1CAM	Neural cell adhesion molecule L1	1257	Y	1--19	Membrane	849	NVTY	UniProt-Manual_assertion / NetNGlyc_prediction / string_search	-	-	++	NP_000416;NP_076493;NP_001265045	T	851	M	RS=782419777;RSPOS=153130951;dbSNPBuildID=144;SSR=0;SAO=0;VP=0x050000000a05040002000100;GENEINFO=L1CAM:3897;WGT=1;VC=SNV;NSM;REF;ASP;VLD	-	-
Q9NS40	KCNH7	Potassium voltage-gated channel subfamily H member 7	1196	N	-	Membrane	600	NDSD	UniProt-Manual_assertion / NetNGlyc_prediction / string_search	-	-	+	NP_150375	S	602	N	RS=200359779;RSPOS=163291857;dbSNPBuildID=137;SSR=0;SAO=0;VP=0x050000000a05000002000100;GENEINFO=KCNH7:90134;WGT=1;VC=SNV;NSM;REF;ASP	-	-
Q9H2X9	SLC12A5	Solute carrier family 12 member 5	1139	N	-	Membrane	333	NETV	NetNGlyc_prediction / string_search	-	-	++	NP_001128243	T	335	M	RS=780957586;RSPOS=44670048;dbSNPBuildID=144;SSR=0;SAO=0;VP=0x050000080a05000002000100;GENEINFO=SLC12A5:57468;WGT=1;VC=SNV;NSM;REF;INT;ASP	-	-
Q8TDG4	HELQ	Helicase POLQ-like	1101	N	-	-	101	NDSE	NetNGlyc_prediction / string_search	-	-	+	NP_001284688;NP_598375	S	103	I	RS=773022824;RSPOS=84375088;dbSNPBuildID=144;SSR=0;SAO=0;VP=0x050000420a05040002000100;GENEINFO=HELQ:113510|MRPS18C:51023;WGT=1;VC=SNV;NSM;REF;U5;R5;ASP;VLD	-	-
Q6QNK2	GPR133	Probable G-protein coupled receptor 133	874	Y	1--25	Membrane	845	NGTR	NetNGlyc_prediction / string_search	-	-	+	NP_942122	N	845	K	RS=765187902;RSPOS=131623718;dbSNPBuildID=144;SSR=0;SAO=0;VP=0x050000000a05000002000100;GENEINFO=ADGRD1:283383|GPR133:283383;WGT=1;VC=SNV;NSM;REF;ASP	-	-
Q14643	ITPR1	Inositol 1,4,5-trisphosphate receptor type 1	2758	N	-	Membrane	642	NKSI	NetNGlyc_prediction / string_search	-	-	+	NP_001093422	N	642	K	RS=61757106;RSPOS=4711377;dbSNPBuildID=129;SSR=0;SAO=0;VP=0x050000000b05040026000100;GENEINFO=ITPR1:3708;WGT=1;VC=SNV;NSM;REF;SYN;ASP;VLD;KGPhase3;CAF=0.9996,.,0.0003994;COMMON=0	-	-
Q96BY7	ATG2B	Autophagy-related protein 2 homolog B	2078	N	-	Membrane	1530	NKTD	NetNGlyc_prediction / string_search	-	-	++	NP_060506	N	1530	D	RS=752981061;RSPOS=96772071;dbSNPBuildID=144;SSR=0;SAO=0;VP=0x050000000a05000002000100;GENEINFO=ATG2B:55102;WGT=1;VC=SNV;NSM;REF;ASP	-	-
Q9Y4G6	TLN2	Talin-2	2542	N	-	Cytoplasm;Membrane	1252	NQSA	string_search	-	-	-	NP_055874	N	1252	I	RS=752368957;RSPOS=63031614;dbSNPBuildID=144;SSR=0;SAO=0;VP=0x050000000a05000002000100;GENEINFO=TLN2:83660;WGT=1;VC=SNV;NSM;REF;ASP	-	-
Q15468	STIL	SCL-interrupting locus protein	1287	N	-	Cytoplasm	75	NSSC	string_search	-	-	-	NP_001041631;NP_003026;NP_001269865;NP_001269866;NP_001269867;NP_001269868	N	75	I	RS=748241908;RSPOS=47767947;dbSNPBuildID=144;SSR=0;SAO=0;VP=0x050000000a05040002000100;GENEINFO=STIL:6491;WGT=1;VC=SNV;NSM;REF;ASP;VLD	-	-
Q5VT06	CEP350	Centrosome-associated protein 350	3117	N	-	Cytoplasm;Nucleus	2236	NATS	NetNGlyc_prediction / string_search	-	-	++	NP_055625	N	2236	S	RS=550507837;RSPOS=180061947;dbSNPBuildID=142;SSR=0;SAO=0;VP=0x050000000a05040026000100;GENEINFO=CEP350:9857;WGT=1;VC=SNV;NSM;REF;ASP;VLD;KGPhase3;CAF=0.9998,0.0001997;COMMON=0	-	-
Q6PHR2	ULK3	Serine/threonine-protein kinase ULK3	472	N	-	Cytoplasm	132	NISH	NetNGlyc_prediction / string_search	-	-	+	NP_001092906;NP_001271293	S	134	F	RS=760480569;RSPOS=75133814;dbSNPBuildID=144;SSR=0;SAO=0;VP=0x050000020a05040002000100;GENEINFO=MIR6882:102465531|ULK3:25989;WGT=1;VC=SNV;NSM;REF;R5;ASP;VLD	-	-
Q8N309	LRRC43	Leucine-rich repeat-containing protein 43	656	N	-	-	51	NKSR	NetNGlyc_prediction / string_search	-	-	+++	NP_001091989	S	53	L	RS=749332423;RSPOS=122669073;dbSNPBuildID=144;SSR=0;SAO=0;VP=0x050000400a05000002000100;GENEINFO=LRRC43:254050;WGT=1;VC=SNV;NSM;REF;U5;ASP	-	-
P25054	APC	Adenomatous polyposis coli protein	2843	N	-	Cytoplasm;Membrane	2752	NESS	string_search	-	-	-	NP_000029;NP_001120982	S	2754	N	RS=369721828;RSPOS=112179552;dbSNPBuildID=138;SSR=0;SAO=1;VP=0x050060000a05040002100100;GENEINFO=APC:324;WGT=1;VC=SNV;PM;NSM;REF;ASP;VLD;LSD	-	-
P12830	CDH1	Cadherin-1	882	Y	1--22	Membrane	849	NSSE	string_search	-	-	-	NP_004351	N	849	D	RS=876660881;RSPOS=68867298;dbSNPBuildID=147;SSR=0;SAO=1;VP=0x050060000a05000002100100;GENEINFO=CDH1:999;WGT=1;VC=SNV;PM;NSM;REF;ASP;LSD	-	-
Q6PP77	XKRX	XK-related protein 2	449	N	-	Membrane	302	NFSR	NetNGlyc_prediction / string_search	-	-	+	NP_997724	S	304	R	RS=369370597;RSPOS=100169765;dbSNPBuildID=138;SSR=0;SAO=0;VP=0x050000000a05000002000100;GENEINFO=XKRX:402415;WGT=1;VC=SNV;NSM;REF;ASP	-	-
Q9BZE0	GLIS2	Zinc finger protein GLIS2	524	N	-	Cytoplasm;Nucleus	93	NGSS	NetNGlyc_prediction / string_search	-	-	++	NP_115964	N	93	S	RS=200369676;RSPOS=4383453;dbSNPBuildID=137;SSR=0;SAO=0;VP=0x050000000a05040436000100;GENEINFO=GLIS2:84662;WGT=1;VC=SNV;NSM;REF;ASP;VLD;HD;KGPhase1;KGPhase3;CAF=0.9998,0.0001997;COMMON=0	-	-
Q9HBI1	PARVB	Beta-parvin	364	N	-	Cytoplasm;Membrane	318	NVSF	NetNGlyc_prediction / string_search	CH 2.	-	+	NP_037459	N	318	S	RS=772334370;RSPOS=44559745;dbSNPBuildID=144;SSR=0;SAO=0;VP=0x050000000a05040002000100;GENEINFO=PARVB:29780;WGT=1;VC=SNV;NSM;REF;ASP;VLD	-	-
Q5JSZ5	PRRC2B	Protein PRRC2B	2229	N	-	-	2123	NTSR	string_search	-	-	-	NP_037450	S	2125	N	RS=199539869;RSPOS=134366960;dbSNPBuildID=137;SSR=0;SAO=0;VP=0x050000000a05040036000100;GENEINFO=PRRC2B:84726;WGT=1;VC=SNV;NSM;REF;ASP;VLD;KGPhase1;KGPhase3;CAF=0.9998,0.0001997;COMMON=0	-	-
Q6P1R3	MSANTD2	Myb/SANT-like DNA-binding domain-containing protein 2	559	N	-	-	241	NHSQ	NetNGlyc_prediction / string_search	-	-	+	NP_001294956	N	241	D	RS=767326883;RSPOS=124644660;dbSNPBuildID=144;SSR=0;SAO=0;VP=0x0500000c0a05000002000100;GENEINFO=MSANTD2:79684;WGT=1;VC=SNV;NSM;REF;INT;R3;ASP	-	-
C9J1S8	TRIM49D1	Tripartite motif-containing protein 49D1	452	N	-	-	436	NCSF	string_search	B30.2/SPRY.	-	-	NP_001193556;NP_001098992	N	436	H	RS=750940955;RSPOS=89666000;dbSNPBuildID=144;SSR=0;SAO=0;VP=0x050000000a05040002000100;GENEINFO=TRIM49D2P:729384|TRIM49D2:729384;WGT=1;VC=SNV;NSM;REF;ASP;VLD	-	-
Q9GZT9	EGLN1	Egl nine homolog 1	426	N	-	Cytoplasm;Nucleus	306	NGTG	NetNGlyc_prediction / string_search	Fe2OG dioxygenase.	-	+	NP_071334	N	306	S	RS=560996946;RSPOS=231509820;dbSNPBuildID=142;SSR=0;SAO=0;VP=0x050000000a05000002000100;GENEINFO=EGLN1:54583;WGT=1;VC=SNV;NSM;REF;ASP	-	-
Q8IWW6	ARHGAP12	Rho GTPase-activating protein 12	846	N	-	-	392	NASS	NetNGlyc_prediction / string_search	-	-	+	NP_001257624;NP_001257625;NP_060757	N	392	T	RS=767178832;RSPOS=32132510;dbSNPBuildID=144;SSR=0;SAO=0;VP=0x050000000a05000002000100;GENEINFO=ARHGAP12:94134;WGT=1;VC=SNV;NSM;REF;ASP	-	-
Q9ULI3	HEG1	Protein HEG homolog 1	1381	Y	1--29	Membrane;Secreted	180	NFTI	UniProt-Manual_assertion / NetNGlyc_prediction / string_search	-	-	++	NP_065784	N	180	I	RS=764354691;RSPOS=124748110;dbSNPBuildID=144;SSR=0;SAO=0;VP=0x050000000a05000002000100;GENEINFO=HEG1:57493;WGT=1;VC=SNV;NSM;REF;ASP	-	-
Q9ULU4	ZMYND8	Protein kinase C-binding protein 1	1186	N	-	-	820	NSSS	string_search	-	-	-	NP_001268702;NP_001268703;NP_001268701	S	822	P	RS=779796771;RSPOS=45867643;dbSNPBuildID=144;SSR=0;SAO=0;VP=0x050000080a05000002000100;GENEINFO=ZMYND8:23613;WGT=1;VC=SNV;NSM;REF;INT;ASP	-	-
P56177	DLX1	Homeobox protein DLX-1	255	N	-	Nucleus	219	NSSS	string_search	-	-	-	NP_835221	S	221	L	RS=867218613;RSPOS=172952879;dbSNPBuildID=147;SSR=0;SAO=0;VP=0x050000800a05000002000100;GENEINFO=DLX1:1745;WGT=1;VC=SNV;NSM;REF;U3;ASP	-	-
Q96S06	LMF1	Lipase maturation factor 1	567	N	-	Membrane	368	NVSL	NetNGlyc_prediction / string_search	-	-	+	NP_073610	N	368	S	RS=760931691;RSPOS=920858;dbSNPBuildID=144;SSR=0;SAO=0;VP=0x050000000a05040002000100;GENEINFO=LMF1:64788;WGT=1;VC=SNV;NSM;REF;ASP;VLD	-	-
Q9NVR7	TBCCD1	TBCC domain-containing protein 1	557	N	-	Cytoplasm	338	NESF	string_search	C-CAP/cofactor C-like.	-	-	NP_001127887;NP_060608	N	338	D	RS=145806091;RSPOS=186272721;dbSNPBuildID=134;SSR=0;SAO=0;VP=0x050200000a05040436000100;GENEINFO=TBCCD1:55171;WGT=1;VC=SNV;S3D;NSM;REF;ASP;VLD;HD;KGPhase1;KGPhase3;CAF=0.999,0.0009984;COMMON=1	-	-
Q9UQ52	CNTN6	Contactin-6	1028	Y	1--19	Membrane	956	NNTS	UniProt-Manual_assertion / string_search	Fibronectin type-III 4.	-	-	NP_001276009;NP_055276	T	958	I	RS=575033115;RSPOS=1444057;dbSNPBuildID=142;SSR=0;SAO=0;VP=0x050000000a05040026000100;GENEINFO=CNTN6:27255;WGT=1;VC=SNV;NSM;REF;ASP;VLD;KGPhase3;CAF=0.9998,0.0001997;COMMON=0	-	-
P35914	HMGCL	Hydroxymethylglutaryl-CoA lyase, mitochondrial	325	N	-	-	161	NISV	NetNGlyc_prediction / string_search	-	-	+	NP_000182	N	161	S	RS=140572587;RSPOS=24140695;dbSNPBuildID=134;SSR=0;SAO=0;VP=0x050200080a05040002000100;GENEINFO=HMGCL:3155;WGT=1;VC=SNV;S3D;NSM;REF;INT;ASP;VLD	-	-
Q16853	AOC3	Membrane primary amine oxidase	763	N	-	Membrane	232	NISG	UniProt-PubMed:16046623 / NetNGlyc_prediction / string_search	-	-	+	NP_001264660;NP_003725	S	234	L	RS=768090931;RSPOS=41004061;dbSNPBuildID=144;SSR=0;SAO=0;VP=0x050000020a05000002000100;GENEINFO=AOC3:8639;WGT=1;VC=SNV;NSM;REF;R5;ASP	-	-
Q9NPG8	ZDHHC4	Probable palmitoyltransferase ZDHHC4	344	N	-	Membrane	65	NHTF	NetNGlyc_prediction / string_search	-	-	+	NP_001127859;NP_001127861;NP_060576;NP_001127860	N	65	K	RS=376172925;RSPOS=6621707;dbSNPBuildID=138;SSR=0;SAO=0;VP=0x050000000a05000002000100;GENEINFO=ZDHHC4:55146;WGT=1;VC=SNV;NSM;REF;ASP	-	-
Q9Y6C2	EMILIN1	EMILIN-1	1016	Y	1--21	Secreted	415	NSTL	UniProt-PubMed:19159218 / NetNGlyc_prediction / string_search	-	-	+	NP_008977	N	415	T	RS=763380312;RSPOS=27305683;dbSNPBuildID=144;SSR=0;SAO=0;VP=0x050000000a05000002000100;GENEINFO=EMILIN1:11117;WGT=1;VC=SNV;NSM;REF;ASP	-	-
Q6PL45	BRICD5	BRICHOS domain-containing protein 5	260	N	-	Membrane	101	NHSW	string_search	BRICHOS.	-	-	NP_872369	N	101	S	RS=768910360;RSPOS=2260161;dbSNPBuildID=144;SSR=0;SAO=0;VP=0x050000000a05000002000100;GENEINFO=BRICD5:283870;WGT=1;VC=SNV;NSM;REF;ASP	-	-
Q8WUA4	GTF3C2	General transcription factor 3C polypeptide 2	911	N	-	Nucleus	19	NMTV	NetNGlyc_prediction / string_search	-	-	++	NP_001030598;NP_001512	N	19	D	RS=767299084;RSPOS=27566367;dbSNPBuildID=144;SSR=0;SAO=0;VP=0x050000000a05000002000100;GENEINFO=GTF3C2:2976;WGT=1;VC=SNV;NSM;REF;ASP	-	-
Q9BZZ2	SIGLEC1	Sialoadhesin	1709	Y	1--19	Membrane;Secreted	730	NVSR	UniProt-Manual_assertion / NetNGlyc_prediction / string_search	-	-	++	NP_075556	S	732	R	RS=373726957;RSPOS=3677916;dbSNPBuildID=138;SSR=0;SAO=0;VP=0x050000000a05000002000100;GENEINFO=SIGLEC1:6614;WGT=1;VC=SNV;NSM;REF;ASP	-	-
Q9Y4G2	PLEKHM1	Pleckstrin homology domain-containing family M member 1	1056	N	-	Cytoplasm	576	NCSL	string_search	-	-	-	NP_055613	S	578	L	RS=751905840;RSPOS=43531485;dbSNPBuildID=144;SSR=0;SAO=0;VP=0x050000000a05040002000100;GENEINFO=PLEKHM1:9842;WGT=1;VC=SNV;NSM;REF;ASP;VLD	-	-
A6NKT7	RGPD3	RanBP2-like and GRIP domain-containing protein 3	1758	N	-	-	1293	NFSF	string_search	-	-	---	NP_001137485	N	1293	D	RS=747079414;RSPOS=107040546;dbSNPBuildID=144;SSR=0;SAO=0;VP=0x050000000a05000002000100;GENEINFO=RGPD3:653489;WGT=1;VC=SNV;NSM;REF;ASP	-	-
Q14CN2	CLCA4	Calcium-activated chloride channel regulator 4	919	Y	1--21	Membrane;Secreted	588	NSSV	UniProt-Manual_assertion / NetNGlyc_prediction / string_search	-	-	+	NP_036260	N	588	I	RS=767020167;RSPOS=87041094;dbSNPBuildID=144;SSR=0;SAO=0;VP=0x050000080a05000002000100;GENEINFO=LOC105378828:105378828|CLCA4:22802;WGT=1;VC=SNV;NSM;REF;INT;ASP	-	-
Q5T848	GPR158	Probable G-protein coupled receptor 158	1215	Y	1--23	Membrane	884	NLSS	NetNGlyc_prediction / string_search	-	-	++	NP_065803	N	884	S	RS=778703388;RSPOS=25887206;dbSNPBuildID=144;SSR=0;SAO=0;VP=0x050000000a05000002000100;GENEINFO=GPR158:57512;WGT=1;VC=SNV;NSM;REF;ASP	-	-
Q03938	ZNF90	Zinc finger protein 90	601	N	-	Nucleus	467	NLTT	NetNGlyc_prediction / string_search	-	-	+	NP_009069	T	469	A	RS=139433605;RSPOS=20229768;dbSNPBuildID=134;SSR=0;SAO=0;VP=0x050000000a05040036000100;GENEINFO=ZNF90:7643;WGT=1;VC=SNV;NSM;REF;ASP;VLD;KGPhase1;KGPhase3;CAF=0.9994,0.000599;COMMON=1	-	-
O43314	PPIP5K2	Inositol hexakisphosphate and diphosphoinositol-pentakisphosphate kinase 2	1243	N	-	Cytoplasm	843	NESK	string_search	-	-	-	NP_056031;NP_001263206	S	845	L	RS=782305488;RSPOS=102513372;dbSNPBuildID=144;SSR=0;SAO=0;VP=0x050000000a05000002000100;GENEINFO=PPIP5K2:23262;WGT=1;VC=SNV;NSM;REF;ASP	-	-
Q9H2E6	SEMA6A	Semaphorin-6A	1030	Y	1--18	Membrane	49	NTTQ	UniProt-Manual_assertion / NetNGlyc_prediction / string_search	Sema.	-	++	NP_001287709;NP_065847	N	49	K	RS=769577058;RSPOS=115837977;dbSNPBuildID=144;SSR=0;SAO=0;VP=0x050000000a05000002000100;GENEINFO=SEMA6A:57556;WGT=1;VC=SNV;NSM;REF;ASP	-	-
Q6AZY7	SCARA3	Scavenger receptor class A member 3	606	N	-	Membrane	115	NCSF	UniProt-Manual_assertion / string_search	-	-	-	NP_057324;NP_878185	N	115	Y	RS=766218122;RSPOS=27516030;dbSNPBuildID=144;SSR=0;SAO=0;VP=0x050000000a05000002000100;GENEINFO=SCARA3:51435;WGT=1;VC=SNV;NSM;REF;ASP	-	-
Q9HBA9	FOLH1B	Putative N-acetylated-alpha-linked acidic dipeptidase	442	N	-	Cytoplasm	151	NYTL	NetNGlyc_prediction / string_search	-	-	++	NP_710163	T	153	I	RS=770388574;RSPOS=89413786;dbSNPBuildID=144;SSR=0;SAO=0;VP=0x050000000a05000002000100;GENEINFO=FOLH1B:219595;WGT=1;VC=SNV;NSM;REF;ASP	-	-
Q9H8L6	MMRN2	Multimerin-2	949	Y	1--22	Secreted	379	NLSE	UniProt-Manual_assertion / NetNGlyc_prediction / string_search	-	-	+	NP_079032	S	381	P	RS=746061083;RSPOS=88703400;dbSNPBuildID=144;SSR=0;SAO=0;VP=0x050000000a05000002000100;GENEINFO=MMRN2:79812;WGT=1;VC=SNV;NSM;REF;ASP	-	-
Q96QF0	RAB3IP	Rab-3A-interacting protein	476	N	-	Cytoplasm;Nucleus	366	NNTL	string_search	-	-	-	NP_783322;NP_783324	N	366	D	RS=763414199;RSPOS=70195419;dbSNPBuildID=144;SSR=0;SAO=0;VP=0x050000080a05000002000100;GENEINFO=RAB3IP:117177;WGT=1;VC=SNV;NSM;REF;INT;ASP	-	-
Q8TAM2	TTC8	Tetratricopeptide repeat protein 8	541	N	-	Cytoplasm;Membrane	100	NQTG	NetNGlyc_prediction / string_search	-	-	+	NP_653197	N	100	D	RS=758294605;RSPOS=89307241;dbSNPBuildID=144;SSR=0;SAO=0;VP=0x050000420a05000002000100;GENEINFO=TTC8:123016;WGT=1;VC=SNV;NSM;REF;U5;R5;ASP	-	-
Q8WUH1	CHURC1	Protein Churchill	139	N	-	-	47	NGSF	string_search	-	-	-	NP_001190992;NP_001190993;NP_660148	S	49	Y	RS=778045732;RSPOS=65390734;dbSNPBuildID=144;SSR=0;SAO=0;VP=0x050000400a05000002000100;GENEINFO=CHURC1:91612|CHURC1-FNTB:100529261;WGT=1;VC=SNV;NSM;REF;U5;ASP	-	-
O75354	ENTPD6	Ectonucleoside triphosphate diphosphohydrolase 6	484	N	-	Membrane;Secreted	284	NRTY	UniProt-PubMed:14529283 / NetNGlyc_prediction / string_search	-	-	+	NP_001238	T	286	N	RS=747977548;RSPOS=25198196;dbSNPBuildID=144;SSR=0;SAO=0;VP=0x050000000a05000002000100;GENEINFO=ENTPD6:955;WGT=1;VC=SNV;NSM;REF;ASP	-	-
Q14520	HABP2	Hyaluronan-binding protein 2	560	Y	1--23	Secreted	207	NRTV	UniProt-Manual_assertion / NetNGlyc_prediction / string_search	-	-	++	NP_004123	N	207	D	RS=781729169;RSPOS=115338436;dbSNPBuildID=144;SSR=0;SAO=0;VP=0x050000000a05000002000100;GENEINFO=HABP2:3026;WGT=1;VC=SNV;NSM;REF;ASP	-	-
Q86UQ4	ABCA13	ATP-binding cassette sub-family A member 13	5058	N	-	Membrane	2461	NNSF	string_search	-	-	--	NP_689914	S	2463	L	RS=765507453;RSPOS=48318179;dbSNPBuildID=144;SSR=0;SAO=0;VP=0x050000000a05000002000100;GENEINFO=ABCA13:154664;WGT=1;VC=SNV;NSM;REF;ASP	-	-
O95872	GPANK1	G patch domain and ankyrin repeat-containing protein 1	356	N	-	-	208	NRSP	string_search	-	-	---	NP_149417;NP_001186166;NP_001186167;NP_001186168;NP_001186169	S	210	A	RS=34082689;RSPOS=31630486;dbSNPBuildID=126;SSR=0;SAO=0;VP=0x050100020a05040502000100;GENEINFO=GPANK1:7918|C6orf47:57827;WGT=1;VC=SNV;SLO;NSM;REF;R5;ASP;VLD;HD;GNO	-	-
Q8N9V7	TOPAZ1	Testis- and ovary-specific PAZ domain-containing protein 1	1692	N	-	Cytoplasm	430	NASE	NetNGlyc_prediction / string_search	-	-	+	NP_001138502	N	430	T	RS=200454057;RSPOS=44285287;dbSNPBuildID=137;SSR=0;SAO=0;VP=0x050000000a05040402000100;GENEINFO=TOPAZ1:375337;WGT=1;VC=SNV;NSM;REF;ASP;VLD;HD	-	-
O14843	FFAR3	Free fatty acid receptor 3	346	N	-	Membrane	166	NGTC	UniProt-Manual_assertion / NetNGlyc_prediction / string_search	-	-	+	NP_005295	T	168	I	RS=763108244;RSPOS=35850295;dbSNPBuildID=144;SSR=0;SAO=0;VP=0x050000000a05000002000100;GENEINFO=FFAR3:2865;WGT=1;VC=SNV;NSM;REF;ASP	-	-
Q16288	NTRK3	NT-3 growth factor receptor	839	Y	1--31	Membrane	267	NLTL	UniProt-Manual_assertion / NetNGlyc_prediction / string_search	-	-	++	NP_001012338;NP_002521	N	267	S	RS=774213602;RSPOS=88679237;dbSNPBuildID=144;SSR=0;SAO=0;VP=0x050000000a05000002000100;GENEINFO=NTRK3:4916;WGT=1;VC=SNV;NSM;REF;ASP	-	-
Q86VR2	FAM134C	Protein FAM134C	466	N	-	Membrane	297	NGTF	string_search	-	-	-	NP_835227	N	297	S	RS=756408849;RSPOS=40734745;dbSNPBuildID=144;SSR=0;SAO=0;VP=0x050000000a05000002000100;GENEINFO=FAM134C:162427;WGT=1;VC=SNV;NSM;REF;ASP	-	-
Q96S06	LMF1	Lipase maturation factor 1	567	N	-	Membrane	368	NVSL	NetNGlyc_prediction / string_search	-	-	+	NP_073610	S	370	L	RS=769234511;RSPOS=920852;dbSNPBuildID=144;SSR=0;SAO=0;VP=0x050000000a05040002000100;GENEINFO=LMF1:64788;WGT=1;VC=SNV;NSM;REF;ASP;VLD	-	-
Q9P0V3	SH3BP4	SH3 domain-binding protein 4	963	N	-	Membrane;Nucleus	70	NFTT	NetNGlyc_prediction / string_search	SH3.	-	+	NP_055336	N	70	S	RS=749875493;RSPOS=235949622;dbSNPBuildID=144;SSR=0;SAO=0;VP=0x050000000a05000002000100;GENEINFO=SH3BP4:23677;WGT=1;VC=SNV;NSM;REF;ASP	-	-
Q86V48	LUZP1	Leucine zipper protein 1	1076	N	-	Nucleus	273	NKSE	NetNGlyc_prediction / string_search	-	-	+	NP_001136018;NP_361013	N	273	K	RS=746368166;RSPOS=23419936;dbSNPBuildID=144;SSR=0;SAO=0;VP=0x050000000a05000002000100;GENEINFO=LUZP1:7798;WGT=1;VC=SNV;NSM;REF;ASP	-	-
O60303	KIAA0556	Uncharacterized protein KIAA0556	1618	N	-	-	172	NNTS	NetNGlyc_prediction / string_search	-	-	++	NP_056017	N	172	S	RS=61738361;RSPOS=27660031;dbSNPBuildID=129;SSR=0;SAO=0;VP=0x050100000a05150536000100;GENEINFO=KIAA0556:23247;WGT=1;VC=SNV;SLO;NSM;REF;ASP;VLD;G5;HD;GNO;KGPhase1;KGPhase3;CAF=0.9766,0.02336;COMMON=1	-	-
Q86TU7	SETD3	Histone-lysine N-methyltransferase setd3	594	N	-	Nucleus	278	NHTN	string_search	SET.	-	-	NP_115609;NP_954574	N	278	D	RS=1740231;RSPOS=99879305;RV;dbSNPBuildID=89;SSR=0;SAO=0;VP=0x050200080a05000103000100;GENEINFO=SETD3:84193;WGT=1;VC=SNV;S3D;NSM;REF;INT;ASP;GNO	-	-
Q8TDX9	PKD1L1	Polycystic kidney disease protein 1-like 1	2849	N	-	Membrane	937	NATE	UniProt-Manual_assertion / NetNGlyc_prediction / string_search	-	-	++	NP_612152	T	939	A	RS=776570305;RSPOS=47927609;dbSNPBuildID=144;SSR=0;SAO=0;VP=0x050000000a05000002000100;GENEINFO=PKD1L1:168507;WGT=1;VC=SNV;NSM;REF;ASP	-	-
P15018	LIF	Leukemia inhibitory factor	202	Y	1--22	Secreted	56	NGSA	UniProt-PubMed:8489250 / NetNGlyc_prediction / string_search	-	-	+	NP_002300	N	56	S	RS=780802848;RSPOS=30640775;dbSNPBuildID=144;SSR=0;SAO=0;VP=0x050000080a05000002000100;GENEINFO=LIF:3976;WGT=1;VC=SNV;NSM;REF;INT;ASP	-	-
P50851	LRBA	Lipopolysaccharide-responsive and beige-like anchor protein	2863	N	-	Membrane	1040	NETR	NetNGlyc_prediction / string_search	-	-	+	NP_001186211;NP_006717	N	1040	S	RS=139100556;RSPOS=151773743;dbSNPBuildID=134;SSR=0;SAO=0;VP=0x050000000a05040402000100;GENEINFO=LRBA:987;WGT=1;VC=SNV;NSM;REF;ASP;VLD;HD	-	-
Q9UMW8	USP18	Ubl carboxyl-terminal hydrolase 18	372	N	-	Cytoplasm;Nucleus	188	NSSM	string_search	USP.	-	-	NP_059110	S	190	I	RS=796340735;RSPOS=18650745;dbSNPBuildID=146;SSR=0;SAO=0;VP=0x050000000a05000402000100;GENEINFO=USP18:11274;WGT=1;VC=SNV;NSM;REF;ASP;HD	-	-
Q9H611	PIF1	ATP-dependent DNA helicase PIF1	641	N	-	Nucleus	486	NLSV	NetNGlyc_prediction / string_search	-	-	+	NP_001273425;NP_001273426;NP_079325	S	488	W	RS=377391279;RSPOS=65110521;dbSNPBuildID=138;SSR=0;SAO=0;VP=0x050000000a05000002000100;GENEINFO=PIF1:80119;WGT=1;VC=SNV;NSM;REF;ASP	-	-
Q8NAU1	FNDC5	Fibronectin type III domain-containing protein 5	212	Y	1--31	Membrane;Secreted	84	NTTT	UniProt-Manual_assertion / NetNGlyc_prediction / string_search	Fibronectin type-III.	-	+	NP_001165411;NP_715637	T	86	I	RS=374085063;RSPOS=33333943;dbSNPBuildID=138;SSR=0;SAO=0;VP=0x050000000a05040002000100;GENEINFO=FNDC5:252995;WGT=1;VC=SNV;NSM;REF;ASP;VLD	-	-
Q5W0B1	RNF219	RING finger protein 219	726	N	-	-	337	NCSK	NetNGlyc_prediction / string_search	-	-	+	NP_078822	N	337	S	RS=774614872;RSPOS=79190886;dbSNPBuildID=144;SSR=0;SAO=0;VP=0x050000000a05000002000100;GENEINFO=RNF219-AS1:100874222|RNF219:79596;WGT=1;VC=SNV;NSM;REF;ASP	-	-
Q9UBZ4	APEX2	DNA-(apurinic or apyrimidinic site) lyase 2	518	N	-	Cytoplasm;Nucleus	75	NRSG	NetNGlyc_prediction / string_search	-	-	+	NP_055296	S	77	N	RS=367957732;RSPOS=55028051;dbSNPBuildID=138;SSR=0;SAO=0;VP=0x050200400a05040002000100;GENEINFO=APEX2:27301;WGT=1;VC=SNV;S3D;NSM;REF;U5;ASP;VLD	-	-
Q12873	CHD3	Chromodomain-helicase-DNA-binding protein 3	2000	N	-	Cytoplasm;Nucleus	1817	NLSQ	NetNGlyc_prediction / string_search	-	-	+	NP_001005273	N	1817	T	RS=555731106;RSPOS=7812516;dbSNPBuildID=142;SSR=0;SAO=0;VP=0x050000000a05140024000100;GENEINFO=CHD3:1107;WGT=1;VC=SNV;NSM;REF;ASP;VLD;KGPhase3;CAF=0.9878,0.01218;COMMON=1	-	-
Q9H307	PNN	Pinin	717	N	-	Nucleus	448	NVSA	NetNGlyc_prediction / string_search	-	-	+	NP_002678	S	450	G	RS=145827544;RSPOS=39650261;dbSNPBuildID=134;SSR=0;SAO=0;VP=0x050000000a05040402000100;GENEINFO=PNN:5411;WGT=1;VC=SNV;NSM;REF;ASP;VLD;HD	-	-
Q30KQ4	DEFB116	Beta-defensin 116	102	Y	1--23	Secreted	90	NLSV	NetNGlyc_prediction / string_search	-	-	++	NP_001032820	S	92	L	RS=775075640;RSPOS=29891049;dbSNPBuildID=144;SSR=0;SAO=0;VP=0x050000000a05000002000100;GENEINFO=DEFB116:245930;WGT=1;VC=SNV;NSM;REF;ASP	-	-
Q9BS91	SLC35A5	Probable UDP-sugar transporter protein SLC35A5	424	N	-	Membrane	374	NASK	NetNGlyc_prediction / string_search	-	-	+	NP_060415	S	376	G	RS=773971269;RSPOS=112300090;dbSNPBuildID=144;SSR=0;SAO=0;VP=0x050000000a05000002000100;GENEINFO=SLC35A5:55032;WGT=1;VC=SNV;NSM;REF;ASP	-	-
Q4LDE5	SVEP1	Sushi, von Willebrand factor type A, EGF and pentraxin domain-containing protein 1	3571	Y	1--17	Cytoplasm;Membrane;Secreted	2992	NGSW	string_search	-	-	-	NP_699197	N	2992	S	RS=202217766;RSPOS=113168905;dbSNPBuildID=137;SSR=0;SAO=0;VP=0x050200000a05040002000100;GENEINFO=SVEP1:79987;WGT=1;VC=SNV;S3D;NSM;REF;ASP;VLD	-	-
P98161	PKD1	Polycystin-1	4303	Y	1--23	Membrane	2841	NYTV	NetNGlyc_prediction / UniProt-Manual_assertion / string_search	-	-	+	NP_000287;NP_001009944	T	2843	A	RS=765883521;RSPOS=2153531;dbSNPBuildID=144;SSR=0;SAO=0;VP=0x050000000a05000002000100;GENEINFO=PKD1:5310;WGT=1;VC=SNV;NSM;REF;ASP	-	-
Q96L73	NSD1	Histone-lysine N-methyltransferase, H3 lysine-36 and H4 lysine-20 specific	2696	N	-	Nucleus	133	NNSP	string_search	-	-	---	NP_071900	N	133	D	RS=779902170;RSPOS=176562501;dbSNPBuildID=144;SSR=0;SAO=0;VP=0x050000080a05000002000100;GENEINFO=NSD1:64324;WGT=1;VC=SNV;NSM;REF;INT;ASP	-	-
P98161	PKD1	Polycystin-1	4303	Y	1--23	Membrane	2074	NRSA	UniProt-Manual_assertion / string_search	-	-	-	NP_000287;NP_001009944	N	2074	H	RS=371281005;RSPOS=2158948;dbSNPBuildID=138;SSR=0;SAO=0;VP=0x050000000a05040002000100;GENEINFO=PKD1:5310;WGT=1;VC=SNV;NSM;REF;ASP;VLD	-	-
O75369	FLNB	Filamin-B	2602	N	-	Cytoplasm	2570	NVTY	NetNGlyc_prediction / string_search	-	-	++	NP_001448	N	2570	S	RS=377163032;RSPOS=58156389;dbSNPBuildID=138;SSR=0;SAO=0;VP=0x050000020a05040002000100;GENEINFO=LOC105377105:105377105|FLNB:2317|LOC101929182:101929182;WGT=1;VC=SNV;NSM;REF;R5;ASP;VLD	-	-
Q8IWJ2	GCC2	GRIP and coiled-coil domain-containing protein 2	1684	N	-	Cytoplasm;Membrane	174	NNSE	NetNGlyc_prediction / string_search	-	-	+	NP_852118	S	176	C	RS=769277550;RSPOS=109086312;dbSNPBuildID=144;SSR=0;SAO=0;VP=0x050000000a05000002000100;GENEINFO=GCC2:9648;WGT=1;VC=SNV;NSM;REF;ASP	-	-
Q13137	CALCOCO2	Calcium-binding and coiled-coil domain-containing protein 2	446	N	-	Cytoplasm	292	NETT	string_search	-	-	-	NP_005822	T	294	N	RS=112308313;RSPOS=46930343;dbSNPBuildID=132;SSR=0;SAO=0;VP=0x050300000a05000102000100;GENEINFO=CALCOCO2:10241;WGT=1;VC=SNV;S3D;SLO;NSM;REF;ASP;GNO	-	-
Q14416	GRM2	Metabotropic glutamate receptor 2	872	Y	1--18	Membrane	593	NATP	string_search	-	-	---	NP_000830	N	593	K	RS=745779468;RSPOS=51749568;dbSNPBuildID=144;SSR=0;SAO=0;VP=0x050000400b05040002000100;GENEINFO=GRM2:2912;WGT=1;VC=SNV;NSM;REF;SYN;U5;ASP;VLD	-	-
Q9UP95	SLC12A4	Solute carrier family 12 member 4	1085	N	-	Membrane	347	NLTT	UniProt-Manual_assertion / NetNGlyc_prediction / string_search	-	-	+	NP_001139433;NP_005063	T	349	M	RS=140443524;RSPOS=67985812;dbSNPBuildID=134;SSR=0;SAO=0;VP=0x050000000a05040426000100;GENEINFO=SLC12A4:6560;WGT=1;VC=SNV;NSM;REF;ASP;VLD;HD;KGPhase3;CAF=0.9998,0.0001997,.;COMMON=0	-	-
P35367	HRH1	Histamine H1 receptor	487	N	-	Membrane	5	NSSC	UniProt-Manual_assertion / NetNGlyc_prediction / string_search	-	-	+	NP_001091681;NP_001091682;NP_001091683;NP_000852	N	5	S	RS=757741379;RSPOS=11300737;dbSNPBuildID=144;SSR=0;SAO=0;VP=0x050000000a05000002000100;GENEINFO=HRH1:3269;WGT=1;VC=SNV;NSM;REF;ASP	-	-
O75882	ATRN	Attractin	1429	Y	1--28	Membrane;Secreted	623	NSTM	UniProt-PubMed:16335952 / NetNGlyc_prediction / string_search	-	-	+	NP_647537;NP_647538	T	625	I	RS=145071015;RSPOS=3553380;dbSNPBuildID=134;SSR=0;SAO=0;VP=0x050000000a05000036000100;GENEINFO=ATRN:8455;WGT=1;VC=SNV;NSM;REF;ASP;KGPhase1;KGPhase3;CAF=0.9998,0.0001997;COMMON=0	-	-
Q86W47	KCNMB4	Calcium-activated potassium channel subunit beta-4	210	N	-	Membrane	53	NCTV	UniProt-Manual_assertion / NetNGlyc_prediction / string_search	-	-	+	NP_055320	N	53	D	RS=200100737;RSPOS=70760671;dbSNPBuildID=137;SSR=0;SAO=0;VP=0x050000000a05000036000100;GENEINFO=KCNMB4:27345;WGT=1;VC=SNV;NSM;REF;ASP;KGPhase1;KGPhase3;CAF=0.9998,0.0001997;COMMON=0	-	-
Q03701	CEBPZ	CCAAT/enhancer-binding protein zeta	1054	N	-	Nucleus	152	NGST	NetNGlyc_prediction / string_search	-	-	+	NP_005751	S	154	N	RS=767365580;RSPOS=37455875;dbSNPBuildID=144;SSR=0;SAO=0;VP=0x050000000a05000002000100;GENEINFO=CEBPZ:10153;WGT=1;VC=SNV;NSM;REF;ASP	-	-
Q9UH36	SRRD	SRR1-like protein	339	N	-	-	291	NDTS	NetNGlyc_prediction / string_search	-	-	+	NP_001013716	T	293	I	RS=202243871;RSPOS=26887496;dbSNPBuildID=137;SSR=0;SAO=0;VP=0x050100040a05040026000100;GENEINFO=SRRD:402055|TFIP11:24144;WGT=1;VC=SNV;SLO;NSM;REF;R3;ASP;VLD;KGPhase3;CAF=0.9998,0.0001997;COMMON=0	-	-
P53779	MAPK10	Mitogen-activated protein kinase 10	464	N	-	Cytoplasm;Membrane;Nucleus	422	NSSE	NetNGlyc_prediction / string_search	-	-	+	NP_620448	S	424	N	RS=193921096;RSPOS=86938505;RV;dbSNPBuildID=136;SSR=0;SAO=3;VP=0x050260800a05000002100120;GENEINFO=MAPK10:5602;WGT=1;VC=SNV;PM;S3D;NSM;REF;U3;ASP;LSD	-	-
Q96HY7	DHTKD1	Probable 2-oxoglutarate dehydrogenase E1 component DHKTD1, mitochondrial	919	N	-	-	254	NFSA	NetNGlyc_prediction / string_search	-	-	+	NP_061176	N	254	S	RS=761570353;RSPOS=12131028;dbSNPBuildID=144;SSR=0;SAO=0;VP=0x050000000a05000002000100;GENEINFO=DHTKD1:55526;WGT=1;VC=SNV;NSM;REF;ASP	-	-
Q5T1H1	EYS	Protein eyes shut homolog	3165	Y	1--21	Secreted	1960	NTTV	NetNGlyc_prediction / string_search	-	-	+	NP_001136272;NP_001278938	T	1962	I	RS=548492490;RSPOS=65146109;dbSNPBuildID=142;SSR=0;SAO=0;VP=0x050000000a05000026000100;GENEINFO=EYS:346007;WGT=1;VC=SNV;NSM;REF;ASP;KGPhase3;CAF=0.9998,0.0001997;COMMON=0	-	-
Q8IWR0	ZC3H7A	Zinc finger CCCH domain-containing protein 7A	971	N	-	Nucleus	912	NGTC	NetNGlyc_prediction / string_search	-	-	++	NP_054872	T	914	I	RS=749212815;RSPOS=11845348;dbSNPBuildID=144;SSR=0;SAO=0;VP=0x050000000a05000002000100;GENEINFO=ZC3H7A:29066;WGT=1;VC=SNV;NSM;REF;ASP	-	-
P48960	CD97	CD97 antigen	835	Y	1--20	Membrane;Secreted	38	NATA	UniProt-Manual_assertion / NetNGlyc_prediction / string_search	-	-	+	NP_001020331;NP_001775;NP_510966	N	38	S	RS=764738376;RSPOS=14499553;dbSNPBuildID=144;SSR=0;SAO=0;VP=0x050000000a05040002000100;GENEINFO=ADGRE5:976|CD97:976;WGT=1;VC=SNV;NSM;REF;ASP;VLD	-	-
P25105	PTAFR	Platelet-activating factor receptor	342	N	-	Membrane	169	NVTR	UniProt-Manual_assertion / NetNGlyc_prediction / string_search	-	-	+++	NP_000943;NP_001158194;NP_001158193;NP_001158195	T	171	I	RS=757868566;RSPOS=28477021;dbSNPBuildID=144;SSR=0;SAO=0;VP=0x050000000a05000002000100;GENEINFO=PTAFR:5724;WGT=1;VC=SNV;NSM;REF;ASP	-	-
Q9HCE0	EPG5	Ectopic P granules protein 5 homolog	2579	N	-	-	883	NLTV	NetNGlyc_prediction / string_search	-	-	+++	NP_066015	N	883	S	RS=767545552;RSPOS=43505774;dbSNPBuildID=144;SSR=0;SAO=0;VP=0x050000000a05000002000100;GENEINFO=EPG5:57724;WGT=1;VC=SNV;NSM;REF;ASP	-	-
P49917	LIG4	DNA ligase 4	911	N	-	Nucleus	216	NVTT	NetNGlyc_prediction / string_search	-	-	++	NP_001091738;NP_002303;NP_996820	T	218	I	RS=752275302;RSPOS=108862964;dbSNPBuildID=144;SSR=0;SAO=0;VP=0x050000000a05000002000100;GENEINFO=LIG4:3981;WGT=1;VC=SNV;NSM;REF;ASP	-	-
Q7Z5L4	SPATA19	Spermatogenesis-associated protein 19, mitochondrial	167	N	-	Membrane	102	NQSQ	NetNGlyc_prediction / string_search	-	-	+	NP_001278921;NP_777587	N	102	D	RS=746349573;RSPOS=133714196;dbSNPBuildID=144;SSR=0;SAO=0;VP=0x050000000a05000002000100;GENEINFO=SPATA19:219938;WGT=1;VC=SNV;NSM;REF;ASP	-	-
Q1MX18	INSC	Protein inscuteable homolog	579	N	-	Cytoplasm	527	NSSD	string_search	-	-	-	NP_001027024	S	529	N	RS=780694278;RSPOS=15262044;dbSNPBuildID=144;SSR=0;SAO=0;VP=0x050000000a05040002000100;GENEINFO=INSC:387755;WGT=1;VC=SNV;NSM;REF;ASP;VLD	-	-
Q8IWK6	GPR125	Probable G-protein coupled receptor 125	1321	Y	1--33	Membrane	301	NCSL	UniProt-Manual_assertion / NetNGlyc_prediction / string_search	-	-	++	NP_660333	S	303	P	RS=755046461;RSPOS=22444286;dbSNPBuildID=144;SSR=0;SAO=0;VP=0x050000000a05040002000100;GENEINFO=ADGRA3:166647|GPR125:166647;WGT=1;VC=SNV;NSM;REF;ASP;VLD	-	-
P42336	PIK3CA	Phosphatidylinositol 4,5-bisphosphate 3-kinase catalytic subunit alpha isoform	1068	N	-	-	497	NWSV	string_search	-	-	-	NP_006209	N	497	H	RS=199563773;RSPOS=178928303;dbSNPBuildID=137;SSR=0;SAO=0;VP=0x050200000a05040002000100;GENEINFO=PIK3CA:5290;WGT=1;VC=SNV;S3D;NSM;REF;ASP;VLD	-	-
O95786	DDX58	Probable ATP-dependent RNA helicase DDX58	925	N	-	Cytoplasm;Membrane	762	NDSI	string_search	Helicase C-terminal.	-	-	NP_055129	S	764	C	RS=754509057;RSPOS=32466334;dbSNPBuildID=144;SSR=0;SAO=0;VP=0x050000800a05000002000100;GENEINFO=DDX58:23586;WGT=1;VC=SNV;NSM;REF;U3;ASP	-	-
O95817	BAG3	BAG family molecular chaperone regulator 3	575	N	-	-	215	NVTR	NetNGlyc_prediction / string_search	-	-	++	NP_004272	N	215	K	RS=138078305;RSPOS=121431904;dbSNPBuildID=134;SSR=0;SAO=0;VP=0x050000000b05040002000100;GENEINFO=BAG3:9531;WGT=1;VC=SNV;NSM;REF;SYN;ASP;VLD	-	-
Q6TCH4	PAQR6	Progestin and adipoQ receptor family member 6	344	N	-	Membrane	47	NETV	NetNGlyc_prediction / string_search	-	-	++	NP_001259033;NP_001259037;NP_940798	N	47	K	RS=374272830;RSPOS=156215952;dbSNPBuildID=138;SSR=0;SAO=0;VP=0x050000400a05000002000100;GENEINFO=PAQR6:79957;WGT=1;VC=SNV;NSM;REF;U5;ASP	-	-
O00763	ACACB	Acetyl-CoA carboxylase 2	2458	N	-	Membrane;Nucleus	1581	NNTS	NetNGlyc_prediction / string_search	-	-	++	NP_001084	T	1583	N	RS=763290011;RSPOS=109677720;dbSNPBuildID=144;SSR=0;SAO=0;VP=0x050000000a05040002000100;GENEINFO=ACACB:32;WGT=1;VC=SNV;NSM;REF;ASP;VLD	-	-
O43933	PEX1	Peroxisome biogenesis factor 1	1283	N	-	Cytoplasm;Membrane	1268	NQSG	string_search	-	-	-	NP_000457;NP_000457	S	1270	R	RS=139054881;RSPOS=92116813;dbSNPBuildID=134;SSR=0;SAO=0;VP=0x050000000a05040436000100;GENEINFO=PEX1:5189;WGT=1;VC=SNV;NSM;REF;ASP;VLD;HD;KGPhase1;KGPhase3;CAF=0.9992,.,0.0007987;COMMON=1	-	-
Q9H694	BICC1	Protein bicaudal C homolog 1	974	N	-	Cytoplasm	870	NSSF	string_search	-	-	---	NP_001073981	N	870	H	RS=62625030;RSPOS=60577396;dbSNPBuildID=129;SSR=0;SAO=0;VP=0x050000000a05040436000100;GENEINFO=BICC1:80114;WGT=1;VC=SNV;NSM;REF;ASP;VLD;HD;KGPhase1;KGPhase3;CAF=0.9984,.,0.001597;COMMON=1	-	-
P08048	ZFY	Zinc finger Y-chromosomal protein	801	N	-	Nucleus	640	NSSD	string_search	-	-	-	NP_003402	N	640	K	RS=761182517;RSPOS=2847548;dbSNPBuildID=144;SSR=0;SAO=0;VP=0x050000000a05000002000100;GENEINFO=ZFY:7544;WGT=1;VC=SNV;NSM;REF;ASP	-	-
Q5T8P6	RBM26	RNA-binding protein 26	1007	N	-	-	514	NRTN	NetNGlyc_prediction / string_search	-	-	+	NP_001273561;NP_071401	N	514	S	RS=143209651;RSPOS=79932557;dbSNPBuildID=134;SSR=0;SAO=0;VP=0x050000000a05040436000100;GENEINFO=RBM26:64062;WGT=1;VC=SNV;NSM;REF;ASP;VLD;HD;KGPhase1;KGPhase3;CAF=0.9998,0.0001997;COMMON=0	-	-
Q52M93	ZNF585B	Zinc finger protein 585B	769	N	-	Nucleus	477	NRSN	string_search	-	-	-	NP_689492	S	479	L	RS=868603011;RSPOS=37677003;dbSNPBuildID=147;SSR=0;SAO=0;VP=0x050000000a05000002000100;GENEINFO=ZNF585B:92285;WGT=1;VC=SNV;NSM;REF;ASP	-	-
P56715	RP1	Oxygen-regulated protein 1	2156	N	-	Cytoplasm	1779	NSSE	string_search	-	-	-	NP_006260	N	1779	K	RS=769836148;RSPOS=55541779;dbSNPBuildID=144;SSR=0;SAO=0;VP=0x050000080a05000002000100;GENEINFO=RP1:6101;WGT=1;VC=SNV;NSM;REF;INT;ASP	-	-
Q7Z7L1	SLFN11	Schlafen family member 11	901	N	-	Nucleus	467	NSTP	string_search	-	-	---	NP_689483;NP_001098059;NP_001098057;NP_001098058;NP_001098060	T	469	I	RS=747433951;RSPOS=33680871;dbSNPBuildID=144;SSR=0;SAO=0;VP=0x050000000a05000002000100;GENEINFO=SLFN11:91607;WGT=1;VC=SNV;NSM;REF;ASP	-	-
Q92854	SEMA4D	Semaphorin-4D	862	Y	1--21	Membrane	632	NKTV	UniProt-Manual_assertion / NetNGlyc_prediction / string_search	Ig-like C2-type.	STRAND	+	NP_006369	N	632	S	RS=745914585;RSPOS=91994313;dbSNPBuildID=144;SSR=0;SAO=0;VP=0x050000080a05000002000100;GENEINFO=SEMA4D:10507;WGT=1;VC=SNV;NSM;REF;INT;ASP	-	-
Q9NPJ1	MKKS	McKusick-Kaufman/Bardet-Biedl syndromes putative chaperonin	570	N	-	Cytoplasm	536	NLTL	NetNGlyc_prediction / string_search	-	-	++	NP_061336;NP_740754	N	536	I	RS=758133032;RSPOS=10386001;dbSNPBuildID=144;SSR=0;SAO=0;VP=0x050000000a05000002000100;GENEINFO=MKKS:8195;WGT=1;VC=SNV;NSM;REF;ASP	-	-
O43295	SRGAP3	SLIT-ROBO Rho GTPase-activating protein 3	1099	N	-	-	505	NGSM	NetNGlyc_prediction / string_search	-	-	++	NP_055665	S	507	N	RS=201442763;RSPOS=9074353;dbSNPBuildID=137;SSR=0;SAO=0;VP=0x050000080a05000034000100;GENEINFO=SRGAP3:9901;WGT=1;VC=SNV;NSM;REF;INT;ASP;KGPhase1;KGPhase3;CAF=0.9998,0.0001997;COMMON=0	-	-
O94907	DKK1	Dickkopf-related protein 1	266	Y	1--31	Secreted	256	NSSR	UniProt-PubMed:21805521 / NetNGlyc_prediction / string_search	-	-	+	NP_036374	S	257	P	RS=780722183;RSPOS=54076535;dbSNPBuildID=144;SSR=0;SAO=0;VP=0x050000000a05040002000100;GENEINFO=DKK1:22943;WGT=1;VC=SNV;NSM;REF;ASP;VLD	-	-
P55209	NAP1L1	Nucleosome assembly protein 1-like 1	391	N	-	Nucleus	294	NDSF	string_search	-	-	---	NP_001294853;NP_004528;NP_631946	N	294	D	RS=763527475;RSPOS=76447021;dbSNPBuildID=144;SSR=0;SAO=0;VP=0x050000000a05000002000100;GENEINFO=NAP1L1:4673;WGT=1;VC=SNV;NSM;REF;ASP	-	-
Q86TB3	ALPK2	Alpha-protein kinase 2	2170	N	-	-	701	NASL	string_search	-	-	-	NP_443179	N	701	K	RS=777961047;RSPOS=56205316;dbSNPBuildID=144;SSR=0;SAO=0;VP=0x050000000a05000002000100;GENEINFO=ALPK2:115701;WGT=1;VC=SNV;NSM;REF;ASP	-	-
Q9Y446	PKP3	Plakophilin-3	797	N	-	Nucleus	477	NATG	NetNGlyc_prediction / string_search	-	-	+	NP_009114	N	477	K	RS=139128100;RSPOS=400124;dbSNPBuildID=134;SSR=0;SAO=0;VP=0x050300000a05040436000100;GENEINFO=PKP3:11187;WGT=1;VC=SNV;S3D;SLO;NSM;REF;ASP;VLD;HD;KGPhase1;KGPhase3;CAF=0.998,0.001997,.;COMMON=1	-	-
Q676U5	ATG16L1	Autophagy-related protein 16-1	607	N	-	Cytoplasm;Membrane	159	NQTL	NetNGlyc_prediction / string_search	-	-	+	NP_060444;NP_110430	N	159	S	RS=752171225;RSPOS=234173624;dbSNPBuildID=144;SSR=0;SAO=0;VP=0x050000080a05000002000100;GENEINFO=ATG16L1:55054;WGT=1;VC=SNV;NSM;REF;INT;ASP	-	-
Q86YW9	MED12L	Mediator of RNA polymerase II transcription subunit 12-like protein	2145	N	-	Nucleus	670	NTSL	NetNGlyc_prediction / string_search	-	-	+	NP_443728	N	670	S	RS=774414819;RSPOS=150911317;dbSNPBuildID=144;SSR=0;SAO=0;VP=0x050000000a05040002000100;GENEINFO=MED12L:116931;WGT=1;VC=SNV;NSM;REF;ASP;VLD	-	-
P16671	CD36	Platelet glycoprotein 4	472	N	-	Membrane	235	NLSY	UniProt-Manual_assertion / NetNGlyc_prediction / string_search	-	-	++	NP_001120916;NP_001120915;NP_000063;NP_001001547;NP_001001548	S	237	C	RS=777291291;RSPOS=80295767;dbSNPBuildID=144;SSR=0;SAO=0;VP=0x050000080a05000002000100;GENEINFO=CD36:948;WGT=1;VC=SNV;NSM;REF;INT;ASP	-	-
Q9ULJ1	ODF2L	Outer dense fiber protein 2-like	636	N	-	-	140	NESE	NetNGlyc_prediction / string_search	-	-	+	NP_001007023;NP_001171694;NP_001171695;NP_065780	S	142	R	RS=201807990;RSPOS=86848826;dbSNPBuildID=137;SSR=0;SAO=0;VP=0x050000000a05000002000100;GENEINFO=ODF2L:57489;WGT=1;VC=SNV;NSM;REF;ASP	-	-
Q12959	DLG1	Disks large homolog 1	904	N	-	Membrane	421	NSSS	NetNGlyc_prediction / string_search	-	-	+	NP_001091894;NP_001277912;NP_004078	S	423	Y	RS=556139731;RSPOS=196846398;dbSNPBuildID=142;SSR=0;SAO=0;VP=0x050000000a05040026000100;GENEINFO=DLG1:1739;WGT=1;VC=SNV;NSM;REF;ASP;VLD;KGPhase3;CAF=0.9998,0.0001997,.;COMMON=0	-	-
Q9P2N4	ADAMTS9	A disintegrin and metalloproteinase with thrombospondin motifs 9	1935	Y	1--18	Secreted	112	NLTA	UniProt-Manual_assertion / NetNGlyc_prediction / string_search	-	-	+	NP_891550	L	113	P	RS=75479724;RSPOS=64672422;dbSNPBuildID=131;SSR=16;SAO=0;VP=0x050000080a05000402000140;GENEINFO=ADAMTS9-AS2:100507098|ADAMTS9:56999;WGT=1;VC=SNV;NSM;REF;INT;ASP;HD	-	-
O15034	RIMBP2	RIMS-binding protein 2	1052	N	-	Membrane	343	NLTL	NetNGlyc_prediction / string_search	-	-	++	NP_056162	N	343	I	RS=78067928;RSPOS=130926818;dbSNPBuildID=132;SSR=0;SAO=0;VP=0x050000000a05040436000100;GENEINFO=RIMBP2:23504;WGT=1;VC=SNV;NSM;REF;ASP;VLD;HD;KGPhase1;KGPhase3;CAF=0.999,0.0009984;COMMON=1	-	-
Q9UII5	ZNF107	Zinc finger protein 107	783	N	-	Nucleus	370	NLTE	NetNGlyc_prediction / string_search	-	-	++	NP_001013768;NP_057304	T	372	N	RS=778627913;RSPOS=64167797;dbSNPBuildID=144;SSR=0;SAO=0;VP=0x050000020a05000002000100;GENEINFO=ZNF107:51427|LOC101929339:101929339;WGT=1;VC=SNV;NSM;REF;R5;ASP	-	-
P61812	TGFB2	Transforming growth factor beta-2	414	Y	1--20	Secreted	140	NASN	UniProt-Manual_assertion / string_search	-	-	-	NP_003229	N	140	Y	RS=11557794;RSPOS=218578582;RV;dbSNPBuildID=120;SSR=0;SAO=0;VP=0x050300000a05000002000100;GENEINFO=TGFB2:7042;WGT=1;VC=SNV;S3D;SLO;NSM;REF;ASP	-	-
P14784	IL2RB	Interleukin-2 receptor subunit beta	551	Y	1--26	Membrane	149	NISW	UniProt-PubMed:16293754;PubMed:16477002 / NetNGlyc_prediction / string_search	Fibronectin type-III.	-	++	NP_000869	N	149	S	RS=765775857;RSPOS=37533718;dbSNPBuildID=144;SSR=0;SAO=0;VP=0x050000000a05000002000100;GENEINFO=IL2RB:3560;WGT=1;VC=SNV;NSM;REF;ASP	-	-
Q96NH3	TBC1D32	Protein broad-minded	1257	N	-	Cytoplasm	490	NYSP	string_search	-	-	---	NP_689943	S	492	C	RS=765758059;RSPOS=121602823;dbSNPBuildID=144;SSR=0;SAO=0;VP=0x050000000a05040002000100;GENEINFO=TBC1D32:221322;WGT=1;VC=SNV;NSM;REF;ASP;VLD	-	-
Q9UN86	G3BP2	Ras GTPase-activating protein-binding protein 2	482	N	-	Cytoplasm	37	NSSY	NetNGlyc_prediction / string_search	-	-	+	NP_036429;NP_987100;NP_987101	S	39	F	RS=771668396;RSPOS=76584088;dbSNPBuildID=144;SSR=0;SAO=0;VP=0x050000000a05000002000100;GENEINFO=G3BP2:9908;WGT=1;VC=SNV;NSM;REF;ASP	-	-
Q9UPP1	PHF8	Histone lysine demethylase PHF8	1060	N	-	Nucleus	832	NASL	NetNGlyc_prediction / string_search	-	-	+	NP_001171825	S	834	I	RS=782352408;RSPOS=54011397;dbSNPBuildID=144;SSR=0;SAO=0;VP=0x050000000a05000002000100;GENEINFO=PHF8:23133;WGT=1;VC=SNV;NSM;REF;ASP	-	-
P09104	ENO2	Gamma-enolase	434	N	-	Cytoplasm;Membrane	102	NKSK	NetNGlyc_prediction / string_search	-	-	+++	NP_001966	S	104	P	RS=782506378;RSPOS=7026271;dbSNPBuildID=144;SSR=0;SAO=0;VP=0x050000000a05000402000100;GENEINFO=ENO2:2026;WGT=1;VC=SNV;NSM;REF;ASP;HD	-	-
P43626	KIR2DL1	Killer cell immunoglobulin-like receptor 2DL1	348	Y	1--21	Membrane	284	NRTA	NetNGlyc_prediction / string_search	-	-	++	NP_055033	N	284	S	RS=867231513;RSPOS=55294971;dbSNPBuildID=147;SSR=0;SAO=0;VP=0x050000000005000002000100;WGT=1;VC=SNV;ASP	-	-
Q6YHK3	CD109	CD109 antigen	1445	Y	1--21	Membrane	1086	NYTL	UniProt-Manual_assertion / NetNGlyc_prediction / string_search	-	-	++	NP_001153059;NP_598000	N	1086	S	RS=767941521;RSPOS=74517873;dbSNPBuildID=144;SSR=0;SAO=0;VP=0x050000000a05000002000100;GENEINFO=CD109:135228;WGT=1;VC=SNV;NSM;REF;ASP	-	-
P33402	GUCY1A2	Guanylate cyclase soluble subunit alpha-2	732	N	-	Cytoplasm	372	NATF	NetNGlyc_prediction / string_search	-	-	+	NP_000846;NP_001243353	N	372	S	RS=145600847;RSPOS=106810277;dbSNPBuildID=134;SSR=0;SAO=0;VP=0x050000000a05040026000100;GENEINFO=GUCY1A2:2977;WGT=1;VC=SNV;NSM;REF;ASP;VLD;KGPhase3;CAF=0.9996,0.0003994;COMMON=0	-	-
Q8TCU5	GRIN3A	Glutamate receptor ionotropic, NMDA 3A	1115	Y	1--23	Membrane	296	NITA	UniProt-Manual_assertion / NetNGlyc_prediction / string_search	-	-	+	NP_597702	T	298	I	RS=761709718;RSPOS=104449289;dbSNPBuildID=144;SSR=0;SAO=0;VP=0x050000000a05000002000100;GENEINFO=GRIN3A:116443;WGT=1;VC=SNV;NSM;REF;ASP	-	-
Q6ZW61	BBS12	Bardet-Biedl syndrome 12 protein	710	N	-	-	238	NRTD	NetNGlyc_prediction / string_search	-	-	+	NP_689831;NP_001171478	T	240	R	RS=140537219;RSPOS=123663766;dbSNPBuildID=134;SSR=0;SAO=0;VP=0x050000000a05000026000100;GENEINFO=BBS12:166379;WGT=1;VC=SNV;NSM;REF;ASP;KGPhase3;CAF=0.9998,.,0.0001997;COMMON=0	-	-
Q9BWT7	CARD10	Caspase recruitment domain-containing protein 10	1032	N	-	Cytoplasm	472	NLSS	NetNGlyc_prediction / string_search	-	-	+++	NP_055365	N	472	S	RS=779369473;RSPOS=37900745;dbSNPBuildID=144;SSR=0;SAO=0;VP=0x050000000a05000002000100;GENEINFO=CARD10:29775;WGT=1;VC=SNV;NSM;REF;ASP	-	-
O95477	ABCA1	ATP-binding cassette sub-family A member 1	2261	N	-	Membrane	521	NKSM	UniProt-Manual_assertion / string_search	-	-	-	NP_005493	S	523	F	RS=760977133;RSPOS=107594050;dbSNPBuildID=144;SSR=0;SAO=0;VP=0x050000000a05000002000100;GENEINFO=ABCA1:19;WGT=1;VC=SNV;NSM;REF;ASP	-	-
A5PLL1	ANKRD34B	Ankyrin repeat domain-containing protein 34B	514	N	-	Cytoplasm;Nucleus	347	NQTI	NetNGlyc_prediction / string_search	-	-	+	NP_001004441	T	349	I	RS=143937500;RSPOS=79854793;dbSNPBuildID=134;SSR=0;SAO=0;VP=0x050000000a05040436000100;GENEINFO=ANKRD34B:340120;WGT=1;VC=SNV;NSM;REF;ASP;VLD;HD;KGPhase1;KGPhase3;CAF=0.9996,0.0003994,.;COMMON=0	-	-
Q16513	PKN2	Serine/threonine-protein kinase N2	984	N	-	Cytoplasm;Membrane;Nucleus	414	NQSW	string_search	-	-	-	NP_006247	N	414	S	RS=779845851;RSPOS=89251856;dbSNPBuildID=144;SSR=0;SAO=0;VP=0x050000000a05040002000100;GENEINFO=PKN2:5586;WGT=1;VC=SNV;NSM;REF;ASP;VLD	-	-
P45877	PPIC	Peptidyl-prolyl cis-trans isomerase C	212	N	-	Cytoplasm	190	NCSI	NetNGlyc_prediction / string_search	PPIase cyclophilin-type.	-	+	NP_000934	N	190	D	RS=137956160;RSPOS=122359641;dbSNPBuildID=134;SSR=0;SAO=0;VP=0x050200000a05040402000100;GENEINFO=PPIC:5480;WGT=1;VC=SNV;S3D;NSM;REF;ASP;VLD;HD	-	-
Q17R89	ARHGAP44	Rho GTPase-activating protein 44	818	N	-	-	747	NLSA	NetNGlyc_prediction / string_search	-	-	+	NP_055674	S	749	L	RS=765928529;RSPOS=12888154;dbSNPBuildID=144;SSR=0;SAO=0;VP=0x050000000a05040002000100;GENEINFO=ARHGAP44:9912;WGT=1;VC=SNV;NSM;REF;ASP;VLD	-	-
O15440	ABCC5	Multidrug resistance-associated protein 5	1437	N	-	Membrane	636	NATL	UniProt-Manual_assertion / NetNGlyc_prediction / string_search	-	-	++	NP_005679	N	636	D	RS=371762166;RSPOS=183683217;dbSNPBuildID=138;SSR=0;SAO=0;VP=0x050200000a05040002000100;GENEINFO=ABCC5:10057;WGT=1;VC=SNV;S3D;NSM;REF;ASP;VLD	-	-
P09471	GNAO1	Guanine nucleotide-binding protein G(o) subunit alpha	354	N	-	Membrane	312	NRSP	string_search	-	-	---	NP_620073	N	312	S	RS=758503575;RSPOS=56377732;dbSNPBuildID=144;SSR=0;SAO=0;VP=0x050000080a05040002000100;GENEINFO=GNAO1:2775;WGT=1;VC=SNV;NSM;REF;INT;ASP;VLD	-	-
Q2M2H8	N/A	Probable maltase-glucoamylase-like protein LOC93432	2515	N	-	Membrane	2148	NTTN	string_search	-	-	-	NP_001280555	N	2148	Y	RS=566930303;RSPOS=141920753;dbSNPBuildID=142;SSR=0;SAO=0;VP=0x050000000a05000024000100;GENEINFO=MGAM2:93432;WGT=1;VC=SNV;NSM;REF;ASP;KGPhase3;CAF=0.9998,0.0001997;COMMON=0	-	-
Q5T1M5	FKBP15	FK506-binding protein 15	1219	N	-	Cytoplasm	138	NYST	NetNGlyc_prediction / string_search	-	-	+	NP_056073	N	138	S	RS=368181190;RSPOS=115964896;dbSNPBuildID=138;SSR=0;SAO=0;VP=0x050000000a05040002000100;GENEINFO=FKBP15:23307;WGT=1;VC=SNV;NSM;REF;ASP;VLD	-	-
Q3ZCX4	ZNF568	Zinc finger protein 568	644	N	-	Nucleus	516	NLTE	NetNGlyc_prediction / string_search	-	-	+	NP_940941	N	516	D	RS=201325051;RSPOS=37441601;dbSNPBuildID=137;SSR=0;SAO=0;VP=0x050200080a05000036000100;GENEINFO=ZNF568:374900;WGT=1;VC=SNV;S3D;NSM;REF;INT;ASP;KGPhase1;KGPhase3;CAF=0.9998,0.0001997;COMMON=0	-	-
Q8NEU8	APPL2	DCC-interacting protein 13-beta	664	N	-	Membrane;Nucleus	327	NCSV	NetNGlyc_prediction / string_search	-	-	++	NP_060641	N	327	D	RS=755862072;RSPOS=105591616;dbSNPBuildID=144;SSR=0;SAO=0;VP=0x050000000a05000002000100;GENEINFO=APPL2:55198;WGT=1;VC=SNV;NSM;REF;ASP	-	-
Q96CS3	FAF2	FAS-associated factor 2	445	N	-	Cytoplasm	269	NQTY	string_search	-	-	-	NP_055428	T	271	A	RS=138735701;RSPOS=175923636;dbSNPBuildID=134;SSR=0;SAO=0;VP=0x050000000a05040402000100;GENEINFO=FAF2:23197;WGT=1;VC=SNV;NSM;REF;ASP;VLD;HD	-	-
Q9H209	OR10A4	Olfactory receptor 10A4	315	N	-	Membrane	5	NWTI	UniProt-Manual_assertion / NetNGlyc_prediction / string_search	-	-	++	NP_997069	T	7	A	RS=748664568;RSPOS=6897897;dbSNPBuildID=144;SSR=0;SAO=0;VP=0x050000000a05000002000100;GENEINFO=OR10A4:283297;WGT=1;VC=SNV;NSM;REF;ASP	-	-
P06756	ITGAV	Integrin alpha-V	1048	Y	1--30	Membrane	973	NSTL	UniProt-Manual_assertion / NetNGlyc_prediction / string_search	-	STRAND	+	NP_002201	N	973	S	RS=746931798;RSPOS=187540644;dbSNPBuildID=144;SSR=0;SAO=0;VP=0x050000000a05040002000100;GENEINFO=ITGAV:3685;WGT=1;VC=SNV;NSM;REF;ASP;VLD	-	-
O75326	SEMA7A	Semaphorin-7A	666	Y	1--44	Membrane	330	NYSA	UniProt-PubMed:20727575 / NetNGlyc_prediction / string_search	-	-	+	NP_003603	N	330	K	RS=772940143;RSPOS=74707284;dbSNPBuildID=144;SSR=0;SAO=0;VP=0x050000000a05040002000100;GENEINFO=SEMA7A:8482;WGT=1;VC=SNV;NSM;REF;ASP;VLD	-	-
Q9GZU2	PEG3	Paternally-expressed gene 3 protein	1588	N	-	Cytoplasm;Nucleus	134	NNSD	NetNGlyc_prediction / string_search	-	-	+	NP_001139658;NP_001139656;NP_006201	N	134	K	RS=771097387;RSPOS=57335040;dbSNPBuildID=144;SSR=0;SAO=0;VP=0x050000000a05040002000100;GENEINFO=PEG3:5178|ZIM2:23619;WGT=1;VC=SNV;NSM;REF;ASP;VLD	-	-
O95208	EPN2	Epsin-2	641	N	-	Cytoplasm	176	NLST	NetNGlyc_prediction / string_search	-	-	+	NP_055779;NP_683723	N	176	T	RS=756591564;RSPOS=19186959;dbSNPBuildID=144;SSR=0;SAO=0;VP=0x050000080a05040002000100;GENEINFO=EPN2:22905;WGT=1;VC=SNV;NSM;REF;INT;ASP;VLD	-	-
Q76NI1	KNDC1	Protein very KIND	1749	N	-	-	1298	NSTL	NetNGlyc_prediction / string_search	-	-	++	NP_689856	T	1300	M	RS=752005574;RSPOS=135024219;dbSNPBuildID=144;SSR=0;SAO=0;VP=0x050000000a05040002000100;GENEINFO=KNDC1:85442;WGT=1;VC=SNV;NSM;REF;ASP;VLD	-	-
Q8WVV9	HNRNPLL	Heterogeneous nuclear ribonucleoprotein L-like	542	N	-	-	254	NDSW	string_search	-	-	-	NP_612403	S	256	I	RS=755951753;RSPOS=38809090;dbSNPBuildID=144;SSR=0;SAO=0;VP=0x050000000a05000002000100;GENEINFO=HNRNPLL:92906;WGT=1;VC=SNV;NSM;REF;ASP	-	-
Q9Y217	MTMR6	Myotubularin-related protein 6	621	N	-	Nucleus	288	NGTK	NetNGlyc_prediction / string_search	Myotubularin phosphatase.	-	++	NP_004676	N	288	S	RS=191265745;RSPOS=25831980;dbSNPBuildID=135;SSR=0;SAO=0;VP=0x050000000a05040036000100;GENEINFO=MTMR6:9107;WGT=1;VC=SNV;NSM;REF;ASP;VLD;KGPhase1;KGPhase3;CAF=0.9998,0.0001997;COMMON=0	-	-
Q9NRM1	ENAM	Enamelin	1142	Y	1--39	Secreted	272	NSTP	string_search	-	-	---	NP_114095	T	274	A	RS=756380003;RSPOS=71507963;dbSNPBuildID=144;SSR=0;SAO=0;VP=0x050000000a05000002000100;GENEINFO=ENAM:10117;WGT=1;VC=SNV;NSM;REF;ASP	-	-
Q96PQ7	KLHL5	Kelch-like protein 5	755	N	-	Cytoplasm	75	NSTV	NetNGlyc_prediction / string_search	-	-	++	NP_057074;NP_950240	N	75	K	RS=374536483;RSPOS=39064359;dbSNPBuildID=138;SSR=0;SAO=0;VP=0x050000080a05000002000100;GENEINFO=KLHL5:51088;WGT=1;VC=SNV;NSM;REF;INT;ASP	-	-
Q9ULM2	ZNF490	Zinc finger protein 490	529	N	-	Nucleus	271	NHTG	string_search	-	-	-	NP_065765	T	273	A	RS=770906092;RSPOS=12692072;dbSNPBuildID=144;SSR=0;SAO=0;VP=0x050000020a05040002000100;GENEINFO=ZNF564:163050|ZNF490:57474;WGT=1;VC=SNV;NSM;REF;R5;ASP;VLD	-	-
O75410	TACC1	Transforming acidic coiled-coil-containing protein 1	805	N	-	Cytoplasm;Nucleus	274	NTSP	string_search	-	-	---	NP_006274	S	276	G	RS=547891929;RSPOS=38677588;dbSNPBuildID=142;SSR=0;SAO=0;VP=0x050000080a05040026000100;GENEINFO=TACC1:6867;WGT=1;VC=SNV;NSM;REF;INT;ASP;VLD;KGPhase3;CAF=0.9998,0.0001997;COMMON=0	-	-
Q96HQ0	ZNF419	Zinc finger protein 419	510	N	-	Nucleus	59	NFTL	NetNGlyc_prediction / string_search	KRAB.	-	++	NP_001278672;NP_078967	T	61	I	RS=368422914;RSPOS=58002948;dbSNPBuildID=138;SSR=0;SAO=0;VP=0x050000000a05040002000100;GENEINFO=ZNF419:79744;WGT=1;VC=SNV;NSM;REF;ASP;VLD	-	-
Q8TF72	SHROOM3	Protein Shroom3	1996	N	-	Cytoplasm	1972	NLTS	NetNGlyc_prediction / string_search	-	-	++	NP_065910	N	1972	D	RS=61741100;RSPOS=77700253;dbSNPBuildID=129;SSR=0;SAO=0;VP=0x050100000a05150536000100;GENEINFO=SHROOM3:57619;WGT=1;VC=SNV;SLO;NSM;REF;ASP;VLD;G5;HD;GNO;KGPhase1;KGPhase3;CAF=0.9814,0.01857;COMMON=1	-	-
O00526	UPK2	Uroplakin-2	184	Y	1--25	Membrane	66	NDSK	UniProt-Manual_assertion / NetNGlyc_prediction / string_search	-	-	++	NP_006751	N	66	S	RS=755161398;RSPOS=118827713;dbSNPBuildID=144;SSR=0;SAO=0;VP=0x050000000a05040002000100;GENEINFO=UPK2:7379;WGT=1;VC=SNV;NSM;REF;ASP;VLD	-	-
P51993	FUT6	Alpha-(1,3)-fucosyltransferase 6	359	N	-	Membrane	46	NGSR	UniProt-Manual_assertion / NetNGlyc_prediction / string_search	-	-	+++	NP_001035791;NP_000141	S	48	P	RS=780771178;RSPOS=5832437;dbSNPBuildID=144;SSR=0;SAO=0;VP=0x050000000a05040002000100;GENEINFO=FUT6:2528;WGT=1;VC=SNV;NSM;REF;ASP;VLD	-	-
Q9Y248	GINS2	DNA replication complex GINS protein PSF2	185	N	-	Nucleus	20	NFSL	NetNGlyc_prediction / string_search	-	-	++	NP_057179	S	22	I	RS=140405835;RSPOS=85722440;dbSNPBuildID=134;SSR=0;SAO=0;VP=0x050200000a05000002000100;GENEINFO=GINS2:51659;WGT=1;VC=SNV;S3D;NSM;REF;ASP	-	-
Q99965	ADAM2	Disintegrin and metalloproteinase domain-containing protein 2	735	Y	1--16	Membrane	122	NVSY	UniProt-Manual_assertion / NetNGlyc_prediction / string_search	-	-	+	NP_001265042;NP_001265043;NP_001455	S	124	G	RS=545202723;RSPOS=39678664;dbSNPBuildID=142;SSR=0;SAO=0;VP=0x050000000a05000002000100;GENEINFO=ADAM2:2515;WGT=1;VC=SNV;NSM;REF;ASP	-	-
P32969	RPL9	60S ribosomal protein L9	192	N	-	-	7	NQTV	NetNGlyc_prediction / string_search	-	-	+++	NP_001020092;NP_000652	N	7	H	RS=778677660;RSPOS=39460041;dbSNPBuildID=144;SSR=0;SAO=0;VP=0x050000020a05000002000100;GENEINFO=LIAS:11019|RPL9:6133;WGT=1;VC=SNV;NSM;REF;R5;ASP	-	-
P24821	TNC	Tenascin	2201	Y	1--22	Secreted	184	NCSE	UniProt-PubMed:18780401 / NetNGlyc_prediction / string_search	-	-	++	NP_002151	N	184	S	RS=778574555;RSPOS=117849459;dbSNPBuildID=144;SSR=0;SAO=0;VP=0x050000000a05040002000100;GENEINFO=TNC:3371;WGT=1;VC=SNV;NSM;REF;ASP;VLD	-	-
Q92793	CREBBP	CREB-binding protein	2442	N	-	Cytoplasm;Nucleus	1789	NCSL	NetNGlyc_prediction / string_search	-	-	+	NP_004371	S	1791	A	RS=771319484;RSPOS=3779677;dbSNPBuildID=144;SSR=0;SAO=0;VP=0x050000000a05000002000100;GENEINFO=CREBBP:1387;WGT=1;VC=SNV;NSM;REF;ASP	-	-
Q9BY15	EMR3	EGF-like module-containing mucin-like hormone receptor-like 3	652	Y	1--21	Membrane;Secreted	39	NNTH	UniProt-Manual_assertion / NetNGlyc_prediction / string_search	-	-	+	NP_001276087;NP_001276088;NP_115960	T	41	A	RS=776822310;RSPOS=14774308;dbSNPBuildID=144;SSR=0;SAO=0;VP=0x050000000a05000002000100;GENEINFO=EMR3:84658|ADGRE3:84658;WGT=1;VC=SNV;NSM;REF;ASP	-	-
Q6P179	ERAP2	Endoplasmic reticulum aminopeptidase 2	960	N	-	Membrane	431	NSSR	string_search / neXtProt	-	-	-	NP_001123612;NP_071745	S	433	F	RS=867491119;RSPOS=96232135;dbSNPBuildID=147;SSR=0;SAO=0;VP=0x050000000a05000002000100;GENEINFO=ERAP2:64167;WGT=1;VC=SNV;NSM;REF;ASP	-	-
Q9Y2K9	STXBP5L	Syntaxin-binding protein 5-like	1186	N	-	Cytoplasm;Membrane	814	NRSR	string_search	-	-	-	NP_055795	R	815	P	RS=200186528;RSPOS=121100164;dbSNPBuildID=137;SSR=0;SAO=0;VP=0x050000000a05040402000100;GENEINFO=STXBP5L:9515;WGT=1;VC=SNV;NSM;REF;ASP;VLD;HD	-	-
Q9HC84	MUC5B	Mucin-5B	5762	Y	1--25	Secreted	254	NCTD	NetNGlyc_prediction / UniProt-PubMed:16740002 / string_search	-	-	++	NP_002449	T	256	M	RS=781471890;RSPOS=1249004;dbSNPBuildID=144;SSR=0;SAO=0;VP=0x050000000a05000002000100;GENEINFO=MUC5B:727897;WGT=1;VC=SNV;NSM;REF;ASP	-	-
Q8N4L4	SPEM1	Spermatid maturation protein 1	309	N	-	Cytoplasm;Membrane	40	NISI	NetNGlyc_prediction / string_search	-	-	++	NP_955371	N	40	D	RS=183150632;RSPOS=7323821;dbSNPBuildID=135;SSR=0;SAO=0;VP=0x050000000a05040436000100;GENEINFO=SPEM1:374768;WGT=1;VC=SNV;NSM;REF;ASP;VLD;HD;KGPhase1;KGPhase3;CAF=0.9994,0.000599;COMMON=0	-	-
Q8NGG5	OR8K1	Olfactory receptor 8K1	319	N	-	Membrane	8	NHTA	UniProt-Manual_assertion / NetNGlyc_prediction / string_search	-	-	+	NP_001002907	H	9	P	RS=754870710;RSPOS=56113540;dbSNPBuildID=144;SSR=0;SAO=0;VP=0x050000000a05000002000100;GENEINFO=OR8K1:390157;WGT=1;VC=SNV;NSM;REF;ASP	-	-
Q96N22	ZNF681	Zinc finger protein 681	645	N	-	Nucleus	544	NHSS	NetNGlyc_prediction / string_search	-	-	+	NP_612143	N	544	K	RS=781076712;RSPOS=23926720;dbSNPBuildID=144;SSR=0;SAO=0;VP=0x050000000b05040002000100;GENEINFO=ZNF681:148213;WGT=1;VC=SNV;NSM;REF;SYN;ASP;VLD	-	-
Q9ULK2	ATXN7L1	Ataxin-7-like protein 1	861	N	-	-	218	NSTT	NetNGlyc_prediction / string_search	-	-	+	NP_065776	N	218	K	RS=201285335;RSPOS=105283493;dbSNPBuildID=137;SSR=0;SAO=0;VP=0x050000000a05040402000100;GENEINFO=ATXN7L1:222255;WGT=1;VC=SNV;NSM;REF;ASP;VLD;HD	-	-
Q6ZMW2	ZNF782	Zinc finger protein 782	699	N	-	Nucleus	234	NSTH	NetNGlyc_prediction / string_search	-	-	+	NP_001001662	N	234	H	RS=775741830;RSPOS=99581605;dbSNPBuildID=144;SSR=0;SAO=0;VP=0x050000000a05040002000100;GENEINFO=ZNF782:158431;WGT=1;VC=SNV;NSM;REF;ASP;VLD	-	-
P01130	LDLR	Low-density lipoprotein receptor	860	Y	1--21	Membrane	515	NGSK	UniProt-Manual_assertion / NetNGlyc_prediction / string_search	-	-	++	NP_000518;NP_001182727	S	517	C	RS=749126200;RSPOS=11224402;dbSNPBuildID=144;SSR=0;SAO=0;VP=0x050000040a05000002000100;GENEINFO=LDLR:3949|MIR6886:102465534;WGT=1;VC=SNV;NSM;REF;R3;ASP	-	-
Q7Z2W7	TRPM8	Transient receptor potential cation channel subfamily M member 8	1104	N	-	Membrane	821	NKSS	NetNGlyc_prediction / string_search	-	-	+	NP_076985	N	821	S	RS=28902201;RSPOS=234890432;dbSNPBuildID=125;SSR=0;SAO=0;VP=0x050100000a05040537000100;GENEINFO=TRPM8:79054;WGT=1;VC=SNV;SLO;NSM;REF;ASP;VLD;HD;GNO;KGPhase1;KGPhase3;CAF=0.9928,0.007188;COMMON=1	-	-
P07949	RET	Proto-oncogene tyrosine-protein kinase receptor Ret	1114	Y	1--28	Membrane	151	NTSF	UniProt-PubMed:20473317 / NetNGlyc_prediction / string_search	-	-	+	NP_065681;NP_066124	N	151	S	RS=150261092;RSPOS=43597904;dbSNPBuildID=134;SSR=0;SAO=0;VP=0x050000000a05000002000100;GENEINFO=RET:5979;WGT=1;VC=SNV;NSM;REF;ASP	-	-
Q07820	MCL1	Induced myeloid leukemia cell differentiation protein Mcl-1	350	N	-	Cytoplasm;Membrane;Nucleus	152	NNTS	NetNGlyc_prediction / string_search	-	-	++	NP_068779;NP_877495	T	154	A	RS=587652007;RSPOS=150551547;dbSNPBuildID=142;SSR=0;SAO=0;VP=0x050000080a05040026000100;GENEINFO=MCL1:4170;WGT=1;VC=SNV;NSM;REF;INT;ASP;VLD;KGPhase3;CAF=0.9998,0.0001997;COMMON=0	-	-
P58107	EPPK1	Epiplakin	5090	N	-	Cytoplasm	775	NLTY	NetNGlyc_prediction / string_search	-	-	+	NP_112598	T	777	M	RS=201572196;RSPOS=144945092;dbSNPBuildID=137;SSR=0;SAO=0;VP=0x050200000a05040426000100;GENEINFO=EPPK1:83481;WGT=1;VC=SNV;S3D;NSM;REF;ASP;VLD;HD;KGPhase3;CAF=0.9994,.,0.000599;COMMON=0	-	-
Q96MS0	ROBO3	Roundabout homolog 3	1386	Y	1--20	Membrane	41	NHTL	UniProt-Manual_assertion / NetNGlyc_prediction / string_search	-	-	++	NP_071765	N	41	S	RS=771118428;RSPOS=124735595;dbSNPBuildID=144;SSR=0;SAO=0;VP=0x050000000a05000002000100;GENEINFO=ROBO3:64221;WGT=1;VC=SNV;NSM;REF;ASP	-	-
P31327	CPS1	Carbamoyl-phosphate synthase [ammonia], mitochondrial	1500	N	-	Nucleus	22	NVTA	NetNGlyc_prediction / string_search	-	-	+++	NP_001866	T	24	I	RS=760541781;RSPOS=211421528;dbSNPBuildID=144;SSR=0;SAO=0;VP=0x050000000a05000002000100;GENEINFO=CPS1:1373;WGT=1;VC=SNV;NSM;REF;ASP	-	-
Q6Q8B3	CD200R1L	Cell surface glycoprotein CD200 receptor 2	271	Y	1--23	Membrane	92	NCTV	UniProt-Manual_assertion / NetNGlyc_prediction / string_search	-	-	+++	NP_001008784	N	92	S	RS=200765408;RSPOS=112546369;dbSNPBuildID=137;SSR=0;SAO=0;VP=0x050100000a05040402000100;GENEINFO=CD200R1L:344807;WGT=1;VC=SNV;SLO;NSM;REF;ASP;VLD;HD	-	-
Q13308	PTK7	Inactive tyrosine-protein kinase 7	1070	Y	1--30	Membrane	175	NHTV	UniProt-PubMed:19349973 / NetNGlyc_prediction / string_search	-	-	+	NP_002812;NP_690619;NP_690620;NP_690621	N	175	I	RS=771554221;RSPOS=43098021;dbSNPBuildID=144;SSR=0;SAO=0;VP=0x050000080a05000002000100;GENEINFO=PTK7:5754;WGT=1;VC=SNV;NSM;REF;INT;ASP	-	-
Q9BXU3	TEX13A	Testis-expressed sequence 13A protein	409	N	-	-	389	NFSR	NetNGlyc_prediction / string_search	-	-	+	NP_001278206;NP_112564	N	389	K	RS=199803207;RSPOS=104463709;dbSNPBuildID=137;SSR=0;SAO=0;VP=0x050000080a05040402000100;GENEINFO=IL1RAPL2:26280|TEX13A:56157;WGT=1;VC=SNV;NSM;REF;INT;ASP;VLD;HD	-	-
Q9ULD2	MTUS1	Microtubule-associated tumor suppressor 1	1270	N	-	Cytoplasm;Membrane;Nucleus	710	NISK	NetNGlyc_prediction / string_search	-	-	+	NP_001001924;NP_001001925	S	712	A	RS=764785261;RSPOS=17601266;dbSNPBuildID=144;SSR=0;SAO=0;VP=0x050000000a05040002000100;GENEINFO=MTUS1:57509;WGT=1;VC=SNV;NSM;REF;ASP;VLD	-	-
Q96JS3	PGBD1	PiggyBac transposable element-derived protein 1	809	N	-	-	447	NVSL	NetNGlyc_prediction / string_search	-	-	+	NP_001171672;NP_115896	S	449	R	RS=767698566;RSPOS=28268978;dbSNPBuildID=144;SSR=0;SAO=0;VP=0x050000000a05000002000100;GENEINFO=PGBD1:84547;WGT=1;VC=SNV;NSM;REF;ASP	-	-
Q9NY15	STAB1	Stabilin-1	2570	Y	1--25	Membrane	1626	NLSQ	UniProt-PubMed:19159218 / NetNGlyc_prediction / string_search	-	-	+	NP_055951	N	1626	D	RS=775735258;RSPOS=52552618;dbSNPBuildID=144;SSR=0;SAO=0;VP=0x050000000a05000002000100;GENEINFO=STAB1:23166;WGT=1;VC=SNV;NSM;REF;ASP	-	-
Q15077	P2RY6	P2Y purinoceptor 6	328	N	-	Membrane	173	NRTV	NetNGlyc_prediction / string_search	-	-	+	NP_001264133;NP_001264135;NP_001264136;NP_789767;NP_001264134;NP_789766;NP_789768	N	173	S	RS=750874277;RSPOS=73008081;dbSNPBuildID=144;SSR=0;SAO=0;VP=0x050000000a05000002000100;GENEINFO=P2RY6:5031;WGT=1;VC=SNV;NSM;REF;ASP	-	-
P78504	JAG1	Protein jagged-1	1218	Y	1--33	Membrane	1187	NGTP	string_search	-	-	---	NP_000205	N	1187	S	RS=755420729;RSPOS=10620243;dbSNPBuildID=144;SSR=0;SAO=0;VP=0x050000000a05040002000100;GENEINFO=JAG1:182;WGT=1;VC=SNV;NSM;REF;ASP;VLD	-	-
P42695	NCAPD3	Condensin-2 complex subunit D3	1498	N	-	Nucleus	506	NSSA	NetNGlyc_prediction / string_search	-	-	+	NP_056076	N	506	H	RS=745948822;RSPOS=134073046;dbSNPBuildID=144;SSR=0;SAO=0;VP=0x050000000a05000002000100;GENEINFO=NCAPD3:23310;WGT=1;VC=SNV;NSM;REF;ASP	-	-
P21333	FLNA	Filamin-A	2647	N	-	Cytoplasm	1425	NVTY	NetNGlyc_prediction / string_search	-	-	+	NP_001104026;NP_001447	N	1425	S	RS=782695587;RSPOS=153587643;dbSNPBuildID=144;SSR=0;SAO=0;VP=0x050000000a05000002000100;GENEINFO=FLNA:2316;WGT=1;VC=SNV;NSM;REF;ASP	-	-
Q9UN76	SLC6A14	Sodium- and chloride-dependent neutral and basic amino acid transporter B(0+)	642	N	-	Membrane	197	NFTC	UniProt-Manual_assertion / NetNGlyc_prediction / string_search	-	-	+	NP_009162	T	199	N	RS=781833524;RSPOS=115574898;dbSNPBuildID=144;SSR=0;SAO=0;VP=0x050000000a05040002000100;GENEINFO=SLC6A14:11254;WGT=1;VC=SNV;NSM;REF;ASP;VLD	-	-
Q93033	CD101	Immunoglobulin superfamily member 2	1021	Y	1--20	Membrane	823	NVTE	NetNGlyc_prediction / string_search / neXtProt	Ig-like C2-type 7.	-	+	NP_001243035;NP_001243038;NP_004249	N	823	D	RS=867003014;RSPOS=117568169;dbSNPBuildID=147;SSR=0;SAO=0;VP=0x050100000a05000002000100;GENEINFO=RP11-27K13.3:101929099|LOC101929099:101929099|CD101:9398;WGT=1;VC=SNV;SLO;NSM;REF;ASP	-	-
Q147U1	ZNF846	Zinc finger protein 846	533	N	-	Nucleus	514	NFTQ	string_search	-	-	-	NP_001071092	N	514	D	RS=200489736;RSPOS=9868213;dbSNPBuildID=137;SSR=0;SAO=0;VP=0x050200000a05040436000100;GENEINFO=ZNF846:162993;WGT=1;VC=SNV;S3D;NSM;REF;ASP;VLD;HD;KGPhase1;KGPhase3;CAF=0.9996,0.0003994;COMMON=0	-	-
Q8NAC3	IL17RC	Interleukin-17 receptor C	791	Y	1--20	Membrane	443	NSSE	UniProt-Manual_assertion / string_search	-	-	-	NP_703191	S	445	L	RS=140836340;RSPOS=9971546;dbSNPBuildID=134;SSR=0;SAO=0;VP=0x050000000a05040036000100;GENEINFO=IL17RC:84818;WGT=1;VC=SNV;NSM;REF;ASP;VLD;KGPhase1;KGPhase3;CAF=0.9994,0.000599;COMMON=0	-	-
Q86YH2	ZNF280B	Zinc finger protein 280B	543	N	-	Nucleus	341	NHTT	string_search	-	-	-	NP_542942	T	343	P	RS=758266568;RSPOS=22842697;dbSNPBuildID=144;SSR=0;SAO=0;VP=0x050000080a05040002000100;GENEINFO=ZNF280B:140883;WGT=1;VC=SNV;NSM;REF;INT;ASP;VLD	-	-
P52849	NDST2	Bifunctional heparan sulfate N-deacetylase/N-sulfotransferase 2	883	N	-	Membrane	666	NAST	UniProt-Manual_assertion / string_search	-	-	-	NP_003626	N	666	S	RS=764136804;RSPOS=75563477;dbSNPBuildID=144;SSR=0;SAO=0;VP=0x050000000a05040002000100;GENEINFO=NDST2:8509;WGT=1;VC=SNV;NSM;REF;ASP;VLD	-	-
Q9UQQ1	NAALADL1	N-acetylated-alpha-linked acidic dipeptidase-like protein	740	N	-	Membrane	274	NVSG	UniProt-Manual_assertion / NetNGlyc_prediction / string_search	-	-	+	NP_005459	N	274	S	RS=758730555;RSPOS=64821993;dbSNPBuildID=144;SSR=0;SAO=0;VP=0x050000000a05000002000100;GENEINFO=NAALADL1:10004;WGT=1;VC=SNV;NSM;REF;ASP	-	-
Q8WUY3	PRUNE2	Protein prune homolog 2	3088	N	-	Cytoplasm	545	NMSN	string_search	-	-	-	NP_001294976;NP_001294977;NP_056040	N	545	I	RS=201108342;RSPOS=79325556;dbSNPBuildID=137;SSR=0;SAO=0;VP=0x050000000a05040036000100;GENEINFO=PRUNE2:158471;WGT=1;VC=SNV;NSM;REF;ASP;VLD;KGPhase1;KGPhase3;CAF=0.9996,0.0003994;COMMON=0	-	-
Q58WW2	DCAF6	DDB1- and CUL4-associated factor 6	860	N	-	Nucleus	565	NITQ	NetNGlyc_prediction / string_search	-	-	++	NP_001017977	T	567	I	RS=61745202;RSPOS=168014138;dbSNPBuildID=129;SSR=0;SAO=0;VP=0x050100000a05150536000100;GENEINFO=DCAF6:55827;WGT=1;VC=SNV;SLO;NSM;REF;ASP;VLD;G5;HD;GNO;KGPhase1;KGPhase3;CAF=0.9794,0.02057;COMMON=1	-	-
Q5JYT7	KIAA1755	Uncharacterized protein KIAA1755	1200	N	-	-	460	NTSS	NetNGlyc_prediction / string_search	-	-	+	NP_001025035	S	462	A	RS=775109368;RSPOS=36869149;dbSNPBuildID=144;SSR=0;SAO=0;VP=0x050000000a05000002000100;GENEINFO=KIAA1755:85449;WGT=1;VC=SNV;NSM;REF;ASP	-	-
Q9UJQ7	SCP2D1	SCP2 sterol-binding domain-containing protein 1	156	N	-	-	90	NGSG	string_search	SCP2.	-	--	NP_848578	N	90	H	RS=757184912;RSPOS=18794727;dbSNPBuildID=144;SSR=0;SAO=0;VP=0x050000080a05000002000100;GENEINFO=C20orf78:100128496|SCP2D1:140856;WGT=1;VC=SNV;NSM;REF;INT;ASP	-	-
Q14527	HLTF	Helicase-like transcription factor	1009	N	-	Cytoplasm;Nucleus	734	NDTP	string_search	-	-	---	NP_003062;NP_620636	N	734	I	RS=763129433;RSPOS=148759452;dbSNPBuildID=144;SSR=0;SAO=0;VP=0x050000000a05000002000100;GENEINFO=HLTF:6596;WGT=1;VC=SNV;NSM;REF;ASP	-	-
P20930	FLG	Filaggrin	4061	N	-	-	1475	NSSR	NetNGlyc_prediction / string_search	-	-	+	NP_002007	N	1475	K	RS=144605772;RSPOS=152282937;dbSNPBuildID=134;SSR=0;SAO=0;VP=0x050000000a05040402000100;GENEINFO=FLG:2312;WGT=1;VC=SNV;NSM;REF;ASP;VLD;HD	-	-
O60486	PLXNC1	Plexin-C1	1568	Y	1--34	Membrane	692	NITM	UniProt-Manual_assertion / NetNGlyc_prediction / string_search	-	-	++	NP_005752	N	692	S	RS=753635922;RSPOS=94631534;dbSNPBuildID=144;SSR=0;SAO=0;VP=0x050000000a05000002000100;GENEINFO=PLXNC1:10154;WGT=1;VC=SNV;NSM;REF;ASP	-	-
Q5VV43	KIAA0319	Dyslexia-associated protein KIAA0319	1072	Y	1--20	Membrane	219	NESA	UniProt-Manual_assertion / NetNGlyc_prediction / string_search	-	-	+	NP_001161847;NP_001161849;NP_055624	S	221	L	RS=371002753;RSPOS=24596240;dbSNPBuildID=138;SSR=0;SAO=0;VP=0x050000000a05000002000100;GENEINFO=KIAA0319:9856;WGT=1;VC=SNV;NSM;REF;ASP	-	-
P56937	HSD17B7	3-keto-steroid reductase	341	N	-	Membrane	229	NLTY	UniProt-Manual_assertion / NetNGlyc_prediction / string_search	-	-	++	NP_057455	N	229	S	RS=780680589;RSPOS=162773264;dbSNPBuildID=144;SSR=0;SAO=0;VP=0x050000000a05000002000100;GENEINFO=HSD17B7:51478;WGT=1;VC=SNV;NSM;REF;ASP	-	-
Q8TC05	MDM1	Nuclear protein MDM1	714	N	-	Nucleus	448	NTSE	string_search	-	-	-	NP_059136	N	448	K	RS=771711670;RSPOS=68708883;dbSNPBuildID=144;SSR=0;SAO=0;VP=0x050000000a05040002000100;GENEINFO=MDM1:56890;WGT=1;VC=SNV;NSM;REF;ASP;VLD	-	-
Q8IYD8	FANCM	Fanconi anemia group M protein	2048	N	-	Nucleus	328	NLTK	NetNGlyc_prediction / string_search	-	-	++	NP_001295063;NP_065988	T	330	I	RS=759774206;RSPOS=45620670;dbSNPBuildID=144;SSR=0;SAO=0;VP=0x050000000a05000002000100;GENEINFO=FANCM:57697;WGT=1;VC=SNV;NSM;REF;ASP	-	-
Q96M86	DNHD1	Dynein heavy chain domain-containing protein 1	4753	N	-	-	4197	NVST	NetNGlyc_prediction / string_search	-	-	+	NP_653267	N	4197	S	RS=752771732;RSPOS=6589735;dbSNPBuildID=144;SSR=0;SAO=0;VP=0x050000000a05040002000100;GENEINFO=DNHD1:144132;WGT=1;VC=SNV;NSM;REF;ASP;VLD	-	-
Q04656	ATP7A	Copper-transporting ATPase 1	1500	N	-	Cytoplasm;Membrane	1304	NDSP	string_search	-	-	---	NP_000043	N	1304	S	RS=151340632;RSPOS=77298192;dbSNPBuildID=133;SSR=0;SAO=1;VP=0x050260000a05000002110100;GENEINFO=ATP7A:538;WGT=1;VC=SNV;PM;S3D;NSM;REF;ASP;LSD;OM	Occipital horn syndrome	17108763
Q8IWT3	CUL9	Cullin-9	2517	N	-	Cytoplasm	1382	NITS	NetNGlyc_prediction / string_search	-	-	++	NP_055904	T	1384	A	RS=754624059;RSPOS=43171716;dbSNPBuildID=144;SSR=0;SAO=0;VP=0x050000000a05000002000100;GENEINFO=CUL9:23113;WGT=1;VC=SNV;NSM;REF;ASP	-	-
Q9BQL6	FERMT1	Fermitin family homolog 1	677	N	-	Cytoplasm;Membrane	195	NGTP	string_search	-	-	---	NP_060141	N	195	S	RS=758533850;RSPOS=6091107;dbSNPBuildID=144;SSR=0;SAO=0;VP=0x050000000a05000002000100;GENEINFO=FERMT1:55612;WGT=1;VC=SNV;NSM;REF;ASP	-	-
P25101	EDNRA	Endothelin-1 receptor	427	Y	1--20	Membrane	242	NATS	NetNGlyc_prediction / string_search	-	-	+	NP_001948	A	243	P	RS=752446511;RSPOS=148453836;dbSNPBuildID=144;SSR=0;SAO=0;VP=0x050000080a05000002000100;GENEINFO=EDNRA:1909;WGT=1;VC=SNV;NSM;REF;INT;ASP	-	-
O94916	NFAT5	Nuclear factor of activated T-cells 5	1531	N	-	Cytoplasm;Nucleus	481	NVSD	NetNGlyc_prediction / string_search	-	-	++	NP_006590	N	481	S	RS=758800304;RSPOS=69704006;dbSNPBuildID=144;SSR=0;SAO=0;VP=0x050000000a05000002000100;GENEINFO=NFAT5:10725;WGT=1;VC=SNV;NSM;REF;ASP	-	-
P58743	SLC26A5	Prestin	744	N	-	Membrane	589	NATV	string_search	STAS.	-	-	NP_945350;NP_996766;NP_945350;NP_996766	N	589	K	RS=375613469;RSPOS=103018911;dbSNPBuildID=138;SSR=0;SAO=0;VP=0x050000080b05040002000104;GENEINFO=SLC26A5:375611;WGT=1;VC=SNV;NSM;REF;SYN;INT;ASP;VLD;NOV	-	-
Q9NZJ0	DTL	Denticleless protein homolog	730	N	-	Cytoplasm;Membrane;Nucleus	190	NTSD	NetNGlyc_prediction / string_search	-	-	+	NP_057532	N	190	S	RS=780968796;RSPOS=212238301;dbSNPBuildID=144;SSR=0;SAO=0;VP=0x050000400a05000002000100;GENEINFO=DTL:51514;WGT=1;VC=SNV;NSM;REF;U5;ASP	-	-
Q8IWD5	MFSD6L	Major facilitator superfamily domain-containing protein 6-like	586	N	-	Membrane	129	NITS	NetNGlyc_prediction / string_search	-	-	+++	NP_689812	T	131	A	RS=780789071;RSPOS=8702048;dbSNPBuildID=144;SSR=0;SAO=0;VP=0x050000000a05000002000100;GENEINFO=MFSD6L:162387;WGT=1;VC=SNV;NSM;REF;ASP	-	-
Q6ZN44	UNC5A	Netrin receptor UNC5A	842	Y	1--25	Membrane	682	NGTQ	NetNGlyc_prediction / string_search	-	-	++	NP_588610	T	684	M	RS=192855305;RSPOS=176305507;dbSNPBuildID=135;SSR=0;SAO=0;VP=0x050200000a05000036000100;GENEINFO=UNC5A:90249;WGT=1;VC=SNV;S3D;NSM;REF;ASP;KGPhase1;KGPhase3;CAF=0.9996,0.0003994;COMMON=0	-	-
Q8IZY2	ABCA7	ATP-binding cassette sub-family A member 7	2146	N	-	Membrane	98	NDSL	NetNGlyc_prediction / string_search	-	-	+	NP_061985	N	98	S	RS=745685434;RSPOS=1041962;dbSNPBuildID=144;SSR=0;SAO=0;VP=0x050000000a05040002000100;GENEINFO=ABCA7:10347;WGT=1;VC=SNV;NSM;REF;ASP;VLD	-	-
Q709C8	VPS13C	Vacuolar protein sorting-associated protein 13C	3753	N	-	-	2861	NLSR	NetNGlyc_prediction / string_search	-	-	+	NP_001018098;NP_065872	N	2861	S	RS=752251860;RSPOS=62204172;dbSNPBuildID=144;SSR=0;SAO=0;VP=0x050000000a05000002000100;GENEINFO=VPS13C:54832;WGT=1;VC=SNV;NSM;REF;ASP	-	-
Q8IYF1	TCEB3B	RNA polymerase II transcription factor SIII subunit A2	753	N	-	Nucleus	115	NATA	NetNGlyc_prediction / string_search	-	-	+	NP_057511	N	115	T	RS=141791277;RSPOS=44561292;dbSNPBuildID=134;SSR=0;SAO=0;VP=0x050100080a05040436000100;GENEINFO=KATNAL2:83473|TCEB3B:51224;WGT=1;VC=SNV;SLO;NSM;REF;INT;ASP;VLD;HD;KGPhase1;KGPhase3;CAF=0.9908,0.009185;COMMON=1	-	-
O75976	CPD	Carboxypeptidase D	1380	Y	1--31	Membrane	410	NITT	UniProt-Manual_assertion / NetNGlyc_prediction / string_search	-	-	++	NP_001295	N	410	S	RS=745350591;RSPOS=28748773;dbSNPBuildID=144;SSR=0;SAO=0;VP=0x050000000a05040002000100;GENEINFO=CPD:1362;WGT=1;VC=SNV;NSM;REF;ASP;VLD	-	-
Q9P203	BTBD7	BTB/POZ domain-containing protein 7	1132	N	-	Nucleus	798	NHSL	string_search	-	-	-	NP_001002860	N	798	Y	RS=372008556;RSPOS=93712362;dbSNPBuildID=138;SSR=0;SAO=0;VP=0x050000000a05040002000104;GENEINFO=BTBD7:55727;WGT=1;VC=SNV;NSM;REF;ASP;VLD;NOV	-	-
Q3LXA3	DAK	Bifunctional ATP-dependent dihydroxyacetone kinase/FAD-AMP lyase (cyclizing)	575	N	-	-	247	NTTN	NetNGlyc_prediction / string_search	-	-	+	NP_056348	N	247	D	RS=747768612;RSPOS=61110094;dbSNPBuildID=144;SSR=0;SAO=0;VP=0x050000000a05000002000100;GENEINFO=TKFC:26007|DAK:26007;WGT=1;VC=SNV;NSM;REF;ASP	-	-
Q99543	DNAJC2	DnaJ homolog subfamily C member 2	621	N	-	Cytoplasm;Nucleus	537	NATP	string_search	-	-	---	NP_055192	T	539	M	RS=748433263;RSPOS=102956231;dbSNPBuildID=144;SSR=0;SAO=0;VP=0x050000080a05000002000100;GENEINFO=PMPCB:9512|DNAJC2:27000;WGT=1;VC=SNV;NSM;REF;INT;ASP	-	-
Q99884	SLC6A7	Sodium-dependent proline transporter	636	N	-	Membrane	39	NWTG	NetNGlyc_prediction / string_search	-	-	++	NP_055043	N	39	S	RS=780481665;RSPOS=149574373;dbSNPBuildID=144;SSR=0;SAO=0;VP=0x050000000a05040002000100;GENEINFO=SLC6A7:6534;WGT=1;VC=SNV;NSM;REF;ASP;VLD	-	-
Q13873	BMPR2	Bone morphogenetic protein receptor type-2	1038	Y	1--26	Membrane	511	NKSV	NetNGlyc_prediction / string_search	-	-	+	NP_001195	N	511	Y	RS=745785397;RSPOS=203417556;dbSNPBuildID=144;SSR=0;SAO=0;VP=0x050000000a05000002000100;GENEINFO=BMPR2:659;WGT=1;VC=SNV;NSM;REF;ASP	-	-
P23510	TNFSF4	Tumor necrosis factor ligand superfamily member 4	183	N	-	Membrane	114	NISL	UniProt-Manual_assertion / NetNGlyc_prediction / string_search	-	-	+	NP_003317	S	116	N	RS=146261831;RSPOS=173155860;dbSNPBuildID=134;SSR=0;SAO=0;VP=0x050200000a05040402000100;GENEINFO=TNFSF4:7292;WGT=1;VC=SNV;S3D;NSM;REF;ASP;VLD;HD	-	-
O95453	PARN	Poly(A)-specific ribonuclease PARN	639	N	-	Cytoplasm;Nucleus	165	NTSK	NetNGlyc_prediction / string_search	-	-	+	NP_002573	N	165	S	RS=775164255;RSPOS=14704561;dbSNPBuildID=144;SSR=0;SAO=0;VP=0x050000080a05040002000100;GENEINFO=PARN:5073;WGT=1;VC=SNV;NSM;REF;INT;ASP;VLD	-	-
Q16787	LAMA3	Laminin subunit alpha-3	3333	Y	1--35	Secreted	2751	NDTV	NetNGlyc_prediction / string_search / neXtProt	-	-	+	NP_937762	N	2751	S	RS=775517640;RSPOS=21508161;dbSNPBuildID=144;SSR=0;SAO=0;VP=0x050000000a05000002000100;GENEINFO=LAMA3:3909;WGT=1;VC=SNV;NSM;REF;ASP	-	-
P32242	OTX1	Homeobox protein OTX1	354	N	-	Nucleus	202	NTSC	NetNGlyc_prediction / string_search	-	-	+	NP_001186699;NP_055377	N	202	H	RS=770542853;RSPOS=63282990;dbSNPBuildID=144;SSR=0;SAO=0;VP=0x050000000a05000002000100;GENEINFO=OTX1:5013;WGT=1;VC=SNV;NSM;REF;ASP	-	-
P26992	CNTFR	Ciliary neurotrophic factor receptor subunit alpha	372	Y	1--22	Membrane	70	NGSQ	UniProt-Manual_assertion / NetNGlyc_prediction / string_search	-	-	++	NP_001833;NP_001193940;NP_671693	N	70	S	RS=115175006;RSPOS=34564707;dbSNPBuildID=132;SSR=0;SAO=0;VP=0x050000000a0504040e000100;GENEINFO=CNTFR:1271;WGT=1;VC=SNV;NSM;REF;ASP;VLD;HD	-	-
Q96AY3	FKBP10	Peptidyl-prolyl cis-trans isomerase FKBP10	582	Y	1--26	-	182	NGTL	UniProt-PubMed:12754519;PubMed:19159218 / NetNGlyc_prediction / string_search	-	-	++	NP_068758	N	182	S	RS=782722256;RSPOS=39974494;dbSNPBuildID=144;SSR=0;SAO=0;VP=0x050000000a05040002000100;GENEINFO=FKBP10:60681;WGT=1;VC=SNV;NSM;REF;ASP;VLD	-	-
Q05932	FPGS	Folylpolyglutamate synthase, mitochondrial	587	N	-	Cytoplasm;Membrane	414	NATG	NetNGlyc_prediction / string_search	-	-	+	NP_004948	N	414	S	RS=751038682;RSPOS=130572339;dbSNPBuildID=144;SSR=0;SAO=0;VP=0x050000000a05040002000100;GENEINFO=FPGS:2356;WGT=1;VC=SNV;NSM;REF;ASP;VLD	-	-
O15230	LAMA5	Laminin subunit alpha-5	3695	Y	1--35	Secreted	3287	NVST	UniProt-Manual_assertion / string_search	-	-	-	NP_005551	S	3289	N	RS=770635817;RSPOS=60886533;dbSNPBuildID=144;SSR=0;SAO=0;VP=0x050000000a05000002000100;GENEINFO=LAMA5:3911;WGT=1;VC=SNV;NSM;REF;ASP	-	-
Q8IZP9	GPR64	G-protein coupled receptor 64	1017	Y	1--37	Membrane	186	NCTF	UniProt-Manual_assertion / NetNGlyc_prediction / string_search	-	-	++	NP_001073327;NP_001171763	T	188	A	RS=756376191;RSPOS=19039303;dbSNPBuildID=144;SSR=0;SAO=0;VP=0x050000080a05000002000100;GENEINFO=ADGRG2:10149|LOC101928415:101928415;WGT=1;VC=SNV;NSM;REF;INT;ASP	-	-
O94886	TMEM63A	CSC1-like protein 1	807	N	-	Membrane	782	NISG	NetNGlyc_prediction / string_search	-	-	+	NP_055513	N	782	I	RS=769234490;RSPOS=226034820;dbSNPBuildID=144;SSR=0;SAO=0;VP=0x050000000a05000002000100;GENEINFO=TMEM63A:9725;WGT=1;VC=SNV;NSM;REF;ASP	-	-
Q8TE58	ADAMTS15	A disintegrin and metalloproteinase with thrombospondin motifs 15	950	Y	1--17	Secreted	623	NGTG	UniProt-Manual_assertion / NetNGlyc_prediction / string_search	-	-	+	NP_620686	N	623	K	RS=755615911;RSPOS=130340963;dbSNPBuildID=144;SSR=0;SAO=0;VP=0x050000000a05000002000100;GENEINFO=ADAMTS15:170689;WGT=1;VC=SNV;NSM;REF;ASP	-	-
A6NGY1	FRG2C	Protein FRG2-like-2	282	N	-	Nucleus	120	NLTL	NetNGlyc_prediction / string_search	-	-	+	NP_001118231	N	120	S	RS=62247157;RSPOS=75714702;dbSNPBuildID=129;SSR=1;SAO=0;VP=0x050100000a05040102000140;GENEINFO=FRG2C:100288801;WGT=1;VC=SNV;SLO;NSM;REF;ASP;VLD;GNO	-	-
Q9H2X9	SLC12A5	Solute carrier family 12 member 5	1139	N	-	Membrane	90	NYTN	NetNGlyc_prediction / string_search	-	-	++	NP_001128243	N	90	S	RS=376057527;RSPOS=44664095;dbSNPBuildID=138;SSR=0;SAO=0;VP=0x050000000a05000002000100;GENEINFO=SLC12A5:57468;WGT=1;VC=SNV;NSM;REF;ASP	-	-
Q86VH5	LRRTM3	Leucine-rich repeat transmembrane neuronal protein 3	581	Y	1--30	Membrane	518	NVST	NetNGlyc_prediction / string_search	-	-	+	NP_821079	N	518	T	RS=761306996;RSPOS=68857361;dbSNPBuildID=144;SSR=0;SAO=0;VP=0x050000080a05000002000100;GENEINFO=LRRTM3:347731|CTNNA3:29119;WGT=1;VC=SNV;NSM;REF;INT;ASP	-	-
Q96ST2	IWS1	Protein IWS1 homolog	819	N	-	Nucleus	78	NASD	NetNGlyc_prediction / string_search	-	-	+++	NP_060439	N	78	D	RS=752949571;RSPOS=128263247;dbSNPBuildID=144;SSR=0;SAO=0;VP=0x050000400a05040002000100;GENEINFO=IWS1:55677;WGT=1;VC=SNV;NSM;REF;U5;ASP;VLD	-	-
Q68DY1	ZNF626	Zinc finger protein 626	528	N	-	Nucleus	295	NRSS	NetNGlyc_prediction / string_search	-	-	++	NP_001070143	N	295	T	RS=782380615;RSPOS=20807799;dbSNPBuildID=144;SSR=0;SAO=0;VP=0x050000000a05040002000100;GENEINFO=ZNF626:199777;WGT=1;VC=SNV;NSM;REF;ASP;VLD	-	-
O75718	CRTAP	Cartilage-associated protein	401	Y	1--26	Secreted	280	NLTP	string_search	-	-	---	NP_006362	N	280	K	RS=751486898;RSPOS=33171477;dbSNPBuildID=144;SSR=0;SAO=0;VP=0x050000000a05000002000100;GENEINFO=CRTAP:10491;WGT=1;VC=SNV;NSM;REF;ASP	-	-
A6H8Y1	BDP1	Transcription factor TFIIIB component B'' homolog	2624	N	-	Nucleus	740	NESC	NetNGlyc_prediction / string_search	-	-	+	NP_060899	N	740	S	RS=770256602;RSPOS=70798596;dbSNPBuildID=144;SSR=0;SAO=0;VP=0x050000000a05000002000100;GENEINFO=BDP1:55814;WGT=1;VC=SNV;NSM;REF;ASP	-	-
Q9UQ53	MGAT4B	Alpha-1,3-mannosyl-glycoprotein 4-beta-N-acetylglucosaminyltransferase B	548	N	-	Membrane	87	NRTW	UniProt-Manual_assertion / NetNGlyc_prediction / string_search	-	-	++	NP_055090	N	87	S	RS=772626729;RSPOS=179228807;dbSNPBuildID=144;SSR=0;SAO=0;VP=0x050000400a05040002000100;GENEINFO=MGAT4B:11282;WGT=1;VC=SNV;NSM;REF;U5;ASP;VLD	-	-
O43711	TLX3	T-cell leukemia homeobox protein 3	291	N	-	Nucleus	253	NDSI	NetNGlyc_prediction / string_search	-	-	+	NP_066305	S	255	F	RS=775294536;RSPOS=170738491;dbSNPBuildID=144;SSR=0;SAO=0;VP=0x050000000a05000002000100;GENEINFO=TLX3:30012;WGT=1;VC=SNV;NSM;REF;ASP	-	-
Q8N201	INTS1	Integrator complex subunit 1	2190	N	-	Membrane;Nucleus	774	NYSY	NetNGlyc_prediction / string_search	-	-	+	NP_001073922	S	776	Y	RS=748869367;RSPOS=1527585;dbSNPBuildID=144;SSR=0;SAO=0;VP=0x050000000a05000002000100;GENEINFO=INTS1:26173;WGT=1;VC=SNV;NSM;REF;ASP	-	-
P11047	LAMC1	Laminin subunit gamma-1	1609	Y	1--33	Secreted	1223	NQTA	UniProt-PubMed:16335952 / NetNGlyc_prediction / string_search	-	-	+	NP_002284	T	1225	K	RS=776974385;RSPOS=183101642;dbSNPBuildID=144;SSR=0;SAO=0;VP=0x050000000a05000002000100;GENEINFO=LAMC1:3915;WGT=1;VC=SNV;NSM;REF;ASP	-	-
Q9C040	TRIM2	Tripartite motif-containing protein 2	744	N	-	Cytoplasm	256	NFTA	NetNGlyc_prediction / string_search	-	-	++	NP_001123539	N	256	S	RS=748138429;RSPOS=154216526;dbSNPBuildID=144;SSR=0;SAO=0;VP=0x050000000a05000002000100;GENEINFO=TRIM2:23321;WGT=1;VC=SNV;NSM;REF;ASP	-	-
P58181	OR10A3	Olfactory receptor 10A3	314	N	-	Membrane	52	NQSL	NetNGlyc_prediction / string_search	-	-	++	NP_001003745	S	54	N	RS=753474515;RSPOS=7960907;dbSNPBuildID=144;SSR=0;SAO=0;VP=0x050000000a05000002000100;GENEINFO=OR10A3:26496;WGT=1;VC=SNV;NSM;REF;ASP	-	-
P18848	ATF4	Cyclic AMP-dependent transcription factor ATF-4	351	N	-	Cytoplasm;Membrane;Nucleus	243	NRSL	NetNGlyc_prediction / string_search	-	-	++	NP_001666;NP_877962	S	245	R	RS=763863444;RSPOS=39918284;dbSNPBuildID=144;SSR=0;SAO=0;VP=0x050000000a05000002000100;GENEINFO=ATF4:468;WGT=1;VC=SNV;NSM;REF;ASP	-	-
P07550	ADRB2	Beta-2 adrenergic receptor	413	N	-	Membrane	244	NLSQ	NetNGlyc_prediction / string_search	-	-	+	NP_000015	N	244	K	RS=372301487;RSPOS=148207126;dbSNPBuildID=138;SSR=0;SAO=0;VP=0x050200000a05000002000100;GENEINFO=ADRB2:154;WGT=1;VC=SNV;S3D;NSM;REF;ASP	-	-
Q9H4A3	WNK1	Serine/threonine-protein kinase WNK1	2382	N	-	Cytoplasm	2063	NESD	NetNGlyc_prediction / string_search	-	-	+	NP_061852	N	2063	D	RS=780282913;RSPOS=1005840;dbSNPBuildID=144;SSR=0;SAO=0;VP=0x050000000a05000002000100;GENEINFO=WNK1:65125;WGT=1;VC=SNV;NSM;REF;ASP	-	-
O60229	KALRN	Kalirin	2985	N	-	Cytoplasm	823	NMTF	NetNGlyc_prediction / string_search	-	-	+	NP_001019831;NP_003938	T	825	A	RS=768566780;RSPOS=124132449;dbSNPBuildID=144;SSR=0;SAO=0;VP=0x050000000a05000002000100;GENEINFO=KALRN:8997;WGT=1;VC=SNV;NSM;REF;ASP	-	-
P34981	TRHR	Thyrotropin-releasing hormone receptor	398	N	-	Membrane	3	NETV	UniProt-Manual_assertion / NetNGlyc_prediction / string_search	-	-	++	NP_003292	N	3	D	RS=200420761;RSPOS=110099748;dbSNPBuildID=137;SSR=0;SAO=0;VP=0x050000000a05040036000100;GENEINFO=TRHR:7201;WGT=1;VC=SNV;NSM;REF;ASP;VLD;KGPhase1;KGPhase3;CAF=0.9998,0.0001997;COMMON=0	-	-
Q96PU5	NEDD4L	E3 ubiquitin-protein ligase NEDD4-like	975	N	-	Cytoplasm	180	NDSA	string_search	-	-	-	NP_001138439;NP_001230889;NP_056092	S	182	P	RS=760992833;RSPOS=55992258;dbSNPBuildID=144;SSR=0;SAO=0;VP=0x050000000a05000002000100;GENEINFO=NEDD4L:23327;WGT=1;VC=SNV;NSM;REF;ASP	-	-
P56199	ITGA1	Integrin alpha-1	1179	Y	1--28	Membrane	217	NVTH	UniProt-PubMed:19159218 / NetNGlyc_prediction / string_search	VWFA.	-	+	NP_852478	N	217	K	RS=762276627;RSPOS=52177731;dbSNPBuildID=144;SSR=0;SAO=0;VP=0x050000000b05040002000100;GENEINFO=ITGA1:3672;WGT=1;VC=SNV;NSM;REF;SYN;ASP;VLD	-	-
Q9UF12	PRODH2	Probable proline dehydrogenase 2	536	N	-	-	32	NTTA	NetNGlyc_prediction / string_search	-	-	+	NP_067055	N	32	D	RS=755429391;RSPOS=36304090;dbSNPBuildID=144;SSR=0;SAO=0;VP=0x050000020a05000002000100;GENEINFO=PRODH2:58510;WGT=1;VC=SNV;NSM;REF;R5;ASP	-	-
P56159	GFRA1	GDNF family receptor alpha-1	465	Y	1--24	Membrane	406	NVSG	UniProt-Manual_assertion / NetNGlyc_prediction / string_search	-	-	+	NP_005255	N	406	S	RS=769034000;RSPOS=117825118;dbSNPBuildID=144;SSR=0;SAO=0;VP=0x050000000a05040002000100;GENEINFO=GFRA1:2674;WGT=1;VC=SNV;NSM;REF;ASP;VLD	-	-
Q9HCK5	AGO4	Protein argonaute-4	861	N	-	Cytoplasm	416	NKTV	NetNGlyc_prediction / string_search	-	-	++	NP_060099	T	418	K	RS=866285870;RSPOS=36298045;dbSNPBuildID=147;SSR=0;SAO=0;VP=0x050000000a05000002000100;GENEINFO=AGO4:192670;WGT=1;VC=SNV;NSM;REF;ASP	-	-
A3KN83	SBNO1	Protein strawberry notch homolog 1	1393	N	-	-	160	NNSL	NetNGlyc_prediction / string_search	-	-	+	NP_001161328	S	162	N	RS=373040406;RSPOS=123829870;dbSNPBuildID=138;SSR=0;SAO=0;VP=0x050000000a05040002000100;GENEINFO=SBNO1:55206;WGT=1;VC=SNV;NSM;REF;ASP;VLD	-	-
P11216	PYGB	Glycogen phosphorylase, brain form	843	N	-	-	482	NKTN	NetNGlyc_prediction / string_search	-	-	+	NP_002853	N	482	S	RS=201063710;RSPOS=25262710;dbSNPBuildID=137;SSR=0;SAO=0;VP=0x050200000a05000002000100;GENEINFO=PYGB:5834;WGT=1;VC=SNV;S3D;NSM;REF;ASP	-	-
P14920	DAO	D-amino-acid oxidase	347	N	-	-	246	NWSE	string_search	-	-	-	NP_001908	S	248	N	RS=372491575;RSPOS=109292502;dbSNPBuildID=138;SSR=0;SAO=0;VP=0x050200000a05000002000100;GENEINFO=DAO:1610;WGT=1;VC=SNV;S3D;NSM;REF;ASP	-	-
Q13423	NNT	NAD(P) transhydrogenase, mitochondrial	1086	N	-	Membrane	1009	NDTV	string_search	-	-	-	NP_036475;NP_892022	N	1009	K	RS=370273690;RSPOS=43702754;dbSNPBuildID=138;SSR=0;SAO=0;VP=0x050200000b05040002000100;GENEINFO=NNT:23530;WGT=1;VC=SNV;S3D;NSM;REF;SYN;ASP;VLD	Glucocorticoid deficiency	22634753
Q9BTV4	TMEM43	Transmembrane protein 43	400	N	-	Membrane;Nucleus	4	NYSS	NetNGlyc_prediction / string_search	-	-	+++	NP_077310	S	6	C	RS=756575126;RSPOS=14170916;dbSNPBuildID=144;SSR=0;SAO=0;VP=0x050000000a05000002000100;GENEINFO=TMEM43:79188;WGT=1;VC=SNV;NSM;REF;ASP	-	-
Q9NPI0	TMEM138	Transmembrane protein 138	162	N	-	Membrane	6	NYSL	UniProt-Manual_assertion / NetNGlyc_prediction / string_search	-	-	+++	NP_057548	S	8	C	RS=138563409;RSPOS=61131884;dbSNPBuildID=134;SSR=0;SAO=0;VP=0x050000080a05000002000100;GENEINFO=TMEM138:51524;WGT=1;VC=SNV;NSM;REF;INT;ASP	-	-
O75179	ANKRD17	Ankyrin repeat domain-containing protein 17	2603	N	-	Cytoplasm;Nucleus	2094	NSSS	string_search	-	-	-	NP_115593	N	2094	K	RS=765835158;RSPOS=73957063;dbSNPBuildID=144;SSR=0;SAO=0;VP=0x050000000a05000002000100;GENEINFO=ANKRD17:26057;WGT=1;VC=SNV;NSM;REF;ASP	-	-
Q68DQ2	CRYBG3	Very large A-kinase anchor protein	2970	N	-	-	1581	NVTK	NetNGlyc_prediction / string_search	-	-	+++	NP_705833	T	1583	M	RS=79581944;RSPOS=97594786;dbSNPBuildID=132;SSR=0;SAO=0;VP=0x050100000a05150436000100;GENEINFO=CRYBG3:131544;WGT=1;VC=SNV;SLO;NSM;REF;ASP;VLD;G5;HD;KGPhase1;KGPhase3;CAF=0.974,0.02596;COMMON=1	-	-
Q8N7U6	EFHB	EF-hand domain-containing family member B	833	N	-	-	383	NTTF	string_search	-	-	-	NP_653316	N	383	S	RS=753163048;RSPOS=19959753;dbSNPBuildID=144;SSR=0;SAO=0;VP=0x050000000a05000002000100;GENEINFO=EFHB:151651;WGT=1;VC=SNV;NSM;REF;ASP	-	-
Q9BXF6	RAB11FIP5	Rab11 family-interacting protein 5	653	N	-	Cytoplasm;Membrane	394	NSSS	NetNGlyc_prediction / string_search	-	-	++	NP_056285	N	394	K	RS=753028183;RSPOS=73315564;dbSNPBuildID=144;SSR=0;SAO=0;VP=0x050000000a05000002000100;GENEINFO=RAB11FIP5:26056;WGT=1;VC=SNV;NSM;REF;ASP	-	-
P56589	PEX3	Peroxisomal biogenesis factor 3	373	N	-	Membrane	265	NETR	NetNGlyc_prediction / string_search	-	-	+	NP_003621	N	265	S	RS=201793456;RSPOS=143795969;dbSNPBuildID=137;SSR=0;SAO=0;VP=0x050200000a05040002000100;GENEINFO=PEX3:8504;WGT=1;VC=SNV;S3D;NSM;REF;ASP;VLD	-	-
Q8NAA5	LRRC75A	Leucine-rich repeat-containing protein 75A	344	N	-	-	262	NVTW	NetNGlyc_prediction / string_search	-	-	++	NP_001107039	T	264	A	RS=768665612;RSPOS=16347147;dbSNPBuildID=144;SSR=0;SAO=0;VP=0x050000880a05000002000100;GENEINFO=LRRC75A-AS1:125144|LRRC75A:388341|C17orf76-AS1:125144;WGT=1;VC=SNV;NSM;REF;U3;INT;ASP	-	-
Q8WZ42	TTN	Titin	34350	N	-	Cytoplasm;Nucleus	3430	NLSL	string_search	-	-	-	NP_001243779;NP_596869;NP_596870	N	3430	H	RS=376029089;RSPOS=179623726;dbSNPBuildID=138;SSR=0;SAO=0;VP=0x050200000a05000002000100;GENEINFO=TTN:7273;WGT=1;VC=SNV;S3D;NSM;REF;ASP	-	-
O95429	BAG4	BAG family molecular chaperone regulator 4	457	N	-	Cytoplasm	226	NRSV	NetNGlyc_prediction / string_search	-	-	++	NP_004865	R	227	P	RS=770041398;RSPOS=38066577;dbSNPBuildID=144;SSR=0;SAO=0;VP=0x050000000a05040002000100;GENEINFO=BAG4:9530;WGT=1;VC=SNV;NSM;REF;ASP;VLD	-	-
Q2KJY2	KIF26B	Kinesin-like protein KIF26B	2108	N	-	Cytoplasm	1921	NSSS	string_search	-	-	--	NP_060482	N	1921	T	RS=768571998;RSPOS=245852047;dbSNPBuildID=144;SSR=0;SAO=0;VP=0x050000000a05040002000100;GENEINFO=KIF26B:55083;WGT=1;VC=SNV;NSM;REF;ASP;VLD	-	-
Q5S007	LRRK2	Leucine-rich repeat serine/threonine-protein kinase 2	2527	N	-	Cytoplasm;Membrane	1506	NESL	string_search	-	HELIX	-	NP_940980	S	1508	R	RS=756714261;RSPOS=40704439;dbSNPBuildID=144;SSR=0;SAO=0;VP=0x050000000a05000002000100;GENEINFO=LRRK2:120892;WGT=1;VC=SNV;NSM;REF;ASP	-	-
Q86UQ4	ABCA13	ATP-binding cassette sub-family A member 13	5058	N	-	Membrane	1452	NGSH	string_search	-	-	-	NP_689914	N	1452	D	RS=764603919;RSPOS=48313617;dbSNPBuildID=144;SSR=0;SAO=0;VP=0x050000000a05000002000100;GENEINFO=ABCA13:154664;WGT=1;VC=SNV;NSM;REF;ASP	-	-
Q96PJ5	FCRL4	Fc receptor-like protein 4	515	Y	1--19	Membrane	209	NLSC	string_search	-	-	-	NP_112572	N	209	D	RS=368176707;RSPOS=157557288;dbSNPBuildID=138;SSR=0;SAO=0;VP=0x050200000a05000002000100;GENEINFO=FCRL4:83417;WGT=1;VC=SNV;S3D;NSM;REF;ASP	-	-
P12883	MYH7	Myosin-7	1935	N	-	Cytoplasm	602	NETV	NetNGlyc_prediction / string_search	-	-	+	NP_000248	T	604	I	RS=730880881;RSPOS=23896871;RV;dbSNPBuildID=142;SSR=0;SAO=1;VP=0x050060000a05000002100100;GENEINFO=MYH7:4625;WGT=1;VC=SNV;PM;NSM;REF;ASP;LSD	-	-
P39086	GRIK1	Glutamate receptor ionotropic, kainate 1	918	Y	1--30	Membrane	886	NSTS	NetNGlyc_prediction / string_search	-	-	+	NP_000821	T	888	I	RS=767418131;RSPOS=30925970;dbSNPBuildID=144;SSR=0;SAO=0;VP=0x050000080a05040002000100;GENEINFO=GRIK1:2897;WGT=1;VC=SNV;NSM;REF;INT;ASP;VLD	-	-
Q9UH65	SWAP70	Switch-associated protein 70	585	N	-	Cytoplasm;Membrane;Nucleus	348	NESK	NetNGlyc_prediction / string_search	-	-	+	NP_055870	N	348	S	RS=753035074;RSPOS=9754220;dbSNPBuildID=144;SSR=0;SAO=0;VP=0x050000000a05040002000100;GENEINFO=SWAP70:23075;WGT=1;VC=SNV;NSM;REF;ASP;VLD	-	-
Q8WWQ0	PHIP	PH-interacting protein	1821	N	-	Nucleus	112	NKSC	NetNGlyc_prediction / string_search	-	-	++	NP_060404	S	114	N	RS=373149368;RSPOS=79770293;dbSNPBuildID=138;SSR=0;SAO=0;VP=0x050000000a05000002000100;GENEINFO=PHIP:55023;WGT=1;VC=SNV;NSM;REF;ASP	-	-
Q9BXR5	TLR10	Toll-like receptor 10	811	Y	1--19	Membrane	140	NMSH	UniProt-Manual_assertion / NetNGlyc_prediction / string_search	-	-	+	NP_001017388;NP_001182035;NP_001182036;NP_112218	S	142	P	RS=145711969;RSPOS=38776788;dbSNPBuildID=134;SSR=0;SAO=0;VP=0x050300000a05040436000100;GENEINFO=TLR10:81793;WGT=1;VC=SNV;S3D;SLO;NSM;REF;ASP;VLD;HD;KGPhase1;KGPhase3;CAF=0.9988,0.001198;COMMON=1	-	-
Q8NE09	RGS22	Regulator of G-protein signaling 22	1264	N	-	Cytoplasm;Nucleus	1181	NTSV	NetNGlyc_prediction / string_search	-	-	+	NP_056483	S	1183	L	RS=367678476;RSPOS=100977630;dbSNPBuildID=138;SSR=0;SAO=0;VP=0x050000000a05000002000100;GENEINFO=RGS22:26166;WGT=1;VC=SNV;NSM;REF;ASP	-	-
P05496	ATP5G1	ATP synthase F(0) complex subunit C1, mitochondrial	136	N	-	Membrane	35	NSSK	NetNGlyc_prediction / string_search	-	-	++	NP_001002027;NP_005166	N	35	Y	RS=11549735;RSPOS=46971797;dbSNPBuildID=120;SSR=0;SAO=0;VP=0x050100080a05000002000100;GENEINFO=ATP5G1:516|LOC105371814:105371814;WGT=1;VC=SNV;SLO;NSM;REF;INT;ASP	-	-
Q99966	CITED1	Cbp/p300-interacting transactivator 1	193	N	-	Cytoplasm;Nucleus	53	NGTK	NetNGlyc_prediction / string_search	-	-	++	NP_001138358;NP_001138359;NP_004134	N	53	S	RS=778511318;RSPOS=71521997;dbSNPBuildID=144;SSR=0;SAO=0;VP=0x050000000a05000002000100;GENEINFO=CITED1:4435;WGT=1;VC=SNV;NSM;REF;ASP	-	-
P57729	RAB38	Ras-related protein Rab-38	211	N	-	Membrane	74	NMTR	NetNGlyc_prediction / string_search	-	-	++	NP_071732	T	76	M	RS=760114172;RSPOS=87883099;dbSNPBuildID=144;SSR=0;SAO=0;VP=0x050000000a05040002000100;GENEINFO=RAB38:23682;WGT=1;VC=SNV;NSM;REF;ASP;VLD	-	-
O14544	SOCS6	Suppressor of cytokine signaling 6	535	N	-	-	16	NKSK	NetNGlyc_prediction / string_search	-	-	+++	NP_004223	S	18	R	RS=142610203;RSPOS=67991956;dbSNPBuildID=134;SSR=0;SAO=0;VP=0x050000000a05040002000100;GENEINFO=SOCS6:9306;WGT=1;VC=SNV;NSM;REF;ASP;VLD	-	-
Q9Y2E8	SLC9A8	Sodium/hydrogen exchanger 8	581	N	-	Membrane	20	NVTL	NetNGlyc_prediction / string_search	-	-	++	NP_001247420;NP_056081	T	22	I	RS=763516664;RSPOS=48431583;dbSNPBuildID=144;SSR=0;SAO=0;VP=0x050000000a05000002000100;GENEINFO=SLC9A8:23315;WGT=1;VC=SNV;NSM;REF;ASP	-	-
Q9BXT4	TDRD1	Tudor domain-containing protein 1	1180	N	-	Cytoplasm	646	NSSL	NetNGlyc_prediction / string_search	-	-	+	NP_942090	S	648	F	RS=780473726;RSPOS=115973216;dbSNPBuildID=144;SSR=0;SAO=0;VP=0x050000000a05040002000100;GENEINFO=TDRD1:56165;WGT=1;VC=SNV;NSM;REF;ASP;VLD	-	-
Q8N103	TAGAP	T-cell activation Rho GTPase-activating protein	731	N	-	-	8	NASK	NetNGlyc_prediction / string_search	-	-	+	NP_473455;NP_620165	N	8	S	RS=534119067;RSPOS=159465156;dbSNPBuildID=142;SSR=0;SAO=0;VP=0x050000420a05000026000100;GENEINFO=TAGAP:117289;WGT=1;VC=SNV;NSM;REF;U5;R5;ASP;KGPhase3;CAF=0.9998,0.0001997;COMMON=0	-	-
Q14980	NUMA1	Nuclear mitotic apparatus protein 1	2115	N	-	Cytoplasm;Nucleus	285	NESL	NetNGlyc_prediction / string_search	-	-	+	NP_006176;NP_001273490	N	285	K	RS=767290941;RSPOS=71729447;dbSNPBuildID=144;SSR=0;SAO=0;VP=0x050000080a05040002000100;GENEINFO=NUMA1:4926|LOC100128494:100128494;WGT=1;VC=SNV;NSM;REF;INT;ASP;VLD	-	-
Q02505	MUC3A	Mucin-3A	2541	Y	1--21	Membrane;Secreted	310	NTTP	string_search	-	-	---	NP_005951	N	310	T	RS=775174499;RSPOS=100550348;dbSNPBuildID=144;SSR=0;SAO=0;VP=0x050000000a05070002000100;GENEINFO=MUC3A:4584;WGT=1;VC=SNV;NSM;REF;ASP;VLD;G5A;G5	-	-
Q9BUI4	POLR3C	DNA-directed RNA polymerase III subunit RPC3	534	N	-	Nucleus	302	NISK	NetNGlyc_prediction / string_search	-	-	++	NP_006459	N	302	K	RS=782086446;RSPOS=145598587;dbSNPBuildID=144;SSR=0;SAO=0;VP=0x050000000a05040002000100;GENEINFO=POLR3C:10623;WGT=1;VC=SNV;NSM;REF;ASP;VLD	-	-
P30559	OXTR	Oxytocin receptor	389	N	-	Membrane	26	NRTA	UniProt-Manual_assertion / NetNGlyc_prediction / string_search	-	-	+	NP_000907	N	26	S	RS=759817156;RSPOS=8809797;dbSNPBuildID=144;SSR=0;SAO=0;VP=0x050000000a05040002000100;GENEINFO=OXTR:5021;WGT=1;VC=SNV;NSM;REF;ASP;VLD	-	-
Q9UEU0	VTI1B	Vesicle transport through interaction with t-SNAREs homolog 1B	232	N	-	Membrane	56	NETL	NetNGlyc_prediction / string_search	-	-	+	NP_006361	T	58	M	RS=141864546;RSPOS=68129195;dbSNPBuildID=134;SSR=0;SAO=0;VP=0x050200480a05040002000100;GENEINFO=VTI1B:10490;WGT=1;VC=SNV;S3D;NSM;REF;U5;INT;ASP;VLD	-	-
Q68CQ4	DIEXF	Digestive organ expansion factor homolog	756	N	-	Nucleus	328	NNSR	string_search	-	-	-	NP_055203	S	330	G	RS=781638179;RSPOS=210010482;dbSNPBuildID=144;SSR=0;SAO=0;VP=0x050000000a05000002000100;GENEINFO=DIEXF:27042;WGT=1;VC=SNV;NSM;REF;ASP	-	-
Q8TC05	MDM1	Nuclear protein MDM1	714	N	-	Nucleus	424	NTTE	string_search	-	-	-	NP_059136	T	426	M	RS=772953432;RSPOS=68708950;dbSNPBuildID=144;SSR=0;SAO=0;VP=0x050000000a05000002000100;GENEINFO=MDM1:56890;WGT=1;VC=SNV;NSM;REF;ASP	-	-
P86452	ZBED6	Zinc finger BED domain-containing protein 6	979	N	-	Nucleus	212	NGSF	NetNGlyc_prediction / string_search	-	-	+	NP_001167579	N	212	S	RS=370724689;RSPOS=203767285;dbSNPBuildID=138;SSR=0;SAO=0;VP=0x050000080a05000002000100;GENEINFO=ZC3H11A:9877|ZBED6:100381270;WGT=1;VC=SNV;NSM;REF;INT;ASP	-	-
Q9P212	PLCE1	1-phosphatidylinositol 4,5-bisphosphate phosphodiesterase epsilon-1	2302	N	-	Cytoplasm;Membrane	1076	NNTL	string_search	-	-	-	NP_001275918;NP_057425	T	1078	N	RS=762697292;RSPOS=96012209;dbSNPBuildID=144;SSR=0;SAO=0;VP=0x050000000a05000002000100;GENEINFO=PLCE1:51196;WGT=1;VC=SNV;NSM;REF;ASP	-	-
Q8NI99	ANGPTL6	Angiopoietin-related protein 6	470	Y	1--20	Secreted	145	NASA	UniProt-PubMed:16335952;PubMed:19139490;PubMed:19159218 / NetNGlyc_prediction / string_search	-	-	+	NP_114123	S	147	P	RS=779899913;RSPOS=10206801;dbSNPBuildID=144;SSR=0;SAO=0;VP=0x050000000a05040002000100;GENEINFO=ANGPTL6:83854;WGT=1;VC=SNV;NSM;REF;ASP;VLD	-	-
Q04656	ATP7A	Copper-transporting ATPase 1	1500	N	-	Cytoplasm;Membrane	486	NSSK	string_search	-	-	-	NP_000043;NP_001269153	S	488	F	RS=192424860;RSPOS=77254101;dbSNPBuildID=135;SSR=0;SAO=0;VP=0x050000080a05000036000100;GENEINFO=ATP7A:538;WGT=1;VC=SNV;NSM;REF;INT;ASP;KGPhase1;KGPhase3;CAF=0.9997,0.0002649;COMMON=0	-	-
Q9BX63	BRIP1	Fanconi anemia group J protein	1249	N	-	Nucleus	1087	NHSE	string_search	-	-	--	NP_114432	S	1089	A	RS=764205156;RSPOS=59761142;dbSNPBuildID=144;SSR=0;SAO=0;VP=0x050000000a05000002000100;GENEINFO=BRIP1:83990;WGT=1;VC=SNV;NSM;REF;ASP	-	-
Q9HBY0	NOX3	NADPH oxidase 3	568	N	-	Membrane	112	NATI	NetNGlyc_prediction / string_search	-	-	+++	NP_056533	T	114	A	RS=753762238;RSPOS=155774538;dbSNPBuildID=144;SSR=0;SAO=0;VP=0x050000000a05000402000100;GENEINFO=NOX3:50508;WGT=1;VC=SNV;NSM;REF;ASP;HD	-	-
Q8WU08	STK32A	Serine/threonine-protein kinase 32A	396	N	-	Membrane	43	NDTK	string_search	Protein kinase.	-	-	NP_001106195;NP_659438	T	45	I	RS=776005093;RSPOS=146658835;dbSNPBuildID=144;SSR=0;SAO=0;VP=0x050000000a05040002000100;GENEINFO=STK32A:202374;WGT=1;VC=SNV;NSM;REF;ASP;VLD	-	-
O43493	TGOLN2	Trans-Golgi network integral membrane protein 2	480	Y	1--21	Membrane	39	NVST	UniProt-Manual_assertion / NetNGlyc_prediction / string_search	-	-	+++	NP_001193770;NP_001193773;NP_006455	S	41	P	RS=769324081;RSPOS=85554734;dbSNPBuildID=144;SSR=0;SAO=0;VP=0x050000000a05000002000100;GENEINFO=TGOLN2:10618;WGT=1;VC=SNV;NSM;REF;ASP	-	-
Q9BUR4	WRAP53	Telomerase Cajal body protein 1	548	N	-	Cytoplasm;Nucleus	110	NGSL	NetNGlyc_prediction / string_search	-	-	++	NP_060551;NP_001137462;NP_001137463;NP_001137464	S	112	N	RS=766695794;RSPOS=7592301;dbSNPBuildID=144;SSR=0;SAO=0;VP=0x050000020a05000002000100;GENEINFO=TP53:7157|WRAP53:55135;WGT=1;VC=SNV;NSM;REF;R5;ASP	-	-
Q3KNW5	SLC10A6	Solute carrier family 10 member 6	377	N	-	Membrane	157	NLTI	UniProt-Manual_assertion / NetNGlyc_prediction / string_search	-	-	++	NP_932069	T	159	A	RS=762656499;RSPOS=87754480;dbSNPBuildID=144;SSR=0;SAO=0;VP=0x050000000a05000002000100;GENEINFO=SLC10A6:345274;WGT=1;VC=SNV;NSM;REF;ASP	-	-
Q7Z3J3	RGPD4	RanBP2-like and GRIP domain-containing protein 4	1758	N	-	-	1310	NQSG	string_search	-	-	-	NP_872394	N	1310	I	RS=760395613;RSPOS=108488389;dbSNPBuildID=144;SSR=0;SAO=0;VP=0x050000000a05000002000100;GENEINFO=RGPD4:285190;WGT=1;VC=SNV;NSM;REF;ASP	-	-
Q5T7W7	TSTD2	Thiosulfate sulfurtransferase/rhodanese-like domain-containing protein 2	516	N	-	-	210	NGTV	NetNGlyc_prediction / string_search	-	-	+	NP_640339	N	210	S	RS=779224859;RSPOS=100373956;dbSNPBuildID=144;SSR=0;SAO=0;VP=0x050000400a05040002000100;GENEINFO=TSTD2:158427;WGT=1;VC=SNV;NSM;REF;U5;ASP;VLD	-	-
P46976	GYG1	Glycogenin-1	350	N	-	-	239	NMTH	NetNGlyc_prediction / string_search	-	-	+	NP_001171649;NP_004121	T	241	N	RS=867381085;RSPOS=148741953;dbSNPBuildID=147;SSR=0;SAO=0;VP=0x050000080a05000002000100;GENEINFO=GYG1:2992;WGT=1;VC=SNV;NSM;REF;INT;ASP	-	-
Q96BD5	PHF21A	PHD finger protein 21A	680	N	-	Nucleus	115	NLTA	NetNGlyc_prediction / string_search	-	-	++	NP_001095272;NP_057705	N	115	S	RS=143629966;RSPOS=46001327;dbSNPBuildID=134;SSR=0;SAO=0;VP=0x050000000a05040402000100;GENEINFO=PHF21A:51317;WGT=1;VC=SNV;NSM;REF;ASP;VLD;HD	-	-
Q8NFQ6	BPIFC	BPI fold-containing family C protein	507	Y	1--23	Secreted	113	NIST	UniProt-Manual_assertion / NetNGlyc_prediction / string_search	-	-	+	NP_777592	N	113	S	RS=144019646;RSPOS=32843235;dbSNPBuildID=134;SSR=0;SAO=0;VP=0x050200400a05040402000100;GENEINFO=BPIFC:254240;WGT=1;VC=SNV;S3D;NSM;REF;U5;ASP;VLD;HD	-	-
Q8N139	ABCA6	ATP-binding cassette sub-family A member 6	1617	N	-	Membrane	911	NNTE	string_search	-	-	-	NP_525023	T	913	P	RS=747133782;RSPOS=67101606;dbSNPBuildID=144;SSR=0;SAO=0;VP=0x050000000a05000002000100;GENEINFO=ABCA6:23460;WGT=1;VC=SNV;NSM;REF;ASP	-	-
Q8WZ42	TTN	Titin	34350	N	-	Cytoplasm;Nucleus	28831	NFTD	NetNGlyc_prediction / string_search	-	-	++	NP_001243779	N	28831	Y	RS=794729530;RSPOS=179415844;RV;dbSNPBuildID=144;SSR=0;SAO=1;VP=0x050060080a05000002100100;GENEINFO=TTN:7273|TTN-AS1:100506866;WGT=1;VC=SNV;PM;NSM;REF;INT;ASP;LSD	-	-
Q7Z442	PKD1L2	Polycystic kidney disease protein 1-like 2	2459	Y	1--17	Membrane	529	NLSL	NetNGlyc_prediction / string_search	-	-	+	NP_001070248	N	529	K	RS=144732321;RSPOS=81228587;dbSNPBuildID=134;SSR=0;SAO=0;VP=0x050000000b05040436000100;GENEINFO=PKD1L2:114780;WGT=1;VC=SNV;NSM;REF;SYN;ASP;VLD;HD;KGPhase1;KGPhase3;CAF=0.9992,.,0.0007987;COMMON=0	-	-
Q8IUZ0	LRRC49	Leucine-rich repeat-containing protein 49	686	N	-	Cytoplasm	507	NFTL	NetNGlyc_prediction / string_search	-	-	+	NP_060161	N	507	S	RS=745593629;RSPOS=71302258;dbSNPBuildID=144;SSR=0;SAO=0;VP=0x050000000a05040002000100;GENEINFO=LRRC49:54839;WGT=1;VC=SNV;NSM;REF;ASP;VLD	-	-
Q9BYE9	CDHR2	Cadherin-related family member 2	1310	Y	1--20	Membrane	680	NVTI	UniProt-Manual_assertion / NetNGlyc_prediction / string_search	-	-	++	NP_001165447;NP_060145	N	680	S	RS=750468383;RSPOS=176008564;dbSNPBuildID=144;SSR=0;SAO=0;VP=0x050000000a05000002000100;GENEINFO=CDHR2:54825;WGT=1;VC=SNV;NSM;REF;ASP	-	-
Q8NDZ6	TMEM161B	Transmembrane protein 161B	487	N	-	Membrane	203	NFSD	UniProt-Manual_assertion / NetNGlyc_prediction / string_search	-	-	++	NP_699185	N	203	D	RS=532003655;RSPOS=87502308;dbSNPBuildID=142;SSR=0;SAO=0;VP=0x050000000a05040026000100;GENEINFO=TMEM161B:153396;WGT=1;VC=SNV;NSM;REF;ASP;VLD;KGPhase3;CAF=0.9998,0.0001997;COMMON=0	-	-
P07550	ADRB2	Beta-2 adrenergic receptor	413	N	-	Membrane	187	NETC	NetNGlyc_prediction / string_search	-	-	+	NP_000015	N	187	S	RS=200042760;RSPOS=148206954;dbSNPBuildID=137;SSR=0;SAO=0;VP=0x050200000a05040436000100;GENEINFO=ADRB2:154;WGT=1;VC=SNV;S3D;NSM;REF;ASP;VLD;HD;KGPhase1;KGPhase3;CAF=0.999,0.0009984;COMMON=1	-	-
Q86UP8	GTF2IRD2	General transcription factor II-I repeat domain-containing protein 2A	949	N	-	Nucleus	815	NESD	string_search	-	-	--	NP_775808	S	817	R	RS=782818057;RSPOS=74564702;dbSNPBuildID=144;SSR=0;SAO=0;VP=0x050000000a05040002000100;GENEINFO=GTF2IRD2B:389524;WGT=1;VC=SNV;NSM;REF;ASP;VLD	-	-
P48436	SOX9	Transcription factor SOX-9	509	N	-	Nucleus	147	NESE	NetNGlyc_prediction / string_search	-	-	+	NP_000337	N	147	T	RS=547222137;RSPOS=70118868;dbSNPBuildID=142;SSR=0;SAO=0;VP=0x0500000a0a05000024000100;GENEINFO=SOX9:6662|SOX9-AS1:400618|FLJ37644:400618;WGT=1;VC=SNV;NSM;REF;INT;R5;ASP;KGPhase3;CAF=0.9998,0.0001997;COMMON=0	-	-
Q8NCN4	RNF169	E3 ubiquitin-protein ligase RNF169	708	N	-	Nucleus	518	NKSS	NetNGlyc_prediction / string_search	-	-	+	NP_001092108	N	518	S	RS=764334957;RSPOS=74547201;dbSNPBuildID=144;SSR=0;SAO=0;VP=0x050000000a05000002000100;GENEINFO=RNF169:254225;WGT=1;VC=SNV;NSM;REF;ASP	-	-
Q64LD2	WDR25	WD repeat-containing protein 25	544	N	-	-	160	NGSS	NetNGlyc_prediction / string_search	-	-	++	NP_001154948;NP_078791	S	162	R	RS=781205490;RSPOS=100847747;dbSNPBuildID=144;SSR=0;SAO=0;VP=0x050000080a05040002000100;GENEINFO=WDR25:79446;WGT=1;VC=SNV;NSM;REF;INT;ASP;VLD	-	-
O15394	NCAM2	Neural cell adhesion molecule 2	837	Y	1--19	Membrane	219	NATA	UniProt-Manual_assertion / NetNGlyc_prediction / string_search	-	-	+	NP_004531	T	221	I	RS=755132880;RSPOS=22696745;dbSNPBuildID=144;SSR=0;SAO=0;VP=0x050000000a05000002000100;GENEINFO=NCAM2:4685;WGT=1;VC=SNV;NSM;REF;ASP	-	-
Q9NR99	MXRA5	Matrix-remodeling-associated protein 5	2828	Y	1--26	Secreted	2693	NGTL	UniProt-Manual_assertion / NetNGlyc_prediction / string_search	-	-	++	NP_056234	N	2693	S	RS=760373422;RSPOS=3228166;dbSNPBuildID=144;SSR=0;SAO=0;VP=0x050000000a05000002000100;GENEINFO=MXRA5:25878;WGT=1;VC=SNV;NSM;REF;ASP	-	-
P43652	AFM	Afamin	599	Y	1--21	Secreted	33	NSTQ	UniProt-PubMed:16335952;PubMed:16740002;PubMed:19139490;PubMed:19159218 / NetNGlyc_prediction / string_search / neXtProt	-	-	+	NP_001124	N	33	D	RS=762960521;RSPOS=74349666;dbSNPBuildID=144;SSR=0;SAO=0;VP=0x050000000a05040002000100;GENEINFO=AFM:173;WGT=1;VC=SNV;NSM;REF;ASP;VLD	-	-
Q96RN1	SLC26A8	Testis anion transporter 1	970	N	-	Membrane	692	NSSP	string_search	STAS.	-	---	NP_001180405;NP_443193	N	692	I	RS=200648238;RSPOS=35923086;dbSNPBuildID=137;SSR=0;SAO=0;VP=0x050000000a05040402000100;GENEINFO=SLC26A8:116369;WGT=1;VC=SNV;NSM;REF;ASP;VLD;HD	-	-
Q9UP83	COG5	Conserved oligomeric Golgi complex subunit 5	839	N	-	Cytoplasm;Membrane	400	NSSM	NetNGlyc_prediction / string_search	-	-	+	NP_001154992;NP_006339;NP_859422	S	401	P	RS=747257974;RSPOS=106964885;dbSNPBuildID=144;SSR=0;SAO=0;VP=0x050000000a05040002000100;GENEINFO=COG5:10466;WGT=1;VC=SNV;NSM;REF;ASP;VLD	-	-
Q9UKQ2	ADAM28	Disintegrin and metalloproteinase domain-containing protein 28	775	Y	1--18	Membrane;Secreted	602	NGTK	UniProt-Manual_assertion / NetNGlyc_prediction / string_search	-	-	+	NP_001291280;NP_055080	T	604	A	RS=35617826;RSPOS=24199250;RV;dbSNPBuildID=126;SSR=0;SAO=0;VP=0x050300080a05000502000100;GENEINFO=LOC101929294:101929294|ADAM28:10863;WGT=1;VC=SNV;S3D;SLO;NSM;REF;INT;ASP;HD;GNO	-	-
Q9BZV3	IMPG2	Interphotoreceptor matrix proteoglycan 2	1241	Y	1--22	Membrane	942	NLTG	UniProt-Manual_assertion / NetNGlyc_prediction / string_search	-	-	++	NP_057331	T	944	M	RS=202022113;RSPOS=100961723;dbSNPBuildID=137;SSR=0;SAO=0;VP=0x050000000a05040002000100;GENEINFO=IMPG2:50939;WGT=1;VC=SNV;NSM;REF;ASP;VLD	-	-
P51587	BRCA2	Breast cancer type 2 susceptibility protein	3418	N	-	Cytoplasm;Nucleus	1246	NISE	NetNGlyc_prediction / string_search	-	-	+	NP_000050	N	1246	I	RS=876660679;RSPOS=32912229;dbSNPBuildID=147;SSR=0;SAO=1;VP=0x050060000a05000002100100;GENEINFO=BRCA2:675;WGT=1;VC=SNV;PM;NSM;REF;ASP;LSD	-	-
Q8TCB0	IFI44	Interferon-induced protein 44	444	N	-	Cytoplasm	391	NYSS	string_search	-	-	-	NP_006408	N	391	K	RS=759194836;RSPOS=79128448;dbSNPBuildID=144;SSR=0;SAO=0;VP=0x050000080a05000002000100;GENEINFO=IFI44:10561;WGT=1;VC=SNV;NSM;REF;INT;ASP	-	-
Q9NXH9	TRMT1	tRNA (guanine(26)-N(2))-dimethyltransferase	659	N	-	-	644	NQTP	string_search	-	-	---	NP_060192;NP_001129507	N	644	S	RS=777116447;RSPOS=13215798;dbSNPBuildID=144;SSR=0;SAO=0;VP=0x050000020a05040002000100;GENEINFO=TRMT1:55621|LYL1:4066;WGT=1;VC=SNV;NSM;REF;R5;ASP;VLD	-	-
Q92793	CREBBP	CREB-binding protein	2442	N	-	Cytoplasm;Nucleus	25	NDST	string_search	-	-	-	NP_001073315;NP_004371	S	27	N	RS=769297821;RSPOS=3929838;dbSNPBuildID=144;SSR=0;SAO=0;VP=0x050000000a05000002000100;GENEINFO=CREBBP:1387;WGT=1;VC=SNV;NSM;REF;ASP	-	-
O00472	ELL2	RNA polymerase II elongation factor ELL2	640	N	-	Nucleus	26	NITV	NetNGlyc_prediction / string_search	-	-	+++	NP_036213	N	26	S	RS=570828892;RSPOS=95297349;dbSNPBuildID=142;SSR=0;SAO=0;VP=0x050000020a05040026000100;GENEINFO=ELL2:22936|LOC101929710:101929710;WGT=1;VC=SNV;NSM;REF;R5;ASP;VLD;KGPhase3;CAF=0.9996,0.0003994;COMMON=0	-	-
O60706	ABCC9	ATP-binding cassette sub-family C member 9	1549	N	-	Membrane	769	NITF	NetNGlyc_prediction / string_search	-	-	+	NP_005682;NP_064693	T	771	I	RS=180739851;RSPOS=22015914;dbSNPBuildID=135;SSR=0;SAO=0;VP=0x050200080a05040036000100;GENEINFO=ABCC9:10060;WGT=1;VC=SNV;S3D;NSM;REF;INT;ASP;VLD;KGPhase1;KGPhase3;CAF=0.9998,0.0001997;COMMON=0	-	-
Q96DR4	STARD4	StAR-related lipid transfer protein 4	205	N	-	-	165	NQSL	string_search	START.	-	-	NP_001294985;NP_631903	S	167	G	RS=749495737;RSPOS=110835703;dbSNPBuildID=144;SSR=0;SAO=0;VP=0x0500000c0a05000002000100;GENEINFO=STARD4:134429;WGT=1;VC=SNV;NSM;REF;INT;R3;ASP	-	-
Q8WXI7	MUC16	Mucin-16	22152	N	-	Membrane;Secreted	11055	NSTS	UniProt-Manual_assertion / string_search	-	-	-	NP_078966	I	11057	N	RS=781120210;RSPOS=9048461;dbSNPBuildID=144;SSR=0;SAO=0;VP=0x050000000a05040002000100;GENEINFO=MUC16:94025;WGT=1;VC=SNV;NSM;REF;ASP;VLD	-	-
Q9ULE0	WWC3	Protein WWC3	1092	N	-	-	824	NCTQ	NetNGlyc_prediction / string_search	-	-	++	NP_056506	N	824	Y	RS=755095549;RSPOS=10098033;dbSNPBuildID=144;SSR=0;SAO=0;VP=0x050000000a05000002000100;GENEINFO=WWC3:55841;WGT=1;VC=SNV;NSM;REF;ASP	-	-
Q49AG3	ZBED5	Zinc finger BED domain-containing protein 5	693	N	-	-	467	NSSW	string_search	-	-	---	NP_001137139;NP_067034	N	467	D	RS=531148718;RSPOS=10875094;dbSNPBuildID=142;SSR=0;SAO=0;VP=0x050000000a05000024000100;GENEINFO=ZBED5:58486;WGT=1;VC=SNV;NSM;REF;ASP;KGPhase3;CAF=0.9998,0.0001997;COMMON=0	-	-
Q06547	GABPB1	GA-binding protein subunit beta-1	395	N	-	Nucleus	239	NSSE	NetNGlyc_prediction / string_search	-	-	+	NP_002032;NP_005245	N	239	S	RS=141883945;RSPOS=50593003;dbSNPBuildID=134;SSR=0;SAO=0;VP=0x050100000a05040436000100;GENEINFO=GABPB1:2553;WGT=1;VC=SNV;SLO;NSM;REF;ASP;VLD;HD;KGPhase1;KGPhase3;CAF=0.9994,0.000599;COMMON=0	-	-
Q9C0D5	TANC1	Protein TANC1	1861	N	-	Membrane	677	NISL	NetNGlyc_prediction / string_search	-	-	++	NP_203752	S	679	F	RS=755192711;RSPOS=160035200;dbSNPBuildID=144;SSR=0;SAO=0;VP=0x050000000a05040002000100;GENEINFO=TANC1:85461;WGT=1;VC=SNV;NSM;REF;ASP;VLD	-	-
Q96L73	NSD1	Histone-lysine N-methyltransferase, H3 lysine-36 and H4 lysine-20 specific	2696	N	-	Nucleus	756	NLSS	NetNGlyc_prediction / string_search	-	-	+	NP_071900	N	756	S	RS=139085502;RSPOS=176637667;dbSNPBuildID=134;SSR=0;SAO=0;VP=0x050000000a05040036000100;GENEINFO=NSD1:64324;WGT=1;VC=SNV;NSM;REF;ASP;VLD;KGPhase1;KGPhase3;CAF=0.9996,0.0003994,.;COMMON=0	-	-
Q9NWZ3	IRAK4	Interleukin-1 receptor-associated kinase 4	460	N	-	Cytoplasm	175	NVTN	NetNGlyc_prediction / string_search	-	-	++	NP_057207;NP_001107654	T	177	A	RS=141209982;RSPOS=44166753;dbSNPBuildID=134;SSR=0;SAO=0;VP=0x050200000a05040402000100;GENEINFO=IRAK4:51135;WGT=1;VC=SNV;S3D;NSM;REF;ASP;VLD;HD	-	-
P56199	ITGA1	Integrin alpha-1	1179	Y	1--28	Membrane	532	NQTR	UniProt-PubMed:16335952;PubMed:19159218 / NetNGlyc_prediction / string_search	-	-	++	NP_852478	N	532	S	RS=758786220;RSPOS=52204867;dbSNPBuildID=144;SSR=0;SAO=0;VP=0x050000000a05000002000100;GENEINFO=ITGA1:3672;WGT=1;VC=SNV;NSM;REF;ASP	-	-
Q6N069	NAA16	N-alpha-acetyltransferase 16, NatA auxiliary subunit	864	N	-	-	757	NATS	NetNGlyc_prediction / string_search	-	-	+	NP_078837	T	759	A	RS=761785002;RSPOS=41947892;dbSNPBuildID=144;SSR=0;SAO=0;VP=0x050000000a05000002000100;GENEINFO=NAA16:79612;WGT=1;VC=SNV;NSM;REF;ASP	-	-
Q5SZK8	FREM2	FRAS1-related extracellular matrix protein 2	3169	Y	1--46	Membrane	1716	NHSI	string_search	-	-	-	NP_997244	S	1718	I	RS=777698034;RSPOS=39266634;dbSNPBuildID=144;SSR=0;SAO=0;VP=0x050000000a05040002000100;GENEINFO=FREM2:341640;WGT=1;VC=SNV;NSM;REF;ASP;VLD	-	-
O75144	ICOSLG	ICOS ligand	302	Y	1--18	Membrane	102	NVTP	UniProt-PubMed:16335952 / string_search	-	-	--	NP_001269979;NP_056074	T	104	I	RS=375915753;RSPOS=45656845;dbSNPBuildID=138;SSR=0;SAO=0;VP=0x050000080a05040002000100;GENEINFO=ICOSLG:23308;WGT=1;VC=SNV;NSM;REF;INT;ASP;VLD	-	-
Q8NDT2	RBM15B	Putative RNA-binding protein 15B	890	N	-	Nucleus	639	NHSS	string_search	-	-	-	NP_037418	S	641	C	RS=782108410;RSPOS=51430752;dbSNPBuildID=144;SSR=0;SAO=0;VP=0x050000000a05040002000100;GENEINFO=RBM15B:29890;WGT=1;VC=SNV;NSM;REF;ASP;VLD	-	-
O00391	QSOX1	Sulfhydryl oxidase 1	747	Y	1--29	Membrane;Secreted	591	NTTP	string_search	-	-	---	NP_001004128;NP_002817	T	593	N	RS=747297302;RSPOS=180165706;dbSNPBuildID=144;SSR=0;SAO=0;VP=0x050000020a05000002000100;GENEINFO=FLJ23867:200058|QSOX1:5768;WGT=1;VC=SNV;NSM;REF;R5;ASP	-	-
Q9Y238	DLEC1	Deleted in lung and esophageal cancer protein 1	1755	N	-	Cytoplasm	277	NLTP	string_search	-	-	---	NP_031361;NP_031363	N	277	H	RS=749458835;RSPOS=38103815;dbSNPBuildID=144;SSR=0;SAO=0;VP=0x050000400a05040002000100;GENEINFO=DLEC1:9940;WGT=1;VC=SNV;NSM;REF;U5;ASP;VLD	-	-
Q9BSF8	BTBD10	BTB/POZ domain-containing protein 10	475	N	-	Cytoplasm;Nucleus	133	NSSQ	NetNGlyc_prediction / string_search	-	-	+	NP_115696	S	135	G	RS=746915279;RSPOS=13441188;dbSNPBuildID=144;SSR=0;SAO=0;VP=0x050000080a05000002000100;GENEINFO=BTBD10:84280|LOC101928110:101928110;WGT=1;VC=SNV;NSM;REF;INT;ASP	-	-
Q8IUH4	ZDHHC13	Palmitoyltransferase ZDHHC13	622	N	-	Membrane	12	NHSH	string_search	-	-	-	NP_061901	S	14	N	RS=555075710;RSPOS=19164538;dbSNPBuildID=142;SSR=0;SAO=0;VP=0x050000480a05040026000100;GENEINFO=ZDHHC13:54503;WGT=1;VC=SNV;NSM;REF;U5;INT;ASP;VLD;KGPhase3;CAF=0.9998,0.0001997;COMMON=0	-	-
Q14525	KRT33B	Keratin, type I cuticular Ha3-II	404	N	-	-	40	NVSN	NetNGlyc_prediction / string_search	-	-	++	NP_002270	S	42	N	RS=138105031;RSPOS=39525878;dbSNPBuildID=134;SSR=0;SAO=0;VP=0x050000000a05040002000100;GENEINFO=KRT33B:3884;WGT=1;VC=SNV;NSM;REF;ASP;VLD	-	-
Q9NP58	ABCB6	ATP-binding cassette sub-family B member 6, mitochondrial	842	N	-	Membrane	677	NDTI	NetNGlyc_prediction / string_search	ABC transporter.	-	+	NP_005680	N	677	D	RS=551516578;RSPOS=220075770;dbSNPBuildID=142;SSR=0;SAO=0;VP=0x050000000a05040026000100;GENEINFO=ABCB6:10058;WGT=1;VC=SNV;NSM;REF;ASP;VLD;KGPhase3;CAF=0.9996,0.0003994;COMMON=0	-	-
A6NGE4	DCAF8L1	DDB1- and CUL4-associated factor 8-like protein 1	600	N	-	-	418	NSSL	string_search	-	-	-	NP_001017930	S	419	P	RS=200947185;RSPOS=27998197;dbSNPBuildID=137;SSR=0;SAO=0;VP=0x050200000a05000002000100;GENEINFO=DCAF8L1:139425;WGT=1;VC=SNV;S3D;NSM;REF;ASP	-	-
P30953	OR1E1	Olfactory receptor 1E1	314	N	-	Membrane	65	NLSF	NetNGlyc_prediction / string_search	-	-	+	NP_003544	S	67	A	RS=764601296;RSPOS=3301506;dbSNPBuildID=144;SSR=0;SAO=0;VP=0x050000000a05000002000100;GENEINFO=OR1E1:8387;WGT=1;VC=SNV;NSM;REF;ASP	-	-
B2RN74	OR11H12	Olfactory receptor 11H12	326	N	-	Membrane	13	NVSE	UniProt-Manual_assertion / NetNGlyc_prediction / string_search	-	-	+++	NP_001013372	S	15	C	RS=773106771;RSPOS=19377637;dbSNPBuildID=144;SSR=0;SAO=0;VP=0x050000000a05000002000100;GENEINFO=OR11H12:440153;WGT=1;VC=SNV;NSM;REF;ASP	-	-
A6NGB9	WIPF3	WAS/WASL-interacting protein family member 3	483	N	-	Cytoplasm	137	NKTI	NetNGlyc_prediction / string_search	-	-	++	NP_001073998	N	137	S	RS=779496445;RSPOS=29923520;dbSNPBuildID=144;SSR=0;SAO=0;VP=0x050000000a05000002000100;GENEINFO=WIPF3:644150;WGT=1;VC=SNV;NSM;REF;ASP	-	-
A6NN14	ZNF729	Zinc finger protein 729	1252	N	-	Nucleus	611	NSSI	string_search	-	-	-	NP_001229609	N	611	S	RS=545855487;RSPOS=22498051;dbSNPBuildID=142;SSR=0;SAO=0;VP=0x050000000a05000026000100;GENEINFO=ZNF729:100287226;WGT=1;VC=SNV;NSM;REF;ASP;KGPhase3;CAF=0.9998,0.0001997;COMMON=0	-	-
Q5UIP0	RIF1	Telomere-associated protein RIF1	2472	N	-	Cytoplasm;Nucleus	1871	NVSQ	string_search	-	-	--	NP_001171136;NP_001171134;NP_001171135;NP_060621	N	1871	H	RS=755546881;RSPOS=152321645;dbSNPBuildID=144;SSR=0;SAO=0;VP=0x050100000a05040002000100;GENEINFO=RIF1:55183;WGT=1;VC=SNV;SLO;NSM;REF;ASP;VLD	-	-
P47804	RGR	RPE-retinal G protein-coupled receptor	291	N	-	Membrane	212	NTTL	NetNGlyc_prediction / string_search	-	-	++	NP_001012738	N	212	D	RS=758255474;RSPOS=86017652;dbSNPBuildID=144;SSR=0;SAO=0;VP=0x050000080a05000002000100;GENEINFO=RGR:5995;WGT=1;VC=SNV;NSM;REF;INT;ASP	-	-
Q12756	KIF1A	Kinesin-like protein KIF1A	1690	N	-	Cytoplasm	272	NKSL	NetNGlyc_prediction / string_search	-	-	++	NP_004312;NP_001230937	N	272	S	RS=876661283;RSPOS=241722510;RV;dbSNPBuildID=147;SSR=0;SAO=1;VP=0x050060020a05000002100100;GENEINFO=KIF1A:547;WGT=1;VC=SNV;PM;NSM;REF;R5;ASP;LSD	-	-
A2VDJ0	KIAA0922	Transmembrane protein 131-like	1609	Y	1--40	Membrane	403	NTSG	string_search	-	-	-	NP_056011	S	405	P	RS=747272896;RSPOS=154506668;dbSNPBuildID=144;SSR=0;SAO=0;VP=0x050000000a05000002000100;GENEINFO=KIAA0922:23240;WGT=1;VC=SNV;NSM;REF;ASP	-	-
P08729	KRT7	Keratin, type II cytoskeletal 7	469	N	-	Cytoplasm	229	NETE	NetNGlyc_prediction / string_search	-	-	+	NP_005547	N	229	S	RS=200027202;RSPOS=52632552;dbSNPBuildID=137;SSR=0;SAO=0;VP=0x050000000a05000036000100;GENEINFO=KRT7:3855;WGT=1;VC=SNV;NSM;REF;ASP;KGPhase1;KGPhase3;CAF=0.9998,0.0001997;COMMON=0	-	-
Q8IY18	SMC5	Structural maintenance of chromosomes protein 5	1101	N	-	Nucleus	145	NQSF	string_search	-	-	-	NP_055925	N	145	S	RS=781411396;RSPOS=72892279;dbSNPBuildID=144;SSR=0;SAO=0;VP=0x050000000a05000002000100;GENEINFO=SMC5:23137;WGT=1;VC=SNV;NSM;REF;ASP	-	-
Q9HC84	MUC5B	Mucin-5B	5762	Y	1--25	Secreted	4804	NSTA	NetNGlyc_prediction / UniProt-Manual_assertion / string_search	-	-	++	NP_002449	N	4804	K	RS=771486824;RSPOS=1272522;dbSNPBuildID=144;SSR=0;SAO=0;VP=0x050000000a05000002000100;GENEINFO=MUC5B:727897;WGT=1;VC=SNV;NSM;REF;ASP	-	-
Q9BSE4	HERPUD2	Homocysteine-responsive endoplasmic reticulum-resident ubiquitin-like domain member 2 protein	406	N	-	Membrane	112	NSSS	NetNGlyc_prediction / string_search	-	-	+	NP_071768	N	112	S	RS=144606048;RSPOS=35709829;dbSNPBuildID=134;SSR=0;SAO=0;VP=0x050000000a05000002000100;GENEINFO=HERPUD2:64224;WGT=1;VC=SNV;NSM;REF;ASP	-	-
Q2TBF2	WSCD2	WSC domain-containing protein 2	565	N	-	Membrane	554	NLTG	NetNGlyc_prediction / string_search	-	-	+	NP_055468;NP_001291376	T	556	M	RS=764803412;RSPOS=108642089;dbSNPBuildID=144;SSR=0;SAO=0;VP=0x050000000a05040002000100;GENEINFO=WSCD2:9671;WGT=1;VC=SNV;NSM;REF;ASP;VLD	-	-
P10523	SAG	S-arrestin	405	N	-	-	232	NNTE	string_search	-	-	-	NP_000532	N	232	S	RS=747527842;RSPOS=234238185;dbSNPBuildID=144;SSR=0;SAO=0;VP=0x050000000a05000002000100;GENEINFO=SAG:6295;WGT=1;VC=SNV;NSM;REF;ASP	-	-
Q8N344	MIER2	Mesoderm induction early response protein 2	545	N	-	Nucleus	161	NRSG	NetNGlyc_prediction / string_search	-	-	+	NP_060020	S	163	R	RS=762665176;RSPOS=327139;dbSNPBuildID=144;SSR=0;SAO=0;VP=0x050000000a05040002000100;GENEINFO=MIER2:54531;WGT=1;VC=SNV;NSM;REF;ASP;VLD	-	-
P02545	LMNA	Prelamin-A/C	664	N	-	Nucleus	532	NSTG	NetNGlyc_prediction / string_search	LTD.	-	+	NP_001269555;NP_005563;NP_733821;NP_733822;NP_001269554	T	534	I	RS=144740174;RSPOS=156107016;dbSNPBuildID=134;SSR=0;SAO=1;VP=0x050260000a05000002100100;GENEINFO=LMNA:4000;WGT=1;VC=SNV;PM;S3D;NSM;REF;ASP;LSD	-	-
O43399	TPD52L2	Tumor protein D54	206	N	-	-	92	NLSR	NetNGlyc_prediction / string_search	-	-	+	NP_003279;NP_955392;NP_955393;NP_955394;NP_955395	L	93	P	RS=377568531;RSPOS=62505133;dbSNPBuildID=138;SSR=0;SAO=0;VP=0x050000000a05000026000100;GENEINFO=TPD52L2:7165;WGT=1;VC=SNV;NSM;REF;ASP;KGPhase3;CAF=0.9998,0.0001997;COMMON=0	-	-
Q9H2K8	TAOK3	Serine/threonine-protein kinase TAO3	898	N	-	Cytoplasm;Membrane	322	NESQ	NetNGlyc_prediction / string_search	-	-	++	NP_057365	S	324	P	RS=535119046;RSPOS=118639118;dbSNPBuildID=142;SSR=0;SAO=0;VP=0x050000000a05040026000100;GENEINFO=TAOK3:51347;WGT=1;VC=SNV;NSM;REF;ASP;VLD;KGPhase3;CAF=0.9998,0.0001997;COMMON=0	-	-
O60706	ABCC9	ATP-binding cassette sub-family C member 9	1549	N	-	Membrane	1025	NNTG	string_search	-	-	---	NP_005682;NP_064693	T	1027	I	RS=781401356;RSPOS=21998553;dbSNPBuildID=144;SSR=0;SAO=0;VP=0x050000000a05040002000100;GENEINFO=ABCC9:10060;WGT=1;VC=SNV;NSM;REF;ASP;VLD	-	-
P04196	HRG	Histidine-rich glycoprotein	525	Y	1--18	Secreted	202	NCPR	HPRD 9.0	Cystatin 2.	-	N/A	NP_000403	N	202	T	RS=773936681;RSPOS=186390622;dbSNPBuildID=144;SSR=0;SAO=0;VP=0x050000000a05040002000100;GENEINFO=HRG:3273;WGT=1;VC=SNV;NSM;REF;ASP;VLD	-	-
Q92729	PTPRU	Receptor-type tyrosine-protein phosphatase U	1446	Y	1--18	Membrane	410	NVTR	UniProt-Manual_assertion / NetNGlyc_prediction / string_search	-	-	+++	NP_001181930;NP_005695;NP_573438;NP_573439	T	412	M	RS=750632643;RSPOS=29602050;dbSNPBuildID=144;SSR=0;SAO=0;VP=0x050000000a05040002000100;GENEINFO=PTPRU:10076;WGT=1;VC=SNV;NSM;REF;ASP;VLD	-	-
Q9Y6Q9	NCOA3	Nuclear receptor coactivator 3	1424	N	-	Cytoplasm;Nucleus	395	NSSV	string_search	-	-	-	NP_006525;NP_858045	S	397	A	RS=779707597;RSPOS=46264142;dbSNPBuildID=144;SSR=0;SAO=0;VP=0x050000000a05000002000100;GENEINFO=NCOA3:8202;WGT=1;VC=SNV;NSM;REF;ASP	-	-
P40225	THPO	Thrombopoietin	353	Y	1--21	Secreted	340	NTSY	UniProt-Manual_assertion / NetNGlyc_prediction / string_search	-	-	+	NP_000451;NP_001276957;NP_001276927	T	341	P	RS=771446571;RSPOS=184090342;dbSNPBuildID=144;SSR=0;SAO=0;VP=0x050000800a05000002000100;GENEINFO=THPO:7066;WGT=1;VC=SNV;NSM;REF;U3;ASP	-	-
Q14CB8	ARHGAP19	Rho GTPase-activating protein 19	494	N	-	Nucleus	289	NITK	NetNGlyc_prediction / string_search	Rho-GAP.	-	+	NP_116289	N	289	S	RS=767328023;RSPOS=99016136;dbSNPBuildID=144;SSR=0;SAO=0;VP=0x050000080a05000002000100;GENEINFO=ARHGAP19-SLIT1:100533184|ARHGAP19:84986;WGT=1;VC=SNV;NSM;REF;INT;ASP	-	-
O15211	RGL2	Ral guanine nucleotide dissociation stimulator-like 2	777	N	-	-	393	NYSQ	NetNGlyc_prediction / string_search	-	-	++	NP_004752	S	395	F	RS=768366804;RSPOS=33262929;dbSNPBuildID=144;SSR=0;SAO=0;VP=0x050000000a05000002000100;GENEINFO=RGL2:5863;WGT=1;VC=SNV;NSM;REF;ASP	-	-
Q8NH64	OR51A7	Olfactory receptor 51A7	312	N	-	Membrane	192	NKTN	UniProt-Manual_assertion / NetNGlyc_prediction / string_search	-	-	+	NP_001004749	N	192	S	RS=764220321;RSPOS=4929174;dbSNPBuildID=144;SSR=0;SAO=0;VP=0x050000000a05000002000100;GENEINFO=OR51A7:119687;WGT=1;VC=SNV;NSM;REF;ASP	-	-
Q14207	NPAT	Protein NPAT	1427	N	-	Nucleus	1391	NSSI	string_search	-	-	-	NP_002510	S	1393	P	RS=755152005;RSPOS=108031636;dbSNPBuildID=144;SSR=0;SAO=0;VP=0x050000000a05000002000100;GENEINFO=NPAT:4863;WGT=1;VC=SNV;NSM;REF;ASP	-	-
Q13421	MSLN	Mesothelin	630	Y	1--36	Membrane;Secreted	496	NGSE	UniProt-Manual_assertion / NetNGlyc_prediction / string_search	-	-	+	NP_037536	N	496	K	RS=199597311;RSPOS=816975;dbSNPBuildID=137;SSR=0;SAO=0;VP=0x050000000b05040036000100;GENEINFO=MSLN:10232;WGT=1;VC=SNV;NSM;REF;SYN;ASP;VLD;KGPhase1;KGPhase3;CAF=0.9998,.,0.0001997;COMMON=0	-	-
Q8TC92	ENOX1	Ecto-NOX disulfide-thiol exchanger 1	643	N	-	Membrane;Secreted	39	NMSV	NetNGlyc_prediction / string_search	-	-	++	NP_001121087;NP_001229792;NP_060463	N	39	S	RS=759563396;RSPOS=43986144;dbSNPBuildID=144;SSR=0;SAO=0;VP=0x050000000a05000002000100;GENEINFO=ENOX1:55068;WGT=1;VC=SNV;NSM;REF;ASP	-	-
Q86X95	CIR1	Corepressor interacting with RBPJ 1	450	N	-	Cytoplasm;Nucleus	419	NDSR	string_search	-	-	-	NP_004873	S	421	N	RS=746332819;RSPOS=175213316;dbSNPBuildID=144;SSR=0;SAO=0;VP=0x050000000a05000002000100;GENEINFO=CIR1:9541;WGT=1;VC=SNV;NSM;REF;ASP	-	-
P17813	ENG	Endoglin	658	Y	1--25	Membrane	134	NTTE	UniProt-PubMed:19159218 / NetNGlyc_prediction / string_search	-	-	+	NP_000109;NP_001108225	N	134	D	RS=368791834;RSPOS=130588912;dbSNPBuildID=138;SSR=0;SAO=0;VP=0x050000400a05000002000100;GENEINFO=ENG:2022;WGT=1;VC=SNV;NSM;REF;U5;ASP	-	-
Q9NSC2	SALL1	Sal-like protein 1	1324	N	-	Nucleus	823	NFSD	string_search	-	-	-	NP_002959	N	823	D	RS=781111498;RSPOS=51173666;dbSNPBuildID=144;SSR=0;SAO=0;VP=0x050000000a05000002000100;GENEINFO=SALL1:6299;WGT=1;VC=SNV;NSM;REF;ASP	-	-
Q9H251	CDH23	Cadherin-23	3354	Y	1--23	Membrane	1667	NGTV	UniProt-Manual_assertion / NetNGlyc_prediction / string_search	-	-	++	NP_071407	T	1669	I	RS=770011858;RSPOS=73537597;dbSNPBuildID=144;SSR=0;SAO=0;VP=0x050000000a05000002000100;GENEINFO=CDH23:64072;WGT=1;VC=SNV;NSM;REF;ASP	-	-
O75445	USH2A	Usherin	5202	Y	1--31	Membrane;Secreted	2930	NLTA	UniProt-Manual_assertion / string_search	-	-	-	NP_996816	N	2930	K	RS=754774098;RSPOS=216040404;dbSNPBuildID=144;SSR=0;SAO=0;VP=0x050000000a05040002000100;GENEINFO=USH2A:7399;WGT=1;VC=SNV;NSM;REF;ASP;VLD	-	-
Q9UJ14	GGT7	Gamma-glutamyltransferase 7	662	N	-	Membrane	519	NRTA	UniProt-Manual_assertion / NetNGlyc_prediction / string_search	-	-	+	NP_821158	N	519	D	RS=763430219;RSPOS=33439990;dbSNPBuildID=144;SSR=0;SAO=0;VP=0x050000000a05000002000100;GENEINFO=GGT7:2686;WGT=1;VC=SNV;NSM;REF;ASP	-	-
Q7RTV5	AAED1	Thioredoxin-like protein AAED1	226	N	-	-	216	NFTN	NetNGlyc_prediction / string_search	-	-	+	NP_714542	T	218	I	RS=144270600;RSPOS=99404069;dbSNPBuildID=134;SSR=0;SAO=0;VP=0x050000000a05040026000100;GENEINFO=AAED1:195827;WGT=1;VC=SNV;NSM;REF;ASP;VLD;KGPhase3;CAF=0.9996,0.0003994;COMMON=0	-	-
Q13127	REST	RE1-silencing transcription factor	1097	N	-	Nucleus	914	NEST	string_search	-	-	-	NP_001180437;NP_005603	S	916	Y	RS=753888665;RSPOS=57797771;dbSNPBuildID=144;SSR=0;SAO=0;VP=0x050000000a05000002000100;GENEINFO=REST:5978;WGT=1;VC=SNV;NSM;REF;ASP	-	-
Q9UM73	ALK	ALK tyrosine kinase receptor	1620	Y	1--18	Membrane	169	NLSE	UniProt-Manual_assertion / NetNGlyc_prediction / string_search	-	-	++	NP_004295	S	171	N	RS=753403262;RSPOS=30143014;dbSNPBuildID=144;SSR=0;SAO=0;VP=0x050000000a05000002000100;GENEINFO=ALK:238;WGT=1;VC=SNV;NSM;REF;ASP	-	-
Q12809	KCNH2	Potassium voltage-gated channel subfamily H member 2	1159	N	-	Membrane	369	NVTE	NetNGlyc_prediction / string_search	-	-	++	NP_000229;NP_742053	N	369	K	RS=372231104;RSPOS=150654400;dbSNPBuildID=138;SSR=0;SAO=0;VP=0x050000020b05000002000100;GENEINFO=KCNH2:3757;WGT=1;VC=SNV;NSM;REF;SYN;R5;ASP	-	-
Q9UPV0	CEP164	Centrosomal protein of 164 kDa	1460	N	-	Cytoplasm;Nucleus	228	NQSV	NetNGlyc_prediction / string_search	-	-	+	NP_001258862;NP_055771	S	230	G	RS=374465259;RSPOS=117234145;dbSNPBuildID=138;SSR=0;SAO=0;VP=0x050000080a05000002000100;GENEINFO=CEP164:22897;WGT=1;VC=SNV;NSM;REF;INT;ASP	-	-
Q6ZWJ1	STXBP4	Syntaxin-binding protein 4	553	N	-	Cytoplasm	183	NSTV	string_search	-	-	-	NP_848604	N	183	D	RS=374205393;RSPOS=53078217;dbSNPBuildID=138;SSR=0;SAO=0;VP=0x050000000a05000002000100;GENEINFO=STXBP4:252983;WGT=1;VC=SNV;NSM;REF;ASP	-	-
Q2PPJ7	RALGAPA2	Ral GTPase-activating protein subunit alpha-2	1873	N	-	Cytoplasm	978	NQSS	NetNGlyc_prediction / string_search	-	-	+	NP_065076	S	980	F	RS=774944949;RSPOS=20552553;dbSNPBuildID=144;SSR=0;SAO=0;VP=0x050000000a05000002000100;GENEINFO=RALGAPA2:57186;WGT=1;VC=SNV;NSM;REF;ASP	-	-
Q14517	FAT1	Protocadherin Fat 1	4588	Y	1--21	Cytoplasm;Membrane;Nucleus	4509	NSTC	string_search	-	-	-	NP_005236	T	4511	I	RS=764820968;RSPOS=187509981;dbSNPBuildID=144;SSR=0;SAO=0;VP=0x050000000a05000002000100;GENEINFO=FAT1:2195;WGT=1;VC=SNV;NSM;REF;ASP	-	-
O60268	KIAA0513	Uncharacterized protein KIAA0513	411	N	-	Cytoplasm	81	NQST	string_search	-	-	-	NP_001273494;NP_001273495;NP_001284695;NP_055547	N	81	K	RS=766389039;RSPOS=85100920;dbSNPBuildID=144;SSR=0;SAO=0;VP=0x050000000a05000002000100;GENEINFO=KIAA0513:9764;WGT=1;VC=SNV;NSM;REF;ASP	-	-
Q14191	WRN	Werner syndrome ATP-dependent helicase	1432	N	-	Nucleus	432	NDTS	NetNGlyc_prediction / string_search	-	-	++	NP_000544	T	434	M	RS=761035278;RSPOS=30941246;dbSNPBuildID=144;SSR=0;SAO=0;VP=0x050000000a05000002000100;GENEINFO=WRN:7486;WGT=1;VC=SNV;NSM;REF;ASP	-	-
Q9UM73	ALK	ALK tyrosine kinase receptor	1620	Y	1--18	Membrane	424	NCSE	UniProt-Manual_assertion / string_search	-	-	-	NP_004295	N	424	K	RS=747832091;RSPOS=29606608;dbSNPBuildID=144;SSR=0;SAO=0;VP=0x050000000a05000002000100;GENEINFO=ALK:238;WGT=1;VC=SNV;NSM;REF;ASP	-	-
Q9H7F0	ATP13A3	Probable cation-transporting ATPase 13A3	1226	N	-	Membrane	150	NDTI	NetNGlyc_prediction / string_search	-	-	++	NP_078800	N	150	S	RS=751273117;RSPOS=194180230;dbSNPBuildID=144;SSR=0;SAO=0;VP=0x050000000a05000002000100;GENEINFO=ATP13A3:79572;WGT=1;VC=SNV;NSM;REF;ASP	-	-
Q8TDN2	KCNV2	Potassium voltage-gated channel subfamily V member 2	545	N	-	Membrane	440	NFTT	UniProt-Manual_assertion / string_search	-	-	-	NP_598004	N	440	T	RS=764587081;RSPOS=2719058;dbSNPBuildID=144;SSR=0;SAO=0;VP=0x050000000a05000002000100;GENEINFO=KCNV2:169522;WGT=1;VC=SNV;NSM;REF;ASP	-	-
P51587	BRCA2	Breast cancer type 2 susceptibility protein	3418	N	-	Cytoplasm;Nucleus	1935	NMSG	string_search	-	-	-	NP_000050	N	1935	S	RS=80358808;RSPOS=32914296;dbSNPBuildID=132;SSR=0;SAO=1;VP=0x050160000a05000002100100;GENEINFO=BRCA2:675;WGT=1;VC=SNV;PM;SLO;NSM;REF;ASP;LSD	-	-
Q5TD97	FHL5	Four and a half LIM domains protein 5	284	N	-	Nucleus	73	NHSL	NetNGlyc_prediction / string_search	-	-	+	NP_001164278;NP_065228	S	75	C	RS=752340294;RSPOS=97052690;dbSNPBuildID=144;SSR=0;SAO=0;VP=0x050000000a05000002000100;GENEINFO=FHL5:9457;WGT=1;VC=SNV;NSM;REF;ASP	-	-
Q75V66	ANO5	Anoctamin-5	913	N	-	Membrane	768	NATQ	UniProt-Manual_assertion / NetNGlyc_prediction / string_search	-	-	+	NP_998764	T	770	I	RS=199932439;RSPOS=22296188;dbSNPBuildID=137;SSR=0;SAO=0;VP=0x050000000a05000034000100;GENEINFO=ANO5:203859;WGT=1;VC=SNV;NSM;REF;ASP;KGPhase1;KGPhase3;CAF=0.9998,0.0001997;COMMON=0	-	-
Q8IV20	LACC1	Laccase domain-containing protein 1	430	N	-	-	99	NLSS	NetNGlyc_prediction / string_search	-	-	+	NP_001121775;NP_694950	N	99	K	RS=769166109;RSPOS=44455418;dbSNPBuildID=144;SSR=0;SAO=0;VP=0x050000020a05000002000100;GENEINFO=CCDC122:160857|LACC1:144811;WGT=1;VC=SNV;NSM;REF;R5;ASP	-	-
O43497	CACNA1G	Voltage-dependent T-type calcium channel subunit alpha-1G	2377	N	-	Membrane	2049	NDSY	string_search	-	-	-	NP_061496	N	2049	S	RS=775169966;RSPOS=48701353;dbSNPBuildID=144;SSR=0;SAO=0;VP=0x050000000a05040002000100;GENEINFO=CACNA1G:8913;WGT=1;VC=SNV;NSM;REF;ASP;VLD	-	-
P04637	TP53	Cellular tumor antigen p53	393	N	-	Cytoplasm;Nucleus	239	NSSC	string_search	-	-	-	NP_000537;NP_001119584;NP_001119585;NP_001119586	S	241	C	RS=28934573;RSPOS=7577559;RV;dbSNPBuildID=133;SSR=0;SAO=1;VP=0x050268000a05000002110100;GENEINFO=TP53:7157;WGT=1;VC=SNV;PM;PMC;S3D;NSM;REF;ASP;LSD;OM	-	-
P04070	PROC	Vitamin K-dependent protein C	461	Y	1--18	-	290	NYSK	UniProt-PubMed:16335952;PubMed:2991887 / NetNGlyc_prediction / string_search	Peptidase S1.	-	+	NP_000303	S	292	N	RS=202150408;RSPOS=128186011;dbSNPBuildID=137;SSR=0;SAO=0;VP=0x050200000a05000036000100;GENEINFO=PROC:5624;WGT=1;VC=SNV;S3D;NSM;REF;ASP;KGPhase1;KGPhase3;CAF=0.9998,0.0001997;COMMON=0	-	-
P48960	CD97	CD97 antigen	835	Y	1--20	Membrane;Secreted	406	NMTT	UniProt-Manual_assertion / NetNGlyc_prediction / string_search	-	-	+	NP_510966	T	408	M	RS=138661222;RSPOS=14513448;dbSNPBuildID=134;SSR=0;SAO=0;VP=0x050000000a05040036000100;GENEINFO=ADGRE5:976|CD97:976;WGT=1;VC=SNV;NSM;REF;ASP;VLD;KGPhase1;KGPhase3;CAF=0.9998,.,0.0001997;COMMON=0	-	-
P61647	ST8SIA6	Alpha-2,8-sialyltransferase 8F	398	N	-	Membrane	151	NMSY	UniProt-Manual_assertion / NetNGlyc_prediction / string_search	-	-	+	NP_001004470	N	151	S	RS=370806810;RSPOS=17373477;dbSNPBuildID=138;SSR=0;SAO=0;VP=0x050000400a05000002000100;GENEINFO=ST8SIA6:338596;WGT=1;VC=SNV;NSM;REF;U5;ASP	-	-
Q9H1A4	ANAPC1	Anaphase-promoting complex subunit 1	1944	N	-	-	746	NLSL	NetNGlyc_prediction / string_search	-	-	+	NP_073153	S	748	R	RS=776640838;RSPOS=112592321;dbSNPBuildID=144;SSR=0;SAO=0;VP=0x050000000a05040002000100;GENEINFO=ANAPC1:64682;WGT=1;VC=SNV;NSM;REF;ASP;VLD	-	-
Q5H9R7	PPP6R3	Serine/threonine-protein phosphatase 6 regulatory subunit 3	873	N	-	Cytoplasm;Nucleus	587	NFTL	NetNGlyc_prediction / string_search	-	-	+	NP_001157632;NP_001157633	N	587	S	RS=777848026;RSPOS=68358157;dbSNPBuildID=144;SSR=0;SAO=0;VP=0x050000000a05040002000100;GENEINFO=PPP6R3:55291;WGT=1;VC=SNV;NSM;REF;ASP;VLD	-	-
Q96RD1	OR6C1	Olfactory receptor 6C1	312	N	-	Membrane	3	NHTE	UniProt-Manual_assertion / NetNGlyc_prediction / string_search	-	-	++	NP_001005182	T	5	A	RS=144282376;RSPOS=55714396;dbSNPBuildID=134;SSR=0;SAO=0;VP=0x050000000a05000002000100;GENEINFO=OR6C1:390321;WGT=1;VC=SNV;NSM;REF;ASP	-	-
Q9UBB4	ATXN10	Ataxin-10	475	N	-	Cytoplasm	406	NISD	NetNGlyc_prediction / string_search	-	-	+	NP_037368	N	406	S	RS=758156779;RSPOS=46202882;dbSNPBuildID=144;SSR=0;SAO=0;VP=0x050000000a05000002000100;GENEINFO=ATXN10:25814;WGT=1;VC=SNV;NSM;REF;ASP	-	-
P78324	SIRPA	Tyrosine-protein phosphatase non-receptor type substrate 1	504	Y	1--30	Membrane	245	NLSE	UniProt-PubMed:16335952 / NetNGlyc_prediction / string_search	-	-	++	NP_001035112;NP_001035111;NP_542970	N	245	H	RS=761181759;RSPOS=1902337;dbSNPBuildID=144;SSR=0;SAO=0;VP=0x050000080a05040002000100;GENEINFO=SIRPA:140885;WGT=1;VC=SNV;NSM;REF;INT;ASP;VLD	-	-
P78563	ADARB1	Double-stranded RNA-specific editase 1	741	N	-	Nucleus	536	NASI	NetNGlyc_prediction / string_search	A to I editase.	-	+	NP_056648;NP_056649	N	536	S	RS=765115508;RSPOS=46604928;dbSNPBuildID=144;SSR=0;SAO=0;VP=0x050000000a05000002000100;GENEINFO=ADARB1:104;WGT=1;VC=SNV;NSM;REF;ASP	-	-
P46527	CDKN1B	Cyclin-dependent kinase inhibitor 1B	198	N	-	Cytoplasm;Nucleus	168	NRTE	NetNGlyc_prediction / string_search	-	-	++	NP_004055	N	168	T	RS=761736796;RSPOS=12871786;dbSNPBuildID=144;SSR=0;SAO=0;VP=0x050000000a05000002000100;GENEINFO=CDKN1B:1027;WGT=1;VC=SNV;NSM;REF;ASP	-	-
P23352	KAL1	Anosmin-1	680	Y	1--24	Membrane;Secreted	209	NISI	UniProt-Manual_assertion / NetNGlyc_prediction / string_search	-	-	+	NP_000207	N	209	S	RS=746481142;RSPOS=8555935;dbSNPBuildID=144;SSR=0;SAO=0;VP=0x050000000a05040002000100;GENEINFO=KAL1:3730|ANOS1:3730;WGT=1;VC=SNV;NSM;REF;ASP;VLD	-	-
Q8WXH0	SYNE2	Nesprin-2	6885	N	-	Cytoplasm;Membrane;Nucleus	1164	NETD	NetNGlyc_prediction / string_search	-	-	+	NP_055995;NP_878918	N	1164	D	RS=764753942;RSPOS=64467289;dbSNPBuildID=144;SSR=0;SAO=0;VP=0x050000000a05040002000100;GENEINFO=SYNE2:23224;WGT=1;VC=SNV;NSM;REF;ASP;VLD	-	-
Q96P69	GPR78	G-protein coupled receptor 78	363	N	-	Membrane	47	NLSL	NetNGlyc_prediction / string_search	-	-	++	NP_543009	N	47	K	RS=758344692;RSPOS=8582850;dbSNPBuildID=144;SSR=0;SAO=0;VP=0x050000080a05000002000100;GENEINFO=GPR78:27201;WGT=1;VC=SNV;NSM;REF;INT;ASP	-	-
Q9Y6I7	WSB1	WD repeat and SOCS box-containing protein 1	421	N	-	-	37	NWTV	NetNGlyc_prediction / string_search	-	-	+++	NP_056441	N	37	H	RS=771602094;RSPOS=25628882;dbSNPBuildID=144;SSR=0;SAO=0;VP=0x050000080a05000002000100;GENEINFO=WSB1:26118;WGT=1;VC=SNV;NSM;REF;INT;ASP	-	-
Q8TEB7	RNF128	E3 ubiquitin-protein ligase RNF128	428	Y	1--38	Cytoplasm;Membrane	59	NRTV	UniProt-Manual_assertion / NetNGlyc_prediction / string_search	-	-	++	NP_919445	R	60	P	RS=753333499;RSPOS=105970322;dbSNPBuildID=144;SSR=0;SAO=0;VP=0x050000080a05000002000100;GENEINFO=RNF128:79589;WGT=1;VC=SNV;NSM;REF;INT;ASP	-	-
Q8NG83	OR2M3	Olfactory receptor 2M3	312	N	-	Membrane	5	NSTF	UniProt-Manual_assertion / NetNGlyc_prediction / string_search	-	-	++	NP_001004689	S	6	P	RS=762145120;RSPOS=248366385;dbSNPBuildID=144;SSR=0;SAO=0;VP=0x050000000a05040002000100;GENEINFO=OR2M3:127062;WGT=1;VC=SNV;NSM;REF;ASP;VLD	-	-
Q15389	ANGPT1	Angiopoietin-1	498	Y	1--15	Secreted	154	NQTS	UniProt-Manual_assertion / NetNGlyc_prediction / string_search	-	-	++	NP_001137;NP_001186788	N	154	T	RS=777681150;RSPOS=108348492;dbSNPBuildID=144;SSR=0;SAO=0;VP=0x050000400a05000002000100;GENEINFO=ANGPT1:284;WGT=1;VC=SNV;NSM;REF;U5;ASP	-	-
O95757	HSPA4L	Heat shock 70 kDa protein 4L	839	N	-	Cytoplasm;Nucleus	96	NGSA	NetNGlyc_prediction / string_search	-	-	+	NP_001304312;NP_055093	N	96	Y	RS=201383324;RSPOS=128717043;dbSNPBuildID=137;SSR=0;SAO=0;VP=0x050200000a05040436000100;GENEINFO=HSPA4L:22824;WGT=1;VC=SNV;S3D;NSM;REF;ASP;VLD;HD;KGPhase1;KGPhase3;CAF=0.9998,0.0001997,.;COMMON=0	-	-
Q9UBP0	SPAST	Spastin	616	N	-	Cytoplasm;Membrane;Nucleus	335	NGTA	NetNGlyc_prediction / string_search	-	-	++	NP_055761	N	335	S	RS=201434161;RSPOS=32340904;dbSNPBuildID=137;SSR=0;SAO=0;VP=0x050200000a05000002000100;GENEINFO=SPAST:6683;WGT=1;VC=SNV;S3D;NSM;REF;ASP	-	-
Q5TID7	CCDC181	Coiled-coil domain-containing protein 181	509	N	-	-	206	NGSC	NetNGlyc_prediction / string_search	-	-	+	NP_001287898;NP_067002;NP_001287897	S	208	N	RS=147961141;RSPOS=169391046;dbSNPBuildID=134;SSR=0;SAO=0;VP=0x050000000a05000002000100;GENEINFO=CCDC181:57821;WGT=1;VC=SNV;NSM;REF;ASP	-	-
Q8N149	LILRA2	Leukocyte immunoglobulin-like receptor subfamily A member 2	483	Y	1--23	Membrane;Secreted	339	NVTL	UniProt-Manual_assertion / NetNGlyc_prediction / string_search	Ig-like C2-type 4.	-	+	NP_006857	N	339	K	RS=554741391;RSPOS=55087338;dbSNPBuildID=142;SSR=0;SAO=0;VP=0x050100000b05040026000100;GENEINFO=LILRA2:11027;WGT=1;VC=SNV;SLO;NSM;REF;SYN;ASP;VLD;KGPhase3;CAF=0.9994,.,0.000599;COMMON=1	-	-
O43731	KDELR3	ER lumen protein-retaining receptor 3	214	N	-	Membrane	110	NYSF	NetNGlyc_prediction / string_search	-	-	+	NP_006846;NP_057839	N	110	K	RS=201618436;RSPOS=38875735;dbSNPBuildID=137;SSR=0;SAO=0;VP=0x050000000a05000034000100;GENEINFO=KDELR3:11015;WGT=1;VC=SNV;NSM;REF;ASP;KGPhase1;KGPhase3;CAF=0.9998,0.0001997;COMMON=0	-	-
Q6ZN04	MEX3B	RNA-binding protein MEX3B	569	N	-	Cytoplasm;Nucleus	12	NGSG	NetNGlyc_prediction / string_search	-	-	+	NP_115622	N	12	S	RS=553013162;RSPOS=82338012;dbSNPBuildID=142;SSR=0;SAO=0;VP=0x050000000a05000026000100;GENEINFO=MEX3B:84206;WGT=1;VC=SNV;NSM;REF;ASP;KGPhase3;CAF=0.9998,0.0001997;COMMON=0	-	-
Q8WVV9	HNRNPLL	Heterogeneous nuclear ribonucleoprotein L-like	542	N	-	-	146	NYST	string_search	-	-	-	NP_612403	S	148	C	RS=377705288;RSPOS=38812889;dbSNPBuildID=138;SSR=0;SAO=0;VP=0x050000000a05000002000100;GENEINFO=HNRNPLL:92906;WGT=1;VC=SNV;NSM;REF;ASP	-	-
P35367	HRH1	Histamine H1 receptor	487	N	-	Membrane	325	NRSH	NetNGlyc_prediction / string_search	-	-	+	NP_001091681;NP_001091682;NP_001091683;NP_000852	N	325	S	RS=758339040;RSPOS=11301697;dbSNPBuildID=144;SSR=0;SAO=0;VP=0x050000000a05000002000100;GENEINFO=HRH1:3269;WGT=1;VC=SNV;NSM;REF;ASP	-	-
O43660	PLRG1	Pleiotropic regulator 1	514	N	-	Nucleus	72	NATD	NetNGlyc_prediction / string_search	-	-	++	NP_001188493;NP_002660	T	74	M	RS=748534752;RSPOS=155468901;dbSNPBuildID=144;SSR=0;SAO=0;VP=0x050000000a05040002000100;GENEINFO=PLRG1:5356;WGT=1;VC=SNV;NSM;REF;ASP;VLD	-	-
P33176	KIF5B	Kinesin-1 heavy chain	963	N	-	Cytoplasm	152	NLSV	NetNGlyc_prediction / string_search	Kinesin motor.	-	+	NP_004512	N	152	S	RS=758709788;RSPOS=32327134;dbSNPBuildID=144;SSR=0;SAO=0;VP=0x050000000a05040002000100;GENEINFO=KIF5B:3799;WGT=1;VC=SNV;NSM;REF;ASP;VLD	-	-
P18428	LBP	Lipopolysaccharide-binding protein	481	Y	1--25	Secreted	300	NFSI	UniProt-Manual_assertion / NetNGlyc_prediction / string_search	-	-	++	NP_004130	N	300	K	RS=774351558;RSPOS=36993385;dbSNPBuildID=144;SSR=0;SAO=0;VP=0x050000000a05000002000100;GENEINFO=LBP:3929;WGT=1;VC=SNV;NSM;REF;ASP	-	-
O43313	ATMIN	ATM interactor	823	N	-	Nucleus	241	NKTI	NetNGlyc_prediction / string_search	-	-	+	NP_056066	N	241	I	RS=148405522;RSPOS=81076825;dbSNPBuildID=134;SSR=0;SAO=0;VP=0x050000000a05040002000100;GENEINFO=ATMIN:23300;WGT=1;VC=SNV;NSM;REF;ASP;VLD	-	-
Q8N344	MIER2	Mesoderm induction early response protein 2	545	N	-	Nucleus	161	NRSG	NetNGlyc_prediction / string_search	-	-	+	NP_060020	S	163	G	RS=762665176;RSPOS=327139;dbSNPBuildID=144;SSR=0;SAO=0;VP=0x050000000a05040002000100;GENEINFO=MIER2:54531;WGT=1;VC=SNV;NSM;REF;ASP;VLD	-	-
Q96HU1	SGSM3	Small G protein signaling modulator 3	749	N	-	Cytoplasm	392	NLSQ	NetNGlyc_prediction / string_search	-	-	+	NP_056520	N	392	S	RS=755902341;RSPOS=40802656;dbSNPBuildID=144;SSR=0;SAO=0;VP=0x050000000a05040002000100;GENEINFO=SGSM3:27352;WGT=1;VC=SNV;NSM;REF;ASP;VLD	-	-
Q8N3J2	METTL4	Methyltransferase-like protein 4	472	N	-	-	241	NSSF	string_search	-	-	-	NP_073751	S	243	G	RS=565502908;RSPOS=2554770;dbSNPBuildID=142;SSR=0;SAO=0;VP=0x050000000a05000026000100;GENEINFO=METTL4:64863;WGT=1;VC=SNV;NSM;REF;ASP;KGPhase3;CAF=0.9998,0.0001997;COMMON=0	-	-
Q86UK0	ABCA12	ATP-binding cassette sub-family A member 12	2595	N	-	Membrane	1663	NLTK	UniProt-Manual_assertion / NetNGlyc_prediction / string_search	-	-	++	NP_775099	T	1665	I	RS=142794443;RSPOS=215843174;dbSNPBuildID=134;SSR=0;SAO=0;VP=0x050000000a05040002000100;GENEINFO=ABCA12:26154;WGT=1;VC=SNV;NSM;REF;ASP;VLD	-	-
P09848	LCT	Lactase-phlorizin hydrolase	1927	Y	1--19	Membrane	42	NLSG	NetNGlyc_prediction / string_search	-	-	+	NP_002290	N	42	T	RS=754021855;RSPOS=136594615;dbSNPBuildID=144;SSR=0;SAO=0;VP=0x050000000a05040002000100;GENEINFO=LCT:3938;WGT=1;VC=SNV;NSM;REF;ASP;VLD	-	-
O95302	FKBP9	Peptidyl-prolyl cis-trans isomerase FKBP9	570	Y	1--24	-	286	NGTL	UniProt-PubMed:12754519 / NetNGlyc_prediction / string_search	-	-	++	NP_009201	T	288	M	RS=769649631;RSPOS=33020135;dbSNPBuildID=144;SSR=0;SAO=0;VP=0x050000000a05040002000100;GENEINFO=FKBP9:11328;WGT=1;VC=SNV;NSM;REF;ASP;VLD	-	-
Q13639	HTR4	5-hydroxytryptamine receptor 4	388	N	-	Membrane	7	NVSS	UniProt-Manual_assertion / NetNGlyc_prediction / string_search	-	-	+++	NP_001035259;NP_001035262;NP_001035263;NP_001273339;NP_955525;NP_000861	S	9	N	RS=760074533;RSPOS=148016552;dbSNPBuildID=144;SSR=0;SAO=0;VP=0x050000000a05000002000100;GENEINFO=HTR4:3360;WGT=1;VC=SNV;NSM;REF;ASP	-	-
P56715	RP1	Oxygen-regulated protein 1	2156	N	-	Cytoplasm	946	NCSN	NetNGlyc_prediction / string_search	-	-	+	NP_006260	S	948	G	RS=751447986;RSPOS=55539284;dbSNPBuildID=144;SSR=0;SAO=0;VP=0x050000080a05000002000100;GENEINFO=RP1:6101;WGT=1;VC=SNV;NSM;REF;INT;ASP	-	-
Q96JN8	NEURL4	Neuralized-like protein 4	1562	N	-	Cytoplasm	923	NVTL	NetNGlyc_prediction / string_search	-	-	+	NP_115818	T	925	I	RS=369371000;RSPOS=7225281;dbSNPBuildID=138;SSR=0;SAO=0;VP=0x050000000a05000002000100;GENEINFO=NEURL4:84461;WGT=1;VC=SNV;NSM;REF;ASP	-	-
O75815	BCAR3	Breast cancer anti-estrogen resistance protein 3	825	N	-	-	254	NRTV	NetNGlyc_prediction / string_search	-	-	++	NP_001248338;NP_003558;NP_001248337	T	256	M	RS=756132846;RSPOS=94054696;dbSNPBuildID=144;SSR=0;SAO=0;VP=0x050000080a05040002000100;GENEINFO=BCAR3:8412|LOC100129046:100129046;WGT=1;VC=SNV;NSM;REF;INT;ASP;VLD	-	-
Q8TBB5	KLHDC4	Kelch domain-containing protein 4	520	N	-	-	66	NASL	NetNGlyc_prediction / string_search	-	-	++	NP_001171785;NP_060036	N	66	S	RS=576715000;RSPOS=87790078;dbSNPBuildID=142;SSR=0;SAO=0;VP=0x050000480a05040026000100;GENEINFO=KLHDC4:54758;WGT=1;VC=SNV;NSM;REF;U5;INT;ASP;VLD;KGPhase3;CAF=0.9998,0.0001997;COMMON=0	-	-
Q7RTS5	OTOP3	Otopetrin-3	596	N	-	Membrane	249	NDSM	string_search	-	-	-	NP_839947	N	249	H	RS=150670748;RSPOS=72939759;dbSNPBuildID=134;SSR=0;SAO=0;VP=0x050000000a05040436000100;GENEINFO=OTOP3:347741;WGT=1;VC=SNV;NSM;REF;ASP;VLD;HD;KGPhase1;KGPhase3;CAF=0.9968,0.003195,.;COMMON=1	-	-
Q04637	EIF4G1	Eukaryotic translation initiation factor 4 gamma 1	1599	N	-	-	494	NLSQ	NetNGlyc_prediction / string_search	-	-	++	NP_886553;NP_937884	S	496	F	RS=758414305;RSPOS=184039859;dbSNPBuildID=144;SSR=0;SAO=0;VP=0x050000000a05040002000100;GENEINFO=EIF4G1:1981;WGT=1;VC=SNV;NSM;REF;ASP;VLD	-	-
Q9BXF6	RAB11FIP5	Rab11 family-interacting protein 5	653	N	-	Cytoplasm;Membrane	339	NGSH	NetNGlyc_prediction / string_search	-	-	++	NP_056285	N	339	S	RS=766506604;RSPOS=73315730;dbSNPBuildID=144;SSR=0;SAO=0;VP=0x050000000a05040002000100;GENEINFO=RAB11FIP5:26056;WGT=1;VC=SNV;NSM;REF;ASP;VLD	-	-
O75437	ZNF254	Zinc finger protein 254	659	N	-	Nucleus	640	NRSS	NetNGlyc_prediction / string_search	-	-	++	NP_975011	S	642	Y	RS=781639525;RSPOS=24310727;dbSNPBuildID=144;SSR=0;SAO=0;VP=0x050000000a05000002000100;GENEINFO=ZNF254:9534;WGT=1;VC=SNV;NSM;REF;ASP	-	-
Q7Z392	TRAPPC11	Trafficking protein particle complex subunit 11	1133	N	-	-	544	NESP	string_search	-	-	---	NP_068761;NP_951008	S	546	N	RS=763452516;RSPOS=184606431;dbSNPBuildID=144;SSR=0;SAO=0;VP=0x050000000a05000002000100;GENEINFO=TRAPPC11:60684;WGT=1;VC=SNV;NSM;REF;ASP	-	-
Q8WZ42	TTN	Titin	34350	N	-	Cytoplasm;Nucleus	19950	NITN	NetNGlyc_prediction / string_search	-	-	+	NP_001243779	T	19952	P	RS=745369313;RSPOS=179449591;dbSNPBuildID=144;SSR=0;SAO=0;VP=0x050000080a05000002000100;GENEINFO=TTN:7273|TTN-AS1:100506866;WGT=1;VC=SNV;NSM;REF;INT;ASP	-	-
P45452	MMP13	Collagenase 3	471	Y	1--19	Secreted	152	NFTR	UniProt-Manual_assertion / NetNGlyc_prediction / string_search	-	-	+	NP_002418	T	154	I	RS=771022798;RSPOS=102825237;dbSNPBuildID=144;SSR=0;SAO=0;VP=0x050000000a05000002000100;GENEINFO=MMP13:4322;WGT=1;VC=SNV;NSM;REF;ASP	-	-
O00533	CHL1	Neural cell adhesion molecule L1-like protein	1208	Y	1--24	Membrane;Secreted	945	NLTG	UniProt-Manual_assertion / NetNGlyc_prediction / string_search	Fibronectin type-III 4.	-	++	NP_001240316	N	945	I	RS=528336095;RSPOS=433448;dbSNPBuildID=142;SSR=0;SAO=0;VP=0x050000000a05040026000100;GENEINFO=CHL1:10752;WGT=1;VC=SNV;NSM;REF;ASP;VLD;KGPhase3;CAF=0.9998,0.0001997;COMMON=0	-	-
O60281	ZNF292	Zinc finger protein 292	2723	N	-	Nucleus	2538	NVSQ	NetNGlyc_prediction / string_search	-	-	+	NP_055836;NP_055836	N	2538	K	RS=778061441;RSPOS=87970961;dbSNPBuildID=144;SSR=0;SAO=0;VP=0x050000000a05040002000100;GENEINFO=ZNF292:23036;WGT=1;VC=SNV;NSM;REF;ASP;VLD	-	-
Q8TE73	DNAH5	Dynein heavy chain 5, axonemal	4624	N	-	Cytoplasm	2918	NESI	NetNGlyc_prediction / string_search	-	-	+	NP_001360	S	2920	I	RS=777090465;RSPOS=13786349;dbSNPBuildID=144;SSR=0;SAO=0;VP=0x050000000a05040002000100;GENEINFO=DNAH5:1767;WGT=1;VC=SNV;NSM;REF;ASP;VLD	-	-
P12110	COL6A2	Collagen alpha-2(VI) chain	1019	Y	1--20	Membrane;Secreted	954	NDSL	UniProt-PubMed:19159218 / string_search	VWFA 3.	-	-	NP_001840	N	954	K	RS=761975390;RSPOS=47552268;dbSNPBuildID=144;SSR=0;SAO=0;VP=0x050000000b05040002000100;GENEINFO=COL6A2:1292;WGT=1;VC=SNV;NSM;REF;SYN;ASP;VLD	-	-
O60494	CUBN	Cubilin	3623	Y	1--23	Membrane	2085	NASF	UniProt-Manual_assertion / string_search	-	-	---	NP_001072	S	2087	C	RS=376641725;RSPOS=16970167;dbSNPBuildID=138;SSR=0;SAO=0;VP=0x050200000a05040026000100;GENEINFO=CUBN:8029;WGT=1;VC=SNV;S3D;NSM;REF;ASP;VLD;KGPhase3;CAF=0.9998,0.0001997;COMMON=0	-	-
Q9UPW8	UNC13A	Protein unc-13 homolog A	1703	N	-	Cytoplasm;Membrane	1599	NESF	string_search	C2 3.	-	-	NP_001073890	S	1601	G	RS=754684401;RSPOS=17720759;dbSNPBuildID=144;SSR=0;SAO=0;VP=0x050000000a05000002000100;GENEINFO=UNC13A:23025;WGT=1;VC=SNV;NSM;REF;ASP	-	-
P17019	ZNF708	Zinc finger protein 708	499	N	-	Nucleus	394	NYSS	NetNGlyc_prediction / string_search	-	-	+	NP_001284490;NP_001284489	S	396	Y	RS=181746266;RSPOS=21476389;dbSNPBuildID=135;SSR=0;SAO=0;VP=0x050000000a05040036000100;GENEINFO=ZNF708:7562;WGT=1;VC=SNV;NSM;REF;ASP;VLD;KGPhase1;KGPhase3;CAF=0.9998,0.0001997,.;COMMON=0	-	-
P23280	CA6	Carbonic anhydrase 6	308	Y	1--17	Secreted	256	NKTI	UniProt-Manual_assertion / NetNGlyc_prediction / string_search	-	-	+	NP_001206;NP_001257429	N	256	K	RS=3737665;RSPOS=9030964;RV;dbSNPBuildID=107;SSR=0;SAO=0;VP=0x05032800030515053f000100;GENEINFO=CA6:765;WGT=1;VC=SNV;PM;PMC;S3D;SLO;REF;SYN;ASP;VLD;G5;HD;GNO;KGPhase1;KGPhase3;CAF=0.7115,.,0.2885;COMMON=1	-	-
Q9BZD4	NUF2	Kinetochore protein Nuf2	464	N	-	Nucleus	30	NLTK	NetNGlyc_prediction / string_search	-	-	+	NP_113611;NP_663735	T	32	A	RS=763286362;RSPOS=163295935;dbSNPBuildID=144;SSR=0;SAO=0;VP=0x050000000a05040002000100;GENEINFO=NUF2:83540;WGT=1;VC=SNV;NSM;REF;ASP;VLD	-	-
O00421	CCRL2	C-C chemokine receptor-like 2	344	N	-	Membrane	205	NISV	NetNGlyc_prediction / string_search	-	-	++	NP_003956	S	207	L	RS=200546954;RSPOS=46450190;dbSNPBuildID=137;SSR=0;SAO=0;VP=0x050200020a05040436000100;GENEINFO=LOC102724297:102724297|CCRL2:9034;WGT=1;VC=SNV;S3D;NSM;REF;R5;ASP;VLD;HD;KGPhase1;KGPhase3;CAF=0.9986,0.001398;COMMON=1	-	-
P23945	FSHR	Follicle-stimulating hormone receptor	695	Y	1--17	Membrane	199	NLSD	UniProt-Manual_assertion / NetNGlyc_prediction / string_search	-	-	++	NP_000136	S	201	G	RS=762364329;RSPOS=49210118;dbSNPBuildID=144;SSR=0;SAO=0;VP=0x050000400a05000002000100;GENEINFO=FSHR:2492;WGT=1;VC=SNV;NSM;REF;U5;ASP	-	-
Q96FT7	ASIC4	Acid-sensing ion channel 4	647	N	-	Membrane	370	NETS	UniProt-Manual_assertion / NetNGlyc_prediction / string_search	-	-	++	NP_878267	T	372	M	RS=752706307;RSPOS=220396729;dbSNPBuildID=144;SSR=0;SAO=0;VP=0x050000000a05000002000100;GENEINFO=ASIC4:55515;WGT=1;VC=SNV;NSM;REF;ASP	-	-
Q5W0A0	ERICH6B	Glutamate-rich protein 6B	696	N	-	-	538	NATF	string_search	-	-	--	NP_872348	T	540	A	RS=138019495;RSPOS=46124056;dbSNPBuildID=134;SSR=0;SAO=0;VP=0x050100000a05040436000100;GENEINFO=ERICH6B:220081;WGT=1;VC=SNV;SLO;NSM;REF;ASP;VLD;HD;KGPhase1;KGPhase3;CAF=0.9984,0.001597;COMMON=1	-	-
Q562F6	SGOL2	Shugoshin-like 2	1265	N	-	Nucleus	946	NKSK	NetNGlyc_prediction / string_search	-	-	+	NP_001153518;NP_689737	S	948	Y	RS=774774520;RSPOS=201437912;dbSNPBuildID=144;SSR=0;SAO=0;VP=0x050000000a05040002000100;GENEINFO=SGOL2:151246|SGO2:151246;WGT=1;VC=SNV;NSM;REF;ASP;VLD	-	-
Q13129	RLF	Zinc finger protein Rlf	1914	N	-	Nucleus	1819	NDSE	string_search	-	-	-	NP_036553	N	1819	S	RS=747392529;RSPOS=40705830;dbSNPBuildID=144;SSR=0;SAO=0;VP=0x050000000a05000002000100;GENEINFO=RLF:6018;WGT=1;VC=SNV;NSM;REF;ASP	-	-
P25054	APC	Adenomatous polyposis coli protein	2843	N	-	Cytoplasm;Membrane	1859	NDSL	string_search	-	-	-	NP_000029;NP_001120982	N	1859	S	RS=876658164;RSPOS=112176867;dbSNPBuildID=147;SSR=0;SAO=1;VP=0x050060000a05000002100100;GENEINFO=APC:324;WGT=1;VC=SNV;PM;NSM;REF;ASP;LSD	-	-
Q8NEE8	TTC16	Tetratricopeptide repeat protein 16	873	N	-	-	719	NSSK	NetNGlyc_prediction / string_search	-	-	+	NP_659402	S	720	P	RS=756655575;RSPOS=130493220;dbSNPBuildID=144;SSR=0;SAO=0;VP=0x050000000a05000002000100;GENEINFO=TTC16:158248;WGT=1;VC=SNV;NSM;REF;ASP	-	-
Q14004	CDK13	Cyclin-dependent kinase 13	1512	N	-	Nucleus	1208	NGSG	NetNGlyc_prediction / string_search	-	-	+	NP_003709	S	1210	L	RS=781777435;RSPOS=40132777;dbSNPBuildID=144;SSR=0;SAO=0;VP=0x050000000a05000002000100;GENEINFO=CDK13:8621;WGT=1;VC=SNV;NSM;REF;ASP	-	-
Q9H2G4	TSPYL2	Testis-specific Y-encoded-like protein 2	693	N	-	Cytoplasm;Nucleus	330	NRSG	NetNGlyc_prediction / string_search	-	-	+	NP_071400	N	330	K	RS=781977698;RSPOS=53114041;dbSNPBuildID=144;SSR=0;SAO=0;VP=0x050000000a05000002000100;GENEINFO=TSPYL2:64061;WGT=1;VC=SNV;NSM;REF;ASP	-	-
Q15029	EFTUD2	116 kDa U5 small nuclear ribonucleoprotein component	972	N	-	Nucleus	611	NKSY	NetNGlyc_prediction / string_search	-	-	+	NP_001245282;NP_004238	N	611	K	RS=137907318;RSPOS=42937300;dbSNPBuildID=134;SSR=0;SAO=0;VP=0x050200000a05000002000100;GENEINFO=EFTUD2:9343;WGT=1;VC=SNV;S3D;NSM;REF;ASP	-	-
P54578	USP14	Ubiquitin carboxyl-terminal hydrolase 14	494	N	-	Cytoplasm;Membrane	117	NATV	NetNGlyc_prediction / string_search	USP.	-	+	NP_005142	T	119	A	RS=750652268;RSPOS=180290;dbSNPBuildID=144;SSR=0;SAO=0;VP=0x050000000a05000002000100;GENEINFO=USP14:9097;WGT=1;VC=SNV;NSM;REF;ASP	-	-
Q02086	SP2	Transcription factor Sp2	613	N	-	Nucleus	381	NTTC	string_search	-	-	-	NP_003101	N	381	H	RS=550619098;RSPOS=46000409;dbSNPBuildID=142;SSR=0;SAO=0;VP=0x050000080a05000026000100;GENEINFO=LOC100506325:100506325|SP2-AS1:100506325|SP2:6668;WGT=1;VC=SNV;NSM;REF;INT;ASP;KGPhase3;CAF=0.9998,0.0001997;COMMON=0	-	-
P40967	PMEL	Melanocyte protein PMEL	661	Y	1--24	Membrane;Secreted	111	NGSQ	UniProt-Manual_assertion / NetNGlyc_prediction / string_search	-	-	+	NP_001186983;NP_008859	N	111	T	RS=773241850;RSPOS=56355103;dbSNPBuildID=144;SSR=0;SAO=0;VP=0x050000080a05000002000100;GENEINFO=PMEL:6490;WGT=1;VC=SNV;NSM;REF;INT;ASP	-	-
Q8N9Z9	LMNTD1	Lamin tail domain-containing protein 1	388	N	-	-	121	NYTQ	NetNGlyc_prediction / string_search	-	-	++	NP_689803	T	123	A	RS=775718016;RSPOS=25699369;dbSNPBuildID=144;SSR=0;SAO=0;VP=0x050000000a05000002000100;GENEINFO=LMNTD1:160492;WGT=1;VC=SNV;NSM;REF;ASP	-	-
P28908	TNFRSF8	Tumor necrosis factor receptor superfamily member 8	595	Y	1--18	Cytoplasm;Membrane	276	NSSR	UniProt-Manual_assertion / NetNGlyc_prediction / string_search	-	-	+	NP_001234	N	276	S	RS=200643752;RSPOS=12175667;dbSNPBuildID=137;SSR=0;SAO=0;VP=0x050000000a05000036000100;GENEINFO=TNFRSF8:943;WGT=1;VC=SNV;NSM;REF;ASP;KGPhase1;KGPhase3;CAF=0.9998,0.0001997;COMMON=0	-	-
Q9NYK6	EURL	Protein EURL homolog	297	N	-	-	275	NCSK	string_search	-	-	-	NP_001093890	N	275	D	RS=773159450;RSPOS=19165803;dbSNPBuildID=144;SSR=0;SAO=0;VP=0x050000820a05000002000100;GENEINFO=C21orf91-OT1:246312|C21orf91:54149;WGT=1;VC=SNV;NSM;REF;U3;R5;ASP	-	-
Q5VU65	NUP210L	Nuclear pore membrane glycoprotein 210-like	1888	Y	1--35	Membrane	1859	NSTS	UniProt-Manual_assertion / NetNGlyc_prediction / string_search	-	-	++	NP_997191	N	1859	S	RS=370520439;RSPOS=153965402;dbSNPBuildID=138;SSR=0;SAO=0;VP=0x050000000a05000002000100;GENEINFO=NUP210L:91181;WGT=1;VC=SNV;NSM;REF;ASP	-	-
O75106	AOC2	Retina-specific copper amine oxidase	756	Y	1--32	Cytoplasm;Membrane	662	NETL	UniProt-Manual_assertion / string_search	-	-	-	NP_033720	N	662	S	RS=748742531;RSPOS=41001728;dbSNPBuildID=144;SSR=0;SAO=0;VP=0x050000020a05000002000100;GENEINFO=AOC3:8639|AOC2:314;WGT=1;VC=SNV;NSM;REF;R5;ASP	-	-
Q13330	MTA1	Metastasis-associated protein MTA1	715	N	-	Cytoplasm;Nucleus	31	NKTA	NetNGlyc_prediction / string_search	-	-	++	NP_001190187;NP_004680	T	33	M	RS=782753779;RSPOS=105911756;dbSNPBuildID=144;SSR=0;SAO=0;VP=0x050000000a05000002000100;GENEINFO=MTA1:9112;WGT=1;VC=SNV;NSM;REF;ASP	-	-
P13591	NCAM1	Neural cell adhesion molecule 1	858	Y	1--19	Membrane;Secreted	222	NATA	UniProt-Manual_assertion / NetNGlyc_prediction / string_search	-	-	+	NP_000606;NP_001070150;NP_001229537;NP_851996	T	224	P	RS=199787286;RSPOS=113078024;dbSNPBuildID=137;SSR=0;SAO=0;VP=0x050200000a05000402000100;GENEINFO=NCAM1:4684;WGT=1;VC=SNV;S3D;NSM;REF;ASP;HD	-	-
Q9Y5C1	ANGPTL3	Angiopoietin-related protein 3	460	Y	1--16	Secreted	115	NMSL	UniProt-PubMed:10644446;PubMed:16335952 / string_search	-	-	-	NP_055310	S	117	P	RS=771793802;RSPOS=63063586;dbSNPBuildID=144;SSR=0;SAO=0;VP=0x050000080a05000002000100;GENEINFO=DOCK7:85440|ANGPTL3:27329;WGT=1;VC=SNV;NSM;REF;INT;ASP	-	-
Q8IWK6	GPR125	Probable G-protein coupled receptor 125	1321	Y	1--33	Membrane	1100	NKSA	string_search	-	-	-	NP_660333	S	1102	G	RS=749313362;RSPOS=22389990;dbSNPBuildID=144;SSR=0;SAO=0;VP=0x050000000a05000002000100;GENEINFO=ADGRA3:166647|GPR125:166647;WGT=1;VC=SNV;NSM;REF;ASP	-	-
Q86T26	TMPRSS11B	Transmembrane protease serine 11B	416	N	-	Membrane	87	NSSI	HPRD 9.0 / NetNGlyc_prediction / string_search	-	-	+	NP_872308	N	87	I	RS=777575837;RSPOS=69101768;dbSNPBuildID=144;SSR=0;SAO=0;VP=0x050000000a05000002000100;GENEINFO=TMPRSS11B:132724;WGT=1;VC=SNV;NSM;REF;ASP	-	-
Q9H252	KCNH6	Potassium voltage-gated channel subfamily H member 6	994	N	-	Membrane	481	NVSP	string_search	-	-	---	NP_001265848;NP_110406	N	481	S	RS=148387499;RSPOS=61613370;dbSNPBuildID=134;SSR=0;SAO=0;VP=0x050000000a05000002000100;GENEINFO=KCNH6:81033;WGT=1;VC=SNV;NSM;REF;ASP	-	-
O75882	ATRN	Attractin	1429	Y	1--28	Membrane;Secreted	914	NGSV	UniProt-Manual_assertion / NetNGlyc_prediction / string_search	-	-	+	NP_647537;NP_647538	S	916	G	RS=190961173;RSPOS=3562983;dbSNPBuildID=135;SSR=0;SAO=0;VP=0x050000000a05040036000100;GENEINFO=ATRN:8455;WGT=1;VC=SNV;NSM;REF;ASP;VLD;KGPhase1;KGPhase3;CAF=0.9998,0.0001997;COMMON=0	-	-
Q9UHX3	EMR2	EGF-like module-containing mucin-like hormone receptor-like 2	823	Y	1--23	Membrane	630	NLTV	NetNGlyc_prediction / string_search	-	-	++	NP_038475	T	632	M	RS=45563436;RSPOS=14862377;dbSNPBuildID=127;SSR=0;SAO=0;VP=0x050000000a05040002000100;GENEINFO=EMR2:30817|ADGRE2:30817;WGT=1;VC=SNV;NSM;REF;ASP;VLD	-	-
Q9ULM3	YEATS2	YEATS domain-containing protein 2	1422	N	-	Nucleus	136	NHSE	NetNGlyc_prediction / string_search	-	-	+	NP_060493	N	136	S	RS=144295244;RSPOS=183439794;dbSNPBuildID=134;SSR=0;SAO=0;VP=0x050000000a05040036000100;GENEINFO=YEATS2:55689;WGT=1;VC=SNV;NSM;REF;ASP;VLD;KGPhase1;KGPhase3;CAF=0.9996,0.0003994;COMMON=0	-	-
Q7Z398	ZNF550	Zinc finger protein 550	422	N	-	Nucleus	306	NRTH	NetNGlyc_prediction / string_search	-	-	++	NP_001264019;NP_001264020;NP_001264021	T	308	I	RS=767686192;RSPOS=58058689;dbSNPBuildID=144;SSR=0;SAO=0;VP=0x050000080a05000002000100;GENEINFO=ZNF550:162972;WGT=1;VC=SNV;NSM;REF;INT;ASP	-	-
O95544	NADK	NAD kinase	446	N	-	-	262	NGSQ	NetNGlyc_prediction / string_search	-	-	+	NP_001185922;NP_075394	S	264	L	RS=780067155;RSPOS=1686035;dbSNPBuildID=144;SSR=0;SAO=0;VP=0x050000000a05040002000100;GENEINFO=NADK:65220;WGT=1;VC=SNV;NSM;REF;ASP;VLD	-	-
Q15760	GPR19	Probable G-protein coupled receptor 19	415	N	-	Membrane	25	NRSC	UniProt-Manual_assertion / NetNGlyc_prediction / string_search	-	-	+	NP_006134	S	27	N	RS=143657544;RSPOS=12815303;dbSNPBuildID=134;SSR=0;SAO=0;VP=0x050000000a05040002000100;GENEINFO=GPR19:2842;WGT=1;VC=SNV;NSM;REF;ASP;VLD	-	-
Q9NY35	CLDND1	Claudin domain-containing protein 1	253	N	-	Membrane	42	NSSD	UniProt-Manual_assertion / NetNGlyc_prediction / string_search	-	-	+	NP_001035271;NP_001035273;NP_001035289;NP_063948	N	42	D	RS=752866401;RSPOS=98240145;dbSNPBuildID=144;SSR=0;SAO=0;VP=0x050000080a05000002000100;GENEINFO=CLDND1:56650;WGT=1;VC=SNV;NSM;REF;INT;ASP	-	-
Q8WXG9	GPR98	G-protein coupled receptor 98	6306	Y	1--29	Membrane	2873	NQTV	string_search	-	-	-	NP_115495	T	2875	P	RS=777262124;RSPOS=90002104;dbSNPBuildID=144;SSR=0;SAO=0;VP=0x050000000a05000002000100;GENEINFO=GPR98:84059|ADGRV1:84059;WGT=1;VC=SNV;NSM;REF;ASP	-	-
Q9H0N0	RAB6C	Ras-related protein Rab-6C	254	N	-	Cytoplasm;Nucleus	126	NRTD	NetNGlyc_prediction / string_search	-	-	+	NP_115520	T	128	I	RS=754632415;RSPOS=130738071;dbSNPBuildID=144;SSR=0;SAO=0;VP=0x050000020a05000002000100;GENEINFO=RAB6C-AS1:100131320|RAB6C:84084;WGT=1;VC=SNV;NSM;REF;R5;ASP	-	-
Q9Y5X1	SNX9	Sorting nexin-9	595	N	-	Cytoplasm;Membrane	280	NRSV	NetNGlyc_prediction / string_search	-	-	++	NP_057308	S	282	P	RS=144693196;RSPOS=158330952;dbSNPBuildID=134;SSR=0;SAO=0;VP=0x050200000a05040002000100;GENEINFO=SNX9:51429;WGT=1;VC=SNV;S3D;NSM;REF;ASP;VLD	-	-
Q9HBW9	ELTD1	EGF, latrophilin and seven transmembrane domain-containing protein 1	690	Y	1--19	Membrane	74	NCTN	UniProt-Manual_assertion / NetNGlyc_prediction / string_search	-	-	++	NP_071442	N	74	T	RS=778047573;RSPOS=79412063;dbSNPBuildID=144;SSR=0;SAO=0;VP=0x050000000a05040002000100;GENEINFO=ADGRL4:64123;WGT=1;VC=SNV;NSM;REF;ASP;VLD	-	-
P82279	CRB1	Protein crumbs homolog 1	1406	Y	1--25	Membrane;Secreted	418	NYTC	UniProt-Manual_assertion / NetNGlyc_prediction / string_search	-	-	+++	NP_001244895;NP_957705	T	420	I	RS=551212406;RSPOS=197390217;dbSNPBuildID=142;SSR=0;SAO=0;VP=0x050000000a05000002000100;GENEINFO=CRB1:23418;WGT=1;VC=SNV;NSM;REF;ASP	-	-
Q9ULD9	ZNF608	Zinc finger protein 608	1512	N	-	-	475	NASG	NetNGlyc_prediction / string_search	-	-	+	NP_065798	S	477	N	RS=368839951;RSPOS=123984647;dbSNPBuildID=138;SSR=0;SAO=0;VP=0x050000000a05000002000100;GENEINFO=ZNF608:57507;WGT=1;VC=SNV;NSM;REF;ASP	-	-
Q96JH7	VCPIP1	Deubiquitinating protein VCIP135	1222	N	-	-	953	NASE	NetNGlyc_prediction / string_search	-	-	+	NP_079330	S	955	P	RS=769025726;RSPOS=67547542;dbSNPBuildID=144;SSR=0;SAO=0;VP=0x050000000a05000002000100;GENEINFO=VCPIP1:80124;WGT=1;VC=SNV;NSM;REF;ASP	-	-
Q02962	PAX2	Paired box protein Pax-2	417	N	-	Nucleus	126	NDTV	NetNGlyc_prediction / string_search	Paired.	-	+++	NP_000269;NP_003978;NP_003979;NP_003980;NP_003981	T	128	A	RS=753208205;RSPOS=102510620;dbSNPBuildID=144;SSR=0;SAO=0;VP=0x050000000a05000002000100;GENEINFO=PAX2:5076;WGT=1;VC=SNV;NSM;REF;ASP	-	-
Q13087	PDIA2	Protein disulfide-isomerase A2	525	Y	1--21	-	127	NRTH	UniProt-PubMed:23167757 / NetNGlyc_prediction / string_search	-	-	+++	NP_006840	T	129	M	RS=200818617;RSPOS=334573;dbSNPBuildID=137;SSR=0;SAO=0;VP=0x050300000a05040426000100;GENEINFO=PDIA2:64714;WGT=1;VC=SNV;S3D;SLO;NSM;REF;ASP;VLD;HD;KGPhase3;CAF=0.9998,0.0001997;COMMON=0	-	-
O43166	SIPA1L1	Signal-induced proliferation-associated 1-like protein 1	1804	N	-	Cytoplasm;Membrane	358	NTTT	string_search	-	-	-	NP_001271176;NP_001271174;NP_001271175;NP_056371	T	360	A	RS=879206174;RSPOS=72055667;dbSNPBuildID=147;SSR=0;SAO=0;VP=0x050000000a05000002000100;GENEINFO=SIPA1L1:26037;WGT=1;VC=SNV;NSM;REF;ASP	-	-
Q9NZW4	DSPP	Dentin sialophosphoprotein	1301	Y	1--15	Secreted	1295	NHST	string_search	-	-	---	NP_055023	N	1295	S	RS=775076575;RSPOS=88537698;dbSNPBuildID=144;SSR=0;SAO=0;VP=0x050000000a05000002000100;GENEINFO=DSPP:1834;WGT=1;VC=SNV;NSM;REF;ASP	-	-
Q86UK5	EVC2	Limbin	1308	Y	1--26	Cytoplasm;Membrane;Nucleus	190	NNTK	NetNGlyc_prediction / string_search	-	-	+++	NP_667338	T	192	N	RS=749834951;RSPOS=5691015;dbSNPBuildID=144;SSR=0;SAO=0;VP=0x050000000a05040002000100;GENEINFO=EVC2:132884;WGT=1;VC=SNV;NSM;REF;ASP;VLD	-	-
P32004	L1CAM	Neural cell adhesion molecule L1	1257	Y	1--19	Membrane	1071	NQSS	UniProt-Manual_assertion / NetNGlyc_prediction / string_search	Fibronectin type-III 5.	-	+	NP_000416;NP_076493;NP_001265045	N	1071	K	RS=782490036;RSPOS=153129886;dbSNPBuildID=144;SSR=0;SAO=0;VP=0x050000000a05000002000100;GENEINFO=L1CAM:3897;WGT=1;VC=SNV;NSM;REF;ASP	-	-
Q96T23	RSF1	Remodeling and spacing factor 1	1441	N	-	Nucleus	1407	NGTS	NetNGlyc_prediction / string_search	-	-	+	NP_057662	T	1409	R	RS=370769785;RSPOS=77378062;dbSNPBuildID=138;SSR=0;SAO=0;VP=0x050000000a05040002000100;GENEINFO=RSF1:51773;WGT=1;VC=SNV;NSM;REF;ASP;VLD	-	-
P55058	PLTP	Phospholipid transfer protein	493	Y	1--17	Secreted	117	NASA	UniProt-Manual_assertion / NetNGlyc_prediction / string_search	-	-	+	NP_006218	S	119	A	RS=751031120;RSPOS=44538285;dbSNPBuildID=144;SSR=0;SAO=0;VP=0x050000080a05000002000100;GENEINFO=PLTP:5360;WGT=1;VC=SNV;NSM;REF;INT;ASP	-	-
Q8TDJ6	DMXL2	DmX-like protein 2	3036	N	-	Membrane	2313	NSSP	string_search	-	-	---	NP_056078	S	2315	P	RS=143148315;RSPOS=51768804;dbSNPBuildID=134;SSR=0;SAO=0;VP=0x050000000a05040026000100;GENEINFO=DMXL2:23312;WGT=1;VC=SNV;NSM;REF;ASP;VLD;KGPhase3;CAF=0.9998,0.0001997;COMMON=0	-	-
Q9NQS7	INCENP	Inner centromere protein	918	N	-	Cytoplasm;Nucleus	398	NNSW	string_search	-	-	-	NP_001035784;NP_064623	S	400	L	RS=757090907;RSPOS=61906385;dbSNPBuildID=144;SSR=0;SAO=0;VP=0x050000000a05000002000100;GENEINFO=INCENP:3619;WGT=1;VC=SNV;NSM;REF;ASP	-	-
Q6ZT98	TTLL7	Tubulin polyglutamylase TTLL7	887	N	-	Cytoplasm	113	NMTK	NetNGlyc_prediction / string_search	TTL.	-	+++	NP_078962	N	113	S	RS=755705239;RSPOS=84414320;dbSNPBuildID=144;SSR=0;SAO=0;VP=0x0500000a0a05000002000100;GENEINFO=TTLL7:79739;WGT=1;VC=SNV;NSM;REF;INT;R5;ASP	-	-
Q1AE95	TMEM183B	Transmembrane protein 183B	376	N	-	Membrane	319	NVST	NetNGlyc_prediction / string_search	-	-	+	NP_001073277	N	319	S	RS=531228546;RSPOS=202991993;dbSNPBuildID=142;SSR=0;SAO=0;VP=0x050000000b05040026000100;GENEINFO=TMEM183A:92703;WGT=1;VC=SNV;NSM;REF;SYN;ASP;VLD;KGPhase3;CAF=0.9992,0.0007987;COMMON=1	-	-
Q5K651	SAMD9	Sterile alpha motif domain-containing protein 9	1589	N	-	Cytoplasm	615	NGTI	NetNGlyc_prediction / string_search	-	-	+	NP_001180236;NP_060124	N	615	S	RS=749321461;RSPOS=92733567;dbSNPBuildID=144;SSR=0;SAO=0;VP=0x050000000a05000002000100;GENEINFO=SAMD9:54809;WGT=1;VC=SNV;NSM;REF;ASP	-	-
Q96JQ0	DCHS1	Protocadherin-16	3298	Y	1--42	Membrane	2761	NSST	UniProt-Manual_assertion / string_search	-	-	-	NP_003728	S	2763	L	RS=766426409;RSPOS=6644619;dbSNPBuildID=144;SSR=0;SAO=0;VP=0x050000000a05000002000100;GENEINFO=DCHS1:8642;WGT=1;VC=SNV;NSM;REF;ASP	-	-
P57729	RAB38	Ras-related protein Rab-38	211	N	-	Membrane	33	NFSS	NetNGlyc_prediction / string_search	-	-	++	NP_071732	N	33	K	RS=772654967;RSPOS=87908454;dbSNPBuildID=144;SSR=0;SAO=0;VP=0x050000020a05000002000100;GENEINFO=MIR3166:100423040|RAB38:23682;WGT=1;VC=SNV;NSM;REF;R5;ASP	-	-
Q9NQ55	PPAN	Suppressor of SWI4 1 homolog	473	N	-	Nucleus	220	NMSR	NetNGlyc_prediction / string_search	Brix.	-	+	NP_001035754;NP_064615	N	220	T	RS=774869611;RSPOS=10220657;dbSNPBuildID=144;SSR=0;SAO=0;VP=0x050000060a05000002000100;GENEINFO=P2RY11:5032|SNORD105B:100113382|PPAN:56342|PPAN-P2RY11:692312;WGT=1;VC=SNV;NSM;REF;R3;R5;ASP	-	-
Q9NZC4	EHF	ETS homologous factor	300	N	-	Nucleus	255	NSSM	string_search	-	-	-	NP_036285	N	255	S	RS=776494379;RSPOS=34680236;dbSNPBuildID=144;SSR=0;SAO=0;VP=0x050000000a05000002000100;GENEINFO=EHF:26298;WGT=1;VC=SNV;NSM;REF;ASP	-	-
P0C7V8	DCAF8L2	DDB1- and CUL4-associated factor 8-like protein 2	631	N	-	-	309	NNTK	NetNGlyc_prediction / string_search	-	-	+	NP_001130005	T	311	I	RS=763714972;RSPOS=27765944;dbSNPBuildID=144;SSR=0;SAO=0;VP=0x050000000a05000002000100;GENEINFO=DCAF8L2:347442;WGT=1;VC=SNV;NSM;REF;ASP	-	-
Q9H207	OR10A5	Olfactory receptor 10A5	317	N	-	Membrane	266	NNSP	string_search	-	-	---	NP_835462	N	266	D	RS=763241585;RSPOS=6867709;dbSNPBuildID=144;SSR=0;SAO=0;VP=0x050000000a05000002000100;GENEINFO=OR10A5:144124;WGT=1;VC=SNV;NSM;REF;ASP	-	-
P32745	SSTR3	Somatostatin receptor type 3	418	N	-	Membrane	30	NVSA	UniProt-Manual_assertion / NetNGlyc_prediction / string_search	-	-	++	NP_001042;NP_001265616	S	32	L	RS=150245926;RSPOS=37603748;dbSNPBuildID=134;SSR=0;SAO=0;VP=0x050000000a05040002000100;GENEINFO=SSTR3:6753;WGT=1;VC=SNV;NSM;REF;ASP;VLD	-	-
P81274	GPSM2	G-protein-signaling modulator 2	684	N	-	Cytoplasm	367	NLSD	NetNGlyc_prediction / string_search	-	HELIX	++	NP_037428	N	367	D	RS=757292862;RSPOS=109446783;dbSNPBuildID=144;SSR=0;SAO=0;VP=0x050000000a05000002000100;GENEINFO=GPSM2:29899;WGT=1;VC=SNV;NSM;REF;ASP	-	-
Q8WVD5	RNF141	RING finger protein 141	230	N	-	-	130	NSSS	NetNGlyc_prediction / string_search	-	-	+	NP_057506	N	130	K	RS=200448268;RSPOS=10546783;dbSNPBuildID=137;SSR=0;SAO=0;VP=0x050000000a05040002000100;GENEINFO=RNF141:50862;WGT=1;VC=SNV;NSM;REF;ASP;VLD	-	-
Q8WXW3	PIBF1	Progesterone-induced-blocking factor 1	757	N	-	-	13	NISS	NetNGlyc_prediction / string_search	-	-	++	NP_006337	N	13	T	RS=781616914;RSPOS=73357645;dbSNPBuildID=144;SSR=0;SAO=0;VP=0x050000020a05040002000100;GENEINFO=PIBF1:10464|DIS3:22894;WGT=1;VC=SNV;NSM;REF;R5;ASP;VLD	-	-
Q96T91	GPHA2	Glycoprotein hormone alpha-2	129	Y	1--23	Secreted	37	NVTV	UniProt-Manual_assertion / NetNGlyc_prediction / string_search	-	-	++	NP_570125	N	37	S	RS=199959769;RSPOS=64702641;dbSNPBuildID=137;SSR=0;SAO=0;VP=0x050000000a05040002000100;GENEINFO=GPHA2:170589;WGT=1;VC=SNV;NSM;REF;ASP;VLD	-	-
Q9BXP2	SLC12A9	Solute carrier family 12 member 9	914	N	-	Membrane	228	NGSS	UniProt-Manual_assertion / NetNGlyc_prediction / string_search	-	-	+	NP_001254741;NP_064631	N	228	S	RS=138106763;RSPOS=100454724;dbSNPBuildID=134;SSR=0;SAO=0;VP=0x050000420a05040436000100;GENEINFO=SLC12A9:56996;WGT=1;VC=SNV;NSM;REF;U5;R5;ASP;VLD;HD;KGPhase1;KGPhase3;CAF=0.9996,0.0003994;COMMON=1	-	-
Q12918	KLRB1	Killer cell lectin-like receptor subfamily B member 1	225	N	-	Membrane	83	NKTT	NetNGlyc_prediction / string_search	-	-	+	NP_002249	T	85	P	RS=762564487;RSPOS=9752369;dbSNPBuildID=144;SSR=0;SAO=0;VP=0x050000000a05040002000100;GENEINFO=KLRB1:3820;WGT=1;VC=SNV;NSM;REF;ASP;VLD	-	-
O75874	IDH1	Isocitrate dehydrogenase [NADP] cytoplasmic	414	N	-	Cytoplasm	96	NGTI	NetNGlyc_prediction / string_search	-	-	+++	NP_001269315;NP_001269316;NP_005887	N	96	H	RS=755612585;RSPOS=209113221;dbSNPBuildID=144;SSR=0;SAO=0;VP=0x050000000a05000002000100;GENEINFO=IDH1:3417;WGT=1;VC=SNV;NSM;REF;ASP	-	-
Q07954	LRP1	Prolow-density lipoprotein receptor-related protein 1	4544	Y	1--19	Cytoplasm;Membrane;Nucleus	3048	NYTL	UniProt-PubMed:16335952;PubMed:19159218 / string_search	-	-	-	NP_002323	N	3048	S	RS=758377934;RSPOS=57591148;dbSNPBuildID=144;SSR=0;SAO=0;VP=0x050000000a05000002000100;GENEINFO=LRP1:4035;WGT=1;VC=SNV;NSM;REF;ASP	-	-
Q9BQM9	C20orf144	Uncharacterized protein C20orf144	153	N	-	-	3	NYSS	NetNGlyc_prediction / string_search	-	-	+++	NP_543015	S	5	R	RS=559756037;RSPOS=32250166;dbSNPBuildID=142;SSR=0;SAO=0;VP=0x050000080a05000024000100;GENEINFO=C20orf144:128864|NECAB3:63941;WGT=1;VC=SNV;NSM;REF;INT;ASP;KGPhase3;CAF=0.9998,0.0001997;COMMON=0	-	-
Q9BSJ5	C17orf80	Uncharacterized protein C17orf80	609	N	-	Membrane	546	NTTI	NetNGlyc_prediction / string_search	-	-	+	NP_001094092;NP_060411	N	546	T	RS=547305905;RSPOS=71239050;dbSNPBuildID=142;SSR=0;SAO=0;VP=0x050000000a05040026000100;GENEINFO=C17orf80:55028;WGT=1;VC=SNV;NSM;REF;ASP;VLD;KGPhase3;CAF=0.9998,0.0001997;COMMON=0	-	-
Q7Z3I7	ZNF572	Zinc finger protein 572	529	N	-	Nucleus	336	NFSR	string_search	-	-	---	NP_689625	S	338	C	RS=572331484;RSPOS=125989522;dbSNPBuildID=142;SSR=0;SAO=0;VP=0x050000000a05040026000100;GENEINFO=ZNF572:137209;WGT=1;VC=SNV;NSM;REF;ASP;VLD;KGPhase3;CAF=0.9998,0.0001997,.;COMMON=0	-	-
Q8WZ64	ARAP2	Arf-GAP with Rho-GAP domain, ANK repeat and PH domain-containing protein 2	1704	N	-	Cytoplasm	231	NGTN	NetNGlyc_prediction / string_search	-	-	++	NP_056045	N	231	S	RS=552426775;RSPOS=36230417;dbSNPBuildID=142;SSR=0;SAO=0;VP=0x050000000a05040026000100;GENEINFO=ARAP2:116984;WGT=1;VC=SNV;NSM;REF;ASP;VLD;KGPhase3;CAF=0.9998,0.0001997;COMMON=0	-	-
Q9H6F2	TMEM38A	Trimeric intracellular cation channel type A	299	N	-	Membrane;Nucleus	83	NNSS	string_search	-	-	-	NP_076979;NP_076979	N	83	K	RS=765959119;RSPOS=16790919;dbSNPBuildID=144;SSR=0;SAO=0;VP=0x050000000b05040002000104;GENEINFO=TMEM38A:79041;WGT=1;VC=SNV;NSM;REF;SYN;ASP;VLD;NOV	-	-
Q13106	ZNF154	Zinc finger protein 154	437	N	-	Nucleus	313	NSSL	NetNGlyc_prediction / string_search	-	-	+	NP_001078853	N	313	I	RS=776324104;RSPOS=58213379;dbSNPBuildID=144;SSR=0;SAO=0;VP=0x050000000a05000002000100;GENEINFO=ZNF154:7710;WGT=1;VC=SNV;NSM;REF;ASP	-	-
Q8TDW7	FAT3	Protocadherin Fat 3	4589	Y	1--32	Membrane	4183	NYSR	NetNGlyc_prediction / string_search	-	-	++	NP_001008781	N	4183	S	RS=778015487;RSPOS=92616170;dbSNPBuildID=144;SSR=0;SAO=0;VP=0x050000000a05040002000100;GENEINFO=FAT3:120114;WGT=1;VC=SNV;NSM;REF;ASP;VLD	-	-
Q9Y4C8	RBM19	Probable RNA-binding protein 19	960	N	-	Cytoplasm;Nucleus	379	NTTK	string_search	-	-	-	NP_001140170;NP_001140171;NP_057280	N	379	D	RS=373096646;RSPOS=114386779;dbSNPBuildID=138;SSR=0;SAO=0;VP=0x050000000a05000002000100;GENEINFO=RBM19:9904;WGT=1;VC=SNV;NSM;REF;ASP	-	-
P49959	MRE11A	Double-strand break repair protein MRE11A	708	N	-	Nucleus	617	NMSI	string_search	-	-	-	NP_005582	N	617	D	RS=754030585;RSPOS=94178994;dbSNPBuildID=144;SSR=0;SAO=0;VP=0x050000080a05000002000100;GENEINFO=MRE11A:4361;WGT=1;VC=SNV;NSM;REF;INT;ASP	-	-
Q08ER8	ZNF543	Zinc finger protein 543	600	N	-	Nucleus	489	NRSS	NetNGlyc_prediction / string_search	-	-	++	NP_998763	S	491	R	RS=762021360;RSPOS=57840303;dbSNPBuildID=144;SSR=0;SAO=0;VP=0x050000000a05000002000100;GENEINFO=ZNF543:125919;WGT=1;VC=SNV;NSM;REF;ASP	-	-
P53804	TTC3	E3 ubiquitin-protein ligase TTC3	2025	N	-	Nucleus	447	NESE	NetNGlyc_prediction / string_search	-	-	+	NP_001001894;NP_003307	N	447	S	RS=748859999;RSPOS=38501345;dbSNPBuildID=144;SSR=0;SAO=0;VP=0x050000000a05000002000100;GENEINFO=TTC3:7267;WGT=1;VC=SNV;NSM;REF;ASP	-	-
Q6P4Q7	CNNM4	Metal transporter CNNM4	775	N	-	Membrane	85	NISS	UniProt-Manual_assertion / NetNGlyc_prediction / string_search	-	-	+++	NP_064569	N	85	D	RS=138690324;RSPOS=97426989;dbSNPBuildID=134;SSR=0;SAO=0;VP=0x050000000a05040036000100;GENEINFO=CNNM4:26504;WGT=1;VC=SNV;NSM;REF;ASP;VLD;KGPhase1;KGPhase3;CAF=0.9992,0.0007987;COMMON=1	-	-
Q8WWQ8	STAB2	Stabilin-2	2551	Y	1--19	Cytoplasm;Membrane	1275	NDTT	UniProt-Manual_assertion / string_search	-	-	---	NP_060034	T	1277	I	RS=147585738;RSPOS=104097041;dbSNPBuildID=134;SSR=0;SAO=0;VP=0x050000000a05000002000100;GENEINFO=STAB2:55576;WGT=1;VC=SNV;NSM;REF;ASP	-	-
Q6ZS81	WDFY4	WD repeat- and FYVE domain-containing protein 4	3184	N	-	Membrane	2902	NRTF	string_search	-	-	-	NP_065996	N	2902	K	RS=766095495;RSPOS=50177230;dbSNPBuildID=144;SSR=0;SAO=0;VP=0x050000000a05000002000100;GENEINFO=WDFY4:57705;WGT=1;VC=SNV;NSM;REF;ASP	-	-
O60237	PPP1R12B	Protein phosphatase 1 regulatory subunit 12B	982	N	-	Cytoplasm	389	NHSN	NetNGlyc_prediction / string_search	-	-	+	NP_001161329;NP_002472	S	391	F	RS=755584686;RSPOS=202403814;dbSNPBuildID=144;SSR=0;SAO=0;VP=0x050000080a05040002000100;GENEINFO=PPP1R12B:4660;WGT=1;VC=SNV;NSM;REF;INT;ASP;VLD	-	-
Q8N264	ARHGAP24	Rho GTPase-activating protein 24	748	N	-	Cytoplasm	454	NGSL	NetNGlyc_prediction / string_search	-	-	+	NP_001020787	N	454	S	RS=762030305;RSPOS=86916168;dbSNPBuildID=144;SSR=0;SAO=0;VP=0x050000000a05000002000100;GENEINFO=ARHGAP24:83478;WGT=1;VC=SNV;NSM;REF;ASP	-	-
P21926	CD9	CD9 antigen	228	N	-	Membrane	53	NSSF	UniProt-Manual_assertion / string_search	-	-	-	NP_001760	N	53	S	RS=141057083;RSPOS=6334683;dbSNPBuildID=134;SSR=0;SAO=0;VP=0x050000400a05040002000100;GENEINFO=CD9:928;WGT=1;VC=SNV;NSM;REF;U5;ASP;VLD	-	-
Q53RD9	FBLN7	Fibulin-7	439	Y	1--24	Secreted	307	NVSY	UniProt-Manual_assertion / NetNGlyc_prediction / string_search	EGF-like 3; calcium-binding.	-	++	NP_694946	N	307	S	RS=368779432;RSPOS=112942889;dbSNPBuildID=138;SSR=0;SAO=0;VP=0x050000000a05040002000100;GENEINFO=FBLN7:129804;WGT=1;VC=SNV;NSM;REF;ASP;VLD	-	-
P35658	NUP214	Nuclear pore complex protein Nup214	2090	N	-	Nucleus	2078	NNSS	string_search	-	-	--	NP_005076	N	2078	S	RS=144737973;RSPOS=134107689;dbSNPBuildID=134;SSR=0;SAO=0;VP=0x050000000a05040426000100;GENEINFO=NUP214:8021;WGT=1;VC=SNV;NSM;REF;ASP;VLD;HD;KGPhase3;CAF=0.9996,0.0003994;COMMON=1	-	-
P18084	ITGB5	Integrin beta-5	799	Y	1--23	Membrane	795	NGTV	NetNGlyc_prediction / string_search	-	-	++	NP_002204	T	797	A	RS=570704975;RSPOS=124482481;dbSNPBuildID=142;SSR=0;SAO=0;VP=0x050000000a05000002000100;GENEINFO=ITGB5:3693;WGT=1;VC=SNV;NSM;REF;ASP	-	-
Q9H244	P2RY12	P2Y purinoceptor 12	342	N	-	Membrane	6	NLTS	UniProt-Manual_assertion / NetNGlyc_prediction / string_search	-	-	+++	NP_795345;NP_073625	T	8	N	RS=796564589;RSPOS=151056611;dbSNPBuildID=146;SSR=0;SAO=0;VP=0x050000080a05000402000100;GENEINFO=P2RY12:64805|MED12L:116931;WGT=1;VC=SNV;NSM;REF;INT;ASP;HD	-	-
P0C6S8	LINGO3	Leucine-rich repeat and immunoglobulin-like domain-containing nogo receptor-interacting protein 3	592	Y	1--24	Membrane	185	NLTA	UniProt-Manual_assertion / NetNGlyc_prediction / string_search	-	-	+	NP_001094861	N	185	H	RS=754870250;RSPOS=2291223;dbSNPBuildID=144;SSR=0;SAO=0;VP=0x050000000a05000002000100;GENEINFO=LINGO3:645191;WGT=1;VC=SNV;NSM;REF;ASP	-	-
Q8WZ42	TTN	Titin	34350	N	-	Cytoplasm;Nucleus	19594	NSTR	string_search	-	-	-	NP_001243779	T	19596	A	RS=766847414;RSPOS=179452327;dbSNPBuildID=144;SSR=0;SAO=0;VP=0x050000080a05000002000100;GENEINFO=TTN:7273|TTN-AS1:100506866;WGT=1;VC=SNV;NSM;REF;INT;ASP	-	-
P35372	OPRM1	Mu-type opioid receptor	400	N	-	Cytoplasm;Membrane	40	NLSD	UniProt-Manual_assertion / NetNGlyc_prediction / string_search	-	-	++	NP_000905;NP_001008503;NP_001008504;NP_001008505;NP_001138754;NP_001138755;NP_001138756;NP_001138757;NP_001138758;NP_001272452	S	42	F	RS=761217203;RSPOS=154360804;dbSNPBuildID=144;SSR=0;SAO=0;VP=0x050000080a05000002000100;GENEINFO=OPRM1:4988;WGT=1;VC=SNV;NSM;REF;INT;ASP	-	-
Q8IYN0	ZNF100	Zinc finger protein 100	542	N	-	Nucleus	439	NESS	NetNGlyc_prediction / string_search	-	-	++	NP_775802	N	439	S	RS=772382628;RSPOS=21909798;dbSNPBuildID=144;SSR=0;SAO=0;VP=0x050000000a05000002000100;GENEINFO=ZNF100:163227;WGT=1;VC=SNV;NSM;REF;ASP	-	-
Q9NTG1	PKDREJ	Polycystic kidney disease and receptor for egg jelly-related protein	2253	Y	1--19	Membrane	958	NLTF	UniProt-Manual_assertion / NetNGlyc_prediction / string_search	-	-	+	NP_006062	N	958	D	RS=750485299;RSPOS=46656348;dbSNPBuildID=144;SSR=0;SAO=0;VP=0x050000000a05000002000100;GENEINFO=PKDREJ:10343;WGT=1;VC=SNV;NSM;REF;ASP	-	-
Q53H54	TRMT12	tRNA wybutosine-synthesizing protein 2 homolog	448	N	-	-	221	NITE	NetNGlyc_prediction / string_search	-	-	++	NP_060426	N	221	S	RS=748624577;RSPOS=125463830;dbSNPBuildID=144;SSR=0;SAO=0;VP=0x050000000a05000002000100;GENEINFO=TRMT12:55039;WGT=1;VC=SNV;NSM;REF;ASP	-	-
Q96RS0	TGS1	Trimethylguanosine synthase	853	N	-	Cytoplasm;Nucleus	53	NNSG	string_search	-	-	-	NP_079107	N	53	K	RS=867691528;RSPOS=56695364;dbSNPBuildID=147;SSR=0;SAO=0;VP=0x050100080a05000002000100;GENEINFO=TGS1:96764;WGT=1;VC=SNV;SLO;NSM;REF;INT;ASP	-	-
Q8NEZ4	KMT2C	Histone-lysine N-methyltransferase 2C	4911	N	-	Nucleus	4686	NYTF	NetNGlyc_prediction / string_search	-	-	+	NP_733751	T	4688	P	RS=768809958;RSPOS=151842350;dbSNPBuildID=144;SSR=0;SAO=0;VP=0x050000000a05040002000100;GENEINFO=KMT2C:58508;WGT=1;VC=SNV;NSM;REF;ASP;VLD	-	-
P06753	TPM3	Tropomyosin alpha-3 chain	285	N	-	Cytoplasm	200	NVTN	NetNGlyc_prediction / string_search	-	-	++	NP_689476	N	200	T	RS=878940266;RSPOS=154143932;RV;dbSNPBuildID=147;SSR=0;SAO=0;VP=0x050000080a05000002000100;GENEINFO=TPM3:7170;WGT=1;VC=SNV;NSM;REF;INT;ASP	-	-
Q7Z4L5	TTC21B	Tetratricopeptide repeat protein 21B	1316	N	-	Cytoplasm	771	NYSM	NetNGlyc_prediction / string_search	-	-	+	NP_079029	N	771	S	RS=753371583;RSPOS=166769034;dbSNPBuildID=144;SSR=0;SAO=0;VP=0x050000000a05000002000100;GENEINFO=TTC21B:79809;WGT=1;VC=SNV;NSM;REF;ASP	-	-
Q6MZZ7	CAPN13	Calpain-13	669	N	-	-	647	NLSK	string_search	EF-hand 2.	-	-	NP_653176	N	647	S	RS=762927415;RSPOS=30954253;dbSNPBuildID=144;SSR=0;SAO=0;VP=0x050000000a05000002000100;GENEINFO=CAPN13:92291;WGT=1;VC=SNV;NSM;REF;ASP	-	-
P98161	PKD1	Polycystin-1	4303	Y	1--23	Membrane	1348	NFTR	NetNGlyc_prediction / UniProt-Manual_assertion / string_search	-	-	+	NP_000287;NP_001009944	N	1348	S	RS=763466992;RSPOS=2161125;dbSNPBuildID=144;SSR=0;SAO=0;VP=0x050000000a05040002000100;GENEINFO=PKD1:5310;WGT=1;VC=SNV;NSM;REF;ASP;VLD	-	-
Q13576	IQGAP2	Ras GTPase-activating-like protein IQGAP2	1575	N	-	-	909	NKST	string_search	-	-	-	NP_006624	N	909	S	RS=766653045;RSPOS=75964552;dbSNPBuildID=144;SSR=0;SAO=0;VP=0x050000000a05000002000100;GENEINFO=IQGAP2:10788;WGT=1;VC=SNV;NSM;REF;ASP	-	-
Q9BTC0	DIDO1	Death-inducer obliterator 1	2240	N	-	Cytoplasm;Nucleus	2080	NQTF	string_search	-	-	-	NP_001180298;NP_149072	N	2080	S	RS=145560999;RSPOS=61511069;dbSNPBuildID=134;SSR=0;SAO=0;VP=0x050100000a05040036000100;GENEINFO=DIDO1:11083;WGT=1;VC=SNV;SLO;NSM;REF;ASP;VLD;KGPhase1;KGPhase3;CAF=0.999,0.0009984;COMMON=0	-	-
Q6ZVN8	HFE2	Hemojuvelin	426	Y	1--35	Membrane	372	NFTV	UniProt-Manual_assertion / NetNGlyc_prediction / string_search	-	-	+	NP_998818	N	372	D	RS=782156457;RSPOS=145416769;dbSNPBuildID=144;SSR=0;SAO=0;VP=0x050000000a05040002000100;GENEINFO=HFE2:148738;WGT=1;VC=SNV;NSM;REF;ASP;VLD	-	-
Q8WXI7	MUC16	Mucin-16	22152	N	-	Membrane;Secreted	14110	NFTI	NetNGlyc_prediction / UniProt-Manual_assertion / string_search	-	-	++	NP_078966	P	14112	L	RS=754856910;RSPOS=8976641;dbSNPBuildID=144;SSR=0;SAO=0;VP=0x050000080a05040002000100;GENEINFO=MUC16:94025;WGT=1;VC=SNV;NSM;REF;INT;ASP;VLD	-	-
Q86SP6	GPR149	Probable G-protein coupled receptor 149	731	N	-	Membrane	7	NLST	UniProt-Manual_assertion / NetNGlyc_prediction / string_search	-	-	++	NP_001033794	N	7	S	RS=759697588;RSPOS=154147385;dbSNPBuildID=144;SSR=0;SAO=0;VP=0x050000000a05040002000100;GENEINFO=GPR149:344758;WGT=1;VC=SNV;NSM;REF;ASP;VLD	-	-
Q9BQ52	ELAC2	Zinc phosphodiesterase ELAC protein 2	826	N	-	Nucleus	738	NFSE	string_search	-	-	-	NP_060597	N	738	S	RS=765709821;RSPOS=12897044;dbSNPBuildID=144;SSR=0;SAO=0;VP=0x050000000a05040002000100;GENEINFO=ELAC2:60528;WGT=1;VC=SNV;NSM;REF;ASP;VLD	-	-
P33527	ABCC1	Multidrug resistance-associated protein 1	1531	N	-	Membrane	354	NDTK	NetNGlyc_prediction / string_search	-	-	+	NP_004987	T	356	M	RS=373622441;RSPOS=16139719;dbSNPBuildID=138;SSR=0;SAO=0;VP=0x050000000a05040002000100;GENEINFO=ABCC1:4363;WGT=1;VC=SNV;NSM;REF;ASP;VLD	-	-
Q7Z5U6	WDR53	WD repeat-containing protein 53	358	N	-	-	103	NQTE	NetNGlyc_prediction / string_search	-	-	+	NP_872433	T	105	K	RS=750007620;RSPOS=196288033;dbSNPBuildID=144;SSR=0;SAO=0;VP=0x050000080a05040002000100;GENEINFO=WDR53:348793;WGT=1;VC=SNV;NSM;REF;INT;ASP;VLD	-	-
Q75N90	FBN3	Fibrillin-3	2809	Y	1--31	Secreted	1627	NYTC	UniProt-Manual_assertion / NetNGlyc_prediction / string_search	-	-	++	NP_115823	N	1627	S	RS=762585165;RSPOS=8168505;dbSNPBuildID=144;SSR=0;SAO=0;VP=0x050000000a05000002000100;GENEINFO=FBN3:84467;WGT=1;VC=SNV;NSM;REF;ASP	-	-
P40225	THPO	Thrombopoietin	353	Y	1--21	Secreted	206	NFTA	UniProt-PubMed:8942648 / NetNGlyc_prediction / string_search	-	-	+	NP_000451;NP_001276957;NP_001276927	N	206	S	RS=769969601;RSPOS=184090746;dbSNPBuildID=144;SSR=0;SAO=0;VP=0x050000000b05000002000100;GENEINFO=THPO:7066;WGT=1;VC=SNV;NSM;REF;SYN;ASP	-	-
Q9H1H9	KIF13A	Kinesin-like protein KIF13A	1805	N	-	Cytoplasm;Membrane	138	NESQ	NetNGlyc_prediction / string_search	-	-	++	NP_001099036;NP_001099037;NP_001099038;NP_071396	N	138	S	RS=752696019;RSPOS=17855749;dbSNPBuildID=144;SSR=0;SAO=0;VP=0x050000000a05000002000100;GENEINFO=KIF13A:63971;WGT=1;VC=SNV;NSM;REF;ASP	-	-
P12109	COL6A1	Collagen alpha-1(VI) chain	1028	Y	1--19	Secreted	516	NGTE	UniProt-PubMed:19159218 / NetNGlyc_prediction / string_search	-	-	+	NP_001839	T	518	N	RS=201935658;RSPOS=47418063;dbSNPBuildID=137;SSR=0;SAO=0;VP=0x050000000a05040402000100;GENEINFO=COL6A1:1291;WGT=1;VC=SNV;NSM;REF;ASP;VLD;HD	-	-
Q8N9F8	ZNF454	Zinc finger protein 454	522	N	-	Nucleus	46	NYSN	NetNGlyc_prediction / string_search	KRAB.	-	++	NP_001171560;NP_001171561;NP_872400	N	46	K	RS=777374372;RSPOS=178373464;dbSNPBuildID=144;SSR=0;SAO=0;VP=0x050000000a05000002000100;GENEINFO=ZNF454:285676;WGT=1;VC=SNV;NSM;REF;ASP	-	-
Q9HCX4	TRPC7	Short transient receptor potential channel 7	862	N	-	Membrane;Nucleus	514	NVSL	UniProt-Manual_assertion / NetNGlyc_prediction / string_search	-	-	++	NP_065122	S	516	L	RS=555327305;RSPOS=135587369;dbSNPBuildID=142;SSR=0;SAO=0;VP=0x050000080a05040026000100;GENEINFO=TRPC7-AS2:106478968|TRPC7:57113;WGT=1;VC=SNV;NSM;REF;INT;ASP;VLD;KGPhase3;CAF=0.9996,0.0003994;COMMON=0	-	-
Q01826	SATB1	DNA-binding protein SATB1	763	N	-	Nucleus	548	NLSM	NetNGlyc_prediction / string_search	-	-	++	NP_001124482;NP_001182399;NP_002962	S	550	Y	RS=774457101;RSPOS=18393614;dbSNPBuildID=144;SSR=0;SAO=0;VP=0x050000000a05000002000100;GENEINFO=SATB1:6304;WGT=1;VC=SNV;NSM;REF;ASP	-	-
Q8IV61	RASGRP3	Ras guanyl-releasing protein 3	690	N	-	-	345	NASH	string_search	-	-	-	NP_056191;NP_001132960;NP_733772	S	347	C	RS=770406000;RSPOS=33752436;dbSNPBuildID=144;SSR=0;SAO=0;VP=0x050000000a05000002000100;GENEINFO=RASGRP3:25780;WGT=1;VC=SNV;NSM;REF;ASP	-	-
Q8NH48	OR5B3	Olfactory receptor 5B3	314	N	-	Membrane	17	NDSE	UniProt-Manual_assertion / NetNGlyc_prediction / string_search	-	-	++	NP_001005469	N	17	S	RS=781537030;RSPOS=58170833;dbSNPBuildID=144;SSR=0;SAO=0;VP=0x050000000a05000002000100;GENEINFO=OR5B3:441608;WGT=1;VC=SNV;NSM;REF;ASP	-	-
Q53F39	MPPE1	Metallophosphoesterase 1	396	N	-	Membrane	259	NCSG	NetNGlyc_prediction / string_search	-	-	+	NP_075563	N	259	K	RS=749991313;RSPOS=11886588;dbSNPBuildID=144;SSR=0;SAO=0;VP=0x050000080a05000002000100;GENEINFO=MPPE1:65258;WGT=1;VC=SNV;NSM;REF;INT;ASP	-	-
Q9H0E3	SAP130	Histone deacetylase complex subunit SAP130	1048	N	-	Nucleus	818	NLSM	NetNGlyc_prediction / string_search	-	-	+	NP_078821	S	820	A	RS=763832473;RSPOS=128707920;dbSNPBuildID=144;SSR=0;SAO=0;VP=0x050000000a05000002000100;GENEINFO=SAP130:79595;WGT=1;VC=SNV;NSM;REF;ASP	-	-
Q13627	DYRK1A	Dual specificity tyrosine-phosphorylation-regulated kinase 1A	763	N	-	Nucleus	638	NSSS	NetNGlyc_prediction / string_search	-	-	+	NP_001387	N	638	S	RS=775938240;RSPOS=38884455;dbSNPBuildID=144;SSR=0;SAO=0;VP=0x050000800a05040002000100;GENEINFO=DYRK1A:1859;WGT=1;VC=SNV;NSM;REF;U3;ASP;VLD	-	-
Q9BTC0	DIDO1	Death-inducer obliterator 1	2240	N	-	Cytoplasm;Nucleus	787	NESK	NetNGlyc_prediction / string_search	TFIIS central.	-	++	NP_001180298;NP_001180299;NP_149072;NP_542987	N	787	D	RS=562403820;RSPOS=61526239;dbSNPBuildID=142;SSR=0;SAO=0;VP=0x050000000a05000024000100;GENEINFO=DIDO1:11083;WGT=1;VC=SNV;NSM;REF;ASP;KGPhase3;CAF=0.9998,0.0001997;COMMON=0	-	-
P52803	EFNA5	Ephrin-A5	228	Y	1--20	Membrane	37	NSSN	UniProt-PubMed:17400922 / NetNGlyc_prediction / string_search	Ephrin RBD.	-	++	NP_001953	S	39	R	RS=866795451;RSPOS=107006198;dbSNPBuildID=147;SSR=0;SAO=0;VP=0x050000000a05000002000100;GENEINFO=EFNA5:1946;WGT=1;VC=SNV;NSM;REF;ASP	-	-
Q14563	SEMA3A	Semaphorin-3A	771	Y	1--20	Secreted	53	NSSS	UniProt-Manual_assertion / NetNGlyc_prediction / string_search	-	-	++	NP_006071	S	55	C	RS=373386908;RSPOS=83764216;dbSNPBuildID=138;SSR=0;SAO=0;VP=0x050200000a05000002000100;GENEINFO=SEMA3A:10371;WGT=1;VC=SNV;S3D;NSM;REF;ASP	-	-
Q9NVI1	FANCI	Fanconi anemia group I protein	1328	N	-	Nucleus	580	NETF	string_search	-	-	-	NP_001106849;NP_060663	N	580	S	RS=866290050;RSPOS=89828367;dbSNPBuildID=147;SSR=0;SAO=0;VP=0x050000000a05000002000100;GENEINFO=FANCI:55215;WGT=1;VC=SNV;NSM;REF;ASP	-	-
Q63HN8	RNF213	E3 ubiquitin-protein ligase RNF213	5207	N	-	Cytoplasm	896	NNSV	NetNGlyc_prediction / string_search	-	-	+	NP_001243000;NP_066005	S	898	L	RS=866864039;RSPOS=78286849;dbSNPBuildID=147;SSR=0;SAO=0;VP=0x050000000a05000002000100;GENEINFO=RNF213:57674;WGT=1;VC=SNV;NSM;REF;ASP	-	-
Q13112	CHAF1B	Chromatin assembly factor 1 subunit B	559	N	-	Cytoplasm;Nucleus	208	NVSK	NetNGlyc_prediction / string_search	-	-	++	NP_005432	N	208	S	RS=752804794;RSPOS=37771863;dbSNPBuildID=144;SSR=0;SAO=0;VP=0x050000000a05000002000100;GENEINFO=CHAF1B:8208;WGT=1;VC=SNV;NSM;REF;ASP	-	-
Q8NGY2	OR6K2	Olfactory receptor 6K2	324	N	-	Membrane	5	NRTT	UniProt-Manual_assertion / NetNGlyc_prediction / string_search	-	-	++	NP_001005279	N	5	S	RS=201083801;RSPOS=158670429;dbSNPBuildID=137;SSR=0;SAO=0;VP=0x050000000a05040402000100;GENEINFO=OR6K2:81448;WGT=1;VC=SNV;NSM;REF;ASP;VLD;HD	-	-
O95163	IKBKAP	Elongator complex protein 1	1332	N	-	Cytoplasm;Nucleus	546	NVSS	NetNGlyc_prediction / string_search	-	-	+++	NP_003631	S	548	R	RS=780430327;RSPOS=111665949;dbSNPBuildID=144;SSR=0;SAO=0;VP=0x050000000a05000002000100;GENEINFO=IKBKAP:8518;WGT=1;VC=SNV;NSM;REF;ASP	-	-
Q9BRG1	VPS25	Vacuolar protein-sorting-associated protein 25	176	N	-	Cytoplasm;Membrane;Nucleus	121	NNSV	string_search	-	-	-	NP_115729	S	123	F	RS=371254194;RSPOS=40928288;dbSNPBuildID=138;SSR=0;SAO=0;VP=0x050200000a05040002000100;GENEINFO=VPS25:84313;WGT=1;VC=SNV;S3D;NSM;REF;ASP;VLD	-	-
Q14469	HES1	Transcription factor HES-1	280	N	-	Nucleus	51	NESL	NetNGlyc_prediction / string_search	-	-	+	NP_005515	N	51	S	RS=750971331;RSPOS=193854449;dbSNPBuildID=144;SSR=0;SAO=0;VP=0x050000000a05000002000100;GENEINFO=HES1:3280;WGT=1;VC=SNV;NSM;REF;ASP	-	-
Q14390	GGTLC2	Gamma-glutamyltransferase light chain 2	218	N	-	-	84	NITN	NetNGlyc_prediction / string_search	-	-	++	NP_954578;NP_001269808	N	84	S	RS=3966348;RSPOS=22989298;dbSNPBuildID=108;SSR=0;SAO=0;VP=0x050200000a05040026000100;GENEINFO=GGTLC2:91227;WGT=1;VC=SNV;S3D;NSM;REF;ASP;VLD;KGPhase3;CAF=0.9996,0.0003994;COMMON=0	-	-
[truncated: 36,155 more rows]
