# Supplementary material for: Loss and gain of N-linked glycosylation sequons due to single-nucleotide variation in cancer
Source: Sci Rep. 2018 Mar 12;8:4322. doi: 10.1038/s41598-018-22345-2 (PMC5847511; doi:10.1038/s41598-018-22345-2)
Supplement: Supplementary file 6 — Table S6 [file 41598_2018_22345_MOESM6_ESM.xlsx]

## Sheet: S6_GOG_all_germline
UniProtKB_AC	Gene_Name	Protein_Name	Sequence_Length	Signal_Peptide_Existence	Signal_Peptide_Position	Cellular_Component	Motif_Position	Subsequence	Domain	Secondary_Structure	protein accession	RefAA	AAPos	AltAA	VCFInfo	HGMD_Disease	HGMD_PMID	NetNGlycPrediction
A0AUZ9	KANSL1L	KAT8 regulatory NSL complex subunit 1-like protein	987	N	-	-	141	NTSQ	-	-	NP_001294905;NP_689732	T	141	N	RS=763863206;RSPOS=211018885;dbSNPBuildID=144;SSR=0;SAO=0;VP=0x050000000a05000002000100;GENEINFO=KANSL1L:151050;WGT=1;VC=SNV;NSM;REF;ASP	-	-	++
A0AUZ9	KANSL1L	KAT8 regulatory NSL complex subunit 1-like protein	987	N	-	-	557	NTSA	-	-	NP_001294905;NP_689732	S	557	N	RS=772585550;RSPOS=210940361;dbSNPBuildID=144;SSR=0;SAO=0;VP=0x050000040a05000002000100;GENEINFO=KANSL1L:151050;WGT=1;VC=SNV;NSM;REF;R3;ASP	-	-	-
A0AUZ9	KANSL1L	KAT8 regulatory NSL complex subunit 1-like protein	987	N	-	-	745	NVSV	-	-	NP_689732	N	747	S	RS=565551875;RSPOS=210894558;dbSNPBuildID=142;SSR=0;SAO=0;VP=0x050000020a05040026000100;GENEINFO=LOC101928020:101928020|KANSL1L:151050;WGT=1;VC=SNV;NSM;REF;R5;ASP;VLD;KGPhase3;CAF=0.9998,0.0001997;COMMON=0	-	-	-
A0AUZ9	KANSL1L	KAT8 regulatory NSL complex subunit 1-like protein	987	N	-	-	758	NTTR	-	-	NP_689732	A	760	T	RS=747786391;RSPOS=210893687;dbSNPBuildID=144;SSR=0;SAO=0;VP=0x050000020a05000002000100;GENEINFO=LOC101928020:101928020|KANSL1L:151050;WGT=1;VC=SNV;NSM;REF;R5;ASP	-	-	+
A0AV02	SLC12A8	Solute carrier family 12 member 8	714	N	-	Membrane	172	NLTG	-	-	NP_001182412;NP_078904	A	174	T	RS=759173833;RSPOS=124896689;dbSNPBuildID=144;SSR=0;SAO=0;VP=0x050000000a05040002000100;GENEINFO=SLC12A8:84561;WGT=1;VC=SNV;NSM;REF;ASP;VLD	-	-	++
A0AV02	SLC12A8	Solute carrier family 12 member 8	714	N	-	Membrane	498	NQTL	-	-	NP_001182412;NP_078904	K	498	N	RS=200313431;RSPOS=124826536;dbSNPBuildID=137;SSR=0;SAO=0;VP=0x050000000a05040436000100;GENEINFO=SLC12A8:84561;WGT=1;VC=SNV;NSM;REF;ASP;VLD;HD;KGPhase1;KGPhase3;CAF=0.9992,0.0007987;COMMON=0	-	-	++
A0AV96	RBM47	RNA-binding protein 47	593	N	-	Nucleus	132	NNSE	-	-	NP_061900;NP_001092104	Y	134	S	RS=763012640;RSPOS=40440510;dbSNPBuildID=144;SSR=0;SAO=0;VP=0x050000000a05000002000100;GENEINFO=RBM47:54502;WGT=1;VC=SNV;NSM;REF;ASP	-	-	+
A0AV96	RBM47	RNA-binding protein 47	593	N	-	Nucleus	300	NLSG	RRM 3.	-	NP_061900;NP_001092104	N	302	S	RS=777068193;RSPOS=40440006;dbSNPBuildID=144;SSR=0;SAO=0;VP=0x050000000a05000002000100;GENEINFO=RBM47:54502;WGT=1;VC=SNV;NSM;REF;ASP	-	-	+
A0AVI4	TMEM129	E3 ubiquitin-protein ligase TM129	362	N	-	Membrane	173	NVTT	-	-	NP_001120738;NP_612394	K	173	N	RS=138231306;RSPOS=1720040;dbSNPBuildID=134;SSR=0;SAO=0;VP=0x050000000a05000036000100;GENEINFO=TMEM129:92305;WGT=1;VC=SNV;NSM;REF;ASP;KGPhase1;KGPhase3;CAF=0.9998,0.0001997;COMMON=0	-	-	+
A0AVK6	E2F8	Transcription factor E2F8	867	N	-	Nucleus	185	NLSK	-	-	NP_001243300;NP_001243301;NP_078956	N	187	S	RS=201056890;RSPOS=19256497;dbSNPBuildID=137;SSR=0;SAO=0;VP=0x050000000a05000036000100;GENEINFO=E2F8:79733;WGT=1;VC=SNV;NSM;REF;ASP;KGPhase1;KGPhase3;CAF=0.9998,0.0001997;COMMON=0	-	-	+++
A0AVK6	E2F8	Transcription factor E2F8	867	N	-	Nucleus	381	NLSS	-	-	NP_001243300;NP_001243301;NP_078956	F	383	S	RS=763563360;RSPOS=19252300;dbSNPBuildID=144;SSR=0;SAO=0;VP=0x050000000a05000002000100;GENEINFO=E2F8:79733;WGT=1;VC=SNV;NSM;REF;ASP	-	-	+
A0AVK6	E2F8	Transcription factor E2F8	867	N	-	Nucleus	569	NTSK	-	-	NP_001243300;NP_001243301;NP_078956	D	569	N	RS=371308883;RSPOS=19251189;dbSNPBuildID=138;SSR=0;SAO=0;VP=0x050000000a05040002000100;GENEINFO=E2F8:79733;WGT=1;VC=SNV;NSM;REF;ASP;VLD	-	-	+
A0AVK6	E2F8	Transcription factor E2F8	867	N	-	Nucleus	689	NFSS	-	-	NP_001243300;NP_001243301;NP_078956	P	691	S	RS=867022691;RSPOS=19247118;dbSNPBuildID=147;SSR=0;SAO=0;VP=0x050000000a05000002000100;GENEINFO=E2F8:79733;WGT=1;VC=SNV;NSM;REF;ASP	-	-	++
A0AVK6	E2F8	Transcription factor E2F8	867	N	-	Nucleus	728	NSSS	-	-	NP_001243300;NP_001243301;NP_078956	P	729	S	RS=755159321;RSPOS=19247004;dbSNPBuildID=144;SSR=0;SAO=0;VP=0x050000000a05000002000100;GENEINFO=E2F8:79733;WGT=1;VC=SNV;NSM;REF;ASP	-	-	-
A0AVK6	E2F8	Transcription factor E2F8	867	N	-	Nucleus	728	NTSS	-	-	NP_001243300;NP_001243301;NP_078956	P	729	T	RS=755159321;RSPOS=19247004;dbSNPBuildID=144;SSR=0;SAO=0;VP=0x050000000a05000002000100;GENEINFO=E2F8:79733;WGT=1;VC=SNV;NSM;REF;ASP	-	-	-
A0AVK6	E2F8	Transcription factor E2F8	867	N	-	Nucleus	769	NVTP	-	-	NP_001243300;NP_001243301;NP_078956	A	771	T	RS=779733441;RSPOS=19246878;dbSNPBuildID=144;SSR=0;SAO=0;VP=0x050000000a05000002000100;GENEINFO=E2F8:79733;WGT=1;VC=SNV;NSM;REF;ASP	-	-	---
A0AVK6	E2F8	Transcription factor E2F8	867	N	-	Nucleus	785	NDSP	-	-	NP_001243300;NP_001243301;NP_078956	Y	785	N	RS=774242851;RSPOS=19246836;dbSNPBuildID=144;SSR=0;SAO=0;VP=0x050000000a05000002000100;GENEINFO=E2F8:79733;WGT=1;VC=SNV;NSM;REF;ASP	-	-	---
A0AVT1	UBA6	Ubiquitin-like modifier-activating enzyme 6	1052	N	-	-	117	NRSE	-	-	NP_060697	A	119	S	RS=866943247;RSPOS=68543439;dbSNPBuildID=147;SSR=0;SAO=0;VP=0x050000000a05000002000100;GENEINFO=UBA6:55236;WGT=1;VC=SNV;NSM;REF;ASP	-	-	-
A0AVT1	UBA6	Ubiquitin-like modifier-activating enzyme 6	1052	N	-	-	147	NLSF	-	-	NP_060697	D	147	N	RS=377283882;RSPOS=68543355;dbSNPBuildID=138;SSR=0;SAO=0;VP=0x050200000a05040002000100;GENEINFO=UBA6:55236;WGT=1;VC=SNV;S3D;NSM;REF;ASP;VLD	-	-	+
A0AVT1	UBA6	Ubiquitin-like modifier-activating enzyme 6	1052	N	-	-	275	NTTE	-	-	NP_060697	D	275	N	RS=868294417;RSPOS=68530981;dbSNPBuildID=147;SSR=0;SAO=0;VP=0x050000000a05000002000100;GENEINFO=UBA6:55236;WGT=1;VC=SNV;NSM;REF;ASP	-	-	++
A0AVT1	UBA6	Ubiquitin-like modifier-activating enzyme 6	1052	N	-	-	28	NLSI	-	-	NP_060697	P	30	S	RS=866004487;RSPOS=68562409;dbSNPBuildID=147;SSR=0;SAO=0;VP=0x050000000a05000002000100;GENEINFO=UBA6:55236;WGT=1;VC=SNV;NSM;REF;ASP	-	-	+
A0AVT1	UBA6	Ubiquitin-like modifier-activating enzyme 6	1052	N	-	-	505	NLTR	-	-	NP_060697	N	507	T	RS=747342890;RSPOS=68506903;dbSNPBuildID=144;SSR=0;SAO=0;VP=0x050000000a05000002000100;GENEINFO=UBA6:55236;WGT=1;VC=SNV;NSM;REF;ASP	-	-	+
A0FGR9	ESYT3	Extended synaptotagmin-3	886	N	-	Membrane	183	NRSR	-	-	NP_114119	R	185	S	RS=776984723;RSPOS=138176460;dbSNPBuildID=144;SSR=0;SAO=0;VP=0x050000000a05000002000100;GENEINFO=ESYT3:83850;WGT=1;VC=SNV;NSM;REF;ASP	-	-	+
A0FGR9	ESYT3	Extended synaptotagmin-3	886	N	-	Membrane	295	NLTN	-	-	NP_114119	D	295	N	RS=749691078;RSPOS=138181016;dbSNPBuildID=144;SSR=0;SAO=0;VP=0x050000000a05040002000100;GENEINFO=ESYT3:83850;WGT=1;VC=SNV;NSM;REF;ASP;VLD	-	-	+++
A0FGR9	ESYT3	Extended synaptotagmin-3	886	N	-	Membrane	298	NLSF	-	-	NP_114119	R	300	S	RS=140959397;RSPOS=138181031;dbSNPBuildID=134;SSR=0;SAO=0;VP=0x050100000a05040036000100;GENEINFO=ESYT3:83850;WGT=1;VC=SNV;SLO;NSM;REF;ASP;VLD;KGPhase1;KGPhase3;CAF=0.9998,0.0001997,.;COMMON=0	-	-	+
A0FGR9	ESYT3	Extended synaptotagmin-3	886	N	-	Membrane	455	NLSR	-	-	NP_114119	P	457	S	RS=868325699;RSPOS=138187557;dbSNPBuildID=147;SSR=0;SAO=0;VP=0x050000000a05000002000100;GENEINFO=ESYT3:83850;WGT=1;VC=SNV;NSM;REF;ASP	-	-	++
A0FGR9	ESYT3	Extended synaptotagmin-3	886	N	-	Membrane	490	NLSV	-	-	NP_114119	K	490	N	RS=780457274;RSPOS=138188313;dbSNPBuildID=144;SSR=0;SAO=0;VP=0x050000000a05040002000100;GENEINFO=ESYT3:83850;WGT=1;VC=SNV;NSM;REF;ASP;VLD	-	-	+
A0FGR9	ESYT3	Extended synaptotagmin-3	886	N	-	Membrane	565	NHSG	-	-	NP_114119	D	565	N	RS=749420154;RSPOS=138189821;dbSNPBuildID=144;SSR=0;SAO=0;VP=0x050000000a05000002000100;GENEINFO=ESYT3:83850;WGT=1;VC=SNV;NSM;REF;ASP	-	-	-
A0FGR9	ESYT3	Extended synaptotagmin-3	886	N	-	Membrane	701	NKSP	-	-	NP_114119	I	701	N	RS=780817989;RSPOS=138191566;dbSNPBuildID=144;SSR=0;SAO=0;VP=0x050000000a05040002000100;GENEINFO=ESYT3:83850;WGT=1;VC=SNV;NSM;REF;ASP;VLD	-	-	---
A0JNW5	UHRF1BP1L	UHRF1-binding protein 1-like	1464	N	-	-	101	NGSS	-	-	NP_001006948;NP_055869	P	103	S	RS=867328881;RSPOS=100496575;dbSNPBuildID=147;SSR=0;SAO=0;VP=0x050000000a05000002000100;GENEINFO=UHRF1BP1L:23074;WGT=1;VC=SNV;NSM;REF;ASP	-	-	++
A0JNW5	UHRF1BP1L	UHRF1-binding protein 1-like	1464	N	-	-	1131	NGSD	-	-	NP_055869	D	1131	N	RS=748164876;RSPOS=100451382;dbSNPBuildID=144;SSR=0;SAO=0;VP=0x050000000a05000002000100;GENEINFO=UHRF1BP1L:23074;WGT=1;VC=SNV;NSM;REF;ASP	-	-	++
A0JNW5	UHRF1BP1L	UHRF1-binding protein 1-like	1464	N	-	-	1250	NSSP	-	-	NP_055869	K	1250	N	RS=751627931;RSPOS=100441943;dbSNPBuildID=144;SSR=0;SAO=0;VP=0x050000000a05000002000100;GENEINFO=UHRF1BP1L:23074;WGT=1;VC=SNV;NSM;REF;ASP	-	-	---
A0JNW5	UHRF1BP1L	UHRF1-binding protein 1-like	1464	N	-	-	1354	NGSF	-	-	NP_055869	D	1354	N	RS=780156421;RSPOS=100441329;dbSNPBuildID=144;SSR=0;SAO=0;VP=0x050000000a05040002000100;GENEINFO=UHRF1BP1L:23074;WGT=1;VC=SNV;NSM;REF;ASP;VLD	-	-	-
A0JNW5	UHRF1BP1L	UHRF1-binding protein 1-like	1464	N	-	-	1394	NVTQ	-	-	NP_055869	S	1394	N	RS=549973520;RSPOS=100433468;dbSNPBuildID=142;SSR=0;SAO=0;VP=0x050000080a05040026000100;GENEINFO=UHRF1BP1L:23074;WGT=1;VC=SNV;NSM;REF;INT;ASP;VLD;KGPhase3;CAF=0.9998,0.0001997,.;COMMON=0	-	-	++
A0JNW5	UHRF1BP1L	UHRF1-binding protein 1-like	1464	N	-	-	1420	NFTR	-	-	NP_055869	D	1420	N	RS=753358714;RSPOS=100433391;dbSNPBuildID=144;SSR=0;SAO=0;VP=0x050000080a05000002000100;GENEINFO=UHRF1BP1L:23074;WGT=1;VC=SNV;NSM;REF;INT;ASP	-	-	+
A0JNW5	UHRF1BP1L	UHRF1-binding protein 1-like	1464	N	-	-	228	NVTA	-	-	NP_001006948;NP_055869	I	230	T	RS=761651972;RSPOS=100489596;dbSNPBuildID=144;SSR=0;SAO=0;VP=0x050000000a05000002000100;GENEINFO=UHRF1BP1L:23074;WGT=1;VC=SNV;NSM;REF;ASP	-	-	+++
A0JNW5	UHRF1BP1L	UHRF1-binding protein 1-like	1464	N	-	-	298	NASD	-	-	NP_001006948;NP_055869	P	300	S	RS=202134033;RSPOS=100482816;dbSNPBuildID=137;SSR=0;SAO=0;VP=0x050000400a05000016000100;GENEINFO=UHRF1BP1L:23074;WGT=1;VC=SNV;NSM;REF;U5;ASP;KGPhase1	-	-	+
A0JNW5	UHRF1BP1L	UHRF1-binding protein 1-like	1464	N	-	-	649	NFSL	-	-	NP_055869	N	651	S	RS=781302464;RSPOS=100453103;dbSNPBuildID=144;SSR=0;SAO=0;VP=0x050000000a05000002000100;GENEINFO=UHRF1BP1L:23074;WGT=1;VC=SNV;NSM;REF;ASP	-	-	+
A0JNW5	UHRF1BP1L	UHRF1-binding protein 1-like	1464	N	-	-	831	NESL	-	-	NP_055869	H	831	N	RS=146949195;RSPOS=100452564;dbSNPBuildID=134;SSR=0;SAO=0;VP=0x050000000a05150436000100;GENEINFO=UHRF1BP1L:23074;WGT=1;VC=SNV;NSM;REF;ASP;VLD;G5;HD;KGPhase1;KGPhase3;CAF=0.9876,0.01238;COMMON=1	-	-	+
A0JNW5	UHRF1BP1L	UHRF1-binding protein 1-like	1464	N	-	-	922	NVTV	-	-	NP_055869	S	922	N	RS=750109580;RSPOS=100452290;dbSNPBuildID=144;SSR=0;SAO=0;VP=0x050000000a05000002000100;GENEINFO=UHRF1BP1L:23074;WGT=1;VC=SNV;NSM;REF;ASP	-	-	++
A0MZ66	KIAA1598	Shootin-1	631	N	-	-	485	NVTA	-	-	NP_001120683;NP_001245228	K	485	N	RS=776393217;RSPOS=118666163;dbSNPBuildID=144;SSR=0;SAO=0;VP=0x050000080a05000002000100;GENEINFO=SHTN1:57698|KIAA1598:57698;WGT=1;VC=SNV;NSM;REF;INT;ASP	-	-	+
A0PG75	PLSCR5	Phospholipid scramblase family member 5	271	N	-	-	245	NVTV	-	-	NP_001078889	D	245	N	RS=761966141;RSPOS=146307484;dbSNPBuildID=144;SSR=0;SAO=0;VP=0x050000000a05000002000100;GENEINFO=PLSCR5:389158;WGT=1;VC=SNV;NSM;REF;ASP	-	-	+
A0PJE2	DHRS12	Dehydrogenase/reductase SDR family member 12	317	N	-	-	49	NSSI	-	-	NP_001257353	G	51	S	RS=139714201;RSPOS=52373709;dbSNPBuildID=134;SSR=0;SAO=0;VP=0x050000000b05040002000100;GENEINFO=DHRS12:79758;WGT=1;VC=SNV;NSM;REF;SYN;ASP;VLD	-	-	-
A0PJK1	SLC5A10	Sodium/glucose cotransporter 5	596	N	-	Membrane	136	NLSV	-	-	NP_001035915;NP_001257577;NP_001257578;NP_689564	Y	136	N	RS=766605517;RSPOS=18863918;dbSNPBuildID=144;SSR=0;SAO=0;VP=0x050000000a05040002000100;GENEINFO=SLC5A10:125206;WGT=1;VC=SNV;NSM;REF;ASP;VLD	-	-	++
A0PJK1	SLC5A10	Sodium/glucose cotransporter 5	596	N	-	Membrane	209	NLTI	-	-	NP_001035915;NP_001257578;NP_689564	I	209	N	RS=201844800;RSPOS=18872721;dbSNPBuildID=137;SSR=0;SAO=0;VP=0x050200080a05040036000100;GENEINFO=SLC5A10:125206;WGT=1;VC=SNV;S3D;NSM;REF;INT;ASP;VLD;KGPhase1;KGPhase3;CAF=0.9992,0.0007987;COMMON=1	-	-	+++
A0PJK1	SLC5A10	Sodium/glucose cotransporter 5	596	N	-	Membrane	350	NITY	-	-	NP_001035915	A	352	T	RS=370149434;RSPOS=18916794;dbSNPBuildID=138;SSR=0;SAO=0;VP=0x050200080a05000002000100;GENEINFO=SLC5A10:125206;WGT=1;VC=SNV;S3D;NSM;REF;INT;ASP	-	-	++
A0PJK1	SLC5A10	Sodium/glucose cotransporter 5	596	N	-	Membrane	447	NSSL	-	-	NP_001035915	T	447	N	RS=756375395;RSPOS=18922834;dbSNPBuildID=144;SSR=0;SAO=0;VP=0x050000000a05040002000100;GENEINFO=SLC5A10:125206;WGT=1;VC=SNV;NSM;REF;ASP;VLD	-	-	-
A0PJW8	DAPL1	Death-associated protein-like 1	107	N	-	-	53	NVTK	-	-	NP_001017920	A	55	T	RS=772126271;RSPOS=159663583;dbSNPBuildID=144;SSR=0;SAO=0;VP=0x050000000a05000002000100;GENEINFO=DAPL1:92196;WGT=1;VC=SNV;NSM;REF;ASP	-	-	++
A0PJW8	DAPL1	Death-associated protein-like 1	107	N	-	-	64	NDSL	-	-	NP_001017920	A	66	S	RS=12535;RSPOS=159663616;RV;dbSNPBuildID=108;SSR=0;SAO=0;VP=0x050128000a0515053f000100;GENEINFO=DAPL1:92196;WGT=1;VC=SNV;PM;PMC;SLO;NSM;REF;ASP;VLD;G5;HD;GNO;KGPhase1;KGPhase3;CAF=0.8884,0.1116,.;COMMON=1	-	-	+
A0PJW8	DAPL1	Death-associated protein-like 1	107	N	-	-	64	NDTL	-	-	NP_001017920	A	66	T	RS=12535;RSPOS=159663616;RV;dbSNPBuildID=108;SSR=0;SAO=0;VP=0x050128000a0515053f000100;GENEINFO=DAPL1:92196;WGT=1;VC=SNV;PM;PMC;SLO;NSM;REF;ASP;VLD;G5;HD;GNO;KGPhase1;KGPhase3;CAF=0.8884,0.1116,.;COMMON=1	-	-	++
A0PJX0	CIB4	Calcium and integrin-binding family member 4	185	N	-	-	149	NESD	EF-hand 3.	-	NP_001025052	S	149	N	RS=138527374;RSPOS=26805774;dbSNPBuildID=134;SSR=0;SAO=0;VP=0x050200000a05000002000100;GENEINFO=CIB4:130106;WGT=1;VC=SNV;S3D;NSM;REF;ASP	-	-	-
A0PJX2	TLDC2	TLD domain-containing protein 2	215	N	-	-	169	NGSG	TLD.	-	NP_542195	S	169	N	RS=559651135;RSPOS=35515925;dbSNPBuildID=142;SSR=0;SAO=0;VP=0x050000000a05040026000100;GENEINFO=TLDC2:140711;WGT=1;VC=SNV;NSM;REF;ASP;VLD;KGPhase3;CAF=0.9998,0.0001997,.;COMMON=0	-	-	+
A0PJX2	TLDC2	TLD domain-containing protein 2	215	N	-	-	57	NASE	-	-	NP_001291712;NP_542195	S	57	N	RS=777528811;RSPOS=35506438;dbSNPBuildID=144;SSR=0;SAO=0;VP=0x050000000a05040002000100;GENEINFO=TLDC2:140711;WGT=1;VC=SNV;NSM;REF;ASP;VLD	-	-	+
A0PJX4	SHISA3	Protein shisa-3 homolog	238	Y	1--21	Membrane	197	NTSH	-	-	NP_001073974	T	197	N	RS=765192641;RSPOS=42403341;dbSNPBuildID=144;SSR=0;SAO=0;VP=0x050000000a05000002000100;GENEINFO=SHISA3:152573;WGT=1;VC=SNV;NSM;REF;ASP	-	-	+
A0PJX4	SHISA3	Protein shisa-3 homolog	238	Y	1--21	Membrane	199	NHSI	-	-	NP_001073974	S	199	N	RS=777308582;RSPOS=42403347;dbSNPBuildID=144;SSR=0;SAO=0;VP=0x050000000a05040002000100;GENEINFO=SHISA3:152573;WGT=1;VC=SNV;NSM;REF;ASP;VLD	-	-	-
A0PJX4	SHISA3	Protein shisa-3 homolog	238	Y	1--21	Membrane	234	NFSS	-	-	NP_001073974	D	234	N	RS=751013336;RSPOS=42403451;dbSNPBuildID=144;SSR=0;SAO=0;VP=0x050000000a05000002000100;GENEINFO=SHISA3:152573;WGT=1;VC=SNV;NSM;REF;ASP	-	-	++
A0PJX8	TMEM82	Transmembrane protein 82	343	N	-	Membrane	229	NTSE	-	-	NP_001013663	T	229	N	RS=774250926;RSPOS=16071004;dbSNPBuildID=144;SSR=0;SAO=0;VP=0x050000000a05040002000100;GENEINFO=TMEM82:388595;WGT=1;VC=SNV;NSM;REF;ASP;VLD	-	-	-
A0PJY2	FEZF1	Fez family zinc finger protein 1	475	N	-	Nucleus	122	NCSL	-	-	NP_001019784;NP_001153736	A	124	S	RS=537105864;RSPOS=121944122;dbSNPBuildID=142;SSR=0;SAO=0;VP=0x050000000a05040026000100;GENEINFO=FEZF1-AS1:154860|FEZF1:389549;WGT=1;VC=SNV;NSM;REF;ASP;VLD;KGPhase3;CAF=0.9998,0.0001997;COMMON=0	-	-	++
A0PJY2	FEZF1	Fez family zinc finger protein 1	475	N	-	Nucleus	21	NMTS	-	-	NP_001019784;NP_001153736	M	23	T	RS=751530130;RSPOS=121944424;dbSNPBuildID=144;SSR=0;SAO=0;VP=0x050000080a05000002000100;GENEINFO=FEZF1-AS1:154860|FEZF1:389549;WGT=1;VC=SNV;NSM;REF;INT;ASP	-	-	+++
A0PJZ3	GXYLT2	Glucoside xylosyltransferase 2	443	N	-	Membrane	261	NGSA	-	-	NP_001073862	Y	261	N	RS=772953155;RSPOS=73004429;dbSNPBuildID=144;SSR=0;SAO=0;VP=0x050000000a05000002000100;GENEINFO=GXYLT2:727936;WGT=1;VC=SNV;NSM;REF;ASP	-	-	+
A0PK00	TMEM120B	Transmembrane protein 120B	339	N	-	Membrane	119	NQTK	-	-	NP_001074294	A	121	T	RS=561833579;RSPOS=122188341;dbSNPBuildID=142;SSR=0;SAO=0;VP=0x050000000a05040026000100;GENEINFO=TMEM120B:144404;WGT=1;VC=SNV;NSM;REF;ASP;VLD;KGPhase3;CAF=0.9998,0.0001997;COMMON=0	-	-	++
A0PK05	TMEM72	Transmembrane protein 72	275	N	-	Membrane	249	NTSD	-	-	NP_001116848	T	249	N	RS=755976958;RSPOS=45430500;dbSNPBuildID=144;SSR=0;SAO=0;VP=0x050000080a05040002000100;GENEINFO=TMEM72:643236|TMEM72-AS1:220980;WGT=1;VC=SNV;NSM;REF;INT;ASP;VLD	-	-	+
A0PK11	CLRN2	Clarin-2	232	N	-	Membrane	122	NMTQ	-	-	NP_001073296	I	124	T	RS=201022806;RSPOS=17524604;dbSNPBuildID=137;SSR=0;SAO=0;VP=0x050000000a05040016000100;GENEINFO=CLRN2:645104;WGT=1;VC=SNV;NSM;REF;ASP;VLD;KGPhase1	-	-	++
A0PK11	CLRN2	Clarin-2	232	N	-	Membrane	163	NLTE	-	-	NP_001073296	D	163	N	RS=758709903;RSPOS=17528493;dbSNPBuildID=144;SSR=0;SAO=0;VP=0x050000000a05040002000100;GENEINFO=CLRN2:645104;WGT=1;VC=SNV;NSM;REF;ASP;VLD	-	-	++
A1A4F0	PQLC2L	Putative uncharacterized protein PQLC2L	135	N	-	-	10	NTTN	-	-	NP_001093247;NP_001123473;NP_001123474;NP_001230658	A	12	T	RS=772011478;RSPOS=157271080;dbSNPBuildID=144;SSR=0;SAO=0;VP=0x050000000a05000002000100;GENEINFO=C3orf55:152078|PQLC2L:152078;WGT=1;VC=SNV;NSM;REF;ASP	-	-	++
A1A4S6	ARHGAP10	Rho GTPase-activating protein 10	786	N	-	Cytoplasm;Membrane	107	NVTE	-	-	NP_078881	S	107	N	RS=760568565;RSPOS=148768309;dbSNPBuildID=144;SSR=0;SAO=0;VP=0x050000080a05000002000100;GENEINFO=ARHGAP10:79658;WGT=1;VC=SNV;NSM;REF;INT;ASP	-	-	+++
A1A4S6	ARHGAP10	Rho GTPase-activating protein 10	786	N	-	Cytoplasm;Membrane	728	NRSR	SH3.	-	NP_078881	I	728	N	RS=747898571;RSPOS=148985569;dbSNPBuildID=144;SSR=0;SAO=0;VP=0x050000000a05000002000100;GENEINFO=ARHGAP10:79658;WGT=1;VC=SNV;NSM;REF;ASP	-	-	-
A1A5B4	ANO9	Anoctamin-9	782	N	-	Membrane	181	NYSG	-	-	NP_001012302	F	183	S	RS=774373882;RSPOS=430395;dbSNPBuildID=144;SSR=0;SAO=0;VP=0x050000020a05040002000100;GENEINFO=ANO9:338440;WGT=1;VC=SNV;NSM;REF;R5;ASP;VLD	-	-	++
A1A5B4	ANO9	Anoctamin-9	782	N	-	Membrane	412	NFSE	-	-	NP_001012302	T	412	N	RS=776128506;RSPOS=428187;dbSNPBuildID=144;SSR=0;SAO=0;VP=0x050000000a05040002000100;GENEINFO=ANO9:338440;WGT=1;VC=SNV;NSM;REF;ASP;VLD	-	-	+
A1A5B4	ANO9	Anoctamin-9	782	N	-	Membrane	432	NFSS	-	-	NP_001012302	H	432	N	RS=753717215;RSPOS=428128;dbSNPBuildID=144;SSR=0;SAO=0;VP=0x050000000a05040002000100;GENEINFO=ANO9:338440;WGT=1;VC=SNV;NSM;REF;ASP;VLD	-	-	-
A1A5B4	ANO9	Anoctamin-9	782	N	-	Membrane	613	NGTV	-	-	NP_001012302	M	615	T	RS=780735780;RSPOS=419672;dbSNPBuildID=144;SSR=0;SAO=0;VP=0x050000000a05000002000100;GENEINFO=ANO9:338440;WGT=1;VC=SNV;NSM;REF;ASP	-	-	++
A1A5B4	ANO9	Anoctamin-9	782	N	-	Membrane	83	NNSV	-	-	NP_001012302	D	83	N	RS=150163423;RSPOS=433417;dbSNPBuildID=134;SSR=0;SAO=0;VP=0x050100000a05040426000100;GENEINFO=ANO9:338440;WGT=1;VC=SNV;SLO;NSM;REF;ASP;VLD;HD;KGPhase3;CAF=0.9998,0.0001997;COMMON=0	-	-	+
A1A5C7	SLC22A23	Solute carrier family 22 member 23	686	N	-	Membrane	172	NNSS	-	-	NP_001273385;NP_056297	S	172	N	RS=763978100;RSPOS=3456279;dbSNPBuildID=144;SSR=0;SAO=0;VP=0x050000020a05000002000100;GENEINFO=SLC22A23:63027|LOC101927782:101927782;WGT=1;VC=SNV;NSM;REF;R5;ASP	-	-	+
A1A5C7	SLC22A23	Solute carrier family 22 member 23	686	N	-	Membrane	464	NFSA	-	-	NP_056297	Y	466	S	RS=775414659;RSPOS=3287242;dbSNPBuildID=144;SSR=0;SAO=0;VP=0x050000000a05040002000100;GENEINFO=SLC22A23:63027;WGT=1;VC=SNV;NSM;REF;ASP;VLD	-	-	+
A1A5C7	SLC22A23	Solute carrier family 22 member 23	686	N	-	Membrane	529	NDSV	-	-	NP_056297	S	529	N	RS=778895519;RSPOS=3284203;dbSNPBuildID=144;SSR=0;SAO=0;VP=0x050000000a05000002000100;GENEINFO=SLC22A23:63027;WGT=1;VC=SNV;NSM;REF;ASP	-	-	-
A1E959	ODAM	Odontogenic ameloblast-associated protein	279	Y	1--15	Secreted	37	NNSQ	-	-	NP_060325	G	39	S	RS=556504909;RSPOS=71063012;dbSNPBuildID=142;SSR=0;SAO=0;VP=0x050000000a05000026000100;GENEINFO=ODAM:54959;WGT=1;VC=SNV;NSM;REF;ASP;KGPhase3;CAF=0.9998,0.0001997;COMMON=0	-	-	++
A1IGU5	ARHGEF37	Rho guanine nucleotide exchange factor 37	675	N	-	-	207	NTSI	-	-	NP_001001669	N	209	S	RS=377700294;RSPOS=148996297;dbSNPBuildID=138;SSR=0;SAO=0;VP=0x050200400a05000002000100;GENEINFO=ARHGEF37:389337;WGT=1;VC=SNV;S3D;NSM;REF;U5;ASP	-	-	++
A1IGU5	ARHGEF37	Rho guanine nucleotide exchange factor 37	675	N	-	-	245	NKTT	-	-	NP_001001669	K	245	N	RS=747382328;RSPOS=148997815;dbSNPBuildID=144;SSR=0;SAO=0;VP=0x050000000a05000002000100;GENEINFO=ARHGEF37:389337;WGT=1;VC=SNV;NSM;REF;ASP	-	-	+
A1IGU5	ARHGEF37	Rho guanine nucleotide exchange factor 37	675	N	-	-	246	NTTR	-	-	NP_001001669	K	246	N	RS=769138267;RSPOS=148997818;dbSNPBuildID=144;SSR=0;SAO=0;VP=0x050000000a05000002000100;GENEINFO=ARHGEF37:389337;WGT=1;VC=SNV;NSM;REF;ASP	-	-	+
A1IGU5	ARHGEF37	Rho guanine nucleotide exchange factor 37	675	N	-	-	289	NVTA	-	-	NP_001001669	A	291	T	RS=78618835;RSPOS=148998582;dbSNPBuildID=131;SSR=0;SAO=0;VP=0x050000000a05150436000100;GENEINFO=ARHGEF37:389337;WGT=1;VC=SNV;NSM;REF;ASP;VLD;G5;HD;KGPhase1;KGPhase3;CAF=0.984,0.01597;COMMON=1	-	-	+
A1IGU5	ARHGEF37	Rho guanine nucleotide exchange factor 37	675	N	-	-	520	NGTL	-	-	NP_001001669	T	520	N	RS=770543054;RSPOS=149006733;dbSNPBuildID=144;SSR=0;SAO=0;VP=0x050000000a05000002000100;GENEINFO=ARHGEF37:389337;WGT=1;VC=SNV;NSM;REF;ASP	-	-	++
A1IGU5	ARHGEF37	Rho guanine nucleotide exchange factor 37	675	N	-	-	544	NSSR	-	-	NP_001001669	G	546	S	RS=773756400;RSPOS=149006810;dbSNPBuildID=144;SSR=0;SAO=0;VP=0x050000000a05000002000100;GENEINFO=ARHGEF37:389337;WGT=1;VC=SNV;NSM;REF;ASP	-	-	-
A1KZ92	PXDNL	Peroxidasin-like protein	1463	Y	1--23	Cytoplasm;Secreted	252	NFTC	-	-	NP_653252	Y	252	N	RS=768809651;RSPOS=52384805;dbSNPBuildID=144;SSR=0;SAO=0;VP=0x050000000a05000002000100;GENEINFO=PXDNL:137902;WGT=1;VC=SNV;NSM;REF;ASP	-	-	+
A1KZ92	PXDNL	Peroxidasin-like protein	1463	Y	1--23	Cytoplasm;Secreted	309	NSTG	-	-	NP_653252	A	311	T	RS=201353036;RSPOS=52370109;dbSNPBuildID=137;SSR=0;SAO=0;VP=0x050000000a05040402000100;GENEINFO=PXDNL:137902;WGT=1;VC=SNV;NSM;REF;ASP;VLD;HD	-	-	+
A1KZ92	PXDNL	Peroxidasin-like protein	1463	Y	1--23	Cytoplasm;Secreted	519	NTSV	-	-	NP_653252	D	519	N	RS=192512585;RSPOS=52339289;dbSNPBuildID=135;SSR=0;SAO=0;VP=0x050000000a05040036000100;GENEINFO=PXDNL:137902;WGT=1;VC=SNV;NSM;REF;ASP;VLD;KGPhase1;KGPhase3;CAF=0.9998,0.0001997;COMMON=0	-	-	++
A1KZ92	PXDNL	Peroxidasin-like protein	1463	Y	1--23	Cytoplasm;Secreted	584	NSSG	-	-	NP_653252	F	586	S	RS=781651755;RSPOS=52336173;dbSNPBuildID=144;SSR=0;SAO=0;VP=0x050000000b05040002000100;GENEINFO=PXDNL:137902;WGT=1;VC=SNV;NSM;REF;SYN;ASP;VLD	-	-	+
A1KZ92	PXDNL	Peroxidasin-like protein	1463	Y	1--23	Cytoplasm;Secreted	82	NNSH	-	-	NP_653252	N	84	S	RS=757928447;RSPOS=52505244;dbSNPBuildID=144;SSR=0;SAO=0;VP=0x050000000a05000002000100;GENEINFO=PXDNL:137902;WGT=1;VC=SNV;NSM;REF;ASP	-	-	++
A1KZ92	PXDNL	Peroxidasin-like protein	1463	Y	1--23	Cytoplasm;Secreted	838	NDSP	-	-	NP_653252	P	840	S	RS=762558340;RSPOS=52321666;dbSNPBuildID=144;SSR=0;SAO=0;VP=0x050000000a05040002000100;GENEINFO=PXDNL:137902;WGT=1;VC=SNV;NSM;REF;ASP;VLD	-	-	---
A1KZ92	PXDNL	Peroxidasin-like protein	1463	Y	1--23	Cytoplasm;Secreted	92	NASE	-	-	NP_653252	F	94	S	RS=180899408;RSPOS=52505214;dbSNPBuildID=135;SSR=0;SAO=0;VP=0x050000000a05040436000100;GENEINFO=PXDNL:137902;WGT=1;VC=SNV;NSM;REF;ASP;VLD;HD;KGPhase1;KGPhase3;CAF=0.9992,0.0007987;COMMON=1	-	-	+
A1L020	MEX3A	RNA-binding protein MEX3A	520	N	-	Cytoplasm;Nucleus	300	NESD	-	-	NP_001087194	N	302	S	RS=770184859;RSPOS=156047023;dbSNPBuildID=144;SSR=0;SAO=0;VP=0x050000000a05000002000100;GENEINFO=MEX3A:92312;WGT=1;VC=SNV;NSM;REF;ASP	-	-	+
A1L020	MEX3A	RNA-binding protein MEX3A	520	N	-	Cytoplasm;Nucleus	313	NDSR	-	-	NP_001087194	I	313	N	RS=770316968;RSPOS=156046990;dbSNPBuildID=144;SSR=0;SAO=0;VP=0x050000000a05000002000100;GENEINFO=MEX3A:92312;WGT=1;VC=SNV;NSM;REF;ASP	-	-	+
A1L0T0	ILVBL	Acetolactate synthase-like protein	632	N	-	Membrane	547	NDSG	-	-	NP_006835	A	549	S	RS=778308860;RSPOS=15226452;dbSNPBuildID=144;SSR=0;SAO=0;VP=0x050000000a05000002000100;GENEINFO=ILVBL:10994;WGT=1;VC=SNV;NSM;REF;ASP	-	-	-
A1L0T0	ILVBL	Acetolactate synthase-like protein	632	N	-	Membrane	627	NGSI	-	-	NP_006835	D	627	N	RS=775734367;RSPOS=15226083;dbSNPBuildID=144;SSR=0;SAO=0;VP=0x050000040a05040002000100;GENEINFO=ILVBL:10994|SYDE1:85360;WGT=1;VC=SNV;NSM;REF;R3;ASP;VLD	-	-	-
A1L170	C1orf226	Uncharacterized protein C1orf226	272	N	-	-	21	NLSK	-	-	NP_001078844	H	21	N	RS=201169467;RSPOS=162351752;dbSNPBuildID=137;SSR=0;SAO=0;VP=0x050000000a05040426000104;GENEINFO=C1orf226:400793;WGT=1;VC=SNV;NSM;REF;ASP;VLD;HD;KGPhase3;NOV;CAF=0.9998,.,.,0.0001997;COMMON=0	-	-	+++
A1L170	C1orf226	Uncharacterized protein C1orf226	272	N	-	-	4	NLST	-	-	NP_001078844	N	6	S	RS=368617073;RSPOS=162351708;dbSNPBuildID=138;SSR=0;SAO=0;VP=0x050000000a05040426000100;GENEINFO=C1orf226:400793;WGT=1;VC=SNV;NSM;REF;ASP;VLD;HD;KGPhase3;CAF=0.9998,0.0001997;COMMON=0	-	-	++
A1L390	PLEKHG3	Pleckstrin homology domain-containing family G member 3	1219	N	-	-	1018	NASA	-	-	NP_001295076	P	1019	A	RS=761109715;RSPOS=65209816;dbSNPBuildID=144;SSR=0;SAO=0;VP=0x050000000a05040002000100;GENEINFO=PLEKHG3:26030;WGT=1;VC=SNV;NSM;REF;ASP;VLD	-	-	-
A1L390	PLEKHG3	Pleckstrin homology domain-containing family G member 3	1219	N	-	-	1018	NLSA	-	-	NP_001295076	P	1019	L	RS=141047869;RSPOS=65209817;dbSNPBuildID=134;SSR=0;SAO=0;VP=0x050000000a05040426000100;GENEINFO=PLEKHG3:26030;WGT=1;VC=SNV;NSM;REF;ASP;VLD;HD;KGPhase3;CAF=0.9998,0.0001997;COMMON=0	-	-	-
A1L390	PLEKHG3	Pleckstrin homology domain-containing family G member 3	1219	N	-	-	1018	NSSA	-	-	NP_001295076	P	1019	S	RS=761109715;RSPOS=65209816;dbSNPBuildID=144;SSR=0;SAO=0;VP=0x050000000a05040002000100;GENEINFO=PLEKHG3:26030;WGT=1;VC=SNV;NSM;REF;ASP;VLD	-	-	--
A1L390	PLEKHG3	Pleckstrin homology domain-containing family G member 3	1219	N	-	-	636	NRSS	-	-	NP_001295076	S	636	N	RS=201668882;RSPOS=65208142;dbSNPBuildID=137;SSR=0;SAO=0;VP=0x050000000a05040002000100;GENEINFO=PLEKHG3:26030;WGT=1;VC=SNV;NSM;REF;ASP;VLD	-	-	++
A1L390	PLEKHG3	Pleckstrin homology domain-containing family G member 3	1219	N	-	-	893	NSTQ	-	-	NP_001295076	S	893	N	RS=764246581;RSPOS=65208913;dbSNPBuildID=144;SSR=0;SAO=0;VP=0x050000000a05040002000100;GENEINFO=PLEKHG3:26030;WGT=1;VC=SNV;NSM;REF;ASP;VLD	-	-	+
A1L443	NUTM2F	NUT family member 2F	756	N	-	-	522	NSSP	-	-	NP_060031	D	522	N	RS=769463942;RSPOS=97081454;dbSNPBuildID=144;SSR=0;SAO=0;VP=0x050000000a05000002000100;GENEINFO=NUTM2F:54754;WGT=1;VC=SNV;NSM;REF;ASP	-	-	--
A1L443	NUTM2F	NUT family member 2F	756	N	-	-	694	NKSK	-	-	NP_060031	S	694	N	RS=779227697;RSPOS=97080937;dbSNPBuildID=144;SSR=0;SAO=0;VP=0x050000000a05000002000100;GENEINFO=NUTM2F:54754;WGT=1;VC=SNV;NSM;REF;ASP	-	-	+
A1L453	PRSS38	Serine protease 38	326	Y	1--32	Secreted	280	NVSY	Peptidase S1.	-	NP_898885	S	280	N	RS=561834664;RSPOS=228033767;dbSNPBuildID=142;SSR=0;SAO=0;VP=0x050000000a05040026000100;GENEINFO=PRSS38:339501;WGT=1;VC=SNV;NSM;REF;ASP;VLD;KGPhase3;CAF=0.9998,0.0001997;COMMON=0	-	-	+
A1L4H1	SSC5D	Soluble scavenger receptor cysteine-rich domain-containing protein SSC5D	1573	Y	1--16	Cytoplasm;Secreted	130	NSTS	-	-	NP_001138422;NP_001182196	D	130	N	RS=201151273;RSPOS=56001275;dbSNPBuildID=137;SSR=0;SAO=0;VP=0x050000000a05000002000100;GENEINFO=SSC5D:284297;WGT=1;VC=SNV;NSM;REF;ASP	-	-	+++
A1L4K1	FSD2	Fibronectin type III and SPRY domain-containing protein 2	749	N	-	-	399	NDTV	-	-	NP_001007123;NP_001268735;NP_001268734	D	399	N	RS=751037504;RSPOS=83440897;dbSNPBuildID=144;SSR=0;SAO=0;VP=0x050000080a05040002000100;GENEINFO=FSD2:123722;WGT=1;VC=SNV;NSM;REF;INT;ASP;VLD	-	-	+
A1L4K1	FSD2	Fibronectin type III and SPRY domain-containing protein 2	749	N	-	-	414	NSSP	-	-	NP_001007123;NP_001268735;NP_001268734	D	414	N	RS=745354885;RSPOS=83440852;dbSNPBuildID=144;SSR=0;SAO=0;VP=0x050000080a05000002000100;GENEINFO=FSD2:123722;WGT=1;VC=SNV;NSM;REF;INT;ASP	-	-	---
A1L4K1	FSD2	Fibronectin type III and SPRY domain-containing protein 2	749	N	-	-	614	NLTP	B30.2/SPRY.	-	NP_001007123	I	616	T	RS=768776202;RSPOS=83431004;dbSNPBuildID=144;SSR=0;SAO=0;VP=0x050000000a05000002000100;GENEINFO=FSD2:123722;WGT=1;VC=SNV;NSM;REF;ASP	-	-	---
A1X283	SH3PXD2B	SH3 and PX domain-containing protein 2B	911	N	-	Cytoplasm	145	NQTS	-	-	NP_001017995	D	145	N	RS=149830191;RSPOS=171789868;dbSNPBuildID=134;SSR=0;SAO=0;VP=0x050200000a05040002000100;GENEINFO=SH3PXD2B:285590;WGT=1;VC=SNV;S3D;NSM;REF;ASP;VLD	-	-	++
A1X283	SH3PXD2B	SH3 and PX domain-containing protein 2B	911	N	-	Cytoplasm	711	NRTG	-	-	NP_001017995	D	711	N	RS=769329415;RSPOS=171765978;dbSNPBuildID=144;SSR=0;SAO=0;VP=0x050000080a05000002000100;GENEINFO=SH3PXD2B:285590;WGT=1;VC=SNV;NSM;REF;INT;ASP	-	-	+
A1YPR0	ZBTB7C	Zinc finger and BTB domain-containing protein 7C	619	N	-	-	286	NRTI	-	-	NP_001034449	K	288	T	RS=150512455;RSPOS=45566616;dbSNPBuildID=134;SSR=0;SAO=0;VP=0x050000000a05000002000100;GENEINFO=ZBTB7C:201501;WGT=1;VC=SNV;NSM;REF;ASP	-	-	+
A1YPR0	ZBTB7C	Zinc finger and BTB domain-containing protein 7C	619	N	-	-	3	NDTD	-	-	NP_001034449	I	5	T	RS=149753334;RSPOS=45567465;dbSNPBuildID=134;SSR=0;SAO=0;VP=0x050200000a05040002000100;GENEINFO=ZBTB7C:201501;WGT=1;VC=SNV;S3D;NSM;REF;ASP;VLD	-	-	++
A2A288	ZC3H12D	Probable ribonuclease ZC3H12D	527	N	-	Cytoplasm;Nucleus	108	NFSC	-	-	NP_997243	T	108	N	RS=775411273;RSPOS=149783089;dbSNPBuildID=144;SSR=0;SAO=0;VP=0x050000000a05040002000100;GENEINFO=ZC3H12D:340152;WGT=1;VC=SNV;NSM;REF;ASP;VLD	-	-	+
A2A288	ZC3H12D	Probable ribonuclease ZC3H12D	527	N	-	Cytoplasm;Nucleus	197	NDSY	-	-	NP_997243	N	199	S	RS=745955567;RSPOS=149777886;dbSNPBuildID=144;SSR=0;SAO=0;VP=0x050000000a05000002000100;GENEINFO=ZC3H12D:340152;WGT=1;VC=SNV;NSM;REF;ASP	-	-	+
A2A2V5	SERTM1	Serine-rich and transmembrane domain-containing protein 1	107	N	-	Membrane	37	NLSN	-	-	NP_982276	H	37	N	RS=770798198;RSPOS=37269324;dbSNPBuildID=144;SSR=0;SAO=0;VP=0x050000000a05000002000100;GENEINFO=SERTM1:400120;WGT=1;VC=SNV;NSM;REF;ASP	-	-	++
A2A2Y4	FRMD3	FERM domain-containing protein 3	597	N	-	Membrane	287	NTST	FERM.	-	NP_001231888;NP_777598	H	287	N	RS=17854112;RSPOS=85924518;dbSNPBuildID=123;SSR=0;SAO=0;VP=0x050200000a05000002000100;GENEINFO=FRMD3:257019;WGT=1;VC=SNV;S3D;NSM;REF;ASP	-	-	+
A2A368	MAGEB16	Melanoma-associated antigen B16	324	N	-	-	18	NFSE	-	-	NP_001093391	T	18	N	RS=768906418;RSPOS=35820366;dbSNPBuildID=144;SSR=0;SAO=0;VP=0x050000000a05000002000100;GENEINFO=MAGEB16:139604;WGT=1;VC=SNV;NSM;REF;ASP	-	-	++
A2A368	MAGEB16	Melanoma-associated antigen B16	324	N	-	-	22	NQSL	-	-	NP_001093391	T	22	N	RS=776763699;RSPOS=35820378;dbSNPBuildID=144;SSR=0;SAO=0;VP=0x050000000a05000002000100;GENEINFO=MAGEB16:139604;WGT=1;VC=SNV;NSM;REF;ASP	-	-	+
A2A3K4	PTPDC1	Protein tyrosine phosphatase domain-containing protein 1	754	N	-	-	348	NSTA	-	-	NP_001240759;NP_818931	P	349	S	RS=753210650;RSPOS=96860055;dbSNPBuildID=144;SSR=0;SAO=0;VP=0x050000000a05000002000100;GENEINFO=PTPDC1:138639;WGT=1;VC=SNV;NSM;REF;ASP	-	-	+
A2A3K4	PTPDC1	Protein tyrosine phosphatase domain-containing protein 1	754	N	-	-	723	NGTT	-	-	NP_818931	P	725	T	RS=773385270;RSPOS=96870134;dbSNPBuildID=144;SSR=0;SAO=0;VP=0x050000000a05000002000100;GENEINFO=PTPDC1:138639;WGT=1;VC=SNV;NSM;REF;ASP	-	-	-
A2A3L6	TTC24	Tetratricopeptide repeat protein 24	582	N	-	-	522	NYSP	-	-	NP_001099139	I	522	N	RS=140863311;RSPOS=156555613;dbSNPBuildID=134;SSR=0;SAO=0;VP=0x050000000a05000034000100;GENEINFO=TTC24:164118;WGT=1;VC=SNV;NSM;REF;ASP;KGPhase1;KGPhase3;CAF=0.9998,0.0001997;COMMON=0	-	-	---
A2AJT9	CXorf23	Uncharacterized protein CXorf23	711	N	-	-	383	NNSS	-	-	NP_938020	S	383	N	RS=769440495;RSPOS=19983288;dbSNPBuildID=144;SSR=0;SAO=0;VP=0x050000000a05000002000100;GENEINFO=CXorf23:256643;WGT=1;VC=SNV;NSM;REF;ASP	-	-	-
A2AJT9	CXorf23	Uncharacterized protein CXorf23	711	N	-	-	429	NYST	-	-	NP_938020	S	429	N	RS=778393643;RSPOS=19973673;dbSNPBuildID=144;SSR=0;SAO=0;VP=0x050000080a05000002000100;GENEINFO=CXorf23:256643;WGT=1;VC=SNV;NSM;REF;INT;ASP	-	-	+
A2AJT9	CXorf23	Uncharacterized protein CXorf23	711	N	-	-	85	NSSE	-	-	NP_938020	L	87	S	RS=754803337;RSPOS=19984549;dbSNPBuildID=144;SSR=0;SAO=0;VP=0x050000000a05000002000100;GENEINFO=CXorf23:256643;WGT=1;VC=SNV;NSM;REF;ASP	-	-	+
A2CJ06	DYTN	Dystrotelin	578	N	-	Membrane	136	NSSG	-	-	NP_001087199	R	138	S	RS=749429198;RSPOS=207569636;dbSNPBuildID=144;SSR=0;SAO=0;VP=0x050000000a05040002000100;GENEINFO=DYTN:391475;WGT=1;VC=SNV;NSM;REF;ASP;VLD	-	-	+
A2CJ06	DYTN	Dystrotelin	578	N	-	Membrane	14	NSTY	-	-	NP_001087199	I	16	T	RS=770968709;RSPOS=207575295;dbSNPBuildID=144;SSR=0;SAO=0;VP=0x050000000a05000002000100;GENEINFO=DYTN:391475;WGT=1;VC=SNV;NSM;REF;ASP	-	-	++
A2CJ06	DYTN	Dystrotelin	578	N	-	Membrane	179	NRSC	-	-	NP_001087199	T	179	N	RS=372828749;RSPOS=207564888;dbSNPBuildID=138;SSR=0;SAO=0;VP=0x050200000a05040002000100;GENEINFO=DYTN:391475;WGT=1;VC=SNV;S3D;NSM;REF;ASP;VLD	-	-	+
A2IDD5	CCDC78	Coiled-coil domain-containing protein 78	438	N	-	Cytoplasm;Membrane	394	NFSR	-	-	NP_001026907	D	394	N	RS=137980462;RSPOS=773115;dbSNPBuildID=134;SSR=0;SAO=0;VP=0x050000040a05040002000100;GENEINFO=FAM173A:65990|CCDC78:124093;WGT=1;VC=SNV;NSM;REF;R3;ASP;VLD	-	-	+
A2PYH4	HFM1	Probable ATP-dependent DNA helicase HFM1	1435	N	-	-	1045	NITD	SEC63.	-	NP_001017975	K	1045	N	RS=201222637;RSPOS=91781377;dbSNPBuildID=137;SSR=0;SAO=0;VP=0x050000000a05000002000100;GENEINFO=HFM1:164045;WGT=1;VC=SNV;NSM;REF;ASP	-	-	++
A2PYH4	HFM1	Probable ATP-dependent DNA helicase HFM1	1435	N	-	-	24	NHSD	-	-	NP_001017975	P	26	S	RS=780008884;RSPOS=91861958;dbSNPBuildID=144;SSR=0;SAO=0;VP=0x050000080a05000002000100;GENEINFO=HFM1:164045;WGT=1;VC=SNV;NSM;REF;INT;ASP	-	-	+
A2PYH4	HFM1	Probable ATP-dependent DNA helicase HFM1	1435	N	-	-	256	NGSG	-	-	NP_001017975	L	258	S	RS=753477544;RSPOS=91850773;dbSNPBuildID=144;SSR=0;SAO=0;VP=0x050000080a05040002000100;GENEINFO=HFM1:164045;WGT=1;VC=SNV;NSM;REF;INT;ASP;VLD	-	-	+
A2PYH4	HFM1	Probable ATP-dependent DNA helicase HFM1	1435	N	-	-	483	NESH	-	-	NP_001017975	D	483	N	RS=765029033;RSPOS=91841233;dbSNPBuildID=144;SSR=0;SAO=0;VP=0x050000000a05000002000100;GENEINFO=HFM1:164045;WGT=1;VC=SNV;NSM;REF;ASP	-	-	+
A2PYH4	HFM1	Probable ATP-dependent DNA helicase HFM1	1435	N	-	-	621	NLSA	-	-	NP_001017975	P	623	S	RS=867642174;RSPOS=91818173;dbSNPBuildID=147;SSR=0;SAO=0;VP=0x050000000a05000002000100;GENEINFO=HFM1:164045;WGT=1;VC=SNV;NSM;REF;ASP	-	-	++
A2PYH4	HFM1	Probable ATP-dependent DNA helicase HFM1	1435	N	-	-	829	NKTL	SEC63.	-	NP_001017975	K	829	N	RS=200685742;RSPOS=91788697;dbSNPBuildID=137;SSR=0;SAO=0;VP=0x050000000a05040036000100;GENEINFO=HFM1:164045;WGT=1;VC=SNV;NSM;REF;ASP;VLD;KGPhase1;KGPhase3;CAF=0.9996,0.0003994;COMMON=0	-	-	++
A2PYH4	HFM1	Probable ATP-dependent DNA helicase HFM1	1435	N	-	-	911	NSSI	SEC63.	-	NP_001017975	L	913	S	RS=761908956;RSPOS=91784709;dbSNPBuildID=144;SSR=0;SAO=0;VP=0x050000000a05000002000100;GENEINFO=HFM1:164045;WGT=1;VC=SNV;NSM;REF;ASP	-	-	+
A2PYH4	HFM1	Probable ATP-dependent DNA helicase HFM1	1435	N	-	-	999	NDTT	SEC63.	-	NP_001017975	S	999	N	RS=764012513;RSPOS=91781516;dbSNPBuildID=144;SSR=0;SAO=0;VP=0x050000000a05000002000100;GENEINFO=HFM1:164045;WGT=1;VC=SNV;NSM;REF;ASP	-	-	-
A2RRH5	WDR27	WD repeat-containing protein 27	827	N	-	-	88	NCSA	-	-	NP_001189479;NP_872358	I	88	N	RS=762637377;RSPOS=170072419;dbSNPBuildID=144;SSR=0;SAO=0;VP=0x050000000a05040002000100;GENEINFO=WDR27:253769;WGT=1;VC=SNV;NSM;REF;ASP;VLD	-	-	++
A2RRP1	NBAS	Neuroblastoma-amplified sequence	2371	N	-	Cytoplasm	143	NCTL	-	-	NP_056993	D	143	N	RS=565228279;RSPOS=15679433;dbSNPBuildID=142;SSR=0;SAO=0;VP=0x050000000a05040002000100;GENEINFO=NBAS:51594;WGT=1;VC=SNV;NSM;REF;ASP;VLD	-	-	++
A2RRP1	NBAS	Neuroblastoma-amplified sequence	2371	N	-	Cytoplasm	1694	NVSR	-	-	NP_056993	S	1694	N	RS=757665960;RSPOS=15427254;dbSNPBuildID=144;SSR=0;SAO=0;VP=0x050000000a05000002000100;GENEINFO=NBAS:51594;WGT=1;VC=SNV;NSM;REF;ASP	-	-	++
A2RRP1	NBAS	Neuroblastoma-amplified sequence	2371	N	-	Cytoplasm	1776	NCTI	-	-	NP_056993	A	1778	T	RS=772727676;RSPOS=15417032;dbSNPBuildID=144;SSR=0;SAO=0;VP=0x050000000a05000002000100;GENEINFO=NBAS:51594;WGT=1;VC=SNV;NSM;REF;ASP	-	-	+
A2RRP1	NBAS	Neuroblastoma-amplified sequence	2371	N	-	Cytoplasm	1908	NLSV	-	-	NP_056993	K	1908	N	RS=751941601;RSPOS=15415608;dbSNPBuildID=144;SSR=0;SAO=0;VP=0x050000000a05000002000100;GENEINFO=NBAS:51594;WGT=1;VC=SNV;NSM;REF;ASP	-	-	+
A2RRP1	NBAS	Neuroblastoma-amplified sequence	2371	N	-	Cytoplasm	1922	NKTV	-	-	NP_056993	I	1922	N	RS=754580352;RSPOS=15378770;dbSNPBuildID=144;SSR=0;SAO=0;VP=0x050000000a05040002000100;GENEINFO=NBAS:51594;WGT=1;VC=SNV;NSM;REF;ASP;VLD	-	-	+
A2RRP1	NBAS	Neuroblastoma-amplified sequence	2371	N	-	Cytoplasm	192	NASA	-	-	NP_056993	K	192	N	RS=751941818;RSPOS=15676613;dbSNPBuildID=144;SSR=0;SAO=0;VP=0x050000000a05040002000100;GENEINFO=NBAS:51594;WGT=1;VC=SNV;NSM;REF;ASP;VLD	-	-	+
A2RRP1	NBAS	Neuroblastoma-amplified sequence	2371	N	-	Cytoplasm	2030	NISP	-	-	NP_056993	D	2030	N	RS=777142694;RSPOS=15374727;dbSNPBuildID=144;SSR=0;SAO=0;VP=0x050000000a05000002000100;GENEINFO=NBAS:51594;WGT=1;VC=SNV;NSM;REF;ASP	-	-	---
A2RRP1	NBAS	Neuroblastoma-amplified sequence	2371	N	-	Cytoplasm	2359	NFST	-	-	NP_056993	T	2359	N	RS=376484930;RSPOS=15307212;dbSNPBuildID=138;SSR=0;SAO=0;VP=0x050000000a05040002000100;GENEINFO=NBAS:51594;WGT=1;VC=SNV;NSM;REF;ASP;VLD	-	-	---
A2RRP1	NBAS	Neuroblastoma-amplified sequence	2371	N	-	Cytoplasm	673	NLTL	-	-	NP_056993	K	673	N	RS=753412601;RSPOS=15607531;dbSNPBuildID=144;SSR=0;SAO=0;VP=0x050000000a05000002000100;GENEINFO=NBAS:51594;WGT=1;VC=SNV;NSM;REF;ASP	-	-	+
A2RRP1	NBAS	Neuroblastoma-amplified sequence	2371	N	-	Cytoplasm	762	NFSE	-	-	NP_056993	P	764	S	RS=200532922;RSPOS=15601374;dbSNPBuildID=137;SSR=0;SAO=0;VP=0x050000000a05040002000100;GENEINFO=NBAS:51594;WGT=1;VC=SNV;NSM;REF;ASP;VLD	-	-	+
A2RTX5	TARSL2	Probable threonine--tRNA ligase 2, cytoplasmic	802	N	-	Cytoplasm	157	NTSN	-	-	NP_689547	D	157	N	RS=745681053;RSPOS=102261426;dbSNPBuildID=144;SSR=0;SAO=0;VP=0x050000000a05000002000100;GENEINFO=TARSL2:123283;WGT=1;VC=SNV;NSM;REF;ASP	-	-	++
A2RTX5	TARSL2	Probable threonine--tRNA ligase 2, cytoplasmic	802	N	-	Cytoplasm	215	NSSL	-	-	NP_689547	D	215	N	RS=199644338;RSPOS=102255090;dbSNPBuildID=137;SSR=0;SAO=0;VP=0x050200000a05040036000100;GENEINFO=TARSL2:123283;WGT=1;VC=SNV;S3D;NSM;REF;ASP;VLD;KGPhase1;KGPhase3;CAF=0.9998,.,0.0001997;COMMON=0	-	-	++
A2RTX5	TARSL2	Probable threonine--tRNA ligase 2, cytoplasmic	802	N	-	Cytoplasm	324	NTST	-	-	NP_689547	A	326	S	RS=762331813;RSPOS=102245905;dbSNPBuildID=144;SSR=0;SAO=0;VP=0x050000080a05000002000100;GENEINFO=TARSL2:123283;WGT=1;VC=SNV;NSM;REF;INT;ASP	-	-	+
A2RTX5	TARSL2	Probable threonine--tRNA ligase 2, cytoplasmic	802	N	-	Cytoplasm	416	NLSP	-	-	NP_689547	D	416	N	RS=768862987;RSPOS=102241363;dbSNPBuildID=144;SSR=0;SAO=0;VP=0x050000000a05040002000100;GENEINFO=TARSL2:123283;WGT=1;VC=SNV;NSM;REF;ASP;VLD	-	-	---
A2RTX5	TARSL2	Probable threonine--tRNA ligase 2, cytoplasmic	802	N	-	Cytoplasm	491	NCSG	-	-	NP_689547	P	493	S	RS=878914032;RSPOS=102226109;dbSNPBuildID=147;SSR=0;SAO=0;VP=0x050000000a05000002000100;GENEINFO=TARSL2:123283;WGT=1;VC=SNV;NSM;REF;ASP	-	-	++
A2RTY3	HEATR9	Protein HEATR9	570	N	-	-	227	NESQ	-	-	NP_689994	G	229	S	RS=777812312;RSPOS=34190070;dbSNPBuildID=144;SSR=0;SAO=0;VP=0x050000000a05000002000100;GENEINFO=C17orf66:256957|HEATR9:256957;WGT=1;VC=SNV;NSM;REF;ASP	-	-	+
A2RU30	TESPA1	Protein TESPA1	521	N	-	Cytoplasm;Membrane	257	NCSH	-	-	NP_001092285;NP_001129502	N	259	S	RS=371944624;RSPOS=55356906;dbSNPBuildID=138;SSR=0;SAO=0;VP=0x050000000a05040002000100;GENEINFO=TESPA1:9840;WGT=1;VC=SNV;NSM;REF;ASP;VLD	-	-	+
A2RU48	SMCO3	Single-pass membrane and coiled-coil domain-containing protein 3	225	N	-	Membrane	34	NVTN	-	-	NP_001013720	D	34	N	RS=769794820;RSPOS=14959515;dbSNPBuildID=144;SSR=0;SAO=0;VP=0x050000080a05040002000100;GENEINFO=C12orf60:144608|SMCO3:440087;WGT=1;VC=SNV;NSM;REF;INT;ASP;VLD	-	-	+
A2RU49	HYKK	Hydroxylysine kinase	373	N	-	Cytoplasm	104	NNTA	-	-	NP_001013641;NP_001077081	D	104	N	RS=757525820;RSPOS=78805740;dbSNPBuildID=144;SSR=0;SAO=0;VP=0x050000000a05000002000100;GENEINFO=HYKK:123688;WGT=1;VC=SNV;NSM;REF;ASP	-	-	+
A2RU49	HYKK	Hydroxylysine kinase	373	N	-	Cytoplasm	256	NMSY	-	-	NP_001013641	D	256	N	RS=200974040;RSPOS=78825656;dbSNPBuildID=137;SSR=0;SAO=0;VP=0x050000080a05000002000100;GENEINFO=HYKK:123688;WGT=1;VC=SNV;NSM;REF;INT;ASP	-	-	-
A2RU49	HYKK	Hydroxylysine kinase	373	N	-	Cytoplasm	67	NNTK	-	-	NP_001013641;NP_001077081	S	67	N	RS=753302228;RSPOS=78805630;dbSNPBuildID=144;SSR=0;SAO=0;VP=0x050000000a05000002000100;GENEINFO=HYKK:123688;WGT=1;VC=SNV;NSM;REF;ASP	-	-	+
A2RU54	HMX2	Homeobox protein HMX2	273	N	-	Nucleus	19	NFTI	-	-	NP_005510	S	19	N	RS=368195944;RSPOS=124907950;dbSNPBuildID=138;SSR=0;SAO=0;VP=0x050000000a05000002000100;GENEINFO=HMX2:3167;WGT=1;VC=SNV;NSM;REF;ASP	-	-	++
A2RU54	HMX2	Homeobox protein HMX2	273	N	-	Nucleus	216	NMSH	-	-	NP_005510	A	218	S	RS=778386591;RSPOS=124909469;dbSNPBuildID=144;SSR=0;SAO=0;VP=0x050000000a05000002000100;GENEINFO=HMX2:3167;WGT=1;VC=SNV;NSM;REF;ASP	-	-	+
A2RUB1	C17orf104	Uncharacterized protein C17orf104	952	N	-	-	198	NESV	-	-	NP_001138552	D	198	N	RS=758676980;RSPOS=42743871;dbSNPBuildID=144;SSR=0;SAO=0;VP=0x050000000a05040002000100;GENEINFO=MEIOC:284071|C17orf104:284071;WGT=1;VC=SNV;NSM;REF;ASP;VLD	-	-	+
A2RUB1	C17orf104	Uncharacterized protein C17orf104	952	N	-	-	281	NESG	-	-	NP_001138552	K	281	N	RS=754561497;RSPOS=42744122;dbSNPBuildID=144;SSR=0;SAO=0;VP=0x050000000a05040002000100;GENEINFO=MEIOC:284071|C17orf104:284071;WGT=1;VC=SNV;NSM;REF;ASP;VLD	-	-	+
A2RUB1	C17orf104	Uncharacterized protein C17orf104	952	N	-	-	472	NLSR	-	-	NP_001138552	N	474	S	RS=139907984;RSPOS=42744700;dbSNPBuildID=134;SSR=0;SAO=0;VP=0x050000000a05040436000100;GENEINFO=MEIOC:284071|C17orf104:284071;WGT=1;VC=SNV;NSM;REF;ASP;VLD;HD;KGPhase1;KGPhase3;CAF=0.997,0.002995;COMMON=1	-	-	++
A2RUB1	C17orf104	Uncharacterized protein C17orf104	952	N	-	-	528	NSSL	-	-	NP_001138552	N	530	S	RS=540773024;RSPOS=42744868;dbSNPBuildID=142;SSR=0;SAO=0;VP=0x050000000a05000026000100;GENEINFO=MEIOC:284071|C17orf104:284071;WGT=1;VC=SNV;NSM;REF;ASP;KGPhase3;CAF=0.9998,0.0001997;COMMON=0	-	-	+
A2RUB1	C17orf104	Uncharacterized protein C17orf104	952	N	-	-	560	NHTE	-	-	NP_001138552	I	562	T	RS=779942276;RSPOS=42744964;dbSNPBuildID=144;SSR=0;SAO=0;VP=0x050000000a05000002000100;GENEINFO=MEIOC:284071|C17orf104:284071;WGT=1;VC=SNV;NSM;REF;ASP	-	-	-
A2RUB1	C17orf104	Uncharacterized protein C17orf104	952	N	-	-	729	NSSS	-	-	NP_001138552	F	731	S	RS=780030755;RSPOS=42745471;dbSNPBuildID=144;SSR=0;SAO=0;VP=0x050000000a05000002000100;GENEINFO=MEIOC:284071|C17orf104:284071;WGT=1;VC=SNV;NSM;REF;ASP	-	-	-
A2RUB1	C17orf104	Uncharacterized protein C17orf104	952	N	-	-	793	NTTV	-	-	NP_001138552	P	795	T	RS=867472555;RSPOS=42746811;dbSNPBuildID=147;SSR=0;SAO=0;VP=0x050000000a05000002000100;GENEINFO=MEIOC:284071|C17orf104:284071;WGT=1;VC=SNV;NSM;REF;ASP	-	-	+
A2RUB6	CCDC66	Coiled-coil domain-containing protein 66	948	N	-	-	189	NSTS	-	-	NP_001135419	I	191	T	RS=777975294;RSPOS=56600649;dbSNPBuildID=144;SSR=0;SAO=0;VP=0x050000420a05000002000100;GENEINFO=CCDC66:285331;WGT=1;VC=SNV;NSM;REF;U5;R5;ASP	-	-	+++
A2RUB6	CCDC66	Coiled-coil domain-containing protein 66	948	N	-	-	524	NMTL	-	-	NP_001135419	I	524	N	RS=769799381;RSPOS=56649160;dbSNPBuildID=144;SSR=0;SAO=0;VP=0x050000000a05000002000100;GENEINFO=CCDC66:285331;WGT=1;VC=SNV;NSM;REF;ASP	-	-	+
A2RUH7	MYBPHL	Myosin-binding protein H-like	354	N	-	-	174	NTTL	-	-	NP_001010985	A	176	T	RS=749662824;RSPOS=109839716;dbSNPBuildID=144;SSR=0;SAO=0;VP=0x050000000a05040002000100;GENEINFO=MYBPHL:343263;WGT=1;VC=SNV;NSM;REF;ASP;VLD	-	-	+
A2RUH7	MYBPHL	Myosin-binding protein H-like	354	N	-	-	233	NTTD	-	-	NP_001010985	I	233	N	RS=773805544;RSPOS=109839437;dbSNPBuildID=144;SSR=0;SAO=0;VP=0x050000000a05040002000100;GENEINFO=MYBPHL:343263;WGT=1;VC=SNV;NSM;REF;ASP;VLD	-	-	+
A2RUH7	MYBPHL	Myosin-binding protein H-like	354	N	-	-	269	NCTT	Ig-like C2-type 2.	-	NP_001010985	D	269	N	RS=629001;RSPOS=109838918;RV;dbSNPBuildID=83;SSR=0;SAO=0;VP=0x050100000a0515053f000100;GENEINFO=MYBPHL:343263;WGT=1;VC=SNV;SLO;NSM;REF;ASP;VLD;G5;HD;GNO;KGPhase1;KGPhase3;CAF=0.1254,0.8746;COMMON=1	-	-	+
A2RUQ5	C17orf102	Uncharacterized protein C17orf102	167	N	-	-	136	NSSM	-	-	NP_997337	Y	136	N	RS=543993643;RSPOS=32905894;dbSNPBuildID=142;SSR=0;SAO=0;VP=0x050000020a05040026000100;GENEINFO=TMEM132E:124842|C17orf102:400591;WGT=1;VC=SNV;NSM;REF;R5;ASP;VLD;KGPhase3;CAF=0.9994,0.000599;COMMON=1	-	-	+
A2RUQ5	C17orf102	Uncharacterized protein C17orf102	167	N	-	-	3	NFSF	-	-	NP_997337	D	3	N	RS=766155326;RSPOS=32906293;dbSNPBuildID=144;SSR=0;SAO=0;VP=0x050000020a05000002000100;GENEINFO=TMEM132E:124842|C17orf102:400591;WGT=1;VC=SNV;NSM;REF;R5;ASP	-	-	++
A2RUR9	CCDC144A	Coiled-coil domain-containing protein 144A	1427	N	-	-	1215	NETI	-	-	NP_055510	A	1217	T	RS=532638729;RSPOS=16665015;dbSNPBuildID=142;SSR=0;SAO=0;VP=0x050000000a05000026000100;GENEINFO=CCDC144A:9720;WGT=1;VC=SNV;NSM;REF;ASP;KGPhase3;CAF=0.9998,0.0001997;COMMON=0	-	-	-
A2RUR9	CCDC144A	Coiled-coil domain-containing protein 144A	1427	N	-	-	340	NISG	-	-	NP_055510	P	342	S	RS=764886750;RSPOS=16612395;dbSNPBuildID=144;SSR=0;SAO=0;VP=0x050000000a05000002000100;GENEINFO=CCDC144A:9720;WGT=1;VC=SNV;NSM;REF;ASP	-	-	+
A2RUR9	CCDC144A	Coiled-coil domain-containing protein 144A	1427	N	-	-	399	NKSD	-	-	NP_055510	L	401	S	RS=772246321;RSPOS=16612573;dbSNPBuildID=144;SSR=0;SAO=0;VP=0x050000000a05000002000100;GENEINFO=CCDC144A:9720;WGT=1;VC=SNV;NSM;REF;ASP	-	-	++
A2RUR9	CCDC144A	Coiled-coil domain-containing protein 144A	1427	N	-	-	60	NESK	-	-	NP_055510	S	60	N	RS=773397079;RSPOS=16593893;dbSNPBuildID=144;SSR=0;SAO=0;VP=0x050000000a05000002000100;GENEINFO=CCDC144A:9720;WGT=1;VC=SNV;NSM;REF;ASP	-	-	++
A2RUS2	DENND3	DENN domain-containing protein 3	1198	N	-	-	292	NITY	-	-	NP_055772	S	292	N	RS=759563170;RSPOS=142165988;dbSNPBuildID=144;SSR=0;SAO=0;VP=0x050000020a05000002000100;GENEINFO=DENND3:22898;WGT=1;VC=SNV;NSM;REF;R5;ASP	-	-	+
A2RUS2	DENND3	DENN domain-containing protein 3	1198	N	-	-	551	NNSL	-	-	NP_055772	D	551	N	RS=138519822;RSPOS=142178240;dbSNPBuildID=134;SSR=0;SAO=0;VP=0x050000000a05000002000100;GENEINFO=DENND3:22898;WGT=1;VC=SNV;NSM;REF;ASP	-	-	+
A2RUS2	DENND3	DENN domain-containing protein 3	1198	N	-	-	796	NLTT	-	-	NP_055772	K	798	T	RS=201229068;RSPOS=142186787;dbSNPBuildID=137;SSR=0;SAO=0;VP=0x050000000a05000036000100;GENEINFO=DENND3:22898;WGT=1;VC=SNV;NSM;REF;ASP;KGPhase1;KGPhase3;CAF=0.9998,0.0001997;COMMON=0	-	-	+
A2RUT3	TMEM89	Transmembrane protein 89	159	Y	1--24	Membrane	118	NHTL	-	-	NP_001008270	D	118	N	RS=531144661;RSPOS=48658403;dbSNPBuildID=142;SSR=0;SAO=0;VP=0x050000000a05000026000100;GENEINFO=TMEM89:440955;WGT=1;VC=SNV;NSM;REF;ASP;KGPhase3;CAF=0.9998,0.0001997;COMMON=0	-	-	+
A2VCK2	DCDC2B	Doublecortin domain-containing protein 2B	349	N	-	-	67	NLSD	-	-	NP_001092904	A	69	S	RS=770158832;RSPOS=32674899;dbSNPBuildID=144;SSR=0;SAO=0;VP=0x050000000a05000002000100;GENEINFO=DCDC2B:149069;WGT=1;VC=SNV;NSM;REF;ASP	-	-	+
A2VDJ0	KIAA0922	Transmembrane protein 131-like	1609	Y	1--40	Membrane	1039	NVSL	-	-	NP_056011	N	1041	S	RS=761545204;RSPOS=154525289;dbSNPBuildID=144;SSR=0;SAO=0;VP=0x050000000a05040002000100;GENEINFO=KIAA0922:23240;WGT=1;VC=SNV;NSM;REF;ASP;VLD	-	-	+
A2VDJ0	KIAA0922	Transmembrane protein 131-like	1609	Y	1--40	Membrane	1062	NTSV	-	-	NP_056011	I	1064	S	RS=771040409;RSPOS=154525358;dbSNPBuildID=144;SSR=0;SAO=0;VP=0x050000000a05000002000100;GENEINFO=KIAA0922:23240;WGT=1;VC=SNV;NSM;REF;ASP	-	-	-
A2VDJ0	KIAA0922	Transmembrane protein 131-like	1609	Y	1--40	Membrane	1208	NLTW	-	-	NP_056011	N	1210	T	RS=371116715;RSPOS=154541972;dbSNPBuildID=138;SSR=0;SAO=0;VP=0x050000000a05000002000100;GENEINFO=KIAA0922:23240;WGT=1;VC=SNV;NSM;REF;ASP	-	-	+
A2VDJ0	KIAA0922	Transmembrane protein 131-like	1609	Y	1--40	Membrane	1303	NSSS	-	-	NP_056011	D	1303	N	RS=373363345;RSPOS=154544100;dbSNPBuildID=138;SSR=0;SAO=0;VP=0x050000000a05040002000100;GENEINFO=KIAA0922:23240;WGT=1;VC=SNV;NSM;REF;ASP;VLD	-	-	+
A2VDJ0	KIAA0922	Transmembrane protein 131-like	1609	Y	1--40	Membrane	1552	NSTT	-	-	NP_056011	P	1553	S	RS=756932265;RSPOS=154557555;dbSNPBuildID=144;SSR=0;SAO=0;VP=0x050000000a05040002000100;GENEINFO=KIAA0922:23240;WGT=1;VC=SNV;NSM;REF;ASP;VLD	-	-	---
A2VDJ0	KIAA0922	Transmembrane protein 131-like	1609	Y	1--40	Membrane	1552	NTTT	-	-	NP_056011	P	1553	T	RS=756932265;RSPOS=154557555;dbSNPBuildID=144;SSR=0;SAO=0;VP=0x050000000a05040002000100;GENEINFO=KIAA0922:23240;WGT=1;VC=SNV;NSM;REF;ASP;VLD	-	-	---
A2VDJ0	KIAA0922	Transmembrane protein 131-like	1609	Y	1--40	Membrane	1596	NFSL	-	-	NP_056011	P	1598	S	RS=140295633;RSPOS=154557690;dbSNPBuildID=134;SSR=0;SAO=0;VP=0x050000000a05040002000100;GENEINFO=KIAA0922:23240;WGT=1;VC=SNV;NSM;REF;ASP;VLD	-	-	+
A2VDJ0	KIAA0922	Transmembrane protein 131-like	1609	Y	1--40	Membrane	417	NRSV	-	-	NP_056011	D	417	N	RS=763681554;RSPOS=154506704;dbSNPBuildID=144;SSR=0;SAO=0;VP=0x050000000a05000002000100;GENEINFO=KIAA0922:23240;WGT=1;VC=SNV;NSM;REF;ASP	-	-	+
A2VDJ0	KIAA0922	Transmembrane protein 131-like	1609	Y	1--40	Membrane	528	NQST	-	-	NP_056011	D	528	N	RS=750534236;RSPOS=154510074;dbSNPBuildID=144;SSR=0;SAO=0;VP=0x050000000a05040002000100;GENEINFO=KIAA0922:23240;WGT=1;VC=SNV;NSM;REF;ASP;VLD	-	-	-
A2VDJ0	KIAA0922	Transmembrane protein 131-like	1609	Y	1--40	Membrane	572	NESE	-	-	NP_056011	K	572	N	RS=761575549;RSPOS=154512253;dbSNPBuildID=144;SSR=0;SAO=0;VP=0x0500000a0a05040002000100;GENEINFO=KIAA0922:23240;WGT=1;VC=SNV;NSM;REF;INT;R5;ASP;VLD	-	-	+
A2VDJ0	KIAA0922	Transmembrane protein 131-like	1609	Y	1--40	Membrane	813	NISI	-	-	NP_056011	D	813	N	RS=371503083;RSPOS=154523477;dbSNPBuildID=138;SSR=0;SAO=0;VP=0x050000000a05000002000100;GENEINFO=KIAA0922:23240;WGT=1;VC=SNV;NSM;REF;ASP	-	-	+
A2VDJ0	KIAA0922	Transmembrane protein 131-like	1609	Y	1--40	Membrane	916	NNSP	-	-	NP_056011	G	918	S	RS=757212655;RSPOS=154524570;dbSNPBuildID=144;SSR=0;SAO=0;VP=0x050000000a05040002000100;GENEINFO=KIAA0922:23240;WGT=1;VC=SNV;NSM;REF;ASP;VLD	-	-	---
A2VEC9	SSPO	SCO-spondin	5147	Y	1--17	Secreted	1592	NGSD	-	-	NP_940857	D	1592	N	RS=754993049;RSPOS=149487460;dbSNPBuildID=144;SSR=0;SAO=0;VP=0x050000000a05000002000100;GENEINFO=SSPO:23145;WGT=1;VC=SNV;NSM;REF;ASP	-	-	+
A2VEC9	SSPO	SCO-spondin	5147	Y	1--17	Secreted	1927	NQSI	-	-	NP_940857	S	1927	N	RS=774993108;RSPOS=149489724;dbSNPBuildID=144;SSR=0;SAO=0;VP=0x050000000a05000002000100;GENEINFO=SSPO:23145;WGT=1;VC=SNV;NSM;REF;ASP	-	-	-
A2VEC9	SSPO	SCO-spondin	5147	Y	1--17	Secreted	2589	NGSA	-	-	NP_940857	G	2591	S	RS=200290550;RSPOS=149500145;dbSNPBuildID=137;SSR=0;SAO=0;VP=0x050000000a05040426000100;GENEINFO=SSPO:23145;WGT=1;VC=SNV;NSM;REF;ASP;VLD;HD;KGPhase3;CAF=0.9992,0.0007987;COMMON=0	-	-	-
A2VEC9	SSPO	SCO-spondin	5147	Y	1--17	Secreted	2728	NRSC	-	-	NP_940857	D	2728	N	RS=200684305;RSPOS=149500864;dbSNPBuildID=137;SSR=0;SAO=0;VP=0x050000000a05040402000100;GENEINFO=SSPO:23145;WGT=1;VC=SNV;NSM;REF;ASP;VLD;HD	-	-	-
A2VEC9	SSPO	SCO-spondin	5147	Y	1--17	Secreted	2815	NATQ	-	-	NP_940857	D	2815	N	RS=535417857;RSPOS=149502630;dbSNPBuildID=142;SSR=0;SAO=0;VP=0x050000000a05000026000100;GENEINFO=SSPO:23145;WGT=1;VC=SNV;NSM;REF;ASP;KGPhase3;CAF=0.9998,0.0001997;COMMON=0	-	-	-
A2VEC9	SSPO	SCO-spondin	5147	Y	1--17	Secreted	2864	NTTC	-	-	NP_940857	D	2864	N	RS=772070534;RSPOS=149503086;dbSNPBuildID=144;SSR=0;SAO=0;VP=0x050000000a05040002000100;GENEINFO=SSPO:23145;WGT=1;VC=SNV;NSM;REF;ASP;VLD	-	-	+
A2VEC9	SSPO	SCO-spondin	5147	Y	1--17	Secreted	3355	NGSI	-	-	NP_940857	A	3357	S	RS=567417733;RSPOS=149510784;dbSNPBuildID=142;SSR=0;SAO=0;VP=0x050000000a05000002000100;GENEINFO=SSPO:23145;WGT=1;VC=SNV;NSM;REF;ASP	-	-	--
A2VEC9	SSPO	SCO-spondin	5147	Y	1--17	Secreted	3548	NLSP	-	-	NP_940857	D	3548	N	RS=747046054;RSPOS=149512322;dbSNPBuildID=144;SSR=0;SAO=0;VP=0x050000000a05000002000100;GENEINFO=SSPO:23145;WGT=1;VC=SNV;NSM;REF;ASP	-	-	---
A2VEC9	SSPO	SCO-spondin	5147	Y	1--17	Secreted	3832	NRTR	-	-	NP_940857	T	3832	N	RS=201308855;RSPOS=149515105;dbSNPBuildID=137;SSR=0;SAO=0;VP=0x050000000a05040426000100;GENEINFO=SSPO:23145;WGT=1;VC=SNV;NSM;REF;ASP;VLD;HD;KGPhase3;CAF=0.9996,0.0003994;COMMON=0	-	-	++
A2VEC9	SSPO	SCO-spondin	5147	Y	1--17	Secreted	579	NYSF	-	-	NP_940857	S	579	N	RS=758421571;RSPOS=149477965;dbSNPBuildID=144;SSR=0;SAO=0;VP=0x050000000a05000002000100;GENEINFO=SSPO:23145;WGT=1;VC=SNV;NSM;REF;ASP	-	-	-
A3KFT3	OR2M5	Olfactory receptor 2M5	312	N	-	Membrane	134	NLTR	-	-	NP_001004690	M	136	T	RS=769382565;RSPOS=248308856;dbSNPBuildID=144;SSR=0;SAO=0;VP=0x050000000a05000002000100;GENEINFO=OR2M5:127059;WGT=1;VC=SNV;NSM;REF;ASP	-	-	++
A3KFT3	OR2M5	Olfactory receptor 2M5	312	N	-	Membrane	191	NTSI	-	-	NP_001004690	D	191	N	RS=139290187;RSPOS=248309020;dbSNPBuildID=137;SSR=0;SAO=0;VP=0x050200000a05040002000100;GENEINFO=OR2M5:127059;WGT=1;VC=SNV;S3D;NSM;REF;ASP;VLD	-	-	+
A3KMH1	VWA8	von Willebrand factor A domain-containing protein 8	1905	Y	1--15	Secreted	1353	NASP	-	-	NP_055873	I	1353	N	RS=749902028;RSPOS=42263563;dbSNPBuildID=144;SSR=0;SAO=0;VP=0x050000000a05000002000100;GENEINFO=VWA8:23078;WGT=1;VC=SNV;NSM;REF;ASP	-	-	---
A3KMH1	VWA8	von Willebrand factor A domain-containing protein 8	1905	Y	1--15	Secreted	1495	NKSG	-	-	NP_055873	D	1495	N	RS=777308406;RSPOS=42245210;dbSNPBuildID=144;SSR=0;SAO=0;VP=0x050000000a05000002000100;GENEINFO=VWA8:23078;WGT=1;VC=SNV;NSM;REF;ASP	-	-	+
A3KMH1	VWA8	von Willebrand factor A domain-containing protein 8	1905	Y	1--15	Secreted	1720	NVSG	VWFA.	-	NP_055873	D	1720	N	RS=768800294;RSPOS=42161761;dbSNPBuildID=144;SSR=0;SAO=0;VP=0x050000000a05000002000100;GENEINFO=VWA8:23078;WGT=1;VC=SNV;NSM;REF;ASP	-	-	+
A3KMH1	VWA8	von Willebrand factor A domain-containing protein 8	1905	Y	1--15	Secreted	62	NVSY	-	-	NP_001009814;NP_055873	D	62	N	RS=776506564;RSPOS=42524129;dbSNPBuildID=144;SSR=0;SAO=0;VP=0x050000000a05000002000100;GENEINFO=VWA8:23078;WGT=1;VC=SNV;NSM;REF;ASP	-	-	+
A3KMH1	VWA8	von Willebrand factor A domain-containing protein 8	1905	Y	1--15	Secreted	788	NKSV	-	-	NP_001009814;NP_055873	I	790	S	RS=769329444;RSPOS=42335321;dbSNPBuildID=144;SSR=0;SAO=0;VP=0x050000000a05040002000100;GENEINFO=VWA8:23078;WGT=1;VC=SNV;NSM;REF;ASP;VLD	-	-	-
A3KMH1	VWA8	von Willebrand factor A domain-containing protein 8	1905	Y	1--15	Secreted	799	NRSR	-	-	NP_001009814;NP_055873	P	801	S	RS=371560257;RSPOS=42335289;dbSNPBuildID=138;SSR=0;SAO=0;VP=0x050000000a05040002000100;GENEINFO=VWA8:23078;WGT=1;VC=SNV;NSM;REF;ASP;VLD	-	-	+
A3KN83	SBNO1	Protein strawberry notch homolog 1	1393	N	-	-	1139	NGTY	-	-	NP_001161328	R	1141	T	RS=780127026;RSPOS=123794277;dbSNPBuildID=144;SSR=0;SAO=0;VP=0x050000000a05000002000100;GENEINFO=SBNO1:55206;WGT=1;VC=SNV;NSM;REF;ASP	-	-	-
A3KN83	SBNO1	Protein strawberry notch homolog 1	1393	N	-	-	141	NATT	-	-	NP_001161328	M	143	T	RS=201569984;RSPOS=123829927;dbSNPBuildID=137;SSR=0;SAO=0;VP=0x050000000a05040002000100;GENEINFO=SBNO1:55206;WGT=1;VC=SNV;NSM;REF;ASP;VLD	-	-	+
A3KN83	SBNO1	Protein strawberry notch homolog 1	1393	N	-	-	338	NYSL	-	-	NP_001161328	L	340	S	RS=187852179;RSPOS=123815813;dbSNPBuildID=135;SSR=0;SAO=0;VP=0x050000000a05040036000100;GENEINFO=SBNO1:55206;WGT=1;VC=SNV;NSM;REF;ASP;VLD;KGPhase1;KGPhase3;CAF=0.9998,.,0.0001997;COMMON=0	-	-	++
A3KN83	SBNO1	Protein strawberry notch homolog 1	1393	N	-	-	384	NSSK	-	-	NP_001161328	I	384	N	RS=775595615;RSPOS=123813426;dbSNPBuildID=144;SSR=0;SAO=0;VP=0x050000000a05000002000100;GENEINFO=SBNO1:55206;WGT=1;VC=SNV;NSM;REF;ASP	-	-	-
A3KN83	SBNO1	Protein strawberry notch homolog 1	1393	N	-	-	684	NLTA	-	-	NP_001161328	D	684	N	RS=150481265;RSPOS=123808302;dbSNPBuildID=134;SSR=0;SAO=0;VP=0x050000000a05040426000100;GENEINFO=SBNO1:55206;WGT=1;VC=SNV;NSM;REF;ASP;VLD;HD;KGPhase3;CAF=0.9996,0.0003994;COMMON=1	-	-	+
A3KN83	SBNO1	Protein strawberry notch homolog 1	1393	N	-	-	728	NSSD	-	-	NP_001161328	S	728	N	RS=143322432;RSPOS=123806222;dbSNPBuildID=134;SSR=0;SAO=0;VP=0x050000080a05000002000100;GENEINFO=SBNO1:55206;WGT=1;VC=SNV;NSM;REF;INT;ASP	-	-	+
A3KN83	SBNO1	Protein strawberry notch homolog 1	1393	N	-	-	834	NTSS	-	-	NP_001161328	N	836	S	RS=759413030;RSPOS=123805139;dbSNPBuildID=144;SSR=0;SAO=0;VP=0x050000000a05040002000100;GENEINFO=SBNO1:55206;WGT=1;VC=SNV;NSM;REF;ASP;VLD	-	-	+
A3KN83	SBNO1	Protein strawberry notch homolog 1	1393	N	-	-	835	NNSN	-	-	NP_001161328	T	835	N	RS=775506437;RSPOS=123805142;dbSNPBuildID=144;SSR=0;SAO=0;VP=0x050000000a05000002000100;GENEINFO=SBNO1:55206;WGT=1;VC=SNV;NSM;REF;ASP	-	-	---
A3KN83	SBNO1	Protein strawberry notch homolog 1	1393	N	-	-	836	NSSS	-	-	NP_001161328	N	838	S	RS=371938704;RSPOS=123805133;dbSNPBuildID=138;SSR=0;SAO=0;VP=0x050000000a05040002000100;GENEINFO=SBNO1:55206;WGT=1;VC=SNV;NSM;REF;ASP;VLD	-	-	++
A3KN83	SBNO1	Protein strawberry notch homolog 1	1393	N	-	-	836	NSTS	-	-	NP_001161328	N	838	T	RS=371938704;RSPOS=123805133;dbSNPBuildID=138;SSR=0;SAO=0;VP=0x050000000a05040002000100;GENEINFO=SBNO1:55206;WGT=1;VC=SNV;NSM;REF;ASP;VLD	-	-	++
A4D0S4	LAMB4	Laminin subunit beta-4	1761	Y	1--19	Secreted	1131	NRTG	Laminin EGF-like 13.	-	NP_031382	A	1133	T	RS=746192876;RSPOS=107696435;dbSNPBuildID=144;SSR=0;SAO=0;VP=0x050000000a05000002000100;GENEINFO=LAMB4:22798;WGT=1;VC=SNV;NSM;REF;ASP	-	-	-
A4D0S4	LAMB4	Laminin subunit beta-4	1761	Y	1--19	Secreted	1471	NDSE	-	-	NP_031382	S	1471	N	RS=781436280;RSPOS=107684256;dbSNPBuildID=144;SSR=0;SAO=0;VP=0x050000000a05000002000100;GENEINFO=LAMB4:22798;WGT=1;VC=SNV;NSM;REF;ASP	-	-	-
A4D0S4	LAMB4	Laminin subunit beta-4	1761	Y	1--19	Secreted	1479	NLSI	-	-	NP_031382	F	1481	S	RS=762309851;RSPOS=107684226;dbSNPBuildID=144;SSR=0;SAO=0;VP=0x050000000a05000002000100;GENEINFO=LAMB4:22798;WGT=1;VC=SNV;NSM;REF;ASP	-	-	+
A4D0S4	LAMB4	Laminin subunit beta-4	1761	Y	1--19	Secreted	1487	NFSL	-	-	NP_031382	L	1489	S	RS=533237873;RSPOS=107684202;dbSNPBuildID=142;SSR=0;SAO=0;VP=0x050000000a05040026000100;GENEINFO=LAMB4:22798;WGT=1;VC=SNV;NSM;REF;ASP;VLD;KGPhase3;CAF=0.9998,0.0001997;COMMON=0	-	-	-
A4D0S4	LAMB4	Laminin subunit beta-4	1761	Y	1--19	Secreted	1540	NRSN	-	-	NP_031382	L	1542	S	RS=376336528;RSPOS=107677887;dbSNPBuildID=138;SSR=0;SAO=0;VP=0x050000000a05040002000100;GENEINFO=LAMB4:22798;WGT=1;VC=SNV;NSM;REF;ASP;VLD	-	-	-
A4D0S4	LAMB4	Laminin subunit beta-4	1761	Y	1--19	Secreted	1747	NETV	-	-	NP_031382	I	1749	T	RS=376112908;RSPOS=107664524;dbSNPBuildID=138;SSR=0;SAO=0;VP=0x050000000a05000002000100;GENEINFO=LAMB4:22798;WGT=1;VC=SNV;NSM;REF;ASP	-	-	--
A4D0S4	LAMB4	Laminin subunit beta-4	1761	Y	1--19	Secreted	400	NGTI	-	-	NP_031382	D	400	N	RS=778254226;RSPOS=107739010;dbSNPBuildID=144;SSR=0;SAO=0;VP=0x050000000a05040002000100;GENEINFO=LAMB4:22798;WGT=1;VC=SNV;NSM;REF;ASP;VLD	-	-	+
A4D0S4	LAMB4	Laminin subunit beta-4	1761	Y	1--19	Secreted	613	NITF	-	-	NP_031382	P	615	T	RS=201909531;RSPOS=107720090;dbSNPBuildID=137;SSR=0;SAO=0;VP=0x050000000a05040426000100;GENEINFO=LAMB4:22798;WGT=1;VC=SNV;NSM;REF;ASP;VLD;HD;KGPhase3;CAF=0.9998,0.0001997;COMMON=0	-	-	+
A4D0S4	LAMB4	Laminin subunit beta-4	1761	Y	1--19	Secreted	901	NLSS	-	-	NP_031382	P	902	L	RS=768639875;RSPOS=107706338;dbSNPBuildID=144;SSR=0;SAO=0;VP=0x050000000a05000002000100;GENEINFO=LAMB4:22798;WGT=1;VC=SNV;NSM;REF;ASP	-	-	+
A4D0T2	C7orf66	Uncharacterized protein C7orf66	115	N	-	Membrane	26	NLSC	-	-	NP_001019778	S	26	N	RS=145510967;RSPOS=108524513;dbSNPBuildID=134;SSR=0;SAO=0;VP=0x050000000a05000002000100;GENEINFO=C7orf66:154907;WGT=1;VC=SNV;NSM;REF;ASP	-	-	+
A4D0V7	CPED1	Cadherin-like and PC-esterase domain-containing protein 1	1026	Y	1--34	-	32	NLTL	-	-	NP_001099003;NP_079189	T	32	N	RS=746198196;RSPOS=120629770;dbSNPBuildID=144;SSR=0;SAO=0;VP=0x050000000a05000002000100;GENEINFO=CPED1:79974;WGT=1;VC=SNV;NSM;REF;ASP	-	-	+++
A4D0V7	CPED1	Cadherin-like and PC-esterase domain-containing protein 1	1026	Y	1--34	-	808	NVSG	-	-	NP_079189	N	810	S	RS=752329962;RSPOS=120906399;dbSNPBuildID=144;SSR=0;SAO=0;VP=0x050000000a05000002000100;GENEINFO=CPED1:79974;WGT=1;VC=SNV;NSM;REF;ASP	-	-	+
A4D0V7	CPED1	Cadherin-like and PC-esterase domain-containing protein 1	1026	Y	1--34	-	967	NFTK	-	-	NP_079189	I	969	T	RS=190570647;RSPOS=120935531;dbSNPBuildID=135;SSR=0;SAO=0;VP=0x050000000a05000036000100;GENEINFO=CPED1:79974;WGT=1;VC=SNV;NSM;REF;ASP;KGPhase1;KGPhase3;CAF=0.9998,.,0.0001997;COMMON=0	-	-	+
A4D126	ISPD	Isoprenoid synthase domain-containing protein	451	N	-	-	405	NISL	-	-	NP_001094896	L	407	S	RS=141625803;RSPOS=16255722;dbSNPBuildID=134;SSR=0;SAO=1;VP=0x050060080a05040036100100;GENEINFO=ISPD-AS1:100506025|ISPD:729920;WGT=1;VC=SNV;PM;NSM;REF;INT;ASP;VLD;KGPhase1;KGPhase3;LSD;CAF=0.9932,0.006789;COMMON=1	-	-	+
A4D174	C7orf71	Putative uncharacterized protein C7orf71	169	N	-	-	9	NQSD	-	-	NP_001139003	T	9	N	RS=116854597;RSPOS=26678789;dbSNPBuildID=132;SSR=0;SAO=0;VP=0x050000400a05150436000100;GENEINFO=C7orf71:285941;WGT=1;VC=SNV;NSM;REF;U5;ASP;VLD;G5;HD;KGPhase1;KGPhase3;CAF=0.9778,0.02216;COMMON=1	-	-	++
A4D1B5	GSAP	Gamma-secretase-activating protein	854	N	-	-	527	NSSL	-	-	NP_059135	N	529	S	RS=745898869;RSPOS=76959644;dbSNPBuildID=144;SSR=0;SAO=0;VP=0x050000040a05000002000100;GENEINFO=GSAP:54103;WGT=1;VC=SNV;NSM;REF;R3;ASP	-	-	+
A4D1B5	GSAP	Gamma-secretase-activating protein	854	N	-	-	774	NISS	-	-	NP_059135	I	776	S	RS=752504646;RSPOS=76941464;dbSNPBuildID=144;SSR=0;SAO=0;VP=0x050000000a05000002000100;GENEINFO=GSAP:54103;WGT=1;VC=SNV;NSM;REF;ASP	-	-	+
A4D1E1	ZNF804B	Zinc finger protein 804B	1349	N	-	-	1102	NVSM	-	-	NP_857597	D	1102	N	RS=370624635;RSPOS=88965600;dbSNPBuildID=138;SSR=0;SAO=0;VP=0x050000000a05000002000100;GENEINFO=ZNF804B:219578;WGT=1;VC=SNV;NSM;REF;ASP	-	-	-
A4D1E1	ZNF804B	Zinc finger protein 804B	1349	N	-	-	295	NISI	-	-	NP_857597	T	295	N	RS=754880145;RSPOS=88963180;dbSNPBuildID=144;SSR=0;SAO=0;VP=0x050000000a05000002000100;GENEINFO=ZNF804B:219578;WGT=1;VC=SNV;NSM;REF;ASP	-	-	+
A4D1E1	ZNF804B	Zinc finger protein 804B	1349	N	-	-	358	NHSC	-	-	NP_857597	P	360	S	RS=750647764;RSPOS=88963374;dbSNPBuildID=144;SSR=0;SAO=0;VP=0x050000000a05040002000100;GENEINFO=ZNF804B:219578;WGT=1;VC=SNV;NSM;REF;ASP;VLD	-	-	+
A4D1E1	ZNF804B	Zinc finger protein 804B	1349	N	-	-	404	NSSI	-	-	NP_857597	R	406	S	RS=866326864;RSPOS=88963514;dbSNPBuildID=147;SSR=0;SAO=0;VP=0x050000000a05000002000100;GENEINFO=ZNF804B:219578;WGT=1;VC=SNV;NSM;REF;ASP	-	-	++
A4D1E1	ZNF804B	Zinc finger protein 804B	1349	N	-	-	435	NVSS	-	-	NP_857597	A	437	S	RS=578134789;RSPOS=88963605;dbSNPBuildID=142;SSR=0;SAO=0;VP=0x050000000a05040002000100;GENEINFO=ZNF804B:219578;WGT=1;VC=SNV;NSM;REF;ASP;VLD	-	-	++
A4D1E1	ZNF804B	Zinc finger protein 804B	1349	N	-	-	725	NCSS	-	-	NP_857597	T	725	N	RS=767621640;RSPOS=88964470;dbSNPBuildID=144;SSR=0;SAO=0;VP=0x050000000a05000002000100;GENEINFO=ZNF804B:219578;WGT=1;VC=SNV;NSM;REF;ASP	-	-	++
A4D1E1	ZNF804B	Zinc finger protein 804B	1349	N	-	-	7	NSSR	-	-	NP_857597	I	7	N	RS=777830901;RSPOS=88389310;dbSNPBuildID=144;SSR=0;SAO=0;VP=0x050000000a05000002000100;GENEINFO=ZNF804B:219578;WGT=1;VC=SNV;NSM;REF;ASP	-	-	+
A4D1E1	ZNF804B	Zinc finger protein 804B	1349	N	-	-	914	NTTE	-	-	NP_857597	A	916	T	RS=374438519;RSPOS=88965042;dbSNPBuildID=138;SSR=0;SAO=0;VP=0x050000000a05000002000100;GENEINFO=ZNF804B:219578;WGT=1;VC=SNV;NSM;REF;ASP	-	-	+
A4D1F6	LRRD1	Leucine-rich repeat and death domain-containing protein 1	860	N	-	-	212	NLSI	-	-	NP_001155000	R	214	S	RS=758022588;RSPOS=91793875;dbSNPBuildID=144;SSR=0;SAO=0;VP=0x050000080a05000002000100;GENEINFO=LRRD1:401387|CYP51A1-AS1:613126;WGT=1;VC=SNV;NSM;REF;INT;ASP	-	-	++
A4D1F6	LRRD1	Leucine-rich repeat and death domain-containing protein 1	860	N	-	-	359	NKSE	-	-	NP_001155000	L	361	S	RS=764793155;RSPOS=91793435;dbSNPBuildID=144;SSR=0;SAO=0;VP=0x050000080a05000002000100;GENEINFO=LRRD1:401387|CYP51A1-AS1:613126;WGT=1;VC=SNV;NSM;REF;INT;ASP	-	-	++
A4D1F6	LRRD1	Leucine-rich repeat and death domain-containing protein 1	860	N	-	-	53	NQTY	-	-	NP_001155000	I	55	T	RS=574616220;RSPOS=91794353;dbSNPBuildID=142;SSR=0;SAO=0;VP=0x050000000a05000026000100;GENEINFO=LRRD1:401387|CYP51A1-AS1:613126;WGT=1;VC=SNV;NSM;REF;ASP;KGPhase3;CAF=0.9996,0.0003994;COMMON=0	-	-	+
A4D1F6	LRRD1	Leucine-rich repeat and death domain-containing protein 1	860	N	-	-	63	NTSE	-	-	NP_001155000	L	65	S	RS=538146822;RSPOS=91794323;dbSNPBuildID=142;SSR=0;SAO=0;VP=0x050000000a05000026000100;GENEINFO=LRRD1:401387|CYP51A1-AS1:613126;WGT=1;VC=SNV;NSM;REF;ASP;KGPhase3;CAF=0.9998,0.0001997;COMMON=0	-	-	+
A4D1F6	LRRD1	Leucine-rich repeat and death domain-containing protein 1	860	N	-	-	787	NLTN	Death.	-	NP_001155000	A	789	T	RS=868544606;RSPOS=91775428;dbSNPBuildID=147;SSR=0;SAO=0;VP=0x050000080a05000002000100;GENEINFO=LRRD1:401387|CYP51A1-AS1:613126;WGT=1;VC=SNV;NSM;REF;INT;ASP	-	-	+
A4D1F6	LRRD1	Leucine-rich repeat and death domain-containing protein 1	860	N	-	-	847	NITA	Death.	-	NP_001155000	K	847	N	RS=776441848;RSPOS=91774244;dbSNPBuildID=144;SSR=0;SAO=0;VP=0x050000080a05000002000100;GENEINFO=LRRD1:401387|CYP51A1-AS1:613126;WGT=1;VC=SNV;NSM;REF;INT;ASP	-	-	+
A4D1P6	WDR91	WD repeat-containing protein 91	747	N	-	-	506	NGSS	-	-	NP_054868	A	508	S	RS=138896907;RSPOS=134878120;dbSNPBuildID=134;SSR=0;SAO=0;VP=0x050200000a05040036000100;GENEINFO=WDR91:29062;WGT=1;VC=SNV;S3D;NSM;REF;ASP;VLD;KGPhase1;KGPhase3;CAF=0.9998,0.0001997,.;COMMON=0	-	-	+
A4D1P6	WDR91	WD repeat-containing protein 91	747	N	-	-	718	NWST	-	-	NP_054868	D	718	N	RS=761291094;RSPOS=134870995;dbSNPBuildID=144;SSR=0;SAO=0;VP=0x050000000a05000002000100;GENEINFO=WDR91:29062;WGT=1;VC=SNV;NSM;REF;ASP	-	-	--
A4D1S5	RAB19	Ras-related protein Rab-19	217	N	-	Membrane	2	NFSS	-	-	NP_001008749	H	2	N	RS=776077715;RSPOS=140107450;dbSNPBuildID=144;SSR=0;SAO=0;VP=0x050000000a05040002000100;GENEINFO=RAB19:401409;WGT=1;VC=SNV;NSM;REF;ASP;VLD	-	-	++
A4D1S5	RAB19	Ras-related protein Rab-19	217	N	-	Membrane	48	NTTG	-	-	NP_001008749	I	50	T	RS=148552166;RSPOS=140107595;dbSNPBuildID=134;SSR=0;SAO=0;VP=0x050200000a05040002000100;GENEINFO=RAB19:401409;WGT=1;VC=SNV;S3D;NSM;REF;ASP;VLD	-	-	+
A4D1S5	RAB19	Ras-related protein Rab-19	217	N	-	Membrane	53	NFTV	-	-	NP_001008749	D	53	N	RS=773801299;RSPOS=140107603;dbSNPBuildID=144;SSR=0;SAO=0;VP=0x050000000a05040002000100;GENEINFO=RAB19:401409;WGT=1;VC=SNV;NSM;REF;ASP;VLD	-	-	++
A4D1S5	RAB19	Ras-related protein Rab-19	217	N	-	Membrane	83	NQSY	-	-	NP_001008749	T	83	N	RS=748172408;RSPOS=140111720;dbSNPBuildID=144;SSR=0;SAO=0;VP=0x050000000a05000002000100;GENEINFO=RAB19:401409;WGT=1;VC=SNV;NSM;REF;ASP	-	-	+
A4D1T9	PRSS37	Probable inactive serine protease 37	235	Y	1--19	Secreted	142	NSSR	Peptidase S1.	-	NP_001008271	G	144	S	RS=755046255;RSPOS=141537660;dbSNPBuildID=144;SSR=0;SAO=0;VP=0x050000080a05000002000100;GENEINFO=PRSS37:136242;WGT=1;VC=SNV;NSM;REF;INT;ASP	-	-	+
A4D1U4	LCHN	Protein LCHN	455	N	-	-	138	NMSV	-	-	NP_001073861	P	140	S	RS=764846203;RSPOS=141385387;dbSNPBuildID=144;SSR=0;SAO=0;VP=0x050000000a05000002000100;GENEINFO=KIAA1147:57189;WGT=1;VC=SNV;NSM;REF;ASP	-	-	-
A4D2P6	GRID2IP	Delphilin	1211	N	-	Membrane	361	NDSD	-	-	NP_001138590	S	361	N	RS=764130285;RSPOS=6561062;dbSNPBuildID=144;SSR=0;SAO=0;VP=0x050000000a05000002000100;GENEINFO=GRID2IP:392862;WGT=1;VC=SNV;NSM;REF;ASP	-	-	-
A4D2P6	GRID2IP	Delphilin	1211	N	-	Membrane	775	NGSR	-	-	NP_001138590	D	775	N	RS=866157331;RSPOS=6547837;dbSNPBuildID=147;SSR=0;SAO=0;VP=0x050000080a05000002000100;GENEINFO=LOC101927325:101927325|GRID2IP:392862;WGT=1;VC=SNV;NSM;REF;INT;ASP	-	-	-
A4FU01	MTMR11	Myotubularin-related protein 11	709	N	-	-	178	NLSK	-	-	NP_001139334	T	178	N	RS=781839399;RSPOS=149906355;dbSNPBuildID=144;SSR=0;SAO=0;VP=0x050000000a05000002000100;GENEINFO=MTMR11:10903;WGT=1;VC=SNV;NSM;REF;ASP	-	-	++
A4FU01	MTMR11	Myotubularin-related protein 11	709	N	-	-	237	NRSL	Myotubularin phosphatase.	-	NP_001139334	I	239	S	RS=782227377;RSPOS=149905803;dbSNPBuildID=144;SSR=0;SAO=0;VP=0x050000000a05000002000100;GENEINFO=MTMR11:10903;WGT=1;VC=SNV;NSM;REF;ASP	-	-	+
A4FU01	MTMR11	Myotubularin-related protein 11	709	N	-	-	507	NSSN	Myotubularin phosphatase.	-	NP_001139334	F	509	S	RS=782628062;RSPOS=149902378;dbSNPBuildID=144;SSR=0;SAO=0;VP=0x050000020a05000002000100;GENEINFO=MTMR11:10903|SF3B4:10262;WGT=1;VC=SNV;NSM;REF;R5;ASP	-	-	+
A4FU01	MTMR11	Myotubularin-related protein 11	709	N	-	-	680	NHSK	-	-	NP_001139334	D	680	N	RS=782296590;RSPOS=149901113;dbSNPBuildID=144;SSR=0;SAO=0;VP=0x050000420a05000002000100;GENEINFO=MTMR11:10903|SF3B4:10262;WGT=1;VC=SNV;NSM;REF;U5;R5;ASP	-	-	-
A4FU01	MTMR11	Myotubularin-related protein 11	709	N	-	-	692	NLTE	-	-	NP_001139334	P	693	L	RS=782779849;RSPOS=149901073;dbSNPBuildID=144;SSR=0;SAO=0;VP=0x050000420a05000002000100;GENEINFO=MTMR11:10903|SF3B4:10262;WGT=1;VC=SNV;NSM;REF;U5;R5;ASP	-	-	++
A4FU01	MTMR11	Myotubularin-related protein 11	709	N	-	-	692	NSTE	-	-	NP_001139334	P	693	S	RS=782042980;RSPOS=149901074;dbSNPBuildID=144;SSR=0;SAO=0;VP=0x050000420a05000002000100;GENEINFO=MTMR11:10903|SF3B4:10262;WGT=1;VC=SNV;NSM;REF;U5;R5;ASP	-	-	++
A4FU28	CTAGE9	cTAGE family member 9	777	N	-	Membrane	136	NRSN	-	-	NP_001139131	S	136	N	RS=2258466;RSPOS=132031751;dbSNPBuildID=100;SSR=1;SAO=0;VP=0x050000080a05000002000140;GENEINFO=ENPP3:5169|CTAGE9:643854;WGT=1;VC=SNV;NSM;REF;INT;ASP	-	-	++
A4FU28	CTAGE9	cTAGE family member 9	777	N	-	Membrane	394	NETK	-	-	NP_001139131	M	396	T	RS=751284553;RSPOS=132030971;dbSNPBuildID=144;SSR=0;SAO=0;VP=0x050000080a05000002000100;GENEINFO=CTAGE9:643854|ENPP3:5169;WGT=1;VC=SNV;NSM;REF;INT;ASP	-	-	+
A4FU28	CTAGE9	cTAGE family member 9	777	N	-	Membrane	508	NVSN	-	-	NP_001139131	D	508	N	RS=774912126;RSPOS=132030636;dbSNPBuildID=144;SSR=0;SAO=0;VP=0x050000080a05040002000100;GENEINFO=ENPP3:5169|CTAGE9:643854;WGT=1;VC=SNV;NSM;REF;INT;ASP;VLD	-	-	+++
A4FU28	CTAGE9	cTAGE family member 9	777	N	-	Membrane	511	NTTF	-	-	NP_001139131	A	513	T	RS=546488113;RSPOS=132030621;dbSNPBuildID=142;SSR=0;SAO=0;VP=0x050000080a05040026000100;GENEINFO=ENPP3:5169|CTAGE9:643854;WGT=1;VC=SNV;NSM;REF;INT;ASP;VLD;KGPhase3;CAF=0.9934,0.006589;COMMON=1	-	-	--
A4FU69	EFCAB5	EF-hand calcium-binding domain-containing protein 5	1503	N	-	-	102	NETE	-	-	NP_940931	D	102	N	RS=765274812;RSPOS=28295922;dbSNPBuildID=144;SSR=0;SAO=0;VP=0x050000000a05040002000100;GENEINFO=EFCAB5:374786;WGT=1;VC=SNV;NSM;REF;ASP;VLD	-	-	+
A4FU69	EFCAB5	EF-hand calcium-binding domain-containing protein 5	1503	N	-	-	1182	NTTY	-	-	NP_940931	I	1182	N	RS=376248141;RSPOS=28410027;dbSNPBuildID=138;SSR=0;SAO=0;VP=0x050000000a05000002000100;GENEINFO=EFCAB5:374786;WGT=1;VC=SNV;NSM;REF;ASP	-	-	+
A4FU69	EFCAB5	EF-hand calcium-binding domain-containing protein 5	1503	N	-	-	1269	NISQ	-	-	NP_940931	G	1271	S	RS=140949092;RSPOS=28417566;dbSNPBuildID=134;SSR=0;SAO=0;VP=0x050100000a05040436000100;GENEINFO=EFCAB5:374786;WGT=1;VC=SNV;SLO;NSM;REF;ASP;VLD;HD;KGPhase1;KGPhase3;CAF=0.9974,0.002596;COMMON=1	-	-	-
A4FU69	EFCAB5	EF-hand calcium-binding domain-containing protein 5	1503	N	-	-	1489	NYTY	-	-	NP_940931	M	1491	T	RS=377139970;RSPOS=28435002;dbSNPBuildID=138;SSR=0;SAO=0;VP=0x050000000a05000002000100;GENEINFO=EFCAB5:374786;WGT=1;VC=SNV;NSM;REF;ASP	-	-	+
A4FU69	EFCAB5	EF-hand calcium-binding domain-containing protein 5	1503	N	-	-	469	NTSL	-	-	NP_940931	L	471	S	RS=763522861;RSPOS=28380384;dbSNPBuildID=144;SSR=0;SAO=0;VP=0x050000000a05000002000100;GENEINFO=EFCAB5:374786;WGT=1;VC=SNV;NSM;REF;ASP	-	-	+
A4FU69	EFCAB5	EF-hand calcium-binding domain-containing protein 5	1503	N	-	-	580	NGSI	-	-	NP_940931	K	580	N	RS=771263367;RSPOS=28380712;dbSNPBuildID=144;SSR=0;SAO=0;VP=0x050000000a05000002000100;GENEINFO=EFCAB5:374786;WGT=1;VC=SNV;NSM;REF;ASP	-	-	++
A4FU69	EFCAB5	EF-hand calcium-binding domain-containing protein 5	1503	N	-	-	784	NSSF	-	-	NP_940931	R	786	S	RS=758175744;RSPOS=28383167;dbSNPBuildID=144;SSR=0;SAO=0;VP=0x050000000a05000002000100;GENEINFO=EFCAB5:374786;WGT=1;VC=SNV;NSM;REF;ASP	-	-	+
A4FU69	EFCAB5	EF-hand calcium-binding domain-containing protein 5	1503	N	-	-	975	NSTR	-	-	NP_940931	A	977	T	RS=766734045;RSPOS=28405424;dbSNPBuildID=144;SSR=0;SAO=0;VP=0x050000000a05000002000100;GENEINFO=EFCAB5:374786;WGT=1;VC=SNV;NSM;REF;ASP	-	-	+
A4QPB2	LRP5L	Low-density lipoprotein receptor-related protein 5-like protein	252	N	-	-	151	NETK	-	-	NP_872298;NP_001129244	D	151	N	RS=375625199;RSPOS=25750767;dbSNPBuildID=138;SSR=0;SAO=0;VP=0x050200000a05040002000100;GENEINFO=LRP5L:91355;WGT=1;VC=SNV;S3D;NSM;REF;ASP;VLD	-	-	++
A4QPB2	LRP5L	Low-density lipoprotein receptor-related protein 5-like protein	252	N	-	-	227	NGSA	-	-	NP_872298;NP_001129244	G	229	S	RS=771373138;RSPOS=25747840;dbSNPBuildID=144;SSR=0;SAO=0;VP=0x050000080a05000002000100;GENEINFO=LRP5L:91355;WGT=1;VC=SNV;NSM;REF;INT;ASP	-	-	-
A5A3E0	POTEF	POTE ankyrin domain family member F	1075	N	-	Cytoplasm	124	NDSA	-	-	NP_001093241	D	124	N	RS=376091861;RSPOS=130877719;dbSNPBuildID=138;SSR=0;SAO=0;VP=0x050000000a05040026000100;GENEINFO=POTEF:728378;WGT=1;VC=SNV;NSM;REF;ASP;VLD;KGPhase3;CAF=0.9992,0.0007987;COMMON=0	-	-	++
A5A3E0	POTEF	POTE ankyrin domain family member F	1075	N	-	Cytoplasm	42	NVST	-	-	NP_001093241	G	44	S	RS=774595934;RSPOS=130877959;dbSNPBuildID=144;SSR=0;SAO=0;VP=0x050000080a05000002000100;GENEINFO=POTEF:728378;WGT=1;VC=SNV;NSM;REF;INT;ASP	-	-	+
A5A3E0	POTEF	POTE ankyrin domain family member F	1075	N	-	Cytoplasm	50	NDSA	-	-	NP_001093241	D	50	N	RS=757986535;RSPOS=130877941;dbSNPBuildID=144;SSR=0;SAO=0;VP=0x050000080a05040002000100;GENEINFO=POTEF:728378;WGT=1;VC=SNV;NSM;REF;INT;ASP;VLD	-	-	++
A5A3E0	POTEF	POTE ankyrin domain family member F	1075	N	-	Cytoplasm	689	NLSK	-	-	NP_001093241	L	691	S	RS=750134559;RSPOS=130832973;dbSNPBuildID=144;SSR=0;SAO=0;VP=0x050000000e05040002000100;GENEINFO=POTEF:728378;WGT=1;VC=SNV;NSM;NSN;REF;ASP;VLD	-	-	++
A5A3E0	POTEF	POTE ankyrin domain family member F	1075	N	-	Cytoplasm	79	NVSA	-	-	NP_001093241	G	81	S	RS=200400553;RSPOS=130877848;dbSNPBuildID=137;SSR=0;SAO=0;VP=0x050100000a05150026000100;GENEINFO=POTEF:728378;WGT=1;VC=SNV;SLO;NSM;REF;ASP;VLD;G5;KGPhase3;CAF=0.9822,0.01777;COMMON=1	-	-	++
A5A3E0	POTEF	POTE ankyrin domain family member F	1075	N	-	Cytoplasm	828	NTSA	-	-	NP_001093241	P	830	S	RS=753030408;RSPOS=130832557;dbSNPBuildID=144;SSR=0;SAO=0;VP=0x050000000a05040002000100;GENEINFO=POTEF:728378;WGT=1;VC=SNV;NSM;REF;ASP;VLD	-	-	-
A5A3E0	POTEF	POTE ankyrin domain family member F	1075	N	-	Cytoplasm	873	NATL	-	-	NP_001093241	H	873	N	RS=368978604;RSPOS=130832428;dbSNPBuildID=138;SSR=0;SAO=0;VP=0x050200000a05040026000104;GENEINFO=POTEF:728378;WGT=1;VC=SNV;S3D;NSM;REF;ASP;VLD;KGPhase3;NOV;CAF=0.9994,.,.,0.000599;COMMON=0	-	-	++
A5A3E0	POTEF	POTE ankyrin domain family member F	1075	N	-	Cytoplasm	87	NDSA	-	-	NP_001093241	D	87	N	RS=775445165;RSPOS=130877830;dbSNPBuildID=144;SSR=0;SAO=0;VP=0x050000000a05040002000100;GENEINFO=POTEF:728378;WGT=1;VC=SNV;NSM;REF;ASP;VLD	-	-	++
A5D6W6	FITM1	Fat storage-inducing transmembrane protein 1	292	N	-	Membrane	93	NSTW	-	-	NP_981947	A	95	T	RS=372420911;RSPOS=24601436;dbSNPBuildID=138;SSR=0;SAO=0;VP=0x050000000a05040002000100;GENEINFO=FITM1:161247;WGT=1;VC=SNV;NSM;REF;ASP;VLD	-	-	-
A5D8W1	CFAP69	Cilia- and flagella-associated protein 69	941	N	-	-	295	NLSM	-	-	NP_001034795	F	297	S	RS=751192811;RSPOS=89903330;dbSNPBuildID=144;SSR=0;SAO=0;VP=0x050000000a05040002000100;GENEINFO=C7orf63:79846|CFAP69:79846;WGT=1;VC=SNV;NSM;REF;ASP;VLD	-	-	+
A5D8W1	CFAP69	Cilia- and flagella-associated protein 69	941	N	-	-	359	NSSE	-	-	NP_001034795	Y	361	S	RS=747142850;RSPOS=89906575;dbSNPBuildID=144;SSR=0;SAO=0;VP=0x050000000a05040002000100;GENEINFO=C7orf63:79846|CFAP69:79846;WGT=1;VC=SNV;NSM;REF;ASP;VLD	-	-	++
A5D8W1	CFAP69	Cilia- and flagella-associated protein 69	941	N	-	-	372	NVTV	-	-	NP_001034795	I	374	T	RS=775218186;RSPOS=89906614;dbSNPBuildID=144;SSR=0;SAO=0;VP=0x050000000a05000002000100;GENEINFO=C7orf63:79846|CFAP69:79846;WGT=1;VC=SNV;NSM;REF;ASP	-	-	+
A5D8W1	CFAP69	Cilia- and flagella-associated protein 69	941	N	-	-	540	NLSG	-	-	NP_001034795	I	540	N	RS=761468390;RSPOS=89915676;dbSNPBuildID=144;SSR=0;SAO=0;VP=0x050000000a05040002000100;GENEINFO=C7orf63:79846|CFAP69:79846;WGT=1;VC=SNV;NSM;REF;ASP;VLD	-	-	+
A5LHX3	PSMB11	Proteasome subunit beta type-11	300	N	-	Cytoplasm;Nucleus	166	NGTR	-	-	NP_001093250	D	166	N	RS=372908348;RSPOS=23511930;dbSNPBuildID=138;SSR=0;SAO=0;VP=0x050200000a05040026000100;GENEINFO=PSMB11:122706;WGT=1;VC=SNV;S3D;NSM;REF;ASP;VLD;KGPhase3;CAF=0.9998,0.0001997;COMMON=0	-	-	+
A5LHX3	PSMB11	Proteasome subunit beta type-11	300	N	-	Cytoplasm;Nucleus	195	NMST	-	-	NP_001093250	D	195	N	RS=372279769;RSPOS=23512017;dbSNPBuildID=138;SSR=0;SAO=0;VP=0x050200000a05040026000100;GENEINFO=PSMB11:122706;WGT=1;VC=SNV;S3D;NSM;REF;ASP;VLD;KGPhase3;CAF=0.9998,0.0001997;COMMON=0	-	-	+
A5PKW4	PSD	PH and SEC7 domain-containing protein 1	1024	N	-	Membrane	739	NGSG	-	-	NP_002770;NP_001257894	S	739	N	RS=764327870;RSPOS=104165213;dbSNPBuildID=144;SSR=0;SAO=0;VP=0x050000000a05040002000100;GENEINFO=PSD:5662;WGT=1;VC=SNV;NSM;REF;ASP;VLD	-	-	+
A5PLK6	RGSL1	Regulator of G-protein signaling protein-like	1076	N	-	Membrane	11	NLTI	-	-	NP_001131141	I	13	T	RS=550604819;RSPOS=182423117;dbSNPBuildID=142;SSR=0;SAO=0;VP=0x050000000a05000002000100;GENEINFO=RGSL1:353299;WGT=1;VC=SNV;NSM;REF;ASP	-	-	+
A5PLK6	RGSL1	Regulator of G-protein signaling protein-like	1076	N	-	Membrane	151	NMSI	-	-	NP_001131141	N	153	S	RS=192789745;RSPOS=182441687;dbSNPBuildID=135;SSR=0;SAO=0;VP=0x050000000a05040036000100;GENEINFO=RGSL1:353299;WGT=1;VC=SNV;NSM;REF;ASP;VLD;KGPhase1;KGPhase3;CAF=0.9998,0.0001997;COMMON=0	-	-	-
A5PLK6	RGSL1	Regulator of G-protein signaling protein-like	1076	N	-	Membrane	305	NSSL	-	-	NP_001131141	I	305	N	RS=199729692;RSPOS=182443160;dbSNPBuildID=137;SSR=0;SAO=0;VP=0x050000000a05000002000100;GENEINFO=RGSL1:353299;WGT=1;VC=SNV;NSM;REF;ASP	-	-	+
A5PLK6	RGSL1	Regulator of G-protein signaling protein-like	1076	N	-	Membrane	354	NMTI	-	-	NP_001131141	K	354	N	RS=147419839;RSPOS=182443308;dbSNPBuildID=134;SSR=0;SAO=0;VP=0x050000000a05000436000100;GENEINFO=RGSL1:353299;WGT=1;VC=SNV;NSM;REF;ASP;HD;KGPhase1;KGPhase3;CAF=0.9998,0.0001997;COMMON=0	-	-	+
A5PLK6	RGSL1	Regulator of G-protein signaling protein-like	1076	N	-	Membrane	811	NSSK	-	-	NP_001131141	P	812	S	RS=866007219;RSPOS=182501866;dbSNPBuildID=147;SSR=0;SAO=0;VP=0x050000000a05000002000100;GENEINFO=RGSL1:353299;WGT=1;VC=SNV;NSM;REF;ASP	-	-	+
A5PLL1	ANKRD34B	Ankyrin repeat domain-containing protein 34B	514	N	-	Cytoplasm;Nucleus	110	NLSL	-	-	NP_001004441	D	110	N	RS=868146679;RSPOS=79855511;dbSNPBuildID=147;SSR=0;SAO=0;VP=0x050000000a05000002000100;GENEINFO=ANKRD34B:340120;WGT=1;VC=SNV;NSM;REF;ASP	-	-	++
A5PLL1	ANKRD34B	Ankyrin repeat domain-containing protein 34B	514	N	-	Cytoplasm;Nucleus	12	NSSI	-	-	NP_001004441	L	14	S	RS=552814333;RSPOS=79855798;dbSNPBuildID=142;SSR=0;SAO=0;VP=0x050000000a05000002000100;GENEINFO=ANKRD34B:340120;WGT=1;VC=SNV;NSM;REF;ASP	-	-	+
A5PLL1	ANKRD34B	Ankyrin repeat domain-containing protein 34B	514	N	-	Cytoplasm;Nucleus	73	NNSD	-	-	NP_001004441	A	75	S	RS=376018983;RSPOS=79855616;dbSNPBuildID=138;SSR=0;SAO=0;VP=0x050200000a05000002000100;GENEINFO=ANKRD34B:340120;WGT=1;VC=SNV;S3D;NSM;REF;ASP	-	-	++
A5PLL7	TMEM189	Transmembrane protein 189	270	N	-	Membrane	234	NYSL	-	-	NP_954580	P	236	S	RS=764556270;RSPOS=48741702;dbSNPBuildID=144;SSR=0;SAO=0;VP=0x050000080a05040002000100;GENEINFO=TMEM189-UBE2V1:387522|TMEM189:387521;WGT=1;VC=SNV;NSM;REF;INT;ASP;VLD	-	-	++
A5PLN9	TRAPPC13	Trafficking protein particle complex subunit 13	417	N	-	-	345	NTSS	-	-	NP_079217	N	347	S	RS=756047457;RSPOS=64960105;dbSNPBuildID=144;SSR=0;SAO=0;VP=0x050000000a05000002000100;GENEINFO=TRAPPC13:80006;WGT=1;VC=SNV;NSM;REF;ASP	-	-	+
A5PLN9	TRAPPC13	Trafficking protein particle complex subunit 13	417	N	-	-	54	NGTE	-	-	NP_001087224;NP_001087225;NP_001230666;NP_079217	A	56	T	RS=781065064;RSPOS=64931821;dbSNPBuildID=144;SSR=0;SAO=0;VP=0x050000000a05040002000100;GENEINFO=TRAPPC13:80006;WGT=1;VC=SNV;NSM;REF;ASP;VLD	-	-	+++
A5X5Y0	HTR3E	5-hydroxytryptamine receptor 3E	456	Y	1--25	Membrane	179	NFSS	-	-	NP_938056;NP_001243542	T	179	N	RS=760307235;RSPOS=183822721;dbSNPBuildID=144;SSR=0;SAO=0;VP=0x050000080a05040002000100;GENEINFO=HTR3E:285242|HTR3E-AS1:106478970;WGT=1;VC=SNV;NSM;REF;INT;ASP;VLD	-	-	+
A5YKK6	CNOT1	CCR4-NOT transcription complex subunit 1	2376	N	-	Cytoplasm;Nucleus	1207	NKTI	-	-	NP_057368;NP_996882	P	1209	T	RS=760942108;RSPOS=58581484;dbSNPBuildID=144;SSR=0;SAO=0;VP=0x050000080a05040002000100;GENEINFO=CNOT1:23019;WGT=1;VC=SNV;NSM;REF;INT;ASP;VLD	-	-	++
A5YKK6	CNOT1	CCR4-NOT transcription complex subunit 1	2376	N	-	Cytoplasm;Nucleus	1924	NRTM	-	-	NP_057368	P	1925	R	RS=776007063;RSPOS=58568172;dbSNPBuildID=144;SSR=0;SAO=0;VP=0x050000000a05000002000100;GENEINFO=CNOT1:23019;WGT=1;VC=SNV;NSM;REF;ASP	-	-	+
A5YKK6	CNOT1	CCR4-NOT transcription complex subunit 1	2376	N	-	Cytoplasm;Nucleus	679	NVTN	-	-	NP_001252541;NP_057368;NP_996882	M	681	T	RS=766164066;RSPOS=58594204;dbSNPBuildID=144;SSR=0;SAO=0;VP=0x050000020a05000002000100;GENEINFO=CNOT1:23019|SNORA50A:677830;WGT=1;VC=SNV;NSM;REF;R5;ASP	-	-	+
A5YM69	ARHGEF35	Rho guanine nucleotide exchange factor 35	484	N	-	-	196	NESA	-	-	NP_001003702	G	198	S	RS=201300875;RSPOS=143884885;dbSNPBuildID=137;SSR=0;SAO=0;VP=0x050000000a05000002000100;GENEINFO=ARHGEF35:445328;WGT=1;VC=SNV;NSM;REF;ASP	-	-	+
A6BM72	MEGF11	Multiple epidermal growth factor-like domains protein 11	1044	Y	1--19	Membrane	128	NCSS	-	-	NP_115821	D	128	N	RS=151330198;RSPOS=66386752;dbSNPBuildID=134;SSR=0;SAO=0;VP=0x050000000a05040002000100;GENEINFO=MEGF11:84465;WGT=1;VC=SNV;NSM;REF;ASP;VLD	-	-	++
A6BM72	MEGF11	Multiple epidermal growth factor-like domains protein 11	1044	Y	1--19	Membrane	563	NSTC	-	-	NP_115821	D	563	N	RS=868798294;RSPOS=66215296;dbSNPBuildID=147;SSR=0;SAO=0;VP=0x050000000a05000002000100;GENEINFO=MEGF11:84465;WGT=1;VC=SNV;NSM;REF;ASP	-	-	++
A6BM72	MEGF11	Multiple epidermal growth factor-like domains protein 11	1044	Y	1--19	Membrane	679	NGSC	-	-	NP_115821	D	679	N	RS=776337050;RSPOS=66210355;dbSNPBuildID=144;SSR=0;SAO=0;VP=0x050000000a05040002000100;GENEINFO=MEGF11:84465;WGT=1;VC=SNV;NSM;REF;ASP;VLD	-	-	+
A6BM72	MEGF11	Multiple epidermal growth factor-like domains protein 11	1044	Y	1--19	Membrane	714	NGTS	-	-	NP_115821	A	716	T	RS=201317112;RSPOS=66209235;dbSNPBuildID=137;SSR=0;SAO=0;VP=0x050200000a05040002000100;GENEINFO=MEGF11:84465;WGT=1;VC=SNV;S3D;NSM;REF;ASP;VLD	-	-	++
A6BM72	MEGF11	Multiple epidermal growth factor-like domains protein 11	1044	Y	1--19	Membrane	899	NYSL	-	-	NP_115821	D	899	N	RS=143461663;RSPOS=66206090;dbSNPBuildID=134;SSR=0;SAO=0;VP=0x050000000a05040436000100;GENEINFO=MEGF11:84465;WGT=1;VC=SNV;NSM;REF;ASP;VLD;HD;KGPhase1;KGPhase3;CAF=0.999,0.0009984;COMMON=1	-	-	-
A6H8M9	CDHR4	Cadherin-related family member 4	788	Y	1--16	Membrane	638	NLST	Cadherin 4.	-	NP_001007541	H	638	N	RS=768920368;RSPOS=49830370;dbSNPBuildID=144;SSR=0;SAO=0;VP=0x050000000a05040002000100;GENEINFO=CDHR4:389118;WGT=1;VC=SNV;NSM;REF;ASP;VLD	-	-	+
A6H8Y1	BDP1	Transcription factor TFIIIB component B'' homolog	2624	N	-	Nucleus	1327	NTSR	-	-	NP_060899	S	1327	N	RS=768443760;RSPOS=70806899;dbSNPBuildID=144;SSR=0;SAO=0;VP=0x050000000a05000002000100;GENEINFO=BDP1:55814;WGT=1;VC=SNV;NSM;REF;ASP	-	-	-
A6H8Y1	BDP1	Transcription factor TFIIIB component B'' homolog	2624	N	-	Nucleus	1555	NTSQ	-	-	NP_060899	F	1557	S	RS=759645314;RSPOS=70811908;dbSNPBuildID=144;SSR=0;SAO=0;VP=0x050000000a05000002000100;GENEINFO=BDP1:55814;WGT=1;VC=SNV;NSM;REF;ASP	-	-	+
A6H8Y1	BDP1	Transcription factor TFIIIB component B'' homolog	2624	N	-	Nucleus	1805	NYSK	-	-	NP_060899	S	1805	N	RS=762053262;RSPOS=70819792;dbSNPBuildID=144;SSR=0;SAO=0;VP=0x050000000a05000002000100;GENEINFO=BDP1:55814;WGT=1;VC=SNV;NSM;REF;ASP	-	-	+
A6H8Y1	BDP1	Transcription factor TFIIIB component B'' homolog	2624	N	-	Nucleus	200	NSSL	-	-	NP_060899	T	200	N	RS=375877073;RSPOS=70757753;dbSNPBuildID=138;SSR=0;SAO=0;VP=0x050000000a05040002000100;GENEINFO=BDP1:55814;WGT=1;VC=SNV;NSM;REF;ASP;VLD	-	-	+
A6H8Y1	BDP1	Transcription factor TFIIIB component B'' homolog	2624	N	-	Nucleus	2020	NKSH	-	-	NP_060899	D	2020	N	RS=75387250;RSPOS=70837316;dbSNPBuildID=131;SSR=16;SAO=0;VP=0x050000000a05000402000140;GENEINFO=BDP1:55814;WGT=1;VC=SNV;NSM;REF;ASP;HD	-	-	-
A6H8Y1	BDP1	Transcription factor TFIIIB component B'' homolog	2624	N	-	Nucleus	232	NETE	-	-	NP_060899	M	234	T	RS=755227440;RSPOS=70761964;dbSNPBuildID=144;SSR=0;SAO=0;VP=0x050000000a05000002000100;GENEINFO=BDP1:55814;WGT=1;VC=SNV;NSM;REF;ASP	-	-	+
A6H8Y1	BDP1	Transcription factor TFIIIB component B'' homolog	2624	N	-	Nucleus	2408	NVSE	-	-	NP_060899	F	2410	S	RS=756847434;RSPOS=70852741;dbSNPBuildID=144;SSR=0;SAO=0;VP=0x050000000a05040002000100;GENEINFO=BDP1:55814;WGT=1;VC=SNV;NSM;REF;ASP;VLD	-	-	+
A6H8Y1	BDP1	Transcription factor TFIIIB component B'' homolog	2624	N	-	Nucleus	2459	NVSQ	-	-	NP_060899	P	2461	S	RS=755602978;RSPOS=70855949;dbSNPBuildID=144;SSR=0;SAO=0;VP=0x050000000a05000002000100;GENEINFO=BDP1:55814;WGT=1;VC=SNV;NSM;REF;ASP	-	-	-
A6H8Y1	BDP1	Transcription factor TFIIIB component B'' homolog	2624	N	-	Nucleus	418	NESM	-	-	NP_060899	D	418	N	RS=777771182;RSPOS=70785269;dbSNPBuildID=144;SSR=0;SAO=0;VP=0x050000000a05040002000100;GENEINFO=BDP1:55814;WGT=1;VC=SNV;NSM;REF;ASP;VLD	-	-	-
A6H8Y1	BDP1	Transcription factor TFIIIB component B'' homolog	2624	N	-	Nucleus	479	NLSE	-	-	NP_060899	L	481	S	RS=778628758;RSPOS=70785459;dbSNPBuildID=144;SSR=0;SAO=0;VP=0x050000000a05000002000100;GENEINFO=BDP1:55814;WGT=1;VC=SNV;NSM;REF;ASP	-	-	+
A6H8Y1	BDP1	Transcription factor TFIIIB component B'' homolog	2624	N	-	Nucleus	70	NSTE	-	-	NP_060899	S	70	N	RS=754974826;RSPOS=70751913;dbSNPBuildID=144;SSR=0;SAO=0;VP=0x050000000a05000002000100;GENEINFO=BDP1:55814;WGT=1;VC=SNV;NSM;REF;ASP	-	-	+
A6H8Y1	BDP1	Transcription factor TFIIIB component B'' homolog	2624	N	-	Nucleus	738	NESE	-	-	NP_060899	N	740	S	RS=770256602;RSPOS=70798596;dbSNPBuildID=144;SSR=0;SAO=0;VP=0x050000000a05000002000100;GENEINFO=BDP1:55814;WGT=1;VC=SNV;NSM;REF;ASP	-	-	-
A6H8Z2	FAM221B	Protein FAM221B	402	N	-	-	127	NLSS	-	-	NP_001012448	D	127	N	RS=757829447;RSPOS=35825780;dbSNPBuildID=144;SSR=0;SAO=0;VP=0x050000480a05000002000100;GENEINFO=FAM221B:392307;WGT=1;VC=SNV;NSM;REF;U5;INT;ASP	-	-	+++
A6H8Z2	FAM221B	Protein FAM221B	402	N	-	-	184	NASD	-	-	NP_001012448	D	184	N	RS=375534080;RSPOS=35825609;dbSNPBuildID=138;SSR=0;SAO=0;VP=0x050000480a05040002000100;GENEINFO=FAM221B:392307;WGT=1;VC=SNV;NSM;REF;U5;INT;ASP;VLD	-	-	+
A6NC57	ANKRD62	Ankyrin repeat domain-containing protein 62	917	N	-	-	271	NNSE	-	-	NP_001264262	S	271	N	RS=766413939;RSPOS=12099673;dbSNPBuildID=144;SSR=0;SAO=0;VP=0x050000000a05040002000100;GENEINFO=ANKRD62:342850;WGT=1;VC=SNV;NSM;REF;ASP;VLD	-	-	-
A6NC57	ANKRD62	Ankyrin repeat domain-containing protein 62	917	N	-	-	372	NFTD	-	-	NP_001264262	Y	372	N	RS=553210217;RSPOS=12115407;dbSNPBuildID=142;SSR=0;SAO=0;VP=0x050000000a05000026000100;GENEINFO=ANKRD62:342850;WGT=1;VC=SNV;NSM;REF;ASP;KGPhase3;CAF=0.9998,0.0001997;COMMON=0	-	-	++
A6NC57	ANKRD62	Ankyrin repeat domain-containing protein 62	917	N	-	-	451	NNTS	-	-	NP_001264262	I	453	T	RS=779668226;RSPOS=12122419;dbSNPBuildID=144;SSR=0;SAO=0;VP=0x050000000a05000002000100;GENEINFO=ANKRD62:342850;WGT=1;VC=SNV;NSM;REF;ASP	-	-	+
A6NC98	CCDC88B	Coiled-coil domain-containing protein 88B	1476	N	-	-	1443	NSTE	-	-	NP_115627	A	1445	T	RS=753504653;RSPOS=64123058;dbSNPBuildID=144;SSR=0;SAO=0;VP=0x050000000a05040002000100;GENEINFO=CCDC88B:283234;WGT=1;VC=SNV;NSM;REF;ASP;VLD	-	-	+
A6NCE7	MAP1LC3B2	Microtubule-associated proteins 1A/1B light chain 3 beta 2	125	N	-	Cytoplasm;Membrane	76	NQSF	-	-	NP_001078950	A	78	S	RS=765154735;RSPOS=117013979;dbSNPBuildID=144;SSR=0;SAO=0;VP=0x050000000a05000002000100;GENEINFO=MAP1LC3B2:643246;WGT=1;VC=SNV;NSM;REF;ASP	-	-	-
A6NCI4	VWA3A	von Willebrand factor A domain-containing protein 3A	1184	Y	1--24	Secreted	1175	NDTE	-	-	NP_775886	A	1177	T	RS=775549320;RSPOS=22167197;dbSNPBuildID=144;SSR=0;SAO=0;VP=0x050000000a05040002000100;GENEINFO=VWA3A:146177;WGT=1;VC=SNV;NSM;REF;ASP;VLD	-	-	--
A6NCI4	VWA3A	von Willebrand factor A domain-containing protein 3A	1184	Y	1--24	Secreted	404	NKTS	-	-	NP_775886	D	404	N	RS=761660450;RSPOS=22132382;dbSNPBuildID=144;SSR=0;SAO=0;VP=0x050000000a05000002000100;GENEINFO=VWA3A:146177;WGT=1;VC=SNV;NSM;REF;ASP	-	-	+++
A6NCI4	VWA3A	von Willebrand factor A domain-containing protein 3A	1184	Y	1--24	Secreted	517	NISA	-	-	NP_775886	D	517	N	RS=769183872;RSPOS=22137515;dbSNPBuildID=144;SSR=0;SAO=0;VP=0x050000000a05040002000100;GENEINFO=VWA3A:146177;WGT=1;VC=SNV;NSM;REF;ASP;VLD	-	-	++
A6NCI4	VWA3A	von Willebrand factor A domain-containing protein 3A	1184	Y	1--24	Secreted	51	NMTG	-	-	NP_775886	N	53	T	RS=751264971;RSPOS=22108949;dbSNPBuildID=144;SSR=0;SAO=0;VP=0x050000000a05000002000100;GENEINFO=VWA3A:146177;WGT=1;VC=SNV;NSM;REF;ASP	-	-	+
A6NCI4	VWA3A	von Willebrand factor A domain-containing protein 3A	1184	Y	1--24	Secreted	522	NSTY	-	-	NP_775886	M	524	T	RS=765994344;RSPOS=22137537;dbSNPBuildID=144;SSR=0;SAO=0;VP=0x050000000a05000002000100;GENEINFO=VWA3A:146177;WGT=1;VC=SNV;NSM;REF;ASP	-	-	+
A6NCI4	VWA3A	von Willebrand factor A domain-containing protein 3A	1184	Y	1--24	Secreted	698	NSTM	-	-	NP_775886	I	700	T	RS=767523739;RSPOS=22145719;dbSNPBuildID=144;SSR=0;SAO=0;VP=0x050000000a05000002000100;GENEINFO=VWA3A:146177;WGT=1;VC=SNV;NSM;REF;ASP	-	-	-
A6NCI8	C2orf78	Uncharacterized protein C2orf78	922	N	-	-	130	NSTA	-	-	NP_001073943	D	130	N	RS=764985893;RSPOS=74040894;dbSNPBuildID=144;SSR=0;SAO=0;VP=0x050000000a05000002000100;GENEINFO=C2orf78:388960;WGT=1;VC=SNV;NSM;REF;ASP	-	-	+
A6NCI8	C2orf78	Uncharacterized protein C2orf78	922	N	-	-	153	NTSV	-	-	NP_001073943	A	155	S	RS=765496631;RSPOS=74040969;dbSNPBuildID=144;SSR=0;SAO=0;VP=0x050000000a05000002000100;GENEINFO=C2orf78:388960;WGT=1;VC=SNV;NSM;REF;ASP	-	-	+
A6NCI8	C2orf78	Uncharacterized protein C2orf78	922	N	-	-	172	NTTV	-	-	NP_001073943	M	174	T	RS=761162674;RSPOS=74041027;dbSNPBuildID=144;SSR=0;SAO=0;VP=0x050000000a05000002000100;GENEINFO=C2orf78:388960;WGT=1;VC=SNV;NSM;REF;ASP	-	-	++
A6NCI8	C2orf78	Uncharacterized protein C2orf78	922	N	-	-	291	NTSL	-	-	NP_001073943	D	291	N	RS=765042113;RSPOS=74042221;dbSNPBuildID=144;SSR=0;SAO=0;VP=0x050000000a05000002000100;GENEINFO=C2orf78:388960;WGT=1;VC=SNV;NSM;REF;ASP	-	-	-
A6NCI8	C2orf78	Uncharacterized protein C2orf78	922	N	-	-	540	NSTS	-	-	NP_001073943	A	542	T	RS=146758692;RSPOS=74042974;dbSNPBuildID=134;SSR=0;SAO=0;VP=0x050000000a05040436000100;GENEINFO=C2orf78:388960;WGT=1;VC=SNV;NSM;REF;ASP;VLD;HD;KGPhase1;KGPhase3;CAF=0.9996,0.0003994;COMMON=0	-	-	+
A6NCI8	C2orf78	Uncharacterized protein C2orf78	922	N	-	-	798	NTTQ	-	-	NP_001073943	P	799	T	RS=759039270;RSPOS=74043745;dbSNPBuildID=144;SSR=0;SAO=0;VP=0x050000000a05040002000100;GENEINFO=C2orf78:388960;WGT=1;VC=SNV;NSM;REF;ASP;VLD	-	-	+
A6NCK2	TRIM43B	Tripartite motif-containing protein 43B	446	N	-	-	107	NKSL	-	-	NP_001157936	D	107	N	RS=753791053;RSPOS=96148144;dbSNPBuildID=144;SSR=0;SAO=0;VP=0x050000000a05000002000100;GENEINFO=TRIM43B:653192;WGT=1;VC=SNV;NSM;REF;ASP	-	-	+
A6NCL1	GMNC	Geminin coiled-coil domain-containing protein 1	334	N	-	Nucleus	203	NTSS	-	-	NP_001140158	D	203	N	RS=373219676;RSPOS=190573482;dbSNPBuildID=138;SSR=0;SAO=0;VP=0x050000000a05040002000100;GENEINFO=GMNC:647309;WGT=1;VC=SNV;NSM;REF;ASP;VLD	-	-	+
A6NCL1	GMNC	Geminin coiled-coil domain-containing protein 1	334	N	-	Nucleus	32	NVST	-	-	NP_001140158	D	32	N	RS=778857469;RSPOS=190578557;dbSNPBuildID=144;SSR=0;SAO=0;VP=0x050000000a05040002000100;GENEINFO=GMNC:647309;WGT=1;VC=SNV;NSM;REF;ASP;VLD	-	-	+
A6NCW7	USP17L4	Inactive ubiquitin carboxyl-terminal hydrolase 17-like protein 4	530	N	-	Nucleus	3	NDSL	-	-	NP_001243803	D	3	N	RS=752130882;RSPOS=7194643;dbSNPBuildID=144;SSR=0;SAO=0;VP=0x050000080a05040002000100;GENEINFO=FAM66B:100128890|USP17L4:645402;WGT=1;VC=SNV;NSM;REF;INT;ASP;VLD	-	-	++
A6ND36	FAM83G	Protein FAM83G	823	N	-	Cytoplasm;Nucleus	19	NESK	-	-	NP_001035088	S	19	N	RS=769045878;RSPOS=18907299;dbSNPBuildID=144;SSR=0;SAO=0;VP=0x050000080a05000002000100;GENEINFO=FAM83G:644815|SLC5A10:125206;WGT=1;VC=SNV;NSM;REF;INT;ASP	-	-	++
A6ND36	FAM83G	Protein FAM83G	823	N	-	Cytoplasm;Nucleus	231	NLTV	-	-	NP_001035088	R	233	T	RS=200238363;RSPOS=18882979;dbSNPBuildID=137;SSR=0;SAO=0;VP=0x050000080a05040002000100;GENEINFO=FAM83G:644815|SLC5A10:125206;WGT=1;VC=SNV;NSM;REF;INT;ASP;VLD	-	-	+
A6ND48	OR14I1	Olfactory receptor 14I1	311	N	-	Membrane	219	NFST	-	-	NP_001004734	I	219	N	RS=775634431;RSPOS=248844950;dbSNPBuildID=144;SSR=0;SAO=0;VP=0x050000000a05040002000100;GENEINFO=OR14I1:401994;WGT=1;VC=SNV;NSM;REF;ASP;VLD	-	-	--
A6NDA9	LRIT2	Leucine-rich repeat, immunoglobulin-like domain and transmembrane domain-containing protein 2	550	Y	1--19	Membrane	137	NKTD	-	-	NP_001017924;NP_001271152	I	139	T	RS=573127869;RSPOS=85984565;dbSNPBuildID=142;SSR=0;SAO=0;VP=0x050000000a05040026000100;GENEINFO=LRIT2:340745;WGT=1;VC=SNV;NSM;REF;ASP;VLD;KGPhase3;CAF=0.9996,0.0003994;COMMON=0	-	-	++
A6NDA9	LRIT2	Leucine-rich repeat, immunoglobulin-like domain and transmembrane domain-containing protein 2	550	Y	1--19	Membrane	157	NLSS	-	-	NP_001017924;NP_001271152	D	157	N	RS=368409346;RSPOS=85984512;dbSNPBuildID=138;SSR=0;SAO=0;VP=0x050200000a05040002000100;GENEINFO=LRIT2:340745;WGT=1;VC=SNV;S3D;NSM;REF;ASP;VLD	-	-	++
A6NDA9	LRIT2	Leucine-rich repeat, immunoglobulin-like domain and transmembrane domain-containing protein 2	550	Y	1--19	Membrane	331	NSTG	-	-	NP_001017924	I	333	T	RS=756027231;RSPOS=85982331;dbSNPBuildID=144;SSR=0;SAO=0;VP=0x050000000a05040002000100;GENEINFO=LRIT2:340745;WGT=1;VC=SNV;NSM;REF;ASP;VLD	-	-	+
A6NDA9	LRIT2	Leucine-rich repeat, immunoglobulin-like domain and transmembrane domain-containing protein 2	550	Y	1--19	Membrane	518	NGSF	-	-	NP_001017924	D	518	N	RS=553741973;RSPOS=85981777;dbSNPBuildID=142;SSR=0;SAO=0;VP=0x050000000a05040026000100;GENEINFO=LRIT2:340745;WGT=1;VC=SNV;NSM;REF;ASP;VLD;KGPhase3;CAF=0.9998,0.0001997;COMMON=0	-	-	-
A6NDB9	PALM3	Paralemmin-3	673	N	-	Cytoplasm;Membrane	604	NATP	-	-	NP_001138500	D	604	N	RS=75841596;RSPOS=14164629;dbSNPBuildID=132;SSR=0;SAO=0;VP=0x050100000a05140436000100;GENEINFO=PALM3:342979;WGT=1;VC=SNV;SLO;NSM;REF;ASP;VLD;HD;KGPhase1;KGPhase3;CAF=0.9884,0.01158;COMMON=1	-	-	---
A6NDD5	SYNDIG1L	Synapse differentiation-inducing gene protein 1-like	238	N	-	Membrane	141	NATS	-	-	NP_001099049	D	141	N	RS=770676278;RSPOS=74874689;dbSNPBuildID=144;SSR=0;SAO=0;VP=0x050000000a05000002000100;GENEINFO=SYNDIG1L:646658;WGT=1;VC=SNV;NSM;REF;ASP	-	-	++
A6NDH6	OR5H15	Olfactory receptor 5H15	313	N	-	Membrane	228	NKSD	-	-	NP_001005515;NP_001005515	K	228	N	RS=759043060;RSPOS=97888227;dbSNPBuildID=144;SSR=0;SAO=0;VP=0x050000000a05040002000100;GENEINFO=OR5H15:403274;WGT=1;VC=SNV;NSM;REF;ASP;VLD	-	-	++
A6NDH6	OR5H15	Olfactory receptor 5H15	313	N	-	Membrane	310	NVSY	-	-	NP_001005515	K	310	N	RS=761187560;RSPOS=97888473;dbSNPBuildID=144;SSR=0;SAO=0;VP=0x050000000a05000002000100;GENEINFO=OR5H15:403274;WGT=1;VC=SNV;NSM;REF;ASP	-	-	+
A6NDH6	OR5H15	Olfactory receptor 5H15	313	N	-	Membrane	83	NNSL	-	-	NP_001005515	F	85	S	RS=74639193;RSPOS=97887797;dbSNPBuildID=131;SSR=0;SAO=0;VP=0x050000000a05000036000100;GENEINFO=OR5H15:403274;WGT=1;VC=SNV;NSM;REF;ASP;KGPhase1;KGPhase3;CAF=0.9948,0.005192;COMMON=1	-	-	+
A6NDI0	TRIM49B	Putative tripartite motif-containing protein 49B	452	N	-	-	173	NLSL	-	-	NP_001193555	R	175	S	RS=554781750;RSPOS=49055715;dbSNPBuildID=142;SSR=0;SAO=0;VP=0x050000000a05040026000100;GENEINFO=TRIM49B:283116;WGT=1;VC=SNV;NSM;REF;ASP;VLD;KGPhase3;CAF=0.9994,0.000599;COMMON=1	-	-	++
A6NDK9	GOLGA6C	Putative golgin subfamily A member 6C	693	N	-	-	325	NQTL	-	-	NP_001157876	A	327	T	RS=755739209;RSPOS=75558577;dbSNPBuildID=144;SSR=0;SAO=0;VP=0x050000000a05000002000100;GENEINFO=GOLGA6C:653641;WGT=1;VC=SNV;NSM;REF;ASP	-	-	+
A6NDN3	GOLGA6B	Putative golgin subfamily A member 6B	693	N	-	-	325	NQTL	-	-	NP_061122	A	327	T	RS=376161411;RSPOS=72954724;dbSNPBuildID=138;SSR=0;SAO=0;VP=0x050200000a05040002000100;GENEINFO=GOLGA6B:55889;WGT=1;VC=SNV;S3D;NSM;REF;ASP;VLD	-	-	+
A6NDN3	GOLGA6B	Putative golgin subfamily A member 6B	693	N	-	-	677	NLTV	-	-	NP_061122	P	678	L	RS=759918219;RSPOS=72958634;dbSNPBuildID=144;SSR=0;SAO=0;VP=0x050000000a05000002000100;GENEINFO=GOLGA6B:55889;WGT=1;VC=SNV;NSM;REF;ASP	-	-	++
A6NDV4	TMEM8B	Transmembrane protein 8B	472	N	-	Cytoplasm;Membrane;Nucleus	221	NDSA	EGF-like.	-	NP_001036055;NP_001036054;NP_057530	T	221	N	RS=770770427;RSPOS=35846835;dbSNPBuildID=144;SSR=0;SAO=0;VP=0x050000000a05000002000100;GENEINFO=TMEM8B:51754;WGT=1;VC=SNV;NSM;REF;ASP	-	-	-
A6NDV4	TMEM8B	Transmembrane protein 8B	472	N	-	Cytoplasm;Membrane;Nucleus	2	NMSQ	-	-	NP_001036055;NP_001036054;NP_057530	P	4	S	RS=560162427;RSPOS=35842445;dbSNPBuildID=142;SSR=0;SAO=0;VP=0x050000000a05000026000100;GENEINFO=TMEM8B:51754;WGT=1;VC=SNV;NSM;REF;ASP;KGPhase3;CAF=0.9998,0.0001997;COMMON=0	-	-	++
A6NE01	FAM186A	Protein FAM186A	2351	N	-	-	180	NTSF	-	-	NP_001138947	S	180	N	RS=778776600;RSPOS=50754583;dbSNPBuildID=144;SSR=0;SAO=0;VP=0x050000000a05040002000100;GENEINFO=FAM186A:121006;WGT=1;VC=SNV;NSM;REF;ASP;VLD	-	-	-
A6NE01	FAM186A	Protein FAM186A	2351	N	-	-	2170	NITK	-	-	NP_001138947	M	2172	T	RS=535579607;RSPOS=50727875;dbSNPBuildID=142;SSR=0;SAO=0;VP=0x050000000a05040026000100;GENEINFO=FAM186A:121006;WGT=1;VC=SNV;NSM;REF;ASP;VLD;KGPhase3;CAF=0.9998,0.0001997,.;COMMON=0	-	-	+
A6NE01	FAM186A	Protein FAM186A	2351	N	-	-	537	NGTS	-	-	NP_001138947	S	537	N	RS=549946877;RSPOS=50749005;dbSNPBuildID=142;SSR=0;SAO=0;VP=0x050000000a05000026000100;GENEINFO=FAM186A:121006;WGT=1;VC=SNV;NSM;REF;ASP;KGPhase3;CAF=0.9998,0.0001997;COMMON=0	-	-	++
A6NE01	FAM186A	Protein FAM186A	2351	N	-	-	919	NSSL	-	-	NP_001138947	K	919	N	RS=150531128;RSPOS=50747858;dbSNPBuildID=134;SSR=0;SAO=0;VP=0x050000000b05040036000100;GENEINFO=FAM186A:121006;WGT=1;VC=SNV;NSM;REF;SYN;ASP;VLD;KGPhase1;KGPhase3;CAF=0.9992,.,0.0007987;COMMON=1	-	-	+
A6NE52	KIAA1875	WD repeat-containing protein KIAA1875	1622	N	-	-	1049	NSTV	-	-	NP_001303238	A	1051	T	RS=538418179;RSPOS=145168388;dbSNPBuildID=142;SSR=0;SAO=0;VP=0x050000000a05040024000100;GENEINFO=KIAA1875:340390|WDR97:340390;WGT=1;VC=SNV;NSM;REF;ASP;VLD;KGPhase3;CAF=0.9996,0.0003994;COMMON=0	-	-	-
A6NEK1	ARRDC5	Arrestin domain-containing protein 5	342	N	-	-	75	NYSR	-	-	NP_001073992	D	75	N	RS=768109475;RSPOS=4902657;dbSNPBuildID=144;SSR=0;SAO=0;VP=0x050000020a05040002000100;GENEINFO=UHRF1:29128|ARRDC5:645432;WGT=1;VC=SNV;NSM;REF;R5;ASP;VLD	-	-	+
A6NEL2	SOWAHB	Ankyrin repeat domain-containing protein SOWAHB	793	N	-	-	376	NTSL	-	-	NP_001025041	P	377	T	RS=2703130;RSPOS=77817874;RV;dbSNPBuildID=100;SSR=0;SAO=0;VP=0x050100000a0515053f000101;GENEINFO=SOWAHB:345079;WGT=1;VC=SNV;SLO;NSM;REF;ASP;VLD;G5;HD;GNO;KGPhase1;KGPhase3;CAF=0.891,0.109;COMMON=1	-	-	++
A6NEQ2	FAM181B	Protein FAM181B	426	N	-	-	226	NLSP	-	-	NP_787081	P	228	S	RS=751813593;RSPOS=82444090;dbSNPBuildID=144;SSR=0;SAO=0;VP=0x050000000a05040002000100;GENEINFO=FAM181B:220382;WGT=1;VC=SNV;NSM;REF;ASP;VLD	-	-	--
A6NEQ2	FAM181B	Protein FAM181B	426	N	-	-	347	NESL	-	-	NP_787081	P	349	S	RS=373012777;RSPOS=82443727;dbSNPBuildID=138;SSR=0;SAO=0;VP=0x050000000a05040026000100;GENEINFO=FAM181B:220382;WGT=1;VC=SNV;NSM;REF;ASP;VLD;KGPhase3;CAF=0.9986,0.001398;COMMON=1	-	-	+
A6NEQ2	FAM181B	Protein FAM181B	426	N	-	-	41	NETG	-	-	NP_787081	D	41	N	RS=371315457;RSPOS=82444651;dbSNPBuildID=138;SSR=0;SAO=0;VP=0x050000000a05040002000100;GENEINFO=FAM181B:220382;WGT=1;VC=SNV;NSM;REF;ASP;VLD	-	-	++
A6NET4	OR5K3	Olfactory receptor 5K3	321	N	-	Membrane	84	NFSS	-	-	NP_001005516	F	86	S	RS=750665049;RSPOS=98109766;dbSNPBuildID=144;SSR=0;SAO=0;VP=0x050000000a05040002000100;GENEINFO=OR5K3:403277;WGT=1;VC=SNV;NSM;REF;ASP;VLD	-	-	++
A6NEV1	PRR23A	Proline-rich protein 23A	266	N	-	-	204	NTSS	-	-	NP_001128131	P	205	T	RS=768051790;RSPOS=138724498;dbSNPBuildID=144;SSR=0;SAO=0;VP=0x050000000a05040002000100;GENEINFO=PRR23A:729627;WGT=1;VC=SNV;NSM;REF;ASP;VLD	-	-	+
A6NF89	OR6C6	Olfactory receptor 6C6	314	N	-	Membrane	233	NKTF	-	-	NP_001005493	A	235	T	RS=776366372;RSPOS=55688314;dbSNPBuildID=144;SSR=0;SAO=0;VP=0x050000000a05000002000100;GENEINFO=OR6C6:283365;WGT=1;VC=SNV;NSM;REF;ASP	-	-	-
A6NFD8	HELT	Hairy and enhancer of split-related protein HELT	242	N	-	Nucleus	144	NFSY	-	-	NP_001287710	D	144	N	RS=753505550;RSPOS=185941627;dbSNPBuildID=144;SSR=0;SAO=0;VP=0x050000000a05040002000100;GENEINFO=HELT:391723;WGT=1;VC=SNV;NSM;REF;ASP;VLD	-	-	+
A6NFH5	FABP12	Fatty acid-binding protein 12	140	N	-	-	42	NIST	-	-	NP_001098751	T	42	N	RS=758664930;RSPOS=82441794;dbSNPBuildID=144;SSR=0;SAO=0;VP=0x050000000a05000002000100;GENEINFO=FABP12:646486;WGT=1;VC=SNV;NSM;REF;ASP	-	-	+
A6NFH5	FABP12	Fatty acid-binding protein 12	140	N	-	-	54	NKSI	-	-	NP_001098751	T	54	N	RS=762735340;RSPOS=82441758;dbSNPBuildID=144;SSR=0;SAO=0;VP=0x050000000a05000002000100;GENEINFO=FABP12:646486;WGT=1;VC=SNV;NSM;REF;ASP	-	-	-
A6NFH5	FABP12	Fatty acid-binding protein 12	140	N	-	-	84	NVTL	-	-	NP_001098751	K	84	N	RS=770085173;RSPOS=82439351;dbSNPBuildID=144;SSR=0;SAO=0;VP=0x050000000a05000002000100;GENEINFO=FABP12:646486;WGT=1;VC=SNV;NSM;REF;ASP	-	-	++
A6NFQ2	FAM115C	Protein FAM115C	919	N	-	-	787	NETV	Peptidase M60.	-	NP_001123497;NP_775949	H	787	N	RS=141320728;RSPOS=143421644;dbSNPBuildID=137;SSR=0;SAO=0;VP=0x050000000a05040026000100;GENEINFO=TCAF2:285966|FAM115C:285966;WGT=1;VC=SNV;NSM;REF;ASP;VLD;KGPhase3;CAF=0.994,0.00599;COMMON=1	-	-	+
A6NFR6	C5orf60	Putative uncharacterized protein C5orf60	353	N	-	Membrane	219	NLTS	-	-	NP_001135778;NP_001292317	P	220	L	RS=143968064;RSPOS=179069894;dbSNPBuildID=134;SSR=0;SAO=0;VP=0x050100000a05040016000100;GENEINFO=C5orf60:285679;WGT=1;VC=SNV;SLO;NSM;REF;ASP;VLD;KGPhase1	-	-	++
A6NFR6	C5orf60	Putative uncharacterized protein C5orf60	353	N	-	Membrane	219	NQTS	-	-	NP_001135778;NP_001292317	P	220	Q	RS=143968064;RSPOS=179069894;dbSNPBuildID=134;SSR=0;SAO=0;VP=0x050100000a05040016000100;GENEINFO=C5orf60:285679;WGT=1;VC=SNV;SLO;NSM;REF;ASP;VLD;KGPhase1	-	-	++
A6NFR6	C5orf60	Putative uncharacterized protein C5orf60	353	N	-	Membrane	222	NSTE	-	-	NP_001135778;NP_001292317	S	222	N	RS=373696446;RSPOS=179069888;dbSNPBuildID=138;SSR=0;SAO=0;VP=0x050000000a05040026000100;GENEINFO=C5orf60:285679;WGT=1;VC=SNV;NSM;REF;ASP;VLD;KGPhase3;CAF=0.9998,0.0001997;COMMON=0	-	-	+
A6NFR6	C5orf60	Putative uncharacterized protein C5orf60	353	N	-	Membrane	87	NKSI	-	-	NP_001135778;NP_001292317	Y	89	S	RS=540504043;RSPOS=179071044;dbSNPBuildID=142;SSR=0;SAO=0;VP=0x050000000a05000026000100;GENEINFO=C5orf60:285679;WGT=1;VC=SNV;NSM;REF;ASP;KGPhase3;CAF=0.9998,0.0001997;COMMON=0	-	-	++
A6NFY4	TMEM194B	Transmembrane protein 194B	417	N	-	Membrane	413	NSST	-	-	NP_001136117	P	414	S	RS=765937658;RSPOS=191373929;dbSNPBuildID=144;SSR=0;SAO=0;VP=0x050000000a05000002000100;GENEINFO=NEMP2:100131211|TMEM194B:100131211;WGT=1;VC=SNV;NSM;REF;ASP	-	-	---
A6NGA9	TMEM202	Transmembrane protein 202	273	N	-	Membrane	106	NHTP	-	-	NP_001073931	S	106	N	RS=767218835;RSPOS=72691229;dbSNPBuildID=144;SSR=0;SAO=0;VP=0x050000000a05000002000100;GENEINFO=TMEM202:338949;WGT=1;VC=SNV;NSM;REF;ASP	-	-	---
A6NGA9	TMEM202	Transmembrane protein 202	273	N	-	Membrane	214	NLTS	-	-	NP_001073931	Y	214	N	RS=371706800;RSPOS=72700052;dbSNPBuildID=138;SSR=0;SAO=0;VP=0x050000040a05040002000100;GENEINFO=LOC105370888:105370888|TMEM202:338949;WGT=1;VC=SNV;NSM;REF;R3;ASP;VLD	-	-	+
A6NGC4	TLCD2	TLC domain-containing protein 2	264	N	-	Membrane	141	NSTC	TLC.	-	NP_001157879	A	143	T	RS=188285575;RSPOS=1611432;dbSNPBuildID=135;SSR=0;SAO=0;VP=0x050000000a05000036000100;GENEINFO=TLCD2:727910;WGT=1;VC=SNV;NSM;REF;ASP;KGPhase1;KGPhase3;CAF=0.9992,0.0007987;COMMON=0	-	-	++
A6NGG8	C2orf71	Uncharacterized protein C2orf71	1288	N	-	-	132	NESE	-	-	NP_001025054	D	132	N	RS=765433632;RSPOS=29296734;dbSNPBuildID=144;SSR=0;SAO=0;VP=0x050000000a05000002000100;GENEINFO=C2orf71:388939;WGT=1;VC=SNV;NSM;REF;ASP	-	-	+
A6NGG8	C2orf71	Uncharacterized protein C2orf71	1288	N	-	-	194	NLSK	-	-	NP_001025054	S	194	N	RS=753979925;RSPOS=29296547;dbSNPBuildID=144;SSR=0;SAO=0;VP=0x050000000a05000002000100;GENEINFO=C2orf71:388939;WGT=1;VC=SNV;NSM;REF;ASP	-	-	+++
A6NGG8	C2orf71	Uncharacterized protein C2orf71	1288	N	-	-	301	NSTA	-	-	NP_001025054	H	301	N	RS=775611920;RSPOS=29296227;dbSNPBuildID=144;SSR=0;SAO=0;VP=0x050000000a05000002000100;GENEINFO=C2orf71:388939;WGT=1;VC=SNV;NSM;REF;ASP	-	-	++
A6NGG8	C2orf71	Uncharacterized protein C2orf71	1288	N	-	-	310	NLST	-	-	NP_001025054	K	310	N	RS=778151009;RSPOS=29296198;dbSNPBuildID=144;SSR=0;SAO=0;VP=0x050000000a05000002000100;GENEINFO=C2orf71:388939;WGT=1;VC=SNV;NSM;REF;ASP	-	-	+
A6NGG8	C2orf71	Uncharacterized protein C2orf71	1288	N	-	-	46	NNST	-	-	NP_001025054	K	46	N	RS=750044789;RSPOS=29296990;dbSNPBuildID=144;SSR=0;SAO=0;VP=0x050000000a05000002000100;GENEINFO=C2orf71:388939;WGT=1;VC=SNV;NSM;REF;ASP	-	-	+
A6NGG8	C2orf71	Uncharacterized protein C2orf71	1288	N	-	-	618	NLSQ	-	-	NP_001025054	D	618	N	RS=373392466;RSPOS=29295276;dbSNPBuildID=138;SSR=0;SAO=0;VP=0x050000000a05000002000100;GENEINFO=C2orf71:388939;WGT=1;VC=SNV;NSM;REF;ASP	-	-	-
A6NGG8	C2orf71	Uncharacterized protein C2orf71	1288	N	-	-	727	NRTS	-	-	NP_001025054	T	727	N	RS=762545420;RSPOS=29294948;dbSNPBuildID=144;SSR=0;SAO=0;VP=0x050000000a05000002000100;GENEINFO=C2orf71:388939;WGT=1;VC=SNV;NSM;REF;ASP	-	-	++
A6NGG8	C2orf71	Uncharacterized protein C2orf71	1288	N	-	-	931	NQSP	-	-	NP_001025054	S	931	N	RS=867584019;RSPOS=29294336;dbSNPBuildID=147;SSR=0;SAO=0;VP=0x050000000a05000002000100;GENEINFO=C2orf71:388939;WGT=1;VC=SNV;NSM;REF;ASP	-	-	---
A6NGH8	ANKRD61	Ankyrin repeat domain-containing protein 61	418	N	-	-	386	NISG	-	-	NP_001258629	Y	388	S	RS=756621531;RSPOS=6075923;dbSNPBuildID=144;SSR=0;SAO=0;VP=0x050000080a05000002000100;GENEINFO=EIF2AK1:27102|ANKRD61:100310846;WGT=1;VC=SNV;NSM;REF;INT;ASP	-	-	--
A6NGH8	ANKRD61	Ankyrin repeat domain-containing protein 61	418	N	-	-	62	NSTS	-	-	NP_001258629	A	64	T	RS=778752001;RSPOS=6071196;dbSNPBuildID=144;SSR=0;SAO=0;VP=0x050000080a05040002000100;GENEINFO=EIF2AK1:27102|ANKRD61:100310846;WGT=1;VC=SNV;NSM;REF;INT;ASP;VLD	-	-	+++
A6NGY3	C5orf52	Uncharacterized protein C5orf52	159	N	-	-	88	NLSR	-	-	NP_001138604	H	88	N	RS=760891521;RSPOS=157102149;dbSNPBuildID=144;SSR=0;SAO=0;VP=0x050000000a05000002000100;GENEINFO=C5orf52:100190949;WGT=1;VC=SNV;NSM;REF;ASP	-	-	+
A6NGY3	C5orf52	Uncharacterized protein C5orf52	159	N	-	-	97	NRTT	-	-	NP_001138604	I	99	T	RS=564739954;RSPOS=157102183;dbSNPBuildID=142;SSR=0;SAO=0;VP=0x050000000a05000026000100;GENEINFO=C5orf52:100190949;WGT=1;VC=SNV;NSM;REF;ASP;KGPhase3;CAF=0.9998,0.0001997;COMMON=0	-	-	++
A6NH52	TVP23A	Golgi apparatus membrane protein TVP23 homolog A	213	N	-	Membrane	181	NVTA	-	-	NP_001072980	K	181	N	RS=753748763;RSPOS=10865566;dbSNPBuildID=144;SSR=0;SAO=0;VP=0x050000000a05000002000100;GENEINFO=TVP23A:780776;WGT=1;VC=SNV;NSM;REF;ASP	-	-	+
A6NH52	TVP23A	Golgi apparatus membrane protein TVP23 homolog A	213	N	-	Membrane	56	NKSF	-	-	NP_001072980	S	56	N	RS=56358292;RSPOS=10868876;dbSNPBuildID=129;SSR=0;SAO=0;VP=0x050000480a05000002000100;GENEINFO=TVP23A:780776;WGT=1;VC=SNV;NSM;REF;U5;INT;ASP	-	-	-
A6NH52	TVP23A	Golgi apparatus membrane protein TVP23 homolog A	213	N	-	Membrane	92	NQTD	-	-	NP_001072980	I	94	T	RS=774066951;RSPOS=10867939;dbSNPBuildID=144;SSR=0;SAO=0;VP=0x050000000a05000002000100;GENEINFO=TVP23A:780776;WGT=1;VC=SNV;NSM;REF;ASP	-	-	++
A6NH57	ARL5C	Putative ADP-ribosylation factor-like protein 5C	179	N	-	-	117	NASV	-	-	NP_001137440	D	117	N	RS=573557004;RSPOS=37316986;dbSNPBuildID=142;SSR=0;SAO=0;VP=0x050000000a05040026000100;GENEINFO=ARL5C:390790;WGT=1;VC=SNV;NSM;REF;ASP;VLD;KGPhase3;CAF=0.9998,0.0001997;COMMON=0	-	-	-
A6NH57	ARL5C	Putative ADP-ribosylation factor-like protein 5C	179	N	-	-	92	NSTD	-	-	NP_001137440	D	92	N	RS=753207809;RSPOS=37317586;dbSNPBuildID=144;SSR=0;SAO=0;VP=0x050000000a05000002000100;GENEINFO=ARL5C:390790;WGT=1;VC=SNV;NSM;REF;ASP	-	-	+
A6NHA9	OR4C46	Olfactory receptor 4C46	309	N	-	Membrane	184	NLTC	-	-	NP_001004703	A	186	T	RS=543950860;RSPOS=51515837;dbSNPBuildID=142;SSR=0;SAO=0;VP=0x050000000a05040026000100;GENEINFO=OR4C46:119749;WGT=1;VC=SNV;NSM;REF;ASP;VLD;KGPhase3;CAF=0.9998,0.0001997;COMMON=0	-	-	+++
A6NHA9	OR4C46	Olfactory receptor 4C46	309	N	-	Membrane	304	NISG	-	-	NP_001004703	D	304	N	RS=140000110;RSPOS=51516191;dbSNPBuildID=134;SSR=0;SAO=0;VP=0x050100000a05040036000100;GENEINFO=OR4C46:119749;WGT=1;VC=SNV;SLO;NSM;REF;ASP;VLD;KGPhase1;KGPhase3;CAF=0.9956,0.004393;COMMON=1	-	-	-
A6NHA9	OR4C46	Olfactory receptor 4C46	309	N	-	Membrane	78	NLTT	-	-	NP_001004703	I	80	T	RS=149453010;RSPOS=51515520;dbSNPBuildID=134;SSR=0;SAO=0;VP=0x050000000a05040036000100;GENEINFO=OR4C46:119749;WGT=1;VC=SNV;NSM;REF;ASP;VLD;KGPhase1;KGPhase3;CAF=1,0;COMMON=0	-	-	+
A6NHG9	OR5H14	Olfactory receptor 5H14	310	N	-	Membrane	172	NITQ	-	-	NP_001005514	I	174	T	RS=868151327;RSPOS=97868750;dbSNPBuildID=147;SSR=0;SAO=0;VP=0x050100000a05000002000100;GENEINFO=OR5H14:403273;WGT=1;VC=SNV;SLO;NSM;REF;ASP	-	-	+
A6NHG9	OR5H14	Olfactory receptor 5H14	310	N	-	Membrane	186	NISY	-	-	NP_001005514	K	186	N	RS=749628663;RSPOS=97868787;dbSNPBuildID=144;SSR=0;SAO=0;VP=0x050000000a05000002000100;GENEINFO=OR5H14:403273;WGT=1;VC=SNV;NSM;REF;ASP	-	-	++
A6NHG9	OR5H14	Olfactory receptor 5H14	310	N	-	Membrane	228	NKSV	-	-	NP_001005514	K	228	N	RS=753405933;RSPOS=97868913;dbSNPBuildID=144;SSR=0;SAO=0;VP=0x050000000b05040002000100;GENEINFO=OR5H14:403273;WGT=1;VC=SNV;NSM;REF;SYN;ASP;VLD	-	-	+
A6NHJ4	ZNF860	Zinc finger protein 860	632	N	-	Nucleus	185	NASS	-	-	NP_001131146	D	185	N	RS=774082577;RSPOS=32031124;dbSNPBuildID=144;SSR=0;SAO=0;VP=0x050000080a05000002000100;GENEINFO=LOC101928056:101928056|ZNF860:344787;WGT=1;VC=SNV;NSM;REF;INT;ASP	-	-	+
A6NHJ4	ZNF860	Zinc finger protein 860	632	N	-	Nucleus	466	NSSL	-	-	NP_001131146	A	468	S	RS=192030152;RSPOS=32031973;dbSNPBuildID=135;SSR=0;SAO=0;VP=0x050300080a05040036000100;GENEINFO=LOC101928056:101928056|ZNF860:344787;WGT=1;VC=SNV;S3D;SLO;NSM;REF;INT;ASP;VLD;KGPhase1;KGPhase3;CAF=0.9948,0.005192;COMMON=1	-	-	+
A6NHL2	TUBAL3	Tubulin alpha chain-like 3	446	N	-	Cytoplasm	109	NYTR	-	-	NP_079079	A	111	T	RS=150997870;RSPOS=5437355;dbSNPBuildID=134;SSR=0;SAO=0;VP=0x050200000a05040002000100;GENEINFO=TUBAL3:79861;WGT=1;VC=SNV;S3D;NSM;REF;ASP;VLD	-	-	+
A6NHL2	TUBAL3	Tubulin alpha chain-like 3	446	N	-	Cytoplasm	336	NASI	-	-	NP_079079	A	338	S	RS=782261479;RSPOS=5435809;dbSNPBuildID=144;SSR=0;SAO=0;VP=0x050000000a05040002000100;GENEINFO=TUBAL3:79861;WGT=1;VC=SNV;NSM;REF;ASP;VLD	-	-	+
A6NHL2	TUBAL3	Tubulin alpha chain-like 3	446	N	-	Cytoplasm	364	NRSP	-	-	NP_079079	P	366	S	RS=782333481;RSPOS=5435725;dbSNPBuildID=144;SSR=0;SAO=0;VP=0x050000000a05040002000100;GENEINFO=TUBAL3:79861;WGT=1;VC=SNV;NSM;REF;ASP;VLD	-	-	--
A6NHN0	OTOL1	Otolin-1	477	Y	1--23	Secreted	193	NGSK	-	-	NP_001073909	K	193	N	RS=757219875;RSPOS=161220875;dbSNPBuildID=144;SSR=0;SAO=0;VP=0x050000000a05000002000100;GENEINFO=OTOL1:131149;WGT=1;VC=SNV;NSM;REF;ASP	-	-	+
A6NHN0	OTOL1	Otolin-1	477	Y	1--23	Secreted	20	NTTA	-	-	NP_001073909	I	22	T	RS=775178170;RSPOS=161214660;dbSNPBuildID=144;SSR=0;SAO=0;VP=0x050000000a05000002000100;GENEINFO=OTOL1:131149;WGT=1;VC=SNV;NSM;REF;ASP	-	-	-
A6NHN0	OTOL1	Otolin-1	477	Y	1--23	Secreted	265	NGSK	-	-	NP_001073909	K	265	N	RS=370649390;RSPOS=161221091;dbSNPBuildID=138;SSR=0;SAO=0;VP=0x050000000a05040026000100;GENEINFO=OTOL1:131149;WGT=1;VC=SNV;NSM;REF;ASP;VLD;KGPhase3;CAF=0.9996,0.0003994;COMMON=0	-	-	++
A6NHN0	OTOL1	Otolin-1	477	Y	1--23	Secreted	325	NGSR	-	-	NP_001073909	K	325	N	RS=559129310;RSPOS=161221271;dbSNPBuildID=142;SSR=0;SAO=0;VP=0x050000000a05000026000100;GENEINFO=OTOL1:131149;WGT=1;VC=SNV;NSM;REF;ASP;KGPhase3;CAF=0.9998,0.0001997;COMMON=0	-	-	-
A6NHN0	OTOL1	Otolin-1	477	Y	1--23	Secreted	331	NGSK	-	-	NP_001073909	K	331	N	RS=757014427;RSPOS=161221289;dbSNPBuildID=144;SSR=0;SAO=0;VP=0x050000000a05000002000100;GENEINFO=OTOL1:131149;WGT=1;VC=SNV;NSM;REF;ASP	-	-	+
A6NHN6	NPIPB15	Nuclear pore complex-interacting protein family member B15	443	Y	1--18	Secreted	59	NLTI	-	-	NP_001293023	I	61	T	RS=780427332;RSPOS=74415529;dbSNPBuildID=144;SSR=0;SAO=0;VP=0x050000000a05000002000100;GENEINFO=NPIPB15:440348;WGT=1;VC=SNV;NSM;REF;ASP	-	-	+++
A6NHR9	SMCHD1	Structural maintenance of chromosomes flexible hinge domain-containing protein 1	2005	N	-	-	1068	NLTF	-	-	NP_056110	I	1070	T	RS=113434340;RSPOS=2732423;dbSNPBuildID=132;SSR=0;SAO=0;VP=0x050000000a05040436000100;GENEINFO=SMCHD1:23347;WGT=1;VC=SNV;NSM;REF;ASP;VLD;HD;KGPhase1;KGPhase3;CAF=0.9998,0.0001997;COMMON=0	-	-	++
A6NHR9	SMCHD1	Structural maintenance of chromosomes flexible hinge domain-containing protein 1	2005	N	-	-	1273	NGSD	-	-	NP_056110	R	1275	S	RS=746349193;RSPOS=2747543;dbSNPBuildID=144;SSR=0;SAO=0;VP=0x050000000a05000002000100;GENEINFO=SMCHD1:23347;WGT=1;VC=SNV;NSM;REF;ASP	-	-	--
A6NHR9	SMCHD1	Structural maintenance of chromosomes flexible hinge domain-containing protein 1	2005	N	-	-	1422	NRTP	-	-	NP_056110	P	1424	T	RS=764624418;RSPOS=2751380;dbSNPBuildID=144;SSR=0;SAO=0;VP=0x050000000a05000002000100;GENEINFO=SMCHD1:23347;WGT=1;VC=SNV;NSM;REF;ASP	-	-	---
A6NHR9	SMCHD1	Structural maintenance of chromosomes flexible hinge domain-containing protein 1	2005	N	-	-	185	NGSG	-	-	NP_056110	R	187	S	RS=375259752;RSPOS=2674067;dbSNPBuildID=138;SSR=0;SAO=0;VP=0x050000400a05000002000100;GENEINFO=SMCHD1:23347;WGT=1;VC=SNV;NSM;REF;U5;ASP	-	-	++
A6NHR9	SMCHD1	Structural maintenance of chromosomes flexible hinge domain-containing protein 1	2005	N	-	-	825	NFSF	-	-	NP_056110	K	825	N	RS=772216699;RSPOS=2722533;dbSNPBuildID=144;SSR=0;SAO=0;VP=0x050000000a05000002000100;GENEINFO=SMCHD1:23347;WGT=1;VC=SNV;NSM;REF;ASP	-	-	-
A6NHS7	MANSC4	MANSC domain-containing protein 4	340	Y	1--24	Membrane	188	NTSY	-	-	NP_001139693	S	188	N	RS=182732478;RSPOS=27916131;dbSNPBuildID=135;SSR=0;SAO=0;VP=0x050000000a05040036000100;GENEINFO=MANSC4:100287284;WGT=1;VC=SNV;NSM;REF;ASP;VLD;KGPhase1;KGPhase3;CAF=0.9994,0.000599,.;COMMON=1	-	-	--
A6NHT5	HMX3	Homeobox protein HMX3	357	N	-	Nucleus	313	NSTA	-	-	NP_001099044	A	315	T	RS=748253096;RSPOS=124897116;dbSNPBuildID=144;SSR=0;SAO=0;VP=0x050000000a05000002000100;GENEINFO=HMX3:340784;WGT=1;VC=SNV;NSM;REF;ASP	-	-	-
A6NI03	TRIM64B	Putative tripartite motif-containing protein 64B	449	N	-	-	314	NLSA	B30.2/SPRY.	-	NP_001157869	H	314	N	RS=763687024;RSPOS=89604199;dbSNPBuildID=144;SSR=0;SAO=0;VP=0x050000000a05000002000100;GENEINFO=TRIM64B:642446;WGT=1;VC=SNV;NSM;REF;ASP	-	-	++
A6NI03	TRIM64B	Putative tripartite motif-containing protein 64B	449	N	-	-	72	NLSS	-	-	NP_001157869	K	72	N	RS=778319529;RSPOS=89608970;dbSNPBuildID=144;SSR=0;SAO=0;VP=0x050000000a05000002000100;GENEINFO=TRIM64B:642446;WGT=1;VC=SNV;NSM;REF;ASP	-	-	+
A6NI15	MSGN1	Mesogenin-1	193	N	-	Nucleus	169	NYTI	bHLH.	-	NP_001099039	K	169	N	RS=775346662;RSPOS=17998292;dbSNPBuildID=144;SSR=0;SAO=0;VP=0x050000000a05000002000100;GENEINFO=MSGN1:343930;WGT=1;VC=SNV;NSM;REF;ASP	-	-	+
A6NI15	MSGN1	Mesogenin-1	193	N	-	Nucleus	3	NLSE	-	-	NP_001099039	R	5	S	RS=751924734;RSPOS=17997798;dbSNPBuildID=144;SSR=0;SAO=0;VP=0x050000000a05040002000100;GENEINFO=MSGN1:343930;WGT=1;VC=SNV;NSM;REF;ASP;VLD	-	-	+++
A6NI15	MSGN1	Mesogenin-1	193	N	-	Nucleus	46	NLSP	-	-	NP_001099039	S	46	N	RS=749323702;RSPOS=17997922;dbSNPBuildID=144;SSR=0;SAO=0;VP=0x050000000a05040002000100;GENEINFO=MSGN1:343930;WGT=1;VC=SNV;NSM;REF;ASP;VLD	-	-	---
A6NI47	POTEM	Putative POTE ankyrin domain family member M	508	N	-	-	79	NVST	-	-	NP_001138914	G	81	S	RS=756987079;RSPOS=20019980;dbSNPBuildID=144;SSR=0;SAO=0;VP=0x050000000a05040002000100;GENEINFO=POTEM:641455;WGT=1;VC=SNV;NSM;REF;ASP;VLD	-	-	+
A6NI47	POTEM	Putative POTE ankyrin domain family member M	508	N	-	-	87	NDSA	-	-	NP_001138914	D	87	N	RS=764677157;RSPOS=20019962;dbSNPBuildID=144;SSR=0;SAO=0;VP=0x050000000a05040002000100;GENEINFO=POTEM:641455;WGT=1;VC=SNV;NSM;REF;ASP;VLD	-	-	++
A6NI56	CCDC154	Coiled-coil domain-containing protein 154	674	N	-	-	212	NSSR	-	-	NP_001137452	D	212	N	RS=185070519;RSPOS=1492448;dbSNPBuildID=135;SSR=0;SAO=0;VP=0x050000000a05000034000100;GENEINFO=CCDC154:645811;WGT=1;VC=SNV;NSM;REF;ASP;KGPhase1;KGPhase3;CAF=0.9998,0.0001997;COMMON=0	-	-	-
A6NI79	CCDC69	Coiled-coil domain-containing protein 69	296	N	-	-	216	NTTL	-	-	NP_056436	I	216	N	RS=777989377;RSPOS=150563971;dbSNPBuildID=144;SSR=0;SAO=0;VP=0x050000000a05000002000100;GENEINFO=CCDC69:26112;WGT=1;VC=SNV;NSM;REF;ASP	-	-	-
A6NIH7	UNC119B	Protein unc-119 homolog B	251	N	-	-	241	NKSD	-	-	NP_001074002	A	243	S	RS=758512832;RSPOS=121157806;dbSNPBuildID=144;SSR=0;SAO=0;VP=0x050000000a05000002000100;GENEINFO=UNC119B:84747;WGT=1;VC=SNV;NSM;REF;ASP	-	-	+
A6NIH7	UNC119B	Protein unc-119 homolog B	251	N	-	-	248	NGSQ	-	-	NP_001074002	G	250	S	RS=149374094;RSPOS=121157827;dbSNPBuildID=134;SSR=0;SAO=0;VP=0x050000000a05040402000100;GENEINFO=UNC119B:84747;WGT=1;VC=SNV;NSM;REF;ASP;VLD;HD	-	-	+
A6NIJ9	OR6C70	Olfactory receptor 6C70	312	N	-	Membrane	170	NISD	-	-	NP_001005499	I	172	S	RS=758140325;RSPOS=55863408;dbSNPBuildID=144;SSR=0;SAO=0;VP=0x050000000a05000002000100;GENEINFO=OR6C70:390327;WGT=1;VC=SNV;NSM;REF;ASP	-	-	+
A6NIJ9	OR6C70	Olfactory receptor 6C70	312	N	-	Membrane	17	NNSQ	-	-	NP_001005499	D	17	N	RS=775257011;RSPOS=55863874;dbSNPBuildID=144;SSR=0;SAO=0;VP=0x050000000a05000002000100;GENEINFO=OR6C70:390327;WGT=1;VC=SNV;NSM;REF;ASP	-	-	+
A6NIM6	SLC15A5	Solute carrier family 15 member 5	579	N	-	Membrane	475	NGSG	-	-	NP_001164269	F	477	S	RS=773147781;RSPOS=16369880;dbSNPBuildID=144;SSR=0;SAO=0;VP=0x050000000a05000002000100;GENEINFO=SLC15A5:729025;WGT=1;VC=SNV;NSM;REF;ASP	-	-	-
A6NIM6	SLC15A5	Solute carrier family 15 member 5	579	N	-	Membrane	63	NMTP	-	-	NP_001164269	I	65	T	RS=757430086;RSPOS=16430426;dbSNPBuildID=144;SSR=0;SAO=0;VP=0x050000000a05000002000100;GENEINFO=SLC15A5:729025;WGT=1;VC=SNV;NSM;REF;ASP	-	-	---
A6NIR3	AGAP5	Arf-GAP with GTPase, ANK repeat and PH domain-containing protein 5	686	N	-	-	557	NSTR	Arf-GAP.	-	NP_001137472	K	557	N	RS=747648010;RSPOS=75434747;dbSNPBuildID=144;SSR=0;SAO=0;VP=0x050000000b05040002000100;GENEINFO=AGAP5:729092;WGT=1;VC=SNV;NSM;REF;SYN;ASP;VLD	-	-	+
A6NIV6	LRRIQ4	Leucine-rich repeat and IQ domain-containing protein 4	560	N	-	-	100	NLSY	-	-	NP_001073929	D	100	N	RS=267599688;RSPOS=169540007;dbSNPBuildID=137;SSR=0;SAO=3;VP=0x050260000a05000002100120;GENEINFO=LRRIQ4:344657;WGT=1;VC=SNV;PM;S3D;NSM;REF;ASP;LSD	-	-	++
A6NIV6	LRRIQ4	Leucine-rich repeat and IQ domain-containing protein 4	560	N	-	-	18	NDTQ	-	-	NP_001073929	P	20	T	RS=756782965;RSPOS=169539767;dbSNPBuildID=144;SSR=0;SAO=0;VP=0x050000000a05040002000100;GENEINFO=LRRIQ4:344657;WGT=1;VC=SNV;NSM;REF;ASP;VLD	-	-	++
A6NIV6	LRRIQ4	Leucine-rich repeat and IQ domain-containing protein 4	560	N	-	-	240	NLSH	-	-	NP_001073929	D	240	N	RS=747640686;RSPOS=169540427;dbSNPBuildID=144;SSR=0;SAO=0;VP=0x050000000a05000002000100;GENEINFO=LRRIQ4:344657;WGT=1;VC=SNV;NSM;REF;ASP	-	-	+
A6NIX2	WTIP	Wilms tumor protein 1-interacting protein	430	N	-	Cytoplasm;Nucleus	267	NVSE	-	-	NP_001073905	G	269	S	RS=764782508;RSPOS=34983977;dbSNPBuildID=144;SSR=0;SAO=0;VP=0x050000000a05000002000100;GENEINFO=WTIP:126374;WGT=1;VC=SNV;NSM;REF;ASP	-	-	+
A6NJ78	METTL15	Probable methyltransferase-like protein 15	407	N	-	-	249	NRTQ	-	-	NP_001107000;NP_689849	T	249	N	RS=770880037;RSPOS=28318446;dbSNPBuildID=144;SSR=0;SAO=0;VP=0x050000000a05000002000100;GENEINFO=METTL15:196074;WGT=1;VC=SNV;NSM;REF;ASP	-	-	+
A6NJG2	SOWAHD	Ankyrin repeat domain-containing protein SOWAHD	315	N	-	-	257	NNSS	-	-	NP_001099046	N	259	S	RS=769796774;RSPOS=118893406;dbSNPBuildID=144;SSR=0;SAO=0;VP=0x050000000a05040002000100;GENEINFO=SOWAHD:347454;WGT=1;VC=SNV;NSM;REF;ASP;VLD	-	-	+
A6NJG6	ARGFX	Arginine-fifty homeobox	315	N	-	Nucleus	194	NFTE	-	-	NP_001012677	T	194	N	RS=200387142;RSPOS=121305080;dbSNPBuildID=137;SSR=0;SAO=0;VP=0x050000000a05000014000100;GENEINFO=ARGFX:503582;WGT=1;VC=SNV;NSM;REF;ASP;KGPhase1	-	-	+
A6NJG6	ARGFX	Arginine-fifty homeobox	315	N	-	Nucleus	235	NLSD	-	-	NP_001012677	P	237	S	RS=868849500;RSPOS=121305208;dbSNPBuildID=147;SSR=0;SAO=0;VP=0x050000000a05000002000100;GENEINFO=ARGFX:503582;WGT=1;VC=SNV;NSM;REF;ASP	-	-	+
A6NJJ6	C19orf67	UPF0575 protein C19orf67	358	N	-	-	45	NSSE	-	-	NP_001264307	P	46	S	RS=143750292;RSPOS=14196304;dbSNPBuildID=134;SSR=0;SAO=0;VP=0x050000000a05000036000100;GENEINFO=C19orf67:646457;WGT=1;VC=SNV;NSM;REF;ASP;KGPhase1;KGPhase3;CAF=0.9998,0.0001997;COMMON=0	-	-	++
A6NJL1	ZSCAN5B	Zinc finger and SCAN domain-containing protein 5B	495	N	-	Nucleus	422	NEST	-	-	NP_001073925	H	422	N	RS=772396860;RSPOS=56701420;dbSNPBuildID=144;SSR=0;SAO=0;VP=0x050000000a05000002000100;GENEINFO=ZSCAN5B:342933;WGT=1;VC=SNV;NSM;REF;ASP	-	-	---
A6NJV1	C2orf70	UPF0573 protein C2orf70	201	N	-	-	43	NTTL	-	-	NP_001098989	T	43	N	RS=771408978;RSPOS=26798823;dbSNPBuildID=144;SSR=0;SAO=0;VP=0x050000400a05000002000100;GENEINFO=C2orf70:339778;WGT=1;VC=SNV;NSM;REF;U5;ASP	-	-	++
A6NJV1	C2orf70	UPF0573 protein C2orf70	201	N	-	-	60	NHTP	-	-	NP_001098989	S	60	N	RS=372202665;RSPOS=26798874;dbSNPBuildID=138;SSR=0;SAO=0;VP=0x050000000b05040026000100;GENEINFO=C2orf70:339778;WGT=1;VC=SNV;NSM;REF;SYN;ASP;VLD;KGPhase3;CAF=0.9996,0.0003994;COMMON=0	-	-	---
A6NJZ3	OR6C65	Olfactory receptor 6C65	312	N	-	Membrane	178	NSSP	-	-	NP_001005518	D	178	N	RS=754154166;RSPOS=55794844;dbSNPBuildID=144;SSR=0;SAO=0;VP=0x050000000a05040002000100;GENEINFO=OR6C65:403282;WGT=1;VC=SNV;NSM;REF;ASP;VLD	-	-	---
A6NJZ3	OR6C65	Olfactory receptor 6C65	312	N	-	Membrane	83	NATG	-	-	NP_001005518	I	83	N	RS=778342844;RSPOS=55794560;dbSNPBuildID=144;SSR=0;SAO=0;VP=0x050000000a05000002000100;GENEINFO=OR6C65:403282;WGT=1;VC=SNV;NSM;REF;ASP	-	-	+
A6NK58	LIPT2	Putative lipoyltransferase 2, mitochondrial	231	N	-	-	175	NLTW	BPL/LPL catalytic.	-	NP_001138341	D	175	N	RS=776753158;RSPOS=74203353;dbSNPBuildID=144;SSR=0;SAO=0;VP=0x050000020b05000002000100;GENEINFO=LOC100287896:100287896|LIPT2:387787;WGT=1;VC=SNV;NSM;REF;SYN;R5;ASP	-	-	+
A6NK75	ZNF98	Zinc finger protein 98	572	N	-	Nucleus	220	NETS	-	-	NP_001092096	A	222	T	RS=201074450;RSPOS=22575373;dbSNPBuildID=137;SSR=1;SAO=0;VP=0x050200000a05040002000140;GENEINFO=ZNF98:148198;WGT=1;VC=SNV;S3D;NSM;REF;ASP;VLD	-	-	+++
A6NK75	ZNF98	Zinc finger protein 98	572	N	-	Nucleus	304	NQSS	-	-	NP_001092096	S	304	N	RS=10425120;RSPOS=22575126;dbSNPBuildID=119;SSR=0;SAO=0;VP=0x050000000a05040026000100;GENEINFO=ZNF98:148198;WGT=1;VC=SNV;NSM;REF;ASP;VLD;KGPhase3;CAF=0.9948,0.005192;COMMON=1	-	-	+
A6NK75	ZNF98	Zinc finger protein 98	572	N	-	Nucleus	36	NLSR	KRAB.	-	NP_001092096	Y	38	S	RS=761191466;RSPOS=22586232;dbSNPBuildID=144;SSR=0;SAO=0;VP=0x050000000a05000002000100;GENEINFO=ZNF98:148198;WGT=1;VC=SNV;NSM;REF;ASP	-	-	++
A6NK75	ZNF98	Zinc finger protein 98	572	N	-	Nucleus	560	NISK	-	-	NP_001092096	K	560	N	RS=200702907;RSPOS=22574357;dbSNPBuildID=137;SSR=0;SAO=0;VP=0x050100000a05040002000100;GENEINFO=ZNF98:148198;WGT=1;VC=SNV;SLO;NSM;REF;ASP;VLD	-	-	-
A6NKB5	PCNXL2	Pecanex-like protein 2	2137	N	-	Membrane	1365	NSST	-	-	NP_055616	N	1367	S	RS=567434041;RSPOS=233193013;dbSNPBuildID=142;SSR=0;SAO=0;VP=0x050000000a05000026000100;GENEINFO=PCNX2:80003|PCNXL2:80003;WGT=1;VC=SNV;NSM;REF;ASP;KGPhase3;CAF=0.9998,0.0001997;COMMON=0	-	-	-
A6NKB5	PCNXL2	Pecanex-like protein 2	2137	N	-	Membrane	1898	NASS	-	-	NP_055616	P	1900	S	RS=758882392;RSPOS=233134090;dbSNPBuildID=144;SSR=0;SAO=0;VP=0x050000000a05040002000100;GENEINFO=PCNX2:80003|PCNXL2:80003;WGT=1;VC=SNV;NSM;REF;ASP;VLD	-	-	-
A6NKB5	PCNXL2	Pecanex-like protein 2	2137	N	-	Membrane	360	NTSQ	-	-	NP_055616	D	360	N	RS=375498385;RSPOS=233394530;dbSNPBuildID=138;SSR=0;SAO=0;VP=0x050000000a05040026000100;GENEINFO=PCNX2:80003|PCNXL2:80003;WGT=1;VC=SNV;NSM;REF;ASP;VLD;KGPhase3;CAF=0.9984,0.001597;COMMON=1	-	-	+
A6NKB5	PCNXL2	Pecanex-like protein 2	2137	N	-	Membrane	381	NSTP	-	-	NP_055616	S	381	N	RS=758507546;RSPOS=233394466;dbSNPBuildID=144;SSR=0;SAO=0;VP=0x050000000a05000002000100;GENEINFO=PCNX2:80003|PCNXL2:80003;WGT=1;VC=SNV;NSM;REF;ASP	-	-	---
A6NKB5	PCNXL2	Pecanex-like protein 2	2137	N	-	Membrane	403	NTSV	-	-	NP_055616	K	403	N	RS=777187468;RSPOS=233394399;dbSNPBuildID=144;SSR=0;SAO=0;VP=0x050000000a05000002000100;GENEINFO=PCNX2:80003|PCNXL2:80003;WGT=1;VC=SNV;NSM;REF;ASP	-	-	+
A6NKB5	PCNXL2	Pecanex-like protein 2	2137	N	-	Membrane	483	NSSS	-	-	NP_055616	S	483	N	RS=753425784;RSPOS=233394160;dbSNPBuildID=144;SSR=0;SAO=0;VP=0x050000000a05000002000100;GENEINFO=PCNX2:80003|PCNXL2:80003;WGT=1;VC=SNV;NSM;REF;ASP	-	-	+
A6NKG5	RTL1	Retrotransposon-like protein 1	1358	N	-	Membrane	260	NSTL	-	-	NP_001128360	P	262	T	RS=181585821;RSPOS=101350342;dbSNPBuildID=135;SSR=0;SAO=0;VP=0x050000020a05040436000100;GENEINFO=MIR432:574451|RTL1:388015|MIR136:406927;WGT=1;VC=SNV;NSM;REF;R5;ASP;VLD;HD;KGPhase1;KGPhase3;CAF=0.9978,0.002196;COMMON=1	-	-	++
A6NKG5	RTL1	Retrotransposon-like protein 1	1358	N	-	Membrane	405	NRTH	-	-	NP_001128360	A	407	T	RS=556062183;RSPOS=101349907;dbSNPBuildID=142;SSR=0;SAO=0;VP=0x050000060a05040002000100;GENEINFO=MIR432:574451|RTL1:388015|MIR127:406914|MIR136:406927;WGT=1;VC=SNV;NSM;REF;R3;R5;ASP;VLD	-	-	+
A6NKG5	RTL1	Retrotransposon-like protein 1	1358	N	-	Membrane	469	NESV	-	-	NP_001128360	P	471	S	RS=749479484;RSPOS=101349715;dbSNPBuildID=144;SSR=0;SAO=0;VP=0x050000060a05000002000100;GENEINFO=MIR432:574451|RTL1:388015|MIR136:406927|MIR127:406914;WGT=1;VC=SNV;NSM;REF;R3;R5;ASP	-	-	+
A6NKG5	RTL1	Retrotransposon-like protein 1	1358	N	-	Membrane	895	NQTG	-	-	NP_001128360	D	895	N	RS=561955511;RSPOS=101348443;dbSNPBuildID=142;SSR=0;SAO=0;VP=0x050000060a05000024000100;GENEINFO=MIR433:574034|MIR127:406914|RTL1:388015;WGT=1;VC=SNV;NSM;REF;R3;R5;ASP;KGPhase3;CAF=0.9998,0.0001997;COMMON=0	-	-	-
A6NKK0	OR5H1	Olfactory receptor 5H1	313	N	-	Membrane	170	NSSI	-	-	NP_001005338	N	172	S	RS=762519392;RSPOS=97852056;dbSNPBuildID=144;SSR=0;SAO=0;VP=0x050000000a05000002000100;GENEINFO=OR5H1:26341;WGT=1;VC=SNV;NSM;REF;ASP	-	-	+
A6NKK0	OR5H1	Olfactory receptor 5H1	313	N	-	Membrane	228	NKSD	-	-	NP_001005338	K	228	N	RS=756048849;RSPOS=97852225;dbSNPBuildID=144;SSR=0;SAO=0;VP=0x050000000a05000002000100;GENEINFO=OR5H1:26341;WGT=1;VC=SNV;NSM;REF;ASP	-	-	+
A6NKN8	PCP4L1	Purkinje cell protein 4-like protein 1	68	N	-	-	13	NQTA	-	-	NP_001096036	A	15	T	RS=765798750;RSPOS=161253491;dbSNPBuildID=144;SSR=0;SAO=0;VP=0x050000000a05000002000100;GENEINFO=PCP4L1:654790;WGT=1;VC=SNV;NSM;REF;ASP	-	-	+
A6NKT7	RGPD3	RanBP2-like and GRIP domain-containing protein 3	1758	N	-	-	1013	NKSN	-	-	NP_001137485	A	1015	S	RS=765751744;RSPOS=107041380;dbSNPBuildID=144;SSR=0;SAO=0;VP=0x050000000a05000002000100;GENEINFO=RGPD3:653489;WGT=1;VC=SNV;NSM;REF;ASP	-	-	+
A6NKT7	RGPD3	RanBP2-like and GRIP domain-containing protein 3	1758	N	-	-	1084	NLTI	-	-	NP_001137485	K	1086	T	RS=781690335;RSPOS=107041166;dbSNPBuildID=144;SSR=0;SAO=0;VP=0x050000000a05000002000100;GENEINFO=RGPD3:653489;WGT=1;VC=SNV;NSM;REF;ASP	-	-	+
A6NKT7	RGPD3	RanBP2-like and GRIP domain-containing protein 3	1758	N	-	-	1212	NQTK	-	-	NP_001137485	D	1212	N	RS=267598824;RSPOS=107040789;dbSNPBuildID=137;SSR=0;SAO=3;VP=0x050060000a05040002100120;GENEINFO=RGPD3:653489;WGT=1;VC=SNV;PM;NSM;REF;ASP;VLD;LSD	-	-	+
A6NKT7	RGPD3	RanBP2-like and GRIP domain-containing protein 3	1758	N	-	-	1301	NLSK	-	-	NP_001137485	S	1301	N	RS=748513078;RSPOS=107040521;dbSNPBuildID=144;SSR=0;SAO=0;VP=0x050000000a05000002000100;GENEINFO=RGPD3:653489;WGT=1;VC=SNV;NSM;REF;ASP	-	-	++
A6NKT7	RGPD3	RanBP2-like and GRIP domain-containing protein 3	1758	N	-	-	1408	NHTI	-	-	NP_001137485	R	1410	T	RS=761234184;RSPOS=107040194;dbSNPBuildID=144;SSR=0;SAO=0;VP=0x050000000a05040002000100;GENEINFO=RGPD3:653489;WGT=1;VC=SNV;NSM;REF;ASP;VLD	-	-	+
A6NKT7	RGPD3	RanBP2-like and GRIP domain-containing protein 3	1758	N	-	-	1575	NASL	-	-	NP_001137485	P	1577	S	RS=551039199;RSPOS=107039694;dbSNPBuildID=142;SSR=1;SAO=0;VP=0x050100000a05000126000140;GENEINFO=RGPD3:653489;WGT=1;VC=SNV;SLO;NSM;REF;ASP;GNO;KGPhase3;CAF=0.9998,.,0.0001997;COMMON=0	-	-	---
A6NKT7	RGPD3	RanBP2-like and GRIP domain-containing protein 3	1758	N	-	-	1575	NATL	-	-	NP_001137485	P	1577	T	RS=551039199;RSPOS=107039694;dbSNPBuildID=142;SSR=1;SAO=0;VP=0x050100000a05000126000140;GENEINFO=RGPD3:653489;WGT=1;VC=SNV;SLO;NSM;REF;ASP;GNO;KGPhase3;CAF=0.9998,.,0.0001997;COMMON=0	-	-	-
A6NKT7	RGPD3	RanBP2-like and GRIP domain-containing protein 3	1758	N	-	-	1583	NETS	-	-	NP_001137485	S	1583	N	RS=766112417;RSPOS=107039675;dbSNPBuildID=144;SSR=0;SAO=0;VP=0x050000000a05000002000100;GENEINFO=RGPD3:653489;WGT=1;VC=SNV;NSM;REF;ASP	-	-	+
A6NKT7	RGPD3	RanBP2-like and GRIP domain-containing protein 3	1758	N	-	-	1737	NTTL	GRIP.	-	NP_001137485	M	1739	T	RS=759911917;RSPOS=107029590;dbSNPBuildID=144;SSR=0;SAO=0;VP=0x050000000a05000002000100;GENEINFO=RGPD3:653489;WGT=1;VC=SNV;NSM;REF;ASP	-	-	-
A6NKT7	RGPD3	RanBP2-like and GRIP domain-containing protein 3	1758	N	-	-	697	NDTL	-	-	NP_001137485	A	699	T	RS=755550435;RSPOS=107050794;dbSNPBuildID=144;SSR=0;SAO=0;VP=0x050000000a05000002000100;GENEINFO=RGPD3:653489;WGT=1;VC=SNV;NSM;REF;ASP	-	-	-
A6NKT7	RGPD3	RanBP2-like and GRIP domain-containing protein 3	1758	N	-	-	884	NNSQ	-	-	NP_001137485	Y	884	N	RS=768743822;RSPOS=107042500;dbSNPBuildID=144;SSR=0;SAO=0;VP=0x050000000a05000002000100;GENEINFO=RGPD3:653489;WGT=1;VC=SNV;NSM;REF;ASP	-	-	-
A6NKT7	RGPD3	RanBP2-like and GRIP domain-containing protein 3	1758	N	-	-	900	NGSS	-	-	NP_001137485	K	900	N	RS=747341279;RSPOS=107042450;dbSNPBuildID=144;SSR=0;SAO=0;VP=0x050000000a05000002000100;GENEINFO=RGPD3:653489;WGT=1;VC=SNV;NSM;REF;ASP	-	-	-
A6NKT7	RGPD3	RanBP2-like and GRIP domain-containing protein 3	1758	N	-	-	951	NISG	-	-	NP_001137485	D	951	N	RS=753658071;RSPOS=107041572;dbSNPBuildID=144;SSR=0;SAO=0;VP=0x050000000a05040002000100;GENEINFO=RGPD3:653489;WGT=1;VC=SNV;NSM;REF;ASP;VLD	-	-	+
A6NKT7	RGPD3	RanBP2-like and GRIP domain-containing protein 3	1758	N	-	-	967	NSTF	-	-	NP_001137485	S	967	N	RS=750470014;RSPOS=107041523;dbSNPBuildID=144;SSR=0;SAO=0;VP=0x050000000a05000002000100;GENEINFO=RGPD3:653489;WGT=1;VC=SNV;NSM;REF;ASP	-	-	++
A6NKU9	SPDYE3	Speedy protein E3	549	N	-	-	453	NDTE	-	-	NP_001004351	M	455	T	RS=769050671;RSPOS=99917205;dbSNPBuildID=144;SSR=0;SAO=0;VP=0x050000000a05040002000100;GENEINFO=SPDYE3:441272;WGT=1;VC=SNV;NSM;REF;ASP;VLD	-	-	-
A6NKW6	FAM159B	Membrane protein FAM159B	160	N	-	Membrane	129	NATS	-	-	NP_001157914	A	131	T	RS=577390402;RSPOS=64013757;dbSNPBuildID=142;SSR=0;SAO=0;VP=0x050000040a05000024000100;GENEINFO=FAM159B:100132916|SREK1IP1:285672;WGT=1;VC=SNV;NSM;REF;R3;ASP;KGPhase3;CAF=1,0;COMMON=0	-	-	++
A6NKW6	FAM159B	Membrane protein FAM159B	160	N	-	Membrane	56	NHSY	-	-	NP_001157914	K	56	N	RS=763352166;RSPOS=63986618;dbSNPBuildID=144;SSR=0;SAO=0;VP=0x050000000a05000002000100;GENEINFO=FAM159B:100132916;WGT=1;VC=SNV;NSM;REF;ASP	-	-	+
A6NL08	OR6C75	Olfactory receptor 6C75	312	N	-	Membrane	218	NITR	-	-	NP_001005497	I	220	T	RS=560533820;RSPOS=55759553;dbSNPBuildID=142;SSR=0;SAO=0;VP=0x050000000a05000002000100;GENEINFO=OR6C75:390323;WGT=1;VC=SNV;NSM;REF;ASP	-	-	+
A6NLC5	C3orf70	UPF0524 protein C3orf70	250	N	-	-	193	NATG	-	-	NP_001020437	I	195	T	RS=768220474;RSPOS=184800964;dbSNPBuildID=144;SSR=0;SAO=0;VP=0x050000000a05000002000100;GENEINFO=C3orf70:285382;WGT=1;VC=SNV;NSM;REF;ASP	-	-	-
A6NLF2	TCEB3CL2	RNA polymerase II transcription factor SIII subunit A3-like-2	546	N	-	Nucleus	382	NASL	-	-	NP_001229836	A	384	S	RS=553612378;RSPOS=44549149;dbSNPBuildID=142;SSR=0;SAO=0;VP=0x050000080a05040026000100;GENEINFO=KATNAL2:83473|TCEB3CL:728929;WGT=1;VC=SNV;NSM;REF;INT;ASP;VLD;KGPhase3;CAF=0.9998,.,0.0001997;COMMON=0	-	-	+
A6NLF2	TCEB3CL2	RNA polymerase II transcription factor SIII subunit A3-like-2	546	N	-	Nucleus	382	NATL	-	-	NP_001229836	A	384	T	RS=553612378;RSPOS=44549149;dbSNPBuildID=142;SSR=0;SAO=0;VP=0x050000080a05040026000100;GENEINFO=KATNAL2:83473|TCEB3CL:728929;WGT=1;VC=SNV;NSM;REF;INT;ASP;VLD;KGPhase3;CAF=0.9998,.,0.0001997;COMMON=0	-	-	++
A6NLW8	DUXA	Double homeobox protein A	204	N	-	Nucleus	65	NRSA	-	-	NP_001012747	R	67	S	RS=772043384;RSPOS=57670626;dbSNPBuildID=144;SSR=0;SAO=0;VP=0x050000000a05000002000100;GENEINFO=DUXA:503835;WGT=1;VC=SNV;NSM;REF;ASP	-	-	-
A6NLX4	TMEM210	Transmembrane protein 210	147	Y	1--31	Membrane	56	NASC	-	-	NP_001269406	S	56	N	RS=776994689;RSPOS=140066150;dbSNPBuildID=144;SSR=0;SAO=0;VP=0x050000020a05000002000100;GENEINFO=TMEM210:100505993|LRRC26:389816;WGT=1;VC=SNV;NSM;REF;R5;ASP	-	-	+
A6NM03	OR2AG2	Olfactory receptor 2AG2	316	N	-	Membrane	90	NTTS	-	-	NP_001004490	I	92	T	RS=201216782;RSPOS=6789914;dbSNPBuildID=137;SSR=0;SAO=0;VP=0x050200000a05000002000100;GENEINFO=OR2AG2:338755;WGT=1;VC=SNV;S3D;NSM;REF;ASP	-	-	+++
A6NM11	LRRC37A2	Leucine-rich repeat-containing protein 37A2	1700	Y	1--35	Membrane	1418	NYSH	-	-	NP_001006608	N	1420	S	RS=762728996;RSPOS=44626764;dbSNPBuildID=144;SSR=0;SAO=0;VP=0x050000080a05040002000100;GENEINFO=LOC100294341:100294341|LRRC37A2:474170|ARL17A:51326;WGT=1;VC=SNV;NSM;REF;INT;ASP;VLD	-	-	-
A6NM11	LRRC37A2	Leucine-rich repeat-containing protein 37A2	1700	Y	1--35	Membrane	1420	NHSH	-	-	NP_001006608	P	1422	S	RS=764104537;RSPOS=44626769;dbSNPBuildID=144;SSR=0;SAO=0;VP=0x050000080a05040002000100;GENEINFO=LOC100294341:100294341|LRRC37A2:474170|ARL17A:51326;WGT=1;VC=SNV;NSM;REF;INT;ASP;VLD	-	-	+
A6NM11	LRRC37A2	Leucine-rich repeat-containing protein 37A2	1700	Y	1--35	Membrane	1671	NKSS	-	-	NP_001006608	K	1671	N	RS=772152770;RSPOS=44632749;dbSNPBuildID=144;SSR=0;SAO=0;VP=0x050000880a05040002000100;GENEINFO=LOC100294341:100294341|LRRC37A2:474170|ARL17A:51326;WGT=1;VC=SNV;NSM;REF;U3;INT;ASP;VLD	-	-	++
A6NM28	ZFP92	Zinc finger protein 92 homolog	416	N	-	Nucleus	162	NRSS	-	-	NP_001129745	S	162	N	RS=782647394;RSPOS=152686320;dbSNPBuildID=144;SSR=0;SAO=0;VP=0x050000000a05040002000100;GENEINFO=ZFP92:139735;WGT=1;VC=SNV;NSM;REF;ASP;VLD	-	-	++
A6NM36	LRRC30	Leucine-rich repeat-containing protein 30	301	N	-	-	100	NLSG	-	-	NP_001099051	C	102	S	RS=772688547;RSPOS=7231441;dbSNPBuildID=144;SSR=0;SAO=0;VP=0x050000000a05040002000100;GENEINFO=LRRC30:339291;WGT=1;VC=SNV;NSM;REF;ASP;VLD	-	-	+
A6NM36	LRRC30	Leucine-rich repeat-containing protein 30	301	N	-	-	161	NLSR	-	-	NP_001099051	D	161	N	RS=746658153;RSPOS=7231617;dbSNPBuildID=144;SSR=0;SAO=0;VP=0x050000000a05040002000100;GENEINFO=LRRC30:339291;WGT=1;VC=SNV;NSM;REF;ASP;VLD	-	-	--
A6NM36	LRRC30	Leucine-rich repeat-containing protein 30	301	N	-	-	200	NITE	-	-	NP_001099051	A	202	T	RS=186252904;RSPOS=7231740;dbSNPBuildID=135;SSR=0;SAO=0;VP=0x050000000a05040436000100;GENEINFO=LRRC30:339291;WGT=1;VC=SNV;NSM;REF;ASP;VLD;HD;KGPhase1;KGPhase3;CAF=0.9996,0.0003994;COMMON=0	-	-	++
A6NM36	LRRC30	Leucine-rich repeat-containing protein 30	301	N	-	-	238	NLSN	-	-	NP_001099051	N	240	S	RS=77059471;RSPOS=7231855;dbSNPBuildID=131;SSR=0;SAO=0;VP=0x050000000a05040436000100;GENEINFO=LRRC30:339291;WGT=1;VC=SNV;NSM;REF;ASP;VLD;HD;KGPhase1;KGPhase3;CAF=0.9966,0.003395;COMMON=1	-	-	+
A6NM36	LRRC30	Leucine-rich repeat-containing protein 30	301	N	-	-	240	NNSD	-	-	NP_001099051	N	242	S	RS=780008132;RSPOS=7231861;dbSNPBuildID=144;SSR=0;SAO=0;VP=0x050000000a05000002000100;GENEINFO=LRRC30:339291;WGT=1;VC=SNV;NSM;REF;ASP	-	-	+
A6NM36	LRRC30	Leucine-rich repeat-containing protein 30	301	N	-	-	52	NFSL	-	-	NP_001099051	S	52	N	RS=750307023;RSPOS=7231291;dbSNPBuildID=144;SSR=0;SAO=0;VP=0x050000000a05000002000100;GENEINFO=LRRC30:339291;WGT=1;VC=SNV;NSM;REF;ASP	-	-	++
A6NM76	OR6C76	Olfactory receptor 6C76	312	N	-	Membrane	92	NASA	-	-	NP_001005183	C	94	S	RS=758932846;RSPOS=55820318;dbSNPBuildID=144;SSR=0;SAO=0;VP=0x050000000a05040002000100;GENEINFO=OR6C76:390326;WGT=1;VC=SNV;NSM;REF;ASP;VLD	-	-	+
A6NMB9	FIGNL2	Putative fidgetin-like protein 2	653	N	-	-	147	NASG	-	-	NP_001013712	C	149	S	RS=547997511;RSPOS=52215753;dbSNPBuildID=142;SSR=0;SAO=0;VP=0x050000000a05040026000100;GENEINFO=FIGNL2:401720;WGT=1;VC=SNV;NSM;REF;ASP;VLD;KGPhase3;CAF=0.9998,0.0001997;COMMON=0	-	-	+
A6NMB9	FIGNL2	Putative fidgetin-like protein 2	653	N	-	-	20	NVSS	-	-	NP_001013712	D	20	N	RS=761487799;RSPOS=52216140;dbSNPBuildID=144;SSR=0;SAO=0;VP=0x050000000a05000002000100;GENEINFO=FIGNL2:401720;WGT=1;VC=SNV;NSM;REF;ASP	-	-	+++
A6NMB9	FIGNL2	Putative fidgetin-like protein 2	653	N	-	-	50	NISA	-	-	NP_001013712	D	50	N	RS=763803653;RSPOS=52216050;dbSNPBuildID=144;SSR=0;SAO=0;VP=0x050000000a05000002000100;GENEINFO=FIGNL2:401720;WGT=1;VC=SNV;NSM;REF;ASP	-	-	+
A6NMB9	FIGNL2	Putative fidgetin-like protein 2	653	N	-	-	90	NGTK	-	-	NP_001013712	A	92	T	RS=370562601;RSPOS=52215924;dbSNPBuildID=138;SSR=0;SAO=0;VP=0x050000000a05000026000100;GENEINFO=FIGNL2:401720;WGT=1;VC=SNV;NSM;REF;ASP;KGPhase3;CAF=0.9998,.,0.0001997;COMMON=0	-	-	+++
A6NMK8	FAM196B	Protein FAM196B	535	N	-	-	361	NSTE	-	-	NP_001123363	P	362	S	RS=191734900;RSPOS=169309819;dbSNPBuildID=135;SSR=0;SAO=0;VP=0x050000080a05000034000100;GENEINFO=FAM196B:100131897|DOCK2:1794;WGT=1;VC=SNV;NSM;REF;INT;ASP;KGPhase1;KGPhase3;CAF=0.9998,0.0001997;COMMON=0	-	-	+
A6NMN3	FAM170B	Putative protein FAM170B	283	N	-	-	16	NGTT	-	-	NP_001157956	D	16	N	RS=76513413;RSPOS=50341918;dbSNPBuildID=132;SSR=0;SAO=0;VP=0x050000080a05040436000100;GENEINFO=FAM170B:170370|FAM170B-AS1:100506733;WGT=1;VC=SNV;NSM;REF;INT;ASP;VLD;HD;KGPhase1;KGPhase3;CAF=0.9966,0.003395;COMMON=1	-	-	+
A6NMS3	OR5K4	Olfactory receptor 5K4	321	N	-	Membrane	19	NYSE	-	-	NP_001005517	P	21	S	RS=373152931;RSPOS=98072758;dbSNPBuildID=138;SSR=0;SAO=0;VP=0x050200000a05040002000100;GENEINFO=OR5K4:403278;WGT=1;VC=SNV;S3D;NSM;REF;ASP;VLD	-	-	++
A6NMS3	OR5K4	Olfactory receptor 5K4	321	N	-	Membrane	201	NFSI	-	-	NP_001005517	I	201	N	RS=767512741;RSPOS=98073299;dbSNPBuildID=144;SSR=0;SAO=0;VP=0x050000000a05040002000100;GENEINFO=OR5K4:403278;WGT=1;VC=SNV;NSM;REF;ASP;VLD	-	-	+
A6NMS7	LRRC37A	Leucine-rich repeat-containing protein 37A	1700	Y	1--35	Membrane	1199	NATE	-	-	NP_055649	A	1201	T	RS=754549422;RSPOS=44408244;dbSNPBuildID=144;SSR=0;SAO=0;VP=0x0500000c0a05040002000100;GENEINFO=ARL17B:100506084|LOC100996709:100996709|LRRC37A:9884;WGT=1;VC=SNV;NSM;REF;INT;R3;ASP;VLD	-	-	-
A6NMS7	LRRC37A	Leucine-rich repeat-containing protein 37A	1700	Y	1--35	Membrane	1352	NSTS	-	-	NP_055649	P	1354	T	RS=763723453;RSPOS=44408703;dbSNPBuildID=144;SSR=0;SAO=0;VP=0x050000080a05040002000100;GENEINFO=ARL17B:100506084|LOC100996709:100996709|LRRC37A:9884;WGT=1;VC=SNV;NSM;REF;INT;ASP;VLD	-	-	+
A6NMS7	LRRC37A	Leucine-rich repeat-containing protein 37A	1700	Y	1--35	Membrane	1418	NYSH	-	-	NP_055649	N	1420	S	RS=765672815;RSPOS=44408902;dbSNPBuildID=144;SSR=0;SAO=0;VP=0x050000080a05000002000100;GENEINFO=ARL17B:100506084|LOC100996709:100996709|LRRC37A:9884;WGT=1;VC=SNV;NSM;REF;INT;ASP	-	-	-
A6NMT0	DBX1	Homeobox protein DBX1	343	N	-	Nucleus	292	NASS	-	-	NP_001025036	H	292	N	RS=773428564;RSPOS=20177918;dbSNPBuildID=144;SSR=0;SAO=0;VP=0x050000000a05000002000100;GENEINFO=DBX1:120237;WGT=1;VC=SNV;NSM;REF;ASP	-	-	++
A6NMX2	EIF4E1B	Eukaryotic translation initiation factor 4E type 1B	242	N	-	-	197	NQSG	-	-	NP_001092878	A	199	S	RS=368686706;RSPOS=176072498;dbSNPBuildID=138;SSR=0;SAO=0;VP=0x050200020a05000002000100;GENEINFO=EIF4E1B:253314|TSPAN17:26262;WGT=1;VC=SNV;S3D;NSM;REF;R5;ASP	-	-	-
A6NMX2	EIF4E1B	Eukaryotic translation initiation factor 4E type 1B	242	N	-	-	37	NSSR	-	-	NP_001092878	P	39	S	RS=751278327;RSPOS=176070182;dbSNPBuildID=144;SSR=0;SAO=0;VP=0x050000000a05000002000100;GENEINFO=EIF4E1B:253314;WGT=1;VC=SNV;NSM;REF;ASP	-	-	++
A6NMX2	EIF4E1B	Eukaryotic translation initiation factor 4E type 1B	242	N	-	-	75	NDSS	-	-	NP_001092878	R	77	S	RS=199787356;RSPOS=176070668;dbSNPBuildID=137;SSR=0;SAO=0;VP=0x050200000a05040002000100;GENEINFO=EIF4E1B:253314;WGT=1;VC=SNV;S3D;NSM;REF;ASP;VLD	-	-	+
A6NMZ2	SNTN	Sentan	147	N	-	-	20	NHSA	-	-	NP_001074006	P	21	H	RS=760092838;RSPOS=63638425;dbSNPBuildID=144;SSR=0;SAO=0;VP=0x050000000a05040002000100;GENEINFO=SNTN:132203;WGT=1;VC=SNV;NSM;REF;ASP;VLD	-	-	+
A6NMZ2	SNTN	Sentan	147	N	-	-	20	NRSA	-	-	NP_001074006	P	21	R	RS=760092838;RSPOS=63638425;dbSNPBuildID=144;SSR=0;SAO=0;VP=0x050000000a05040002000100;GENEINFO=SNTN:132203;WGT=1;VC=SNV;NSM;REF;ASP;VLD	-	-	++
A6NMZ2	SNTN	Sentan	147	N	-	-	20	NTSA	-	-	NP_001074006	P	21	T	RS=565513339;RSPOS=63638424;dbSNPBuildID=142;SSR=0;SAO=0;VP=0x050000000a05000026000100;GENEINFO=SNTN:132203;WGT=1;VC=SNV;NSM;REF;ASP;KGPhase3;CAF=0.9994,0.000599;COMMON=1	-	-	+
A6NMZ2	SNTN	Sentan	147	N	-	-	6	NSTQ	-	-	NP_001074006	H	6	N	RS=202086037;RSPOS=63638379;dbSNPBuildID=137;SSR=0;SAO=0;VP=0x050000000a05000002000100;GENEINFO=SNTN:132203;WGT=1;VC=SNV;NSM;REF;ASP	-	-	+++
A6NMZ2	SNTN	Sentan	147	N	-	-	92	NFTE	-	-	NP_001074006	A	94	T	RS=554540836;RSPOS=63645535;dbSNPBuildID=142;SSR=0;SAO=0;VP=0x050000000a05040026000100;GENEINFO=SNTN:132203;WGT=1;VC=SNV;NSM;REF;ASP;VLD;KGPhase3;CAF=0.9994,0.000599;COMMON=1	-	-	+
A6NMZ7	COL6A6	Collagen alpha-6(VI) chain	2263	Y	1--19	Secreted	1183	NCSV	-	-	NP_001096078	F	1185	S	RS=868067514;RSPOS=130300411;dbSNPBuildID=147;SSR=0;SAO=0;VP=0x050000000a05000002000100;GENEINFO=COL6A6:131873;WGT=1;VC=SNV;NSM;REF;ASP	-	-	++
A6NMZ7	COL6A6	Collagen alpha-6(VI) chain	2263	Y	1--19	Secreted	2038	NRSK	VWFA 9.	-	NP_001096078	Y	2038	N	RS=370170338;RSPOS=130380762;dbSNPBuildID=138;SSR=0;SAO=0;VP=0x050000000a05040002000100;GENEINFO=COL6A6:131873;WGT=1;VC=SNV;NSM;REF;ASP;VLD	-	-	+
A6NMZ7	COL6A6	Collagen alpha-6(VI) chain	2263	Y	1--19	Secreted	2164	NSTR	VWFA 9.	-	NP_001096078	I	2166	T	RS=770051811;RSPOS=130381147;dbSNPBuildID=144;SSR=0;SAO=0;VP=0x050000000a05040002000100;GENEINFO=COL6A6:131873;WGT=1;VC=SNV;NSM;REF;ASP;VLD	-	-	-
A6NMZ7	COL6A6	Collagen alpha-6(VI) chain	2263	Y	1--19	Secreted	235	NMSI	-	-	NP_001096078	D	235	N	RS=769993561;RSPOS=130283879;dbSNPBuildID=144;SSR=0;SAO=0;VP=0x050000000a05040002000100;GENEINFO=COL6A6:131873;WGT=1;VC=SNV;NSM;REF;ASP;VLD	-	-	++
A6NMZ7	COL6A6	Collagen alpha-6(VI) chain	2263	Y	1--19	Secreted	33	NSSD	-	-	NP_001096078	D	33	N	RS=759533595;RSPOS=130281944;dbSNPBuildID=144;SSR=0;SAO=0;VP=0x050000000a05000002000100;GENEINFO=COL6A6:131873;WGT=1;VC=SNV;NSM;REF;ASP	-	-	++
A6NMZ7	COL6A6	Collagen alpha-6(VI) chain	2263	Y	1--19	Secreted	442	NGSG	-	-	NP_001096078	D	442	N	RS=767928089;RSPOS=130285587;dbSNPBuildID=144;SSR=0;SAO=0;VP=0x050000000a05040002000100;GENEINFO=COL6A6:131873;WGT=1;VC=SNV;NSM;REF;ASP;VLD	-	-	+
A6NMZ7	COL6A6	Collagen alpha-6(VI) chain	2263	Y	1--19	Secreted	514	NTSA	-	-	NP_001096078	G	516	S	RS=189434004;RSPOS=130285809;dbSNPBuildID=135;SSR=0;SAO=0;VP=0x050000000a05040036000100;GENEINFO=COL6A6:131873;WGT=1;VC=SNV;NSM;REF;ASP;VLD;KGPhase1;KGPhase3;CAF=0.9998,0.0001997;COMMON=0	-	-	+
A6NMZ7	COL6A6	Collagen alpha-6(VI) chain	2263	Y	1--19	Secreted	54	NSSL	-	-	NP_001096078	I	54	N	RS=745380513;RSPOS=130282008;dbSNPBuildID=144;SSR=0;SAO=0;VP=0x050000000a05040002000100;GENEINFO=COL6A6:131873;WGT=1;VC=SNV;NSM;REF;ASP;VLD	-	-	-
A6NMZ7	COL6A6	Collagen alpha-6(VI) chain	2263	Y	1--19	Secreted	684	NISN	-	-	NP_001096078	D	684	N	RS=199872103;RSPOS=130287097;dbSNPBuildID=137;SSR=0;SAO=0;VP=0x050000000a05040036000100;GENEINFO=COL6A6:131873;WGT=1;VC=SNV;NSM;REF;ASP;VLD;KGPhase1;KGPhase3;CAF=0.9996,0.0003994;COMMON=0	-	-	+
A6NN14	ZNF729	Zinc finger protein 729	1252	N	-	Nucleus	1030	NNSS	-	-	NP_001229609	F	1032	S	RS=774153109;RSPOS=22499314;dbSNPBuildID=144;SSR=0;SAO=0;VP=0x050000000a05040002000100;GENEINFO=ZNF729:100287226;WGT=1;VC=SNV;NSM;REF;ASP;VLD	-	-	-
A6NN14	ZNF729	Zinc finger protein 729	1252	N	-	Nucleus	1142	NQSS	-	-	NP_001229609	S	1142	N	RS=879243427;RSPOS=22499644;dbSNPBuildID=147;SSR=0;SAO=0;VP=0x050000000a05000002000100;GENEINFO=ZNF729:100287226;WGT=1;VC=SNV;NSM;REF;ASP	-	-	+
A6NN14	ZNF729	Zinc finger protein 729	1252	N	-	Nucleus	1146	NLTK	-	-	NP_001229609	I	1146	N	RS=878971280;RSPOS=22499656;dbSNPBuildID=147;SSR=0;SAO=0;VP=0x050000000a05000002000100;GENEINFO=ZNF729:100287226;WGT=1;VC=SNV;NSM;REF;ASP	-	-	+
A6NN14	ZNF729	Zinc finger protein 729	1252	N	-	Nucleus	1233	NKTI	-	-	NP_001229609	D	1233	N	RS=530578561;RSPOS=22499916;dbSNPBuildID=142;SSR=0;SAO=0;VP=0x050000000a05040026000100;GENEINFO=ZNF729:100287226;WGT=1;VC=SNV;NSM;REF;ASP;VLD;KGPhase3;CAF=0.9998,0.0001997;COMMON=0	-	-	+
A6NN14	ZNF729	Zinc finger protein 729	1252	N	-	Nucleus	130	NESK	-	-	NP_001229609	G	132	S	RS=866398817;RSPOS=22496613;dbSNPBuildID=147;SSR=0;SAO=0;VP=0x050000000a05000002000100;GENEINFO=ZNF729:100287226;WGT=1;VC=SNV;NSM;REF;ASP	-	-	+
A6NN14	ZNF729	Zinc finger protein 729	1252	N	-	Nucleus	177	NKTF	-	-	NP_001229609	K	177	N	RS=774325488;RSPOS=22496750;dbSNPBuildID=144;SSR=0;SAO=0;VP=0x050000000a05000002000100;GENEINFO=ZNF729:100287226;WGT=1;VC=SNV;NSM;REF;ASP	-	-	+
A6NN14	ZNF729	Zinc finger protein 729	1252	N	-	Nucleus	330	NHSS	-	-	NP_001229609	F	332	S	RS=748411455;RSPOS=22497214;dbSNPBuildID=144;SSR=0;SAO=0;VP=0x050000000a05040002000100;GENEINFO=ZNF729:100287226;WGT=1;VC=SNV;NSM;REF;ASP;VLD	-	-	+
A6NN14	ZNF729	Zinc finger protein 729	1252	N	-	Nucleus	526	NQSS	-	-	NP_001229609	S	526	N	RS=879098229;RSPOS=22497796;dbSNPBuildID=147;SSR=0;SAO=0;VP=0x050000000a05000002000100;GENEINFO=ZNF729:100287226;WGT=1;VC=SNV;NSM;REF;ASP	-	-	++
A6NN14	ZNF729	Zinc finger protein 729	1252	N	-	Nucleus	667	NFSA	-	-	NP_001229609	H	667	N	RS=761200111;RSPOS=22498218;dbSNPBuildID=144;SSR=0;SAO=0;VP=0x050000000a05000002000100;GENEINFO=ZNF729:100287226;WGT=1;VC=SNV;NSM;REF;ASP	-	-	-
A6NN14	ZNF729	Zinc finger protein 729	1252	N	-	Nucleus	789	NHTG	-	-	NP_001229609	I	789	N	RS=780591033;RSPOS=22498585;dbSNPBuildID=144;SSR=0;SAO=0;VP=0x050000000a05040002000100;GENEINFO=ZNF729:100287226;WGT=1;VC=SNV;NSM;REF;ASP;VLD	-	-	-
A6NN14	ZNF729	Zinc finger protein 729	1252	N	-	Nucleus	835	NFSA	-	-	NP_001229609	H	835	N	RS=777380710;RSPOS=22498722;dbSNPBuildID=144;SSR=0;SAO=0;VP=0x050000000a05040002000100;GENEINFO=ZNF729:100287226;WGT=1;VC=SNV;NSM;REF;ASP;VLD	-	-	-
A6NN14	ZNF729	Zinc finger protein 729	1252	N	-	Nucleus	862	NQSS	-	-	NP_001229609	S	862	N	RS=866049102;RSPOS=22498804;dbSNPBuildID=147;SSR=0;SAO=0;VP=0x050000000a05000002000100;GENEINFO=ZNF729:100287226;WGT=1;VC=SNV;NSM;REF;ASP	-	-	+
A6NN14	ZNF729	Zinc finger protein 729	1252	N	-	Nucleus	97	NQST	-	-	NP_001229609	D	97	N	RS=780422014;RSPOS=22496508;dbSNPBuildID=144;SSR=0;SAO=0;VP=0x050000000a05040002000100;GENEINFO=ZNF729:100287226;WGT=1;VC=SNV;NSM;REF;ASP;VLD	-	-	-
A6NNA5	DRGX	Dorsal root ganglia homeobox protein	263	N	-	Nucleus	160	NTTT	-	-	NP_001263380	A	162	T	RS=201954478;RSPOS=50594566;dbSNPBuildID=137;SSR=0;SAO=0;VP=0x050000000a05040426000100;GENEINFO=DRGX:644168;WGT=1;VC=SNV;NSM;REF;ASP;VLD;HD;KGPhase3;CAF=0.9998,0.0001997;COMMON=0	-	-	+
A6NNA5	DRGX	Dorsal root ganglia homeobox protein	263	N	-	Nucleus	249	NTSP	-	-	NP_001263380	K	249	N	RS=750680023;RSPOS=50574206;dbSNPBuildID=144;SSR=0;SAO=0;VP=0x050000000a05000002000100;GENEINFO=DRGX:644168;WGT=1;VC=SNV;NSM;REF;ASP	-	-	---
A6NNF4	ZNF726	Zinc finger protein 726	738	N	-	Nucleus	267	NQSS	-	-	NP_001230967	S	267	N	RS=755517312;RSPOS=24115718;dbSNPBuildID=144;SSR=0;SAO=0;VP=0x050000080a05000002000100;GENEINFO=ZNF726:730087|ZNF254:9534;WGT=1;VC=SNV;NSM;REF;INT;ASP	-	-	++
A6NNF4	ZNF726	Zinc finger protein 726	738	N	-	Nucleus	463	NRSS	-	-	NP_001230967	S	463	N	RS=573131729;RSPOS=24116306;dbSNPBuildID=142;SSR=0;SAO=0;VP=0x050000080a05040026000100;GENEINFO=ZNF726:730087|ZNF254:9534;WGT=1;VC=SNV;NSM;REF;INT;ASP;VLD;KGPhase3;CAF=0.9998,0.0001997;COMMON=0	-	-	+
A6NNF4	ZNF726	Zinc finger protein 726	738	N	-	Nucleus	495	NLTA	-	-	NP_001230967	T	495	N	RS=145688653;RSPOS=24116402;dbSNPBuildID=134;SSR=0;SAO=0;VP=0x050000080a05040036000100;GENEINFO=ZNF726:730087|ZNF254:9534;WGT=1;VC=SNV;NSM;REF;INT;ASP;VLD;KGPhase1;KGPhase3;CAF=0.9924,.,0.007588;COMMON=1	-	-	+
A6NNF4	ZNF726	Zinc finger protein 726	738	N	-	Nucleus	523	NLSK	-	-	NP_001230967	T	523	N	RS=755837817;RSPOS=24116486;dbSNPBuildID=144;SSR=0;SAO=0;VP=0x050000080a05040002000100;GENEINFO=ZNF726:730087|ZNF254:9534;WGT=1;VC=SNV;NSM;REF;INT;ASP;VLD	-	-	+
A6NNN8	SLC38A8	Putative sodium-coupled neutral amino acid transporter 8	435	N	-	Membrane	291	NDTV	-	-	NP_001073911	M	293	T	RS=756384825;RSPOS=84050820;dbSNPBuildID=144;SSR=0;SAO=0;VP=0x050000000a05040002000100;GENEINFO=SLC38A8:146167;WGT=1;VC=SNV;NSM;REF;ASP;VLD	-	-	+
A6NNN8	SLC38A8	Putative sodium-coupled neutral amino acid transporter 8	435	N	-	Membrane	356	NVTL	-	-	NP_001073911	T	356	N	RS=775786911;RSPOS=84050219;dbSNPBuildID=144;SSR=0;SAO=0;VP=0x050000000a05040002000100;GENEINFO=SLC38A8:146167;WGT=1;VC=SNV;NSM;REF;ASP;VLD	-	-	+
A6NNN8	SLC38A8	Putative sodium-coupled neutral amino acid transporter 8	435	N	-	Membrane	44	NFSW	-	-	NP_001073911	P	46	S	RS=750438561;RSPOS=84075627;dbSNPBuildID=144;SSR=0;SAO=0;VP=0x050000000a05040002000100;GENEINFO=SLC38A8:146167;WGT=1;VC=SNV;NSM;REF;ASP;VLD	-	-	++
A6NNP5	CCDC169	Coiled-coil domain-containing protein 169	214	N	-	-	41	NITE	-	-	NP_001138453;NP_001185837	K	41	N	RS=755038358;RSPOS=36869955;dbSNPBuildID=144;SSR=0;SAO=0;VP=0x050000080a05000002000100;GENEINFO=CCDC169:728591|CCDC169-SOHLH2:100526761;WGT=1;VC=SNV;NSM;REF;INT;ASP	-	-	+++
A6NNP5	CCDC169	Coiled-coil domain-containing protein 169	214	N	-	-	6	NYSF	-	-	NP_001138453;NP_001185837	N	8	S	RS=763858806;RSPOS=36871834;dbSNPBuildID=144;SSR=0;SAO=0;VP=0x050000400a05040002000100;GENEINFO=CCDC169:728591|CCDC169-SOHLH2:100526761;WGT=1;VC=SNV;NSM;REF;U5;ASP;VLD	-	-	++
A6NNS2	DHRS7C	Dehydrogenase/reductase SDR family member 7C	312	Y	1--18	Secreted	178	NNSQ	-	-	NP_001207422	I	180	S	RS=141670854;RSPOS=9680545;dbSNPBuildID=134;SSR=0;SAO=0;VP=0x050200000a05000036000100;GENEINFO=DHRS7C:201140;WGT=1;VC=SNV;S3D;NSM;REF;ASP;KGPhase1;KGPhase3;CAF=0.9998,0.0001997;COMMON=0	-	-	-
A6NNS2	DHRS7C	Dehydrogenase/reductase SDR family member 7C	312	Y	1--18	Secreted	307	NVTE	-	-	NP_001207422	P	309	T	RS=763515502;RSPOS=9674819;dbSNPBuildID=144;SSR=0;SAO=0;VP=0x050000000a05040002000100;GENEINFO=DHRS7C:201140;WGT=1;VC=SNV;NSM;REF;ASP;VLD	-	-	++
A6NNT2	C16orf96	Uncharacterized protein C16orf96	1141	N	-	-	12	NITI	-	-	NP_001138483	A	14	T	RS=576895789;RSPOS=4606530;dbSNPBuildID=142;SSR=0;SAO=0;VP=0x050000000a05000002000100;GENEINFO=C16orf96:342346;WGT=1;VC=SNV;NSM;REF;ASP	-	-	++
A6NNT2	C16orf96	Uncharacterized protein C16orf96	1141	N	-	-	640	NDSE	-	-	NP_001138483	D	640	N	RS=188170178;RSPOS=4626399;dbSNPBuildID=135;SSR=0;SAO=0;VP=0x050100000a05040036000100;GENEINFO=C16orf96:342346;WGT=1;VC=SNV;SLO;NSM;REF;ASP;VLD;KGPhase1;KGPhase3;CAF=0.9992,0.0007987;COMMON=1	-	-	++
A6NNY8	USP27X	Ubiquitin carboxyl-terminal hydrolase 27	438	N	-	-	355	NNSG	USP.	-	NP_001138545	T	355	N	RS=868914699;RSPOS=49645974;dbSNPBuildID=147;SSR=0;SAO=0;VP=0x050000000a05000002000100;GENEINFO=USP27X:389856;WGT=1;VC=SNV;NSM;REF;ASP	-	-	-
A6NP11	ZNF716	Zinc finger protein 716	495	N	-	Nucleus	146	NQSL	-	-	NP_001152751	C	148	S	RS=549630614;RSPOS=57528609;dbSNPBuildID=142;SSR=0;SAO=0;VP=0x050000000a05040024000100;GENEINFO=ZNF716:441234;WGT=1;VC=SNV;NSM;REF;ASP;VLD;KGPhase3;CAF=0.9988,0.001198;COMMON=0	-	-	++
A6NP11	ZNF716	Zinc finger protein 716	495	N	-	Nucleus	171	NSSR	-	-	NP_001152751	N	173	S	RS=187940783;RSPOS=57528685;dbSNPBuildID=135;SSR=0;SAO=0;VP=0x050200000a05040036000100;GENEINFO=ZNF716:441234;WGT=1;VC=SNV;S3D;NSM;REF;ASP;VLD;KGPhase1;KGPhase3;CAF=0.9998,0.0001997;COMMON=0	-	-	+
A6NP11	ZNF716	Zinc finger protein 716	495	N	-	Nucleus	476	NSSL	-	-	NP_001152751	H	476	N	RS=782351042;RSPOS=57529593;dbSNPBuildID=144;SSR=0;SAO=0;VP=0x050000000a05040002000100;GENEINFO=ZNF716:441234;WGT=1;VC=SNV;NSM;REF;ASP;VLD	-	-	+
A6PVS8	LRRIQ3	Leucine-rich repeat and IQ domain-containing protein 3	624	N	-	-	205	NTSK	-	-	NP_001099129	I	205	N	RS=770388465;RSPOS=74621510;dbSNPBuildID=144;SSR=0;SAO=0;VP=0x050000000a05000002000100;GENEINFO=LRRIQ3:127255;WGT=1;VC=SNV;NSM;REF;ASP	-	-	++
A6PVS8	LRRIQ3	Leucine-rich repeat and IQ domain-containing protein 3	624	N	-	-	22	NITE	-	-	NP_001099129	R	24	T	RS=146304949;RSPOS=74649298;dbSNPBuildID=134;SSR=0;SAO=0;VP=0x050000000a05040036000100;GENEINFO=LRRIQ3:127255;WGT=1;VC=SNV;NSM;REF;ASP;VLD;KGPhase1;KGPhase3;CAF=0.9998,.,0.0001997;COMMON=0	-	-	+
A6QL63	BTBD11	Ankyrin repeat and BTB/POZ domain-containing protein BTBD11	1104	N	-	Membrane	397	NKSG	-	-	NP_001018082	P	399	S	RS=545965414;RSPOS=107914323;dbSNPBuildID=142;SSR=0;SAO=0;VP=0x050000000a05040026000100;GENEINFO=BTBD11:121551;WGT=1;VC=SNV;NSM;REF;ASP;VLD;KGPhase3;CAF=0.9998,.,0.0001997;COMMON=0	-	-	+
A6QL63	BTBD11	Ankyrin repeat and BTB/POZ domain-containing protein BTBD11	1104	N	-	Membrane	598	NTTS	-	-	NP_001018082	M	600	T	RS=766719761;RSPOS=108004122;dbSNPBuildID=144;SSR=0;SAO=0;VP=0x050000000a05000002000100;GENEINFO=BTBD11:121551;WGT=1;VC=SNV;NSM;REF;ASP	-	-	+
A6QL63	BTBD11	Ankyrin repeat and BTB/POZ domain-containing protein BTBD11	1104	N	-	Membrane	809	NVTI	-	-	NP_001018082	D	809	N	RS=749034172;RSPOS=108012128;dbSNPBuildID=144;SSR=0;SAO=0;VP=0x050000000a05000002000100;GENEINFO=BTBD11:121551;WGT=1;VC=SNV;NSM;REF;ASP	-	-	+++
A6QL63	BTBD11	Ankyrin repeat and BTB/POZ domain-containing protein BTBD11	1104	N	-	Membrane	924	NVTF	BTB.	-	NP_001018082	D	924	N	RS=868607557;RSPOS=108034120;dbSNPBuildID=147;SSR=0;SAO=0;VP=0x050000000a05000002000100;GENEINFO=BTBD11:121551;WGT=1;VC=SNV;NSM;REF;ASP	-	-	-
A6QL63	BTBD11	Ankyrin repeat and BTB/POZ domain-containing protein BTBD11	1104	N	-	Membrane	958	NDST	BTB.	-	NP_001018082	G	960	S	RS=779486296;RSPOS=108035904;dbSNPBuildID=144;SSR=0;SAO=0;VP=0x050000000a05000002000100;GENEINFO=BTBD11:121551;WGT=1;VC=SNV;NSM;REF;ASP	-	-	---
A6QL64	ANKRD36	Ankyrin repeat domain-containing protein 36A	1941	N	-	-	1098	NATS	-	-	NP_001157787	K	1098	N	RS=759694179;RSPOS=97875446;dbSNPBuildID=144;SSR=0;SAO=0;VP=0x050000000a05000002000100;GENEINFO=ANKRD36:375248;WGT=1;VC=SNV;NSM;REF;ASP	-	-	++
A6QL64	ANKRD36	Ankyrin repeat domain-containing protein 36A	1941	N	-	-	120	NGTN	-	-	NP_001157787	A	122	T	RS=375602029;RSPOS=97784132;dbSNPBuildID=138;SSR=0;SAO=0;VP=0x050200000a05040002000100;GENEINFO=ANKRD36:375248;WGT=1;VC=SNV;S3D;NSM;REF;ASP;VLD	-	-	+++
A6QL64	ANKRD36	Ankyrin repeat domain-containing protein 36A	1941	N	-	-	1232	NVTF	-	-	NP_001157787	M	1234	T	RS=774990521;RSPOS=97881262;dbSNPBuildID=144;SSR=0;SAO=0;VP=0x050000080a05000002000100;GENEINFO=ANKRD36:375248;WGT=1;VC=SNV;NSM;REF;INT;ASP	-	-	+
A6QL64	ANKRD36	Ankyrin repeat domain-containing protein 36A	1941	N	-	-	1645	NSSK	-	-	NP_001157787	H	1645	N	RS=766621528;RSPOS=97911257;dbSNPBuildID=144;SSR=0;SAO=0;VP=0x050000000a05000002000100;GENEINFO=ANKRD36:375248;WGT=1;VC=SNV;NSM;REF;ASP	-	-	-
A6QL64	ANKRD36	Ankyrin repeat domain-containing protein 36A	1941	N	-	-	1668	NLSS	-	-	NP_001157787	N	1670	S	RS=748621437;RSPOS=97911333;dbSNPBuildID=144;SSR=0;SAO=0;VP=0x050000000a05040002000100;GENEINFO=ANKRD36:375248;WGT=1;VC=SNV;NSM;REF;ASP;VLD	-	-	++
A6QL64	ANKRD36	Ankyrin repeat domain-containing protein 36A	1941	N	-	-	287	NITT	-	-	NP_001157787	A	289	T	RS=759962475;RSPOS=97808536;dbSNPBuildID=144;SSR=0;SAO=0;VP=0x050000020a05040002000100;GENEINFO=ANKRD36:375248;WGT=1;VC=SNV;NSM;REF;R5;ASP;VLD	-	-	+
A6QL64	ANKRD36	Ankyrin repeat domain-containing protein 36A	1941	N	-	-	599	NITT	-	-	NP_001157787	A	601	T	RS=746409643;RSPOS=97847494;dbSNPBuildID=144;SSR=0;SAO=0;VP=0x050000000a05000002000100;GENEINFO=ANKRD36:375248;WGT=1;VC=SNV;NSM;REF;ASP	-	-	+
A6QL64	ANKRD36	Ankyrin repeat domain-containing protein 36A	1941	N	-	-	900	NDSV	-	-	NP_001157787	K	900	N	RS=757482575;RSPOS=97864340;dbSNPBuildID=144;SSR=0;SAO=0;VP=0x050000000a05000002000100;GENEINFO=ANKRD36:375248;WGT=1;VC=SNV;NSM;REF;ASP	-	-	+
A6QL64	ANKRD36	Ankyrin repeat domain-containing protein 36A	1941	N	-	-	934	NDSF	-	-	NP_001157787	K	934	N	RS=534580089;RSPOS=97866207;dbSNPBuildID=142;SSR=0;SAO=0;VP=0x050000000b05040026000100;GENEINFO=ANKRD36:375248;WGT=1;VC=SNV;NSM;REF;SYN;ASP;VLD;KGPhase3;CAF=0.9998,.,0.0001997;COMMON=0	-	-	-
A7E2V4	ZSWIM8	Zinc finger SWIM domain-containing protein 8	1837	N	-	-	1442	NASG	-	-	NP_001229416;NP_001229417	S	1442	N	RS=747054969;RSPOS=75558923;dbSNPBuildID=144;SSR=0;SAO=0;VP=0x050000080a05040002000100;GENEINFO=ZSWIM8-AS1:100507331|ZSWIM8:23053;WGT=1;VC=SNV;NSM;REF;INT;ASP;VLD	-	-	-
A7E2V4	ZSWIM8	Zinc finger SWIM domain-containing protein 8	1837	N	-	-	1834	NFSP	-	-	NP_001229416	T	1834	N	RS=776658498;RSPOS=75561264;dbSNPBuildID=144;SSR=0;SAO=0;VP=0x0500000e0b05040002000100;GENEINFO=ZSWIM8:23053|ZSWIM8-AS1:100507331|NDST2:8509;WGT=1;VC=SNV;NSM;REF;SYN;INT;R3;R5;ASP;VLD	-	-	---
A7KAX9	ARHGAP32	Rho GTPase-activating protein 32	2087	N	-	Cytoplasm;Membrane	1480	NVTT	-	-	NP_001136157	D	1480	N	RS=142850285;RSPOS=128840628;dbSNPBuildID=134;SSR=0;SAO=0;VP=0x050000000a05040436000100;GENEINFO=ARHGAP32:9743;WGT=1;VC=SNV;NSM;REF;ASP;VLD;HD;KGPhase1;KGPhase3;CAF=0.9992,0.0007987;COMMON=0	-	-	++
A7KAX9	ARHGAP32	Rho GTPase-activating protein 32	2087	N	-	Cytoplasm;Membrane	1810	NESR	-	-	NP_001136157	K	1810	N	RS=750227102;RSPOS=128839636;dbSNPBuildID=144;SSR=0;SAO=0;VP=0x050000000a05000002000100;GENEINFO=ARHGAP32:9743;WGT=1;VC=SNV;NSM;REF;ASP	-	-	-
A7KAX9	ARHGAP32	Rho GTPase-activating protein 32	2087	N	-	Cytoplasm;Membrane	1893	NGSP	-	-	NP_001136157	P	1895	S	RS=777610347;RSPOS=128839383;dbSNPBuildID=144;SSR=0;SAO=0;VP=0x050000000a05000002000100;GENEINFO=ARHGAP32:9743;WGT=1;VC=SNV;NSM;REF;ASP	-	-	---
A7KAX9	ARHGAP32	Rho GTPase-activating protein 32	2087	N	-	Cytoplasm;Membrane	429	NLTK	Rho-GAP.	-	NP_001136157	D	429	N	RS=749240777;RSPOS=128856535;dbSNPBuildID=144;SSR=0;SAO=0;VP=0x050000000a05000002000100;GENEINFO=ARHGAP32:9743;WGT=1;VC=SNV;NSM;REF;ASP	-	-	+
A7MBM2	DISP2	Protein dispatched homolog 2	1401	N	-	Membrane	1031	NFTV	-	-	NP_277045	D	1031	N	RS=772299438;RSPOS=40661404;dbSNPBuildID=144;SSR=0;SAO=0;VP=0x050000000a05000002000100;GENEINFO=DISP2:85455;WGT=1;VC=SNV;NSM;REF;ASP	-	-	+
A7MBM2	DISP2	Protein dispatched homolog 2	1401	N	-	Membrane	1296	NETC	-	-	NP_277045	D	1296	N	RS=751246795;RSPOS=40662199;dbSNPBuildID=144;SSR=0;SAO=0;VP=0x050000000a05000002000100;GENEINFO=DISP2:85455;WGT=1;VC=SNV;NSM;REF;ASP	-	-	-
A7MBM2	DISP2	Protein dispatched homolog 2	1401	N	-	Membrane	134	NGTW	-	-	NP_277045	D	134	N	RS=149658212;RSPOS=40656106;dbSNPBuildID=134;SSR=0;SAO=0;VP=0x050000000a05040402000100;GENEINFO=DISP2:85455;WGT=1;VC=SNV;NSM;REF;ASP;VLD;HD	-	-	+
A7MBM2	DISP2	Protein dispatched homolog 2	1401	N	-	Membrane	1371	NGSP	-	-	NP_277045	D	1371	N	RS=770385873;RSPOS=40662424;dbSNPBuildID=144;SSR=0;SAO=0;VP=0x050000000a05000002000100;GENEINFO=DISP2:85455;WGT=1;VC=SNV;NSM;REF;ASP	-	-	---
A7MBM2	DISP2	Protein dispatched homolog 2	1401	N	-	Membrane	195	NFSK	-	-	NP_277045	D	195	N	RS=531696813;RSPOS=40656725;dbSNPBuildID=142;SSR=0;SAO=0;VP=0x050000000a05040026000100;GENEINFO=DISP2:85455;WGT=1;VC=SNV;NSM;REF;ASP;VLD;KGPhase3;CAF=0.9998,0.0001997;COMMON=0	-	-	++
A7MCY6	TBKBP1	TANK-binding kinase 1-binding protein 1	615	N	-	-	111	NQSQ	-	-	NP_055541	F	113	S	RS=773067119;RSPOS=45774189;dbSNPBuildID=144;SSR=0;SAO=0;VP=0x050000000a05040002000100;GENEINFO=TBKBP1:9755;WGT=1;VC=SNV;NSM;REF;ASP;VLD	-	-	++
A7MCY6	TBKBP1	TANK-binding kinase 1-binding protein 1	615	N	-	-	8	NISI	-	-	NP_055541	D	8	N	RS=184407093;RSPOS=45773500;dbSNPBuildID=135;SSR=0;SAO=0;VP=0x050000000a05000036000100;GENEINFO=TBKBP1:9755;WGT=1;VC=SNV;NSM;REF;ASP;KGPhase1;KGPhase3;CAF=0.9998,0.0001997;COMMON=0	-	-	+
A7MD48	SRRM4	Serine/arginine repetitive matrix protein 4	611	N	-	Nucleus	317	NKSR	-	-	NP_919262	S	317	N	RS=562056303;RSPOS=119583364;dbSNPBuildID=142;SSR=0;SAO=0;VP=0x050000000a05040026000100;GENEINFO=SRRM4:84530;WGT=1;VC=SNV;NSM;REF;ASP;VLD;KGPhase3;CAF=0.9992,.,0.0007987;COMMON=0	-	-	++
A7MD48	SRRM4	Serine/arginine repetitive matrix protein 4	611	N	-	Nucleus	552	NRSR	-	-	NP_919262	S	552	N	RS=775900641;RSPOS=119594422;dbSNPBuildID=144;SSR=0;SAO=0;VP=0x050000000a05040002000100;GENEINFO=SRRM4:84530;WGT=1;VC=SNV;NSM;REF;ASP;VLD	-	-	-
A7MD48	SRRM4	Serine/arginine repetitive matrix protein 4	611	N	-	Nucleus	567	NSSS	-	-	NP_919262	S	567	N	RS=775791865;RSPOS=119594467;dbSNPBuildID=144;SSR=0;SAO=0;VP=0x050000000a05000002000100;GENEINFO=SRRM4:84530;WGT=1;VC=SNV;NSM;REF;ASP	-	-	-
A7XYQ1	SOBP	Sine oculis-binding protein homolog	873	N	-	-	331	NVSP	-	-	NP_060483	T	331	N	RS=773027668;RSPOS=107955040;dbSNPBuildID=144;SSR=0;SAO=0;VP=0x050000000a05000002000100;GENEINFO=SOBP:55084;WGT=1;VC=SNV;NSM;REF;ASP	-	-	---
A7XYQ1	SOBP	Sine oculis-binding protein homolog	873	N	-	-	547	NDSK	-	-	NP_060483	S	547	N	RS=762430646;RSPOS=107955688;dbSNPBuildID=144;SSR=0;SAO=0;VP=0x050000000a05000002000100;GENEINFO=SOBP:55084;WGT=1;VC=SNV;NSM;REF;ASP	-	-	-
A7XYQ1	SOBP	Sine oculis-binding protein homolog	873	N	-	-	561	NFTP	-	-	NP_060483	I	563	T	RS=758545642;RSPOS=107955736;dbSNPBuildID=144;SSR=0;SAO=0;VP=0x050000000a05000002000100;GENEINFO=SOBP:55084;WGT=1;VC=SNV;NSM;REF;ASP	-	-	---
A8K0R7	ZNF839	Zinc finger protein 839	811	N	-	-	503	NTTE	-	-	NP_001254756;NP_001254757	D	503	N	RS=781315247;RSPOS=102805488;dbSNPBuildID=144;SSR=0;SAO=0;VP=0x050000000a05040002000100;GENEINFO=ZNF839:55778;WGT=1;VC=SNV;NSM;REF;ASP;VLD	-	-	+
A8K0R7	ZNF839	Zinc finger protein 839	811	N	-	-	543	NHTT	-	-	NP_001254756;NP_001254757	S	543	N	RS=771085497;RSPOS=102807708;dbSNPBuildID=144;SSR=0;SAO=0;VP=0x050000080a05040002000100;GENEINFO=ZNF839:55778;WGT=1;VC=SNV;NSM;REF;INT;ASP;VLD	-	-	+
A8K4G0	CD300LB	CMRF35-like molecule 7	201	Y	1--17	Membrane	11	NLSG	-	-	NP_777552	S	11	N	RS=543197813;RSPOS=72527458;dbSNPBuildID=142;SSR=0;SAO=0;VP=0x050000000a05000026000100;GENEINFO=CD300LB:124599;WGT=1;VC=SNV;NSM;REF;ASP;KGPhase3;CAF=0.9998,0.0001997;COMMON=0	-	-	+++
A8K7I4	CLCA1	Calcium-activated chloride channel regulator 1	914	Y	1--21	Membrane;Secreted	21	NNSL	-	-	NP_001276	S	21	N	RS=751061300;RSPOS=86934716;dbSNPBuildID=144;SSR=0;SAO=0;VP=0x050000000a05000002000100;GENEINFO=CLCA1:1179;WGT=1;VC=SNV;NSM;REF;ASP	-	-	+++
A8K7I4	CLCA1	Calcium-activated chloride channel regulator 1	914	Y	1--21	Membrane;Secreted	29	NNSY	-	-	NP_001276	G	31	S	RS=780514083;RSPOS=86934745;dbSNPBuildID=144;SSR=0;SAO=0;VP=0x050000000a05000002000100;GENEINFO=CLCA1:1179;WGT=1;VC=SNV;NSM;REF;ASP	-	-	+
A8K7I4	CLCA1	Calcium-activated chloride channel regulator 1	914	Y	1--21	Membrane;Secreted	42	NVSE	-	-	NP_001276	P	44	S	RS=780428205;RSPOS=86934784;dbSNPBuildID=144;SSR=0;SAO=0;VP=0x050000000a05000002000100;GENEINFO=CLCA1:1179;WGT=1;VC=SNV;NSM;REF;ASP	-	-	++
A8K7I4	CLCA1	Calcium-activated chloride channel regulator 1	914	Y	1--21	Membrane;Secreted	5	NSSV	-	-	NP_001276	K	5	N	RS=375828178;RSPOS=86934669;dbSNPBuildID=138;SSR=0;SAO=0;VP=0x050000000b05040002000100;GENEINFO=CLCA1:1179;WGT=1;VC=SNV;NSM;REF;SYN;ASP;VLD	-	-	++
A8K7I4	CLCA1	Calcium-activated chloride channel regulator 1	914	Y	1--21	Membrane;Secreted	625	NVTA	-	-	NP_001276	S	625	N	RS=752629168;RSPOS=86960063;dbSNPBuildID=144;SSR=0;SAO=0;VP=0x050000000a05000002000100;GENEINFO=CLCA1:1179;WGT=1;VC=SNV;NSM;REF;ASP	-	-	++
A8K7I4	CLCA1	Calcium-activated chloride channel regulator 1	914	Y	1--21	Membrane;Secreted	729	NRTS	-	-	NP_001276	S	729	N	RS=184621002;RSPOS=86964327;dbSNPBuildID=135;SSR=0;SAO=0;VP=0x050000000a05000014000100;GENEINFO=CLCA1:1179;WGT=1;VC=SNV;NSM;REF;ASP;KGPhase1	-	-	+
A8K855	EFCAB7	EF-hand calcium-binding domain-containing protein 7	629	N	-	-	195	NHTE	-	-	NP_115813	I	197	T	RS=368888591;RSPOS=63999228;dbSNPBuildID=138;SSR=0;SAO=0;VP=0x050000000a05040002000100;GENEINFO=EFCAB7:84455;WGT=1;VC=SNV;NSM;REF;ASP;VLD	-	-	+
A8K855	EFCAB7	EF-hand calcium-binding domain-containing protein 7	629	N	-	-	70	NLSQ	-	-	NP_115813	P	71	L	RS=767044561;RSPOS=63997515;dbSNPBuildID=144;SSR=0;SAO=0;VP=0x050000000a05000002000100;GENEINFO=EFCAB7:84455;WGT=1;VC=SNV;NSM;REF;ASP	-	-	+
A8K855	EFCAB7	EF-hand calcium-binding domain-containing protein 7	629	N	-	-	8	NATF	-	-	NP_115813	D	8	N	RS=752696467;RSPOS=63991265;dbSNPBuildID=144;SSR=0;SAO=0;VP=0x050000000a05040002000100;GENEINFO=EFCAB7:84455;WGT=1;VC=SNV;NSM;REF;ASP;VLD	-	-	+
A8K8V0	ZNF785	Zinc finger protein 785	405	N	-	Nucleus	362	NRSC	-	-	NP_689671	H	362	N	RS=376625896;RSPOS=30594015;dbSNPBuildID=138;SSR=0;SAO=0;VP=0x050200000a05000002000100;GENEINFO=ZNF785:146540;WGT=1;VC=SNV;S3D;NSM;REF;ASP	-	-	+
A8K979	ERI2	ERI1 exoribonuclease 2	691	N	-	-	348	NSSI	-	-	NP_001136197	P	350	S	RS=61740592;RSPOS=20810074;dbSNPBuildID=129;SSR=0;SAO=0;VP=0x050100080a05040536000100;GENEINFO=ERI2:112479;WGT=1;VC=SNV;SLO;NSM;REF;INT;ASP;VLD;HD;GNO;KGPhase1;KGPhase3;CAF=0.9962,0.003794;COMMON=1	-	-	+
A8MPX8	PP2D1	Protein phosphatase 2C-like domain-containing protein 1	630	N	-	-	4	NNTL	-	-	NP_001239586	A	6	T	RS=781220590;RSPOS=20053549;dbSNPBuildID=144;SSR=0;SAO=0;VP=0x050000000a05000002000100;GENEINFO=PP2D1:151649;WGT=1;VC=SNV;NSM;REF;ASP	-	-	++
A8MQ14	ZNF850	Zinc finger protein 850	1090	N	-	Nucleus	1002	NHTG	-	-	NP_001180481	T	1002	N	RS=745844511;RSPOS=37238937;dbSNPBuildID=144;SSR=0;SAO=0;VP=0x050000000a05000002000100;GENEINFO=ZNF850:342892;WGT=1;VC=SNV;NSM;REF;ASP	-	-	-
A8MQ14	ZNF850	Zinc finger protein 850	1090	N	-	Nucleus	656	NVSG	-	-	NP_001180481	S	656	N	RS=773525116;RSPOS=37239975;dbSNPBuildID=144;SSR=0;SAO=0;VP=0x050000000a05000002000100;GENEINFO=ZNF850:342892;WGT=1;VC=SNV;NSM;REF;ASP	-	-	+
A8MQ14	ZNF850	Zinc finger protein 850	1090	N	-	Nucleus	750	NHTG	-	-	NP_001180481	I	750	N	RS=878904289;RSPOS=37239693;dbSNPBuildID=147;SSR=0;SAO=0;VP=0x050000000a05000002000100;GENEINFO=ZNF850:342892;WGT=1;VC=SNV;NSM;REF;ASP	-	-	--
A8MQT2	GOLGA8B	Golgin subfamily A member 8B	603	N	-	Membrane	500	NYSE	-	-	NP_001018861	S	500	N	RS=759039944;RSPOS=34820233;dbSNPBuildID=144;SSR=0;SAO=0;VP=0x050000040a05040002000100;GENEINFO=MIR1233-2:100422845|GOLGA8B:440270;WGT=1;VC=SNV;NSM;REF;R3;ASP;VLD	-	-	+
A8MQT2	GOLGA8B	Golgin subfamily A member 8B	603	N	-	Membrane	562	NRTA	-	-	NP_001018861	P	563	R	RS=768614793;RSPOS=34819957;dbSNPBuildID=144;SSR=0;SAO=0;VP=0x050000000a05000002000100;GENEINFO=GOLGA8B:440270;WGT=1;VC=SNV;NSM;REF;ASP	-	-	+
A8MQT2	GOLGA8B	Golgin subfamily A member 8B	603	N	-	Membrane	562	NSTA	-	-	NP_001018861	P	563	S	RS=781268065;RSPOS=34819958;dbSNPBuildID=144;SSR=0;SAO=0;VP=0x050000000a05000002000100;GENEINFO=GOLGA8B:440270;WGT=1;VC=SNV;NSM;REF;ASP	-	-	+
A8MT70	ZBBX	Zinc finger B-box domain-containing protein 1	800	N	-	-	499	NTSF	-	-	NP_078963	S	499	N	RS=35769851;RSPOS=167023660;RV;dbSNPBuildID=126;SSR=0;SAO=0;VP=0x050100000a05150536000100;GENEINFO=ZBBX:79740;WGT=1;VC=SNV;SLO;NSM;REF;ASP;VLD;G5;HD;GNO;KGPhase1;KGPhase3;CAF=0.9888,0.01118;COMMON=1	-	-	+
A8MT70	ZBBX	Zinc finger B-box domain-containing protein 1	800	N	-	-	759	NCSG	-	-	NP_078963	S	759	N	RS=757255843;RSPOS=166960293;dbSNPBuildID=144;SSR=0;SAO=0;VP=0x050000000a05000402000100;GENEINFO=ZBBX:79740;WGT=1;VC=SNV;NSM;REF;ASP;HD	-	-	-
A8MT70	ZBBX	Zinc finger B-box domain-containing protein 1	800	N	-	-	91	NFSA	-	-	NP_078963	K	91	N	RS=762503054;RSPOS=167083674;dbSNPBuildID=144;SSR=0;SAO=0;VP=0x050000000a05040402000100;GENEINFO=ZBBX:79740;WGT=1;VC=SNV;NSM;REF;ASP;VLD;HD	-	-	-
A8MTQ0	NOTO	Homeobox protein notochord	251	N	-	Nucleus	206	NRTV	-	-	NP_001127934	R	208	T	RS=760441722;RSPOS=73437924;dbSNPBuildID=144;SSR=0;SAO=0;VP=0x050000000a05000002000100;GENEINFO=NOTO:344022;WGT=1;VC=SNV;NSM;REF;ASP	-	-	-
A8MTQ0	NOTO	Homeobox protein notochord	251	N	-	Nucleus	237	NASI	-	-	NP_001127934	I	237	N	RS=372916128;RSPOS=73438011;dbSNPBuildID=138;SSR=0;SAO=0;VP=0x050000000a05000002000100;GENEINFO=NOTO:344022;WGT=1;VC=SNV;NSM;REF;ASP	-	-	--
A8MTZ7	C12orf71	Uncharacterized protein C12orf71	269	N	-	-	13	NSSK	-	-	NP_001073875	D	13	N	RS=374505766;RSPOS=27235380;dbSNPBuildID=138;SSR=0;SAO=0;VP=0x050000000a05000002000100;GENEINFO=C12orf71:728858;WGT=1;VC=SNV;NSM;REF;ASP	-	-	+
A8MTZ7	C12orf71	Uncharacterized protein C12orf71	269	N	-	-	99	NNTD	-	-	NP_001073875	D	99	N	RS=200299981;RSPOS=27235122;dbSNPBuildID=137;SSR=0;SAO=0;VP=0x050000000a05040002000100;GENEINFO=C12orf71:728858;WGT=1;VC=SNV;NSM;REF;ASP;VLD	-	-	++
A8MUP2	METTL12	Methyltransferase-like protein 12, mitochondrial	240	N	-	-	107	NFSP	-	-	NP_001036694	D	107	N	RS=759348507;RSPOS=62434119;dbSNPBuildID=144;SSR=0;SAO=0;VP=0x0500000a0a05040002000100;GENEINFO=C11orf98:102288414|C11orf48:79081|LBHD1:79081|METTL12:751071;WGT=1;VC=SNV;NSM;REF;INT;R5;ASP;VLD	-	-	---
A8MUV8	ZNF727	Putative zinc finger protein 727	499	N	-	Nucleus	186	NFTI	-	-	NP_001152994	D	186	N	RS=752867025;RSPOS=63537983;dbSNPBuildID=144;SSR=0;SAO=0;VP=0x050000000a05000002000100;GENEINFO=ZNF727:442319;WGT=1;VC=SNV;NSM;REF;ASP	-	-	++
A8MUV8	ZNF727	Putative zinc finger protein 727	499	N	-	Nucleus	410	NLTK	-	-	NP_001152994	I	412	T	RS=774774271;RSPOS=63538662;dbSNPBuildID=144;SSR=0;SAO=0;VP=0x050000000a05000002000100;GENEINFO=ZNF727:442319;WGT=1;VC=SNV;NSM;REF;ASP	-	-	+
A8MUX0	KRTAP16-1	Keratin-associated protein 16-1	517	N	-	-	465	NSTS	-	-	NP_001139654	K	465	N	RS=75673802;RSPOS=39464111;dbSNPBuildID=131;SSR=0;SAO=0;VP=0x050000000a05000102000100;GENEINFO=KRTAP16-1:100505753;WGT=1;VC=SNV;NSM;REF;ASP;GNO	-	-	-
A8MUZ8	ZNF705G	Putative zinc finger protein 705G	300	N	-	Nucleus	128	NSTI	-	-	NP_001157929	S	128	N	RS=180918907;RSPOS=7216018;dbSNPBuildID=135;SSR=0;SAO=0;VP=0x050200000a05000036000100;GENEINFO=ZNF705G:100131980;WGT=1;VC=SNV;S3D;NSM;REF;ASP;KGPhase1;KGPhase3;CAF=0.9996,0.0003994;COMMON=0	-	-	+
A8MUZ8	ZNF705G	Putative zinc finger protein 705G	300	N	-	Nucleus	155	NLSS	-	-	NP_001157929	L	157	S	RS=749478315;RSPOS=7215931;dbSNPBuildID=144;SSR=0;SAO=0;VP=0x050000000a05000002000100;GENEINFO=ZNF705G:100131980;WGT=1;VC=SNV;NSM;REF;ASP	-	-	++
A8MUZ8	ZNF705G	Putative zinc finger protein 705G	300	N	-	Nucleus	259	NKSG	-	-	NP_001157929	D	259	N	RS=190065695;RSPOS=7215626;dbSNPBuildID=135;SSR=0;SAO=0;VP=0x050300000a05040036000100;GENEINFO=ZNF705G:100131980;WGT=1;VC=SNV;S3D;SLO;NSM;REF;ASP;VLD;KGPhase1;KGPhase3;CAF=0.998,0.001997;COMMON=1	-	-	-
A8MUZ8	ZNF705G	Putative zinc finger protein 705G	300	N	-	Nucleus	266	NQSS	-	-	NP_001157929	S	266	N	RS=200239642;RSPOS=7215604;dbSNPBuildID=137;SSR=0;SAO=0;VP=0x050200000a05040026000100;GENEINFO=ZNF705G:100131980;WGT=1;VC=SNV;S3D;NSM;REF;ASP;VLD;KGPhase3;CAF=0.998,0.001198,0.0007987;COMMON=1	-	-	+
A8MUZ8	ZNF705G	Putative zinc finger protein 705G	300	N	-	Nucleus	277	NHTG	-	-	NP_001157929	I	277	N	RS=776494741;RSPOS=7215571;dbSNPBuildID=144;SSR=0;SAO=0;VP=0x050000000a05000002000100;GENEINFO=ZNF705G:100131980;WGT=1;VC=SNV;NSM;REF;ASP	-	-	-
A8MUZ8	ZNF705G	Putative zinc finger protein 705G	300	N	-	Nucleus	294	NLSS	-	-	NP_001157929	S	294	N	RS=200709012;RSPOS=7215520;dbSNPBuildID=137;SSR=0;SAO=0;VP=0x050300000a05040026000104;GENEINFO=ZNF705G:100131980;WGT=1;VC=SNV;S3D;SLO;NSM;REF;ASP;VLD;KGPhase3;NOV;CAF=0.9996,.,0.0003994,.;COMMON=0	-	-	++
A8MV23	SERPINE3	Serpin E3	424	Y	1--20	Secreted	143	NLSE	-	-	NP_001094790	D	143	N	RS=17790811;RSPOS=51918558;dbSNPBuildID=123;SSR=0;SAO=0;VP=0x050300000a0515053f000100;GENEINFO=SERPINE3:647174;WGT=1;VC=SNV;S3D;SLO;NSM;REF;ASP;VLD;G5;HD;GNO;KGPhase1;KGPhase3;CAF=0.9663,0.03375;COMMON=1	-	-	++
A8MV23	SERPINE3	Serpin E3	424	Y	1--20	Secreted	232	NYSQ	-	-	NP_001094790	G	234	S	RS=778126334;RSPOS=51921370;dbSNPBuildID=144;SSR=0;SAO=0;VP=0x050000000a05040002000100;GENEINFO=SERPINE3:647174;WGT=1;VC=SNV;NSM;REF;ASP;VLD	-	-	++
A8MV23	SERPINE3	Serpin E3	424	Y	1--20	Secreted	410	NGSF	-	-	NP_001094790	K	410	N	RS=778361199;RSPOS=51936088;dbSNPBuildID=144;SSR=0;SAO=0;VP=0x050000880b05040002000100;GENEINFO=INTS6:26512|SERPINE3:647174;WGT=1;VC=SNV;NSM;REF;SYN;U3;INT;ASP;VLD	-	-	-
A8MV23	SERPINE3	Serpin E3	424	Y	1--20	Secreted	421	NHSF	-	-	NP_001094790;NP_001094790	K	421	N	RS=561201135;RSPOS=51936121;dbSNPBuildID=142;SSR=0;SAO=0;VP=0x050000880b05040026000104;GENEINFO=INTS6:26512|SERPINE3:647174;WGT=1;VC=SNV;NSM;REF;SYN;U3;INT;ASP;VLD;KGPhase3;NOV;CAF=0.9998,0.0001997,.,.;COMMON=0	-	-	---
A8MV81	HIGD1C	HIG1 domain family member 1C	97	N	-	Membrane	93	NESK	-	-	NP_001103089	S	93	N	RS=370741169;RSPOS=51364273;dbSNPBuildID=138;SSR=0;SAO=0;VP=0x050000000a05040002000100;GENEINFO=HIGD1C:613227;WGT=1;VC=SNV;NSM;REF;ASP;VLD	-	-	-
A8MVS5	HIDE1	Protein HIDE1	230	Y	1--19	Membrane	204	NSST	-	-	NP_001129954	R	206	S	RS=767865908;RSPOS=10979968;dbSNPBuildID=144;SSR=0;SAO=0;VP=0x050000000a05000002000100;GENEINFO=C19orf38:255809;WGT=1;VC=SNV;NSM;REF;ASP	-	-	--
A8MVW5	HEPACAM2	HEPACAM family member 2	462	Y	1--31	Cytoplasm;Membrane	319	NNTT	Ig-like C2-type 2.	-	NP_001034461	I	321	T	RS=759331669;RSPOS=92837943;dbSNPBuildID=144;SSR=0;SAO=0;VP=0x050000000a05040002000100;GENEINFO=HEPACAM2:253012;WGT=1;VC=SNV;NSM;REF;ASP;VLD	-	-	-
A8MVW5	HEPACAM2	HEPACAM family member 2	462	Y	1--31	Cytoplasm;Membrane	33	NVTV	-	-	NP_001034461	K	33	N	RS=371808142;RSPOS=92848745;dbSNPBuildID=138;SSR=0;SAO=0;VP=0x050200000b05040002000100;GENEINFO=HEPACAM2:253012;WGT=1;VC=SNV;S3D;NSM;REF;SYN;ASP;VLD	-	-	+++
A8MVX0	ARHGEF33	Rho guanine nucleotide exchange factor 33	844	N	-	-	146	NISE	-	-	NP_001138923	P	148	S	RS=746883362;RSPOS=39158329;dbSNPBuildID=144;SSR=0;SAO=0;VP=0x050000000a05000002000100;GENEINFO=ARHGEF33:100271715;WGT=1;VC=SNV;NSM;REF;ASP	-	-	+
A8MVX0	ARHGEF33	Rho guanine nucleotide exchange factor 33	844	N	-	-	18	NTST	-	-	NP_001138923	P	19	T	RS=749770949;RSPOS=39148544;dbSNPBuildID=144;SSR=0;SAO=0;VP=0x050000000a05000002000100;GENEINFO=ARHGEF33:100271715;WGT=1;VC=SNV;NSM;REF;ASP	-	-	-
A8MVX0	ARHGEF33	Rho guanine nucleotide exchange factor 33	844	N	-	-	4	NKTK	-	-	NP_001138923	T	4	N	RS=750138898;RSPOS=39146599;dbSNPBuildID=144;SSR=0;SAO=0;VP=0x050000000a05040002000100;GENEINFO=ARHGEF33:100271715;WGT=1;VC=SNV;NSM;REF;ASP;VLD	-	-	++
A8MW95	BECN1P1	Beclin-2	431	N	-	Cytoplasm	301	NTTG	-	-	NP_001277622	I	303	T	RS=202157536;RSPOS=242121976;dbSNPBuildID=137;SSR=0;SAO=0;VP=0x050000000a05040026000100;GENEINFO=BECN2:441925;WGT=1;VC=SNV;NSM;REF;ASP;VLD;KGPhase3;CAF=0.9992,0.0007987;COMMON=1	-	-	-
A8MWY0	KIAA1324L	UPF0577 protein KIAA1324-like	1029	Y	1--47	Membrane	148	NITT	-	-	NP_001136221	A	150	T	RS=374577797;RSPOS=86577101;dbSNPBuildID=138;SSR=0;SAO=0;VP=0x050000080a05000002000100;GENEINFO=KIAA1324L:222223;WGT=1;VC=SNV;NSM;REF;INT;ASP	-	-	+
A8MWY0	KIAA1324L	UPF0577 protein KIAA1324-like	1029	Y	1--47	Membrane	736	NFTV	-	-	NP_001136221	D	736	N	RS=375781775;RSPOS=86539281;dbSNPBuildID=138;SSR=0;SAO=0;VP=0x050000000a05000002000100;GENEINFO=KIAA1324L:222223;WGT=1;VC=SNV;NSM;REF;ASP	-	-	+
A8MWY0	KIAA1324L	UPF0577 protein KIAA1324-like	1029	Y	1--47	Membrane	796	NISI	-	-	NP_001136221	N	798	S	RS=532267677;RSPOS=86537826;dbSNPBuildID=142;SSR=0;SAO=0;VP=0x050000000a05000002000100;GENEINFO=KIAA1324L:222223;WGT=1;VC=SNV;NSM;REF;ASP	-	-	-
A8MX34	KRTAP29-1	Keratin-associated protein 29-1	341	N	-	-	175	NCTA	-	-	NP_001244238	I	175	N	RS=540900200;RSPOS=39458580;dbSNPBuildID=142;SSR=0;SAO=0;VP=0x050000000a05000026000100;GENEINFO=KRTAP29-1:100533177;WGT=1;VC=SNV;NSM;REF;ASP;KGPhase3;CAF=0.9992,0.0007987;COMMON=1	-	-	+
A8MX76	CAPN14	Calpain-14	684	N	-	-	220	NLSD	-	-	NP_001138594	W	222	S	RS=369109424;RSPOS=31423378;dbSNPBuildID=138;SSR=0;SAO=0;VP=0x050200000a05040026000100;GENEINFO=CAPN14:440854;WGT=1;VC=SNV;S3D;NSM;REF;ASP;VLD;KGPhase3;CAF=0.9996,0.0003994;COMMON=0	-	-	+
A8MXD5	GRXCR1	Glutaredoxin domain-containing cysteine-rich protein 1	290	N	-	-	121	NNST	-	-	NP_001073945	L	123	S	RS=768574809;RSPOS=42895651;dbSNPBuildID=144;SSR=0;SAO=0;VP=0x050000000a05000002000100;GENEINFO=GRXCR1:389207;WGT=1;VC=SNV;NSM;REF;ASP	-	-	--
A8MXV4	NUDT19	Nucleoside diphosphate-linked moiety X motif 19, mitochondrial	375	N	-	-	113	NNTG	Nudix hydrolase.	-	NP_001099040	D	113	N	RS=763532363;RSPOS=33183203;dbSNPBuildID=144;SSR=0;SAO=0;VP=0x050000080a05000002000100;GENEINFO=NUDT19:390916;WGT=1;VC=SNV;NSM;REF;INT;ASP	-	-	+
A8MXV6	CDRT15L2	CMT1A duplicated region transcript 15 protein-like protein	281	N	-	Membrane	152	NVTG	-	-	NP_001177719	A	154	T	RS=534598169;RSPOS=20483656;dbSNPBuildID=142;SSR=0;SAO=0;VP=0x050000000a05040026000100;GENEINFO=CDRT15L2:256223;WGT=1;VC=SNV;NSM;REF;ASP;VLD;KGPhase3;CAF=0.9992,0.0007987;COMMON=0	-	-	+++
A8MXY4	ZNF99	Zinc finger protein 99	864	N	-	Nucleus	324	NFSA	-	-	NP_001073878	H	324	N	RS=879047559;RSPOS=22941741;dbSNPBuildID=147;SSR=0;SAO=0;VP=0x050000000a05000002000100;GENEINFO=ZNF99:7652;WGT=1;VC=SNV;NSM;REF;ASP	-	-	--
A8MXY4	ZNF99	Zinc finger protein 99	864	N	-	Nucleus	603	NHSS	-	-	NP_001073878	F	605	S	RS=79191080;RSPOS=22940897;dbSNPBuildID=131;SSR=0;SAO=0;VP=0x050200000a05000126000100;GENEINFO=ZNF99:7652;WGT=1;VC=SNV;S3D;NSM;REF;ASP;GNO;KGPhase3;CAF=0.9998,0.0001997,.;COMMON=0	-	-	+
A8MXY4	ZNF99	Zinc finger protein 99	864	N	-	Nucleus	631	NQSS	-	-	NP_001073878	S	631	N	RS=200366407;RSPOS=22940819;dbSNPBuildID=137;SSR=0;SAO=0;VP=0x050200000a05000002000100;GENEINFO=ZNF99:7652;WGT=1;VC=SNV;S3D;NSM;REF;ASP	-	-	++
A8MXY4	ZNF99	Zinc finger protein 99	864	N	-	Nucleus	743	NWSS	-	-	NP_001073878	K	743	N	RS=757504461;RSPOS=22940482;dbSNPBuildID=144;SSR=0;SAO=0;VP=0x050000000a05000002000100;GENEINFO=ZNF99:7652;WGT=1;VC=SNV;NSM;REF;ASP	-	-	+
A8MXY4	ZNF99	Zinc finger protein 99	864	N	-	Nucleus	849	NVTK	-	-	NP_001073878	A	851	T	RS=775594115;RSPOS=22940160;dbSNPBuildID=144;SSR=0;SAO=0;VP=0x050000000a05040002000100;GENEINFO=ZNF99:7652;WGT=1;VC=SNV;NSM;REF;ASP;VLD	-	-	-
A8MXZ3	KRTAP9-1	Keratin-associated protein 9-1	250	N	-	-	33	NSTP	-	-	NP_001177389	S	33	N	RS=61746691;RSPOS=39346236;dbSNPBuildID=129;SSR=0;SAO=0;VP=0x050100000a05040126000100;GENEINFO=KRTAP9-1:728318;WGT=1;VC=SNV;SLO;NSM;REF;ASP;VLD;GNO;KGPhase3;CAF=0.9992,0.0007987;COMMON=1	-	-	---
A8MXZ3	KRTAP9-1	Keratin-associated protein 9-1	250	N	-	-	59	NTSC	-	-	NP_001177389	C	61	S	RS=767571172;RSPOS=39346319;dbSNPBuildID=144;SSR=0;SAO=0;VP=0x050000000a05000002000100;GENEINFO=KRTAP9-1:728318;WGT=1;VC=SNV;NSM;REF;ASP	-	-	+
A8MYJ7	TTC34	Tetratricopeptide repeat protein 34	566	N	-	-	178	NESL	-	-	NP_001229601	S	178	N	RS=567400523;RSPOS=2700308;dbSNPBuildID=142;SSR=0;SAO=0;VP=0x050000000a05000026000100;GENEINFO=TTC34:100287898;WGT=1;VC=SNV;NSM;REF;ASP;KGPhase3;CAF=0.9998,0.0001997;COMMON=0	-	-	-
A8MYU2	KCNU1	Potassium channel subfamily U member 1	1149	N	-	Membrane	1013	NKSF	-	-	NP_001027006	R	1015	S	RS=375117155;RSPOS=36793033;dbSNPBuildID=138;SSR=0;SAO=0;VP=0x050200000b05040002000100;GENEINFO=KCNU1:157855;WGT=1;VC=SNV;S3D;NSM;REF;SYN;ASP;VLD	-	-	-
A8MYU2	KCNU1	Potassium channel subfamily U member 1	1149	N	-	Membrane	1129	NETK	-	-	NP_001027006	R	1131	T	RS=558846564;RSPOS=36793380;dbSNPBuildID=142;SSR=0;SAO=0;VP=0x050000000a05000026000100;GENEINFO=KCNU1:157855;WGT=1;VC=SNV;NSM;REF;ASP;KGPhase3;CAF=0.9998,0.0001997;COMMON=0	-	-	+
A8MYU2	KCNU1	Potassium channel subfamily U member 1	1149	N	-	Membrane	16	NMSC	-	-	NP_001027006	K	16	N	RS=756630615;RSPOS=36641976;dbSNPBuildID=144;SSR=0;SAO=0;VP=0x050000000a05040002000100;GENEINFO=KCNU1:157855;WGT=1;VC=SNV;NSM;REF;ASP;VLD	-	-	+
A8MYU2	KCNU1	Potassium channel subfamily U member 1	1149	N	-	Membrane	355	NKSG	RCK N-terminal.	-	NP_001027006	D	355	N	RS=200060902;RSPOS=36675235;dbSNPBuildID=137;SSR=0;SAO=0;VP=0x050200000a05040426000100;GENEINFO=KCNU1:157855;WGT=1;VC=SNV;S3D;NSM;REF;ASP;VLD;HD;KGPhase3;CAF=0.9998,0.0001997;COMMON=0	-	-	++
A8MYU2	KCNU1	Potassium channel subfamily U member 1	1149	N	-	Membrane	714	NHTV	-	-	NP_001027006	I	716	T	RS=760117431;RSPOS=36766869;dbSNPBuildID=144;SSR=0;SAO=0;VP=0x050000080a05040002000100;GENEINFO=KCNU1:157855;WGT=1;VC=SNV;NSM;REF;INT;ASP;VLD	-	-	+
A8MYU2	KCNU1	Potassium channel subfamily U member 1	1149	N	-	Membrane	972	NLSD	-	-	NP_001027006	I	972	N	RS=753947223;RSPOS=36788647;dbSNPBuildID=144;SSR=0;SAO=0;VP=0x050000000a05000002000100;GENEINFO=KCNU1:157855;WGT=1;VC=SNV;NSM;REF;ASP	-	-	+
A8MZ26	EFCAB9	EF-hand calcium-binding domain-containing protein 9	197	N	-	-	149	NITG	EF-hand 2.	-	NP_001164654	D	149	N	RS=372002793;RSPOS=171627729;dbSNPBuildID=138;SSR=0;SAO=0;VP=0x050000000a05000002000100;GENEINFO=EFCAB9:285588;WGT=1;VC=SNV;NSM;REF;ASP	-	-	+
A8MZ36	EVPLL	Envoplakin-like protein	301	N	-	-	208	NWSD	-	-	NP_001138599	D	208	N	RS=751524636;RSPOS=18286449;dbSNPBuildID=144;SSR=0;SAO=0;VP=0x050000000a05000002000100;GENEINFO=EVPLL:645027|LOC101928729:101928729;WGT=1;VC=SNV;NSM;REF;ASP	-	-	-
A8MZ97	C2orf74	Uncharacterized protein C2orf74	194	N	-	Membrane	109	NRTD	-	-	NP_001137431	R	111	T	RS=200632370;RSPOS=61390288;dbSNPBuildID=137;SSR=0;SAO=0;VP=0x050000000a05040002000100;GENEINFO=C2orf74:339804;WGT=1;VC=SNV;NSM;REF;ASP;VLD	-	-	++
A8MZ97	C2orf74	Uncharacterized protein C2orf74	194	N	-	Membrane	84	NLSV	-	-	NP_001137431	N	86	S	RS=200869043;RSPOS=61390213;dbSNPBuildID=137;SSR=0;SAO=0;VP=0x050000000a05040002000100;GENEINFO=C2orf74:339804;WGT=1;VC=SNV;NSM;REF;ASP;VLD	-	-	++
A8TX70	COL6A5	Collagen alpha-5(VI) chain	2615	Y	1--18	Secreted	1011	NGSD	-	-	NP_001265227;NP_694996	D	1011	N	RS=190666668;RSPOS=130113771;dbSNPBuildID=135;SSR=0;SAO=0;VP=0x050000000a05040036000100;GENEINFO=COL6A5:256076;WGT=1;VC=SNV;NSM;REF;ASP;VLD;KGPhase1;KGPhase3;CAF=0.9994,0.000599;COMMON=0	-	-	+
A8TX70	COL6A5	Collagen alpha-5(VI) chain	2615	Y	1--18	Secreted	1023	NMTT	-	-	NP_001265227;NP_694996	T	1023	N	RS=753446466;RSPOS=130113808;dbSNPBuildID=144;SSR=0;SAO=0;VP=0x050000000a05000002000100;GENEINFO=COL6A5:256076;WGT=1;VC=SNV;NSM;REF;ASP	-	-	-
A8TX70	COL6A5	Collagen alpha-5(VI) chain	2615	Y	1--18	Secreted	1200	NIST	-	-	NP_001265227;NP_694996	D	1200	N	RS=756549440;RSPOS=130116456;dbSNPBuildID=144;SSR=0;SAO=0;VP=0x050000000a05040002000100;GENEINFO=COL6A5:256076;WGT=1;VC=SNV;NSM;REF;ASP;VLD	-	-	-
A8TX70	COL6A5	Collagen alpha-5(VI) chain	2615	Y	1--18	Secreted	1768	NVTE	-	-	NP_001265227;NP_694996	D	1768	N	RS=186272804;RSPOS=130150362;dbSNPBuildID=135;SSR=0;SAO=0;VP=0x050000000a05000034000100;GENEINFO=COL6A5:256076;WGT=1;VC=SNV;NSM;REF;ASP;KGPhase1;KGPhase3;CAF=0.9998,0.0001997;COMMON=0	-	-	+
A8TX70	COL6A5	Collagen alpha-5(VI) chain	2615	Y	1--18	Secreted	1992	NFSI	-	-	NP_001265227;NP_694996	N	1994	S	RS=190214808;RSPOS=130159163;dbSNPBuildID=135;SSR=0;SAO=0;VP=0x050000000a05040036000100;GENEINFO=COL6A5:256076;WGT=1;VC=SNV;NSM;REF;ASP;VLD;KGPhase1;KGPhase3;CAF=0.9998,.,0.0001997;COMMON=0	-	-	-
A8TX70	COL6A5	Collagen alpha-5(VI) chain	2615	Y	1--18	Secreted	1992	NFTI	-	-	NP_001265227;NP_694996	N	1994	T	RS=190214808;RSPOS=130159163;dbSNPBuildID=135;SSR=0;SAO=0;VP=0x050000000a05040036000100;GENEINFO=COL6A5:256076;WGT=1;VC=SNV;NSM;REF;ASP;VLD;KGPhase1;KGPhase3;CAF=0.9998,.,0.0001997;COMMON=0	-	-	-
A8TX70	COL6A5	Collagen alpha-5(VI) chain	2615	Y	1--18	Secreted	2148	NYTA	-	-	NP_001265227;NP_694996	I	2150	T	RS=764063193;RSPOS=130159631;dbSNPBuildID=144;SSR=0;SAO=0;VP=0x050000000a05040002000100;GENEINFO=COL6A5:256076;WGT=1;VC=SNV;NSM;REF;ASP;VLD	-	-	+
A8TX70	COL6A5	Collagen alpha-5(VI) chain	2615	Y	1--18	Secreted	2340	NYSP	VWFA 10.	-	NP_001265227;NP_694996	S	2340	N	RS=762056923;RSPOS=130187867;dbSNPBuildID=144;SSR=0;SAO=0;VP=0x050000000a05000002000100;GENEINFO=COL6A5:256076;WGT=1;VC=SNV;NSM;REF;ASP	-	-	---
A8TX70	COL6A5	Collagen alpha-5(VI) chain	2615	Y	1--18	Secreted	2560	NGSE	-	-	NP_001265227	S	2560	N	RS=322117;RSPOS=130190630;dbSNPBuildID=79;SSR=0;SAO=0;VP=0x050100080a0517053f000101;GENEINFO=COL6A5:256076;WGT=1;VC=SNV;SLO;NSM;REF;INT;ASP;VLD;G5A;G5;HD;GNO;KGPhase1;KGPhase3;CAF=0.2344,0.7656;COMMON=1	-	-	+
A8TX70	COL6A5	Collagen alpha-5(VI) chain	2615	Y	1--18	Secreted	292	NTTQ	-	-	NP_001265227;NP_694996	S	292	N	RS=146891189;RSPOS=130098468;dbSNPBuildID=134;SSR=0;SAO=0;VP=0x050000000a05040436000100;GENEINFO=COL6A5:256076;WGT=1;VC=SNV;NSM;REF;ASP;VLD;HD;KGPhase1;KGPhase3;CAF=0.996,0.003994;COMMON=1	-	-	++
A8TX70	COL6A5	Collagen alpha-5(VI) chain	2615	Y	1--18	Secreted	54	NKTI	-	-	NP_001265227;NP_694996	M	56	T	RS=113396273;RSPOS=130095179;dbSNPBuildID=132;SSR=0;SAO=0;VP=0x050100000a05140436000100;GENEINFO=COL6A5:256076;WGT=1;VC=SNV;SLO;NSM;REF;ASP;VLD;HD;KGPhase1;KGPhase3;CAF=0.9896,0.01038;COMMON=1	Atopic dermatitis, association with	17850181	+
A9QM74	KPNA7	Importin subunit alpha-8	516	N	-	Nucleus	140	NITS	-	-	NP_001139187	A	142	T	RS=372168467;RSPOS=98792822;dbSNPBuildID=138;SSR=0;SAO=0;VP=0x050200000a05040002000100;GENEINFO=KPNA7:402569;WGT=1;VC=SNV;S3D;NSM;REF;ASP;VLD	-	-	++
A9QM74	KPNA7	Importin subunit alpha-8	516	N	-	Nucleus	337	NKSS	-	-	NP_001139187	P	339	S	RS=587777538;RSPOS=98782671;dbSNPBuildID=142;SSR=0;SAO=1;VP=0x050060000a05040002100104;GENEINFO=KPNA7:402569;WGT=1;VC=SNV;PM;NSM;REF;ASP;VLD;LSD;NOV	-	-	++
A9QM74	KPNA7	Importin subunit alpha-8	516	N	-	Nucleus	337	NKTS	-	-	NP_001139187	P	339	T	RS=587777538;RSPOS=98782671;dbSNPBuildID=142;SSR=0;SAO=1;VP=0x050060000a05040002100104;GENEINFO=KPNA7:402569;WGT=1;VC=SNV;PM;NSM;REF;ASP;VLD;LSD;NOV	-	-	+++
A9YTQ3	AHRR	Aryl hydrocarbon receptor repressor	701	N	-	Cytoplasm;Nucleus	35	NASK	-	-	NP_001229341;NP_065782	P	36	A	RS=762593526;RSPOS=353876;dbSNPBuildID=144;SSR=0;SAO=0;VP=0x050000000a05040002000100;GENEINFO=AHRR:57491;WGT=1;VC=SNV;NSM;REF;ASP;VLD	-	-	+
A9YTQ3	AHRR	Aryl hydrocarbon receptor repressor	701	N	-	Cytoplasm;Nucleus	35	NHSK	-	-	NP_001229341;NP_065782	P	36	H	RS=374899705;RSPOS=353877;dbSNPBuildID=138;SSR=0;SAO=0;VP=0x050000000a05000002000100;GENEINFO=AHRR:57491;WGT=1;VC=SNV;NSM;REF;ASP	-	-	+
A9YTQ3	AHRR	Aryl hydrocarbon receptor repressor	701	N	-	Cytoplasm;Nucleus	35	NLSK	-	-	NP_001229341;NP_065782	P	36	L	RS=374899705;RSPOS=353877;dbSNPBuildID=138;SSR=0;SAO=0;VP=0x050000000a05000002000100;GENEINFO=AHRR:57491;WGT=1;VC=SNV;NSM;REF;ASP	-	-	++
A9YTQ3	AHRR	Aryl hydrocarbon receptor repressor	701	N	-	Cytoplasm;Nucleus	541	NDSG	-	-	NP_001229341	K	541	N	RS=760367504;RSPOS=434466;dbSNPBuildID=144;SSR=0;SAO=0;VP=0x050000000a05040002000100;GENEINFO=AHRR:57491;WGT=1;VC=SNV;NSM;REF;ASP;VLD	-	-	-
A9YTQ3	AHRR	Aryl hydrocarbon receptor repressor	701	N	-	Cytoplasm;Nucleus	563	NRSH	-	-	NP_001229341	D	563	N	RS=530800398;RSPOS=434530;dbSNPBuildID=142;SSR=0;SAO=0;VP=0x050000000a05040026000100;GENEINFO=AHRR:57491;WGT=1;VC=SNV;NSM;REF;ASP;VLD;KGPhase3;CAF=0.9998,0.0001997;COMMON=0	-	-	+
B0I1T2	MYO1G	Unconventional myosin-Ig	1018	N	-	Membrane	154	NRSH	-	-	NP_149043	N	156	S	RS=760508039;RSPOS=45015180;dbSNPBuildID=144;SSR=0;SAO=0;VP=0x050000080a05040002000100;GENEINFO=LOC101928927:101928927|MYO1G:64005;WGT=1;VC=SNV;NSM;REF;INT;ASP;VLD	-	-	++
B0I1T2	MYO1G	Unconventional myosin-Ig	1018	N	-	Membrane	565	NITE	-	-	NP_149043	D	565	N	RS=747346222;RSPOS=45007293;dbSNPBuildID=144;SSR=0;SAO=0;VP=0x050000080a05000002000100;GENEINFO=LOC101928927:101928927|MYO1G:64005;WGT=1;VC=SNV;NSM;REF;INT;ASP	-	-	++
B0I1T2	MYO1G	Unconventional myosin-Ig	1018	N	-	Membrane	83	NATY	-	-	NP_149043	A	85	T	RS=377581554;RSPOS=45016513;dbSNPBuildID=138;SSR=0;SAO=0;VP=0x050200080a05040002000100;GENEINFO=LOC101928927:101928927|MYO1G:64005;WGT=1;VC=SNV;S3D;NSM;REF;INT;ASP;VLD	-	-	+
B1AJZ9	FHAD1	Forkhead-associated domain-containing protein 1	1412	N	-	-	1033	NETQ	-	-	NP_443161	K	1035	T	RS=777341886;RSPOS=15693974;dbSNPBuildID=144;SSR=0;SAO=0;VP=0x050000000a05000002000100;GENEINFO=FHAD1:114827;WGT=1;VC=SNV;NSM;REF;ASP	-	-	++
B1AJZ9	FHAD1	Forkhead-associated domain-containing protein 1	1412	N	-	-	1220	NASF	-	-	NP_443161	R	1222	S	RS=750228054;RSPOS=15707223;dbSNPBuildID=144;SSR=0;SAO=0;VP=0x050000000a05000002000100;GENEINFO=FHAD1:114827;WGT=1;VC=SNV;NSM;REF;ASP	-	-	--
B1AJZ9	FHAD1	Forkhead-associated domain-containing protein 1	1412	N	-	-	320	NLSE	-	-	NP_443161	T	320	N	RS=763424963;RSPOS=15635152;dbSNPBuildID=144;SSR=0;SAO=0;VP=0x050000000a05000002000100;GENEINFO=FHAD1:114827;WGT=1;VC=SNV;NSM;REF;ASP	-	-	++
B1AJZ9	FHAD1	Forkhead-associated domain-containing protein 1	1412	N	-	-	531	NISF	-	-	NP_443161	N	533	S	RS=113471978;RSPOS=15654813;dbSNPBuildID=132;SSR=0;SAO=0;VP=0x050100040a05000102000100;GENEINFO=FHAD1:114827|LOC101927417:101927417;WGT=1;VC=SNV;SLO;NSM;REF;R3;ASP;GNO	-	-	-
B1AJZ9	FHAD1	Forkhead-associated domain-containing protein 1	1412	N	-	-	963	NDSA	-	-	NP_443161	P	965	S	RS=777995313;RSPOS=15687196;dbSNPBuildID=144;SSR=0;SAO=0;VP=0x050000000a05000002000100;GENEINFO=FHAD1:114827;WGT=1;VC=SNV;NSM;REF;ASP	-	-	+
B1AK53	ESPN	Espin	854	N	-	Cytoplasm	230	NVSL	-	-	NP_113663	D	230	N	RS=765409327;RSPOS=6500698;dbSNPBuildID=144;SSR=0;SAO=0;VP=0x050000000a05000002000100;GENEINFO=ESPN:83715;WGT=1;VC=SNV;NSM;REF;ASP	-	-	++
B1AK53	ESPN	Espin	854	N	-	Cytoplasm	310	NLSD	-	-	NP_113663	D	310	N	RS=760897399;RSPOS=6501063;dbSNPBuildID=144;SSR=0;SAO=0;VP=0x050000000a05000002000100;GENEINFO=ESPN:83715;WGT=1;VC=SNV;NSM;REF;ASP	-	-	+++
B1AK53	ESPN	Espin	854	N	-	Cytoplasm	651	NNSE	WH2.	-	NP_113663	D	651	N	RS=770916499;RSPOS=6511698;dbSNPBuildID=144;SSR=0;SAO=0;VP=0x050000000a05040002000100;GENEINFO=ESPN:83715;WGT=1;VC=SNV;NSM;REF;ASP;VLD	-	-	-
B1AKI9	ISM1	Isthmin-1	464	Y	1--29	Secreted	147	NKTS	-	-	NP_543016	P	149	T	RS=751111048;RSPOS=13260347;dbSNPBuildID=144;SSR=0;SAO=0;VP=0x050000000a05000002000100;GENEINFO=ISM1:140862;WGT=1;VC=SNV;NSM;REF;ASP	-	-	++
B1AKI9	ISM1	Isthmin-1	464	Y	1--29	Secreted	181	NSTS	-	-	NP_543016	D	181	N	RS=766901341;RSPOS=13260443;dbSNPBuildID=144;SSR=0;SAO=0;VP=0x050000000a05040002000100;GENEINFO=ISM1:140862;WGT=1;VC=SNV;NSM;REF;ASP;VLD	-	-	++
B1AKI9	ISM1	Isthmin-1	464	Y	1--29	Secreted	185	NDSN	-	-	NP_543016	D	185	N	RS=572442830;RSPOS=13260455;dbSNPBuildID=142;SSR=0;SAO=0;VP=0x050000000a05000026000100;GENEINFO=ISM1:140862;WGT=1;VC=SNV;NSM;REF;ASP;KGPhase3;CAF=0.9998,0.0001997;COMMON=0	-	-	+
B1AKI9	ISM1	Isthmin-1	464	Y	1--29	Secreted	369	NRSM	AMOP.	-	NP_543016	I	369	N	RS=767160701;RSPOS=13279817;dbSNPBuildID=144;SSR=0;SAO=0;VP=0x050000000a05040002000100;GENEINFO=ISM1:140862;WGT=1;VC=SNV;NSM;REF;ASP;VLD	-	-	-
B1ANS9	WDR64	WD repeat-containing protein 64	1081	N	-	-	314	NLTV	-	-	NP_653226	P	316	T	RS=142174601;RSPOS=241875105;dbSNPBuildID=134;SSR=0;SAO=0;VP=0x050000000a05040436000100;GENEINFO=WDR64:128025;WGT=1;VC=SNV;NSM;REF;ASP;VLD;HD;KGPhase1;KGPhase3;CAF=0.999,0.0009984;COMMON=1	-	-	+++
B1ANS9	WDR64	WD repeat-containing protein 64	1081	N	-	-	327	NTSC	-	-	NP_653226	F	329	S	RS=778753035;RSPOS=241875145;dbSNPBuildID=144;SSR=0;SAO=0;VP=0x050000000a05000002000100;GENEINFO=WDR64:128025;WGT=1;VC=SNV;NSM;REF;ASP	-	-	+
B1ANS9	WDR64	WD repeat-containing protein 64	1081	N	-	-	459	NVTL	-	-	NP_653226	M	461	T	RS=753916737;RSPOS=241904908;dbSNPBuildID=144;SSR=0;SAO=0;VP=0x050000000a05000002000100;GENEINFO=WDR64:128025;WGT=1;VC=SNV;NSM;REF;ASP	-	-	++
B1ANS9	WDR64	WD repeat-containing protein 64	1081	N	-	-	509	NESG	-	-	NP_653226	D	509	N	RS=201509864;RSPOS=241907779;dbSNPBuildID=137;SSR=0;SAO=0;VP=0x050200000a05040402000100;GENEINFO=WDR64:128025;WGT=1;VC=SNV;S3D;NSM;REF;ASP;VLD;HD	-	-	+
B1ANS9	WDR64	WD repeat-containing protein 64	1081	N	-	-	649	NCTD	-	-	NP_653226	I	651	T	RS=757544644;RSPOS=241929554;dbSNPBuildID=144;SSR=0;SAO=0;VP=0x050000000a05000002000100;GENEINFO=WDR64:128025;WGT=1;VC=SNV;NSM;REF;ASP	-	-	+
B1ANS9	WDR64	WD repeat-containing protein 64	1081	N	-	-	85	NASA	-	-	NP_653226	D	85	N	RS=201050656;RSPOS=241823939;dbSNPBuildID=137;SSR=0;SAO=0;VP=0x050000000a05040002000100;GENEINFO=WDR64:128025;WGT=1;VC=SNV;NSM;REF;ASP;VLD	-	-	-
B1ANS9	WDR64	WD repeat-containing protein 64	1081	N	-	-	884	NASI	-	-	NP_653226	T	884	N	RS=749108824;RSPOS=241946659;dbSNPBuildID=144;SSR=0;SAO=0;VP=0x050000000a05040002000100;GENEINFO=WDR64:128025;WGT=1;VC=SNV;NSM;REF;ASP;VLD	-	-	--
B1ANS9	WDR64	WD repeat-containing protein 64	1081	N	-	-	888	NGSV	-	-	NP_653226	D	888	N	RS=370383549;RSPOS=241946670;dbSNPBuildID=138;SSR=0;SAO=0;VP=0x050000000a05040002000100;GENEINFO=WDR64:128025;WGT=1;VC=SNV;NSM;REF;ASP;VLD	-	-	+
B1ANS9	WDR64	WD repeat-containing protein 64	1081	N	-	-	966	NRTP	-	-	NP_653226	K	966	N	RS=780706309;RSPOS=241953929;dbSNPBuildID=144;SSR=0;SAO=0;VP=0x050000000a05000002000100;GENEINFO=WDR64:128025;WGT=1;VC=SNV;NSM;REF;ASP	-	-	---
B2RC85	RSPH10B2	Radial spoke head 10 homolog B2	870	N	-	-	143	NHSV	-	-	NP_001093167;NP_775836;NP_001093167;NP_775836	G	145	S	RS=765794045;RSPOS=6000462;dbSNPBuildID=144;SSR=0;SAO=0;VP=0x050000400a05040002000100;GENEINFO=RSPH10B:222967;WGT=1;VC=SNV;NSM;REF;U5;ASP;VLD	-	-	+
B2RC85	RSPH10B2	Radial spoke head 10 homolog B2	870	N	-	-	531	NASQ	-	-	NP_001093167;NP_775836	F	533	S	RS=2711185;RSPOS=5983553;dbSNPBuildID=100;SSR=1;SAO=0;VP=0x050100080a05150536000144;GENEINFO=RSPH10B:222967;WGT=1;VC=SNV;SLO;NSM;REF;INT;ASP;VLD;G5;HD;GNO;KGPhase1;KGPhase3;NOV;CAF=0.08606,0.9139,.,.;COMMON=1	-	-	+
B2RC85	RSPH10B2	Radial spoke head 10 homolog B2	870	N	-	-	608	NRSI	-	-	NP_001093167;NP_775836	F	610	S	RS=761936578;RSPOS=6825650;dbSNPBuildID=144;SSR=0;SAO=0;VP=0x050000000a05040002000100;GENEINFO=RSPH10B2:728194;WGT=1;VC=SNV;NSM;REF;ASP;VLD	-	-	+
B2RC85	RSPH10B2	Radial spoke head 10 homolog B2	870	N	-	-	763	NNTY	-	-	NP_001093167	M	765	T	RS=182575261;RSPOS=5967965;dbSNPBuildID=135;SSR=1;SAO=0;VP=0x050000000a05000016000140;GENEINFO=RSPH10B:222967;WGT=1;VC=SNV;NSM;REF;ASP;KGPhase1	-	-	+
B2RC85	RSPH10B2	Radial spoke head 10 homolog B2	870	N	-	-	830	NITV	-	-	NP_001093167;NP_775836	D	830	N	RS=746554468;RSPOS=6838049;dbSNPBuildID=144;SSR=0;SAO=0;VP=0x050000000a05040002000100;GENEINFO=RSPH10B2:728194;WGT=1;VC=SNV;NSM;REF;ASP;VLD	-	-	+
B2RC85	RSPH10B2	Radial spoke head 10 homolog B2	870	N	-	-	839	NVSS	-	-	NP_001093167;NP_775836	D	839	N	RS=769224594;RSPOS=5966097;dbSNPBuildID=144;SSR=0;SAO=0;VP=0x050000040a05000002000100;GENEINFO=RSPH10B:222967|CCZ1:51622;WGT=1;VC=SNV;NSM;REF;R3;ASP	-	-	+
B2RC85	RSPH10B2	Radial spoke head 10 homolog B2	870	N	-	-	860	NKTI	-	-	NP_001093167;NP_775836	S	860	N	RS=766493855;RSPOS=6838140;dbSNPBuildID=144;SSR=0;SAO=0;VP=0x050000040a05040002000100;GENEINFO=CCZ1B:221960|RSPH10B2:728194;WGT=1;VC=SNV;NSM;REF;R3;ASP;VLD	-	-	+
B2RD01	CENPBD1	CENPB DNA-binding domain-containing protein 1	187	N	-	Nucleus	157	NSTA	-	-	NP_659476	A	159	T	RS=765595118;RSPOS=90037856;dbSNPBuildID=144;SSR=0;SAO=0;VP=0x050000020a05000002000100;GENEINFO=CENPBD1:92806|AFG3L1P:172;WGT=1;VC=SNV;NSM;REF;R5;ASP	-	-	+
B2RD01	CENPBD1	CENPB DNA-binding domain-containing protein 1	187	N	-	Nucleus	65	NASS	-	-	NP_659476	K	65	N	RS=111799449;RSPOS=90038136;dbSNPBuildID=132;SSR=0;SAO=0;VP=0x050100020a05000102000100;GENEINFO=CENPBD1:92806|AFG3L1P:172;WGT=1;VC=SNV;SLO;NSM;REF;R5;ASP;GNO	-	-	+
B2RNN3	C1QTNF9B	Complement C1q and tumor necrosis factor-related protein 9B	333	Y	1--19	Secreted	312	NGSF	C1q.	-	NP_001007538	L	314	S	RS=368193071;RSPOS=24465489;dbSNPBuildID=138;SSR=0;SAO=0;VP=0x0502008a0a05040002000100;GENEINFO=C1QTNF9B-AS1:542767|C1QTNF9B:387911|MIPEP:4285;WGT=1;VC=SNV;S3D;NSM;REF;U3;INT;R5;ASP;VLD	-	-	-
B2RNN3	C1QTNF9B	Complement C1q and tumor necrosis factor-related protein 9B	333	Y	1--19	Secreted	320	NDTT	C1q.	-	NP_001007538	D	320	N	RS=756198511;RSPOS=24465472;dbSNPBuildID=144;SSR=0;SAO=0;VP=0x0500008a0a05040002000100;GENEINFO=C1QTNF9B-AS1:542767|C1QTNF9B:387911|MIPEP:4285;WGT=1;VC=SNV;NSM;REF;U3;INT;R5;ASP;VLD	-	-	-
B2RTY4	MYO9A	Unconventional myosin-IXa	2548	N	-	Membrane	1665	NASP	-	-	NP_008832	R	1667	S	RS=199824222;RSPOS=72189843;dbSNPBuildID=137;SSR=0;SAO=0;VP=0x050000000b05040002000100;GENEINFO=MYO9A:4649;WGT=1;VC=SNV;NSM;REF;SYN;ASP;VLD	-	-	---
B2RTY4	MYO9A	Unconventional myosin-IXa	2548	N	-	Membrane	1770	NTTR	-	-	NP_008832;NP_008832	K	1770	N	RS=538540645;RSPOS=72176023;dbSNPBuildID=142;SSR=0;SAO=0;VP=0x050000000a05040026000100;GENEINFO=MYO9A:4649;WGT=1;VC=SNV;NSM;REF;ASP;VLD;KGPhase3;CAF=0.9998,0.0001997,.;COMMON=0	-	-	+
B2RTY4	MYO9A	Unconventional myosin-IXa	2548	N	-	Membrane	2084	NYTE	Rho-GAP.	-	NP_008832	I	2086	T	RS=757005328;RSPOS=72146807;dbSNPBuildID=144;SSR=0;SAO=0;VP=0x050000000a05000002000100;GENEINFO=MYO9A:4649;WGT=1;VC=SNV;NSM;REF;ASP	-	-	++
B2RTY4	MYO9A	Unconventional myosin-IXa	2548	N	-	Membrane	2222	NTTD	Rho-GAP.	-	NP_008832	D	2222	N	RS=756467042;RSPOS=72142426;dbSNPBuildID=144;SSR=0;SAO=0;VP=0x050000000a05000002000100;GENEINFO=MYO9A:4649;WGT=1;VC=SNV;NSM;REF;ASP	-	-	+
B2RTY4	MYO9A	Unconventional myosin-IXa	2548	N	-	Membrane	2445	NGTR	-	-	NP_008832	H	2445	N	RS=200146296;RSPOS=72119235;dbSNPBuildID=137;SSR=0;SAO=0;VP=0x050000000a05000036000100;GENEINFO=MYO9A:4649;WGT=1;VC=SNV;NSM;REF;ASP;KGPhase1;KGPhase3;CAF=0.9998,0.0001997;COMMON=0	-	-	-
B2RTY4	MYO9A	Unconventional myosin-IXa	2548	N	-	Membrane	515	NHTL	-	-	NP_008832	A	517	T	RS=140578080;RSPOS=72286848;dbSNPBuildID=134;SSR=0;SAO=0;VP=0x050200000a05000002000100;GENEINFO=MYO9A:4649;WGT=1;VC=SNV;S3D;NSM;REF;ASP	-	-	-
B2RTY4	MYO9A	Unconventional myosin-IXa	2548	N	-	Membrane	528	NKTL	-	-	NP_008832	T	528	N	RS=199570351;RSPOS=72286814;dbSNPBuildID=137;SSR=0;SAO=0;VP=0x050200000a05040036000100;GENEINFO=MYO9A:4649;WGT=1;VC=SNV;S3D;NSM;REF;ASP;VLD;KGPhase1;KGPhase3;CAF=0.9998,.,0.0001997;COMMON=0	-	-	++
B2RTY4	MYO9A	Unconventional myosin-IXa	2548	N	-	Membrane	768	NITR	-	-	NP_008832	S	768	N	RS=201780029;RSPOS=72231268;dbSNPBuildID=137;SSR=0;SAO=0;VP=0x050000000a05040426000100;GENEINFO=MYO9A:4649;WGT=1;VC=SNV;NSM;REF;ASP;VLD;HD;KGPhase3;CAF=0.9986,0.001398;COMMON=0	-	-	++
B2RU33	POTEC	POTE ankyrin domain family member C	542	N	-	-	124	NDSA	-	-	NP_001131143	D	124	N	RS=757254028;RSPOS=14542776;dbSNPBuildID=144;SSR=0;SAO=0;VP=0x050000000a05040002000100;GENEINFO=POTEC:388468;WGT=1;VC=SNV;NSM;REF;ASP;VLD	-	-	++
B2RU33	POTEC	POTE ankyrin domain family member C	542	N	-	-	435	NGTS	-	-	NP_001131143	A	437	T	RS=772849367;RSPOS=14522353;dbSNPBuildID=144;SSR=0;SAO=0;VP=0x050000000a05000002000100;GENEINFO=POTEC:388468;WGT=1;VC=SNV;NSM;REF;ASP	-	-	+
B2RU33	POTEC	POTE ankyrin domain family member C	542	N	-	-	493	NLTN	-	-	NP_001131143	I	493	N	RS=756595669;RSPOS=14513716;dbSNPBuildID=144;SSR=0;SAO=0;VP=0x050000000a05040002000100;GENEINFO=POTEC:388468;WGT=1;VC=SNV;NSM;REF;ASP;VLD	-	-	-
B2RUY7	VWC2L	von Willebrand factor C domain-containing protein 2-like	222	Y	1--21	Secreted	55	NDSG	-	-	NP_001073969	D	55	N	RS=371952173;RSPOS=215279080;dbSNPBuildID=138;SSR=0;SAO=0;VP=0x050000000a05040002000100;GENEINFO=VWC2L:402117;WGT=1;VC=SNV;NSM;REF;ASP;VLD	-	-	++
B2RUZ4	SMIM1	Small integral membrane protein 1	78	N	-	Membrane	15	NGSR	-	-	NP_001157196;NP_001275512	D	15	N	RS=376614602;RSPOS=3691980;dbSNPBuildID=138;SSR=0;SAO=0;VP=0x050000000a05000002000100;GENEINFO=SMIM1:388588;WGT=1;VC=SNV;NSM;REF;ASP	-	-	++
B2RXH2	KDM4E	Lysine-specific demethylase 4E	506	N	-	Nucleus	254	NGTP	JmjC.	-	NP_001155102	I	256	T	RS=569757738;RSPOS=94759488;dbSNPBuildID=142;SSR=0;SAO=0;VP=0x050000000a05000026000100;GENEINFO=KDM4E:390245;WGT=1;VC=SNV;NSM;REF;ASP;KGPhase3;CAF=0.9996,0.0003994;COMMON=1	-	-	---
B2RXH2	KDM4E	Lysine-specific demethylase 4E	506	N	-	Nucleus	281	NHSF	JmjC.	-	NP_001155102	G	283	S	RS=782040180;RSPOS=94759568;dbSNPBuildID=144;SSR=0;SAO=0;VP=0x050000000a05000002000100;GENEINFO=KDM4E:390245;WGT=1;VC=SNV;NSM;REF;ASP	-	-	--
B2RXH2	KDM4E	Lysine-specific demethylase 4E	506	N	-	Nucleus	285	NCTE	JmjC.	-	NP_001155102	A	287	T	RS=781934666;RSPOS=94759580;dbSNPBuildID=144;SSR=0;SAO=0;VP=0x050000000a05040002000100;GENEINFO=KDM4E:390245;WGT=1;VC=SNV;NSM;REF;ASP;VLD	-	-	+
B2RXH4	BTBD18	BTB/POZ domain-containing protein 18	712	N	-	-	325	NSSG	-	-	NP_001138573	P	326	S	RS=754369746;RSPOS=57512769;dbSNPBuildID=144;SSR=0;SAO=0;VP=0x050000080a05040002000100;GENEINFO=BTBD18:643376|TMX2-CTNND1:100528016;WGT=1;VC=SNV;NSM;REF;INT;ASP;VLD	-	-	-
B2RXH4	BTBD18	BTB/POZ domain-containing protein 18	712	N	-	-	535	NWTE	-	-	NP_001138573	I	537	T	RS=751295702;RSPOS=57512135;dbSNPBuildID=144;SSR=0;SAO=0;VP=0x050000080a05000002000100;GENEINFO=BTBD18:643376|TMX2-CTNND1:100528016;WGT=1;VC=SNV;NSM;REF;INT;ASP	-	-	---
B2RXH8	HNRNPCL2	Heterogeneous nuclear ribonucleoprotein C-like 2	293	N	-	Nucleus	22	NLST	RRM.	-	NP_001130033	N	24	S	RS=758979757;RSPOS=13183802;dbSNPBuildID=144;SSR=0;SAO=0;VP=0x050000000a05040002000100;GENEINFO=HNRNPCL2:440563;WGT=1;VC=SNV;NSM;REF;ASP;VLD	-	-	+
B2RXH8	HNRNPCL2	Heterogeneous nuclear ribonucleoprotein C-like 2	293	N	-	Nucleus	232	NETH	-	-	NP_001130033	D	232	N	RS=757549590;RSPOS=13183179;dbSNPBuildID=144;SSR=0;SAO=0;VP=0x050000000a05000002000100;GENEINFO=HNRNPCL2:440563;WGT=1;VC=SNV;NSM;REF;ASP	-	-	-
B4DU55	ZNF879	Zinc finger protein 879	563	N	-	Nucleus	163	NLSL	-	-	NP_001129588	G	165	S	RS=572401062;RSPOS=178459442;dbSNPBuildID=142;SSR=0;SAO=0;VP=0x050000000a05000026000100;GENEINFO=ZNF879:345462;WGT=1;VC=SNV;NSM;REF;ASP;KGPhase3;CAF=0.9998,0.0001997;COMMON=0	-	-	+
B4DX44	ZNF736	Zinc finger protein 736	427	N	-	Nucleus	291	NKTY	-	-	NP_001164376	A	293	T	RS=79306400;RSPOS=63809118;dbSNPBuildID=131;SSR=0;SAO=0;VP=0x050200000a05040026000100;GENEINFO=ZNF736:728927;WGT=1;VC=SNV;S3D;NSM;REF;ASP;VLD;KGPhase3;CAF=0.9998,0.0001997;COMMON=0	-	-	+
B4DX44	ZNF736	Zinc finger protein 736	427	N	-	Nucleus	375	NKTF	-	-	NP_001164376	S	375	N	RS=116129588;RSPOS=63809365;dbSNPBuildID=132;SSR=0;SAO=0;VP=0x050300000a05040036000100;GENEINFO=ZNF736:728927;WGT=1;VC=SNV;S3D;SLO;NSM;REF;ASP;VLD;KGPhase1;KGPhase3;CAF=0.9978,0.002196;COMMON=1	-	-	-
B4DXR9	ZNF732	Zinc finger protein 732	585	N	-	Nucleus	27	NLSR	KRAB.	-	NP_001131080	R	29	S	RS=782094212;RSPOS=289858;dbSNPBuildID=144;SSR=0;SAO=0;VP=0x050000000a05000002000100;GENEINFO=ZNF732:654254;WGT=1;VC=SNV;NSM;REF;ASP	-	-	++
B4DXR9	ZNF732	Zinc finger protein 732	585	N	-	Nucleus	27	NLTR	KRAB.	-	NP_001131080	R	29	T	RS=782708606;RSPOS=289859;dbSNPBuildID=144;SSR=0;SAO=0;VP=0x050000000a05000002000100;GENEINFO=ZNF732:654254;WGT=1;VC=SNV;NSM;REF;ASP	-	-	++
B4DYI2	SPATA31C2	Spermatogenesis-associated protein 31C2	1134	N	-	Membrane	313	NTTM	-	-	NP_001159609	D	313	N	RS=772120371;RSPOS=90747015;dbSNPBuildID=144;SSR=0;SAO=0;VP=0x050000000a05040002000100;GENEINFO=SPATA31C2:645961;WGT=1;VC=SNV;NSM;REF;ASP;VLD	-	-	-
B4DYI2	SPATA31C2	Spermatogenesis-associated protein 31C2	1134	N	-	Membrane	429	NLSQ	-	-	NP_001159609	P	431	S	RS=767989530;RSPOS=90746661;dbSNPBuildID=144;SSR=0;SAO=0;VP=0x050000000a05040002000100;GENEINFO=SPATA31C2:645961;WGT=1;VC=SNV;NSM;REF;ASP;VLD	-	-	+
B4DYI2	SPATA31C2	Spermatogenesis-associated protein 31C2	1134	N	-	Membrane	570	NHTE	-	-	NP_001159609	I	572	T	RS=377011115;RSPOS=90746237;dbSNPBuildID=138;SSR=0;SAO=0;VP=0x050000000a05040002000100;GENEINFO=SPATA31C2:645961;WGT=1;VC=SNV;NSM;REF;ASP;VLD	-	-	-
B5MCY1	TDRD15	Tudor domain-containing protein 15	1934	N	-	-	1248	NRSV	-	-	NP_001293066	R	1250	S	RS=149531460;RSPOS=21364087;dbSNPBuildID=134;SSR=0;SAO=0;VP=0x050000000a05000036000100;GENEINFO=TDRD15:100129278;WGT=1;VC=SNV;NSM;REF;ASP;KGPhase1;KGPhase3;CAF=0.9998,0.0001997;COMMON=0	-	-	+
B5MCY1	TDRD15	Tudor domain-containing protein 15	1934	N	-	-	1552	NLSD	-	-	NP_001293066	I	1552	N	RS=756049882;RSPOS=21364994;dbSNPBuildID=144;SSR=0;SAO=0;VP=0x050000000a05000002000100;GENEINFO=TDRD15:100129278;WGT=1;VC=SNV;NSM;REF;ASP	-	-	---
B5MCY1	TDRD15	Tudor domain-containing protein 15	1934	N	-	-	1632	NISR	-	-	NP_001293066	P	1634	S	RS=774953560;RSPOS=21365239;dbSNPBuildID=144;SSR=0;SAO=0;VP=0x050000000a05000002000100;GENEINFO=TDRD15:100129278;WGT=1;VC=SNV;NSM;REF;ASP	-	-	+
B5MCY1	TDRD15	Tudor domain-containing protein 15	1934	N	-	-	1731	NDTQ	-	-	NP_001293066	R	1733	T	RS=543025812;RSPOS=21365537;dbSNPBuildID=142;SSR=0;SAO=0;VP=0x050000000a05000026000100;GENEINFO=TDRD15:100129278;WGT=1;VC=SNV;NSM;REF;ASP;KGPhase3;CAF=0.9998,0.0001997;COMMON=0	-	-	--
B7U540	KCNJ18	Inward rectifier potassium channel 18	433	N	-	Membrane	217	NLSK	-	-	NP_001181887	R	219	S	RS=373903627;RSPOS=21319309;dbSNPBuildID=138;SSR=0;SAO=0;VP=0x050200000a05040002000100;GENEINFO=KCNJ12:3768;WGT=1;VC=SNV;S3D;NSM;REF;ASP;VLD	-	-	++
B7Z6K7	ZNF814	Putative uncharacterized zinc finger protein 814	855	N	-	-	616	NRSL	-	-	NP_001138461	K	616	N	RS=765938275;RSPOS=58384910;dbSNPBuildID=144;SSR=0;SAO=0;VP=0x050000000a05000002000100;GENEINFO=ZNF814:730051;WGT=1;VC=SNV;NSM;REF;ASP	-	-	+
B7ZAQ6	GPR89A	Golgi pH regulator A	455	N	-	Membrane	5	NDSS	-	-	NP_057418	I	5	N	RS=377651969;RSPOS=147400663;dbSNPBuildID=138;SSR=0;SAO=0;VP=0x050000420a05000002000100;GENEINFO=GPR89B:51463;WGT=1;VC=SNV;NSM;REF;U5;R5;ASP	-	-	++
B7ZAQ6	GPR89A	Golgi pH regulator A	455	N	-	Membrane	6	NSSI	-	-	NP_057418	D	6	N	RS=140594340;RSPOS=147400665;dbSNPBuildID=134;SSR=0;SAO=0;VP=0x050000420a05040026000100;GENEINFO=GPR89B:51463;WGT=1;VC=SNV;NSM;REF;U5;R5;ASP;VLD;KGPhase3;CAF=0.9998,0.0001997;COMMON=0	-	-	++
B7ZBB8	PPP1R3G	Protein phosphatase 1 regulatory subunit 3G	358	N	-	-	342	NASA	CBM21.	-	NP_001138587	G	344	S	RS=750552708;RSPOS=5086749;dbSNPBuildID=144;SSR=0;SAO=0;VP=0x050000080a05000002000100;GENEINFO=LYRM4-AS1:100129461|PPP1R3G:648791|LYRM4:57128;WGT=1;VC=SNV;NSM;REF;INT;ASP	-	-	-
B9A064	IGLL5	Immunoglobulin lambda-like polypeptide 5	214	Y	1--35	Secreted	101	NGTK	-	-	NP_001171597	T	101	N	RS=759008503;RSPOS=23235975;dbSNPBuildID=144;SSR=0;SAO=0;VP=0x050000080a05040002000100;GENEINFO=IGLL5:100423062;WGT=1;VC=SNV;NSM;REF;INT;ASP;VLD	-	-	+++
B9A064	IGLL5	Immunoglobulin lambda-like polypeptide 5	214	Y	1--35	Secreted	114	NSTV	-	-	NP_001171597	P	115	S	RS=746171557;RSPOS=23237572;dbSNPBuildID=144;SSR=0;SAO=0;VP=0x050000000a05000002000100;GENEINFO=IGLL5:100423062;WGT=1;VC=SNV;NSM;REF;ASP	-	-	++
B9A064	IGLL5	Immunoglobulin lambda-like polypeptide 5	214	Y	1--35	Secreted	153	NGSP	Ig-like C1-type.	-	NP_001171597	D	153	N	RS=776644826;RSPOS=23237686;dbSNPBuildID=144;SSR=0;SAO=0;VP=0x050000000a05040002000100;GENEINFO=IGLL5:100423062;WGT=1;VC=SNV;NSM;REF;ASP;VLD	-	-	---
B9A064	IGLL5	Immunoglobulin lambda-like polypeptide 5	214	Y	1--35	Secreted	181	NLTP	Ig-like C1-type.	-	NP_001171597	S	181	N	RS=368219996;RSPOS=23237771;dbSNPBuildID=138;SSR=0;SAO=0;VP=0x050200000a05040002000100;GENEINFO=IGLL5:100423062;WGT=1;VC=SNV;S3D;NSM;REF;ASP;VLD	-	-	---
B9A064	IGLL5	Immunoglobulin lambda-like polypeptide 5	214	Y	1--35	Secreted	192	NYSC	Ig-like C1-type.	-	NP_001171597	S	192	N	RS=11558639;RSPOS=23237804;RV;dbSNPBuildID=120;SSR=0;SAO=0;VP=0x050300000a05000002000100;GENEINFO=IGLL5:100423062;WGT=1;VC=SNV;S3D;SLO;NSM;REF;ASP	-	-	+
B9EJG8	TMEM150C	Transmembrane protein 150C	249	N	-	Membrane	73	NMTA	-	-	NP_001073975	A	75	T	RS=774114377;RSPOS=83423892;dbSNPBuildID=144;SSR=0;SAO=0;VP=0x050000000a05040002000100;GENEINFO=TMEM150C:441027;WGT=1;VC=SNV;NSM;REF;ASP;VLD	-	-	+
C9J069	C9orf172	Uncharacterized protein C9orf172	976	N	-	-	46	NKSH	-	-	NP_001073951	R	48	S	RS=375917223;RSPOS=139739008;dbSNPBuildID=138;SSR=0;SAO=0;VP=0x050000000a05040002000100;GENEINFO=C9orf172:389813;WGT=1;VC=SNV;NSM;REF;ASP;VLD	-	-	+
C9J1S8	TRIM49D1	Tripartite motif-containing protein 49D1	452	N	-	-	317	NASH	B30.2/SPRY.	-	NP_001193556;NP_001098992	P	319	S	RS=752157230;RSPOS=89645159;dbSNPBuildID=144;SSR=0;SAO=0;VP=0x050000000a05000002000100;GENEINFO=TRIM49D1:399939;WGT=1;VC=SNV;NSM;REF;ASP	-	-	-
C9J202	ALG1L2	Putative glycosyltransferase ALG1L2	215	N	-	-	151	NTSS	-	-	NP_001129624	D	151	N	RS=111837327;RSPOS=129814918;dbSNPBuildID=132;SSR=0;SAO=0;VP=0x050100000a05040102000100;GENEINFO=ALG1L2:644974;WGT=1;VC=SNV;SLO;NSM;REF;ASP;VLD;GNO	-	-	++
C9J202	ALG1L2	Putative glycosyltransferase ALG1L2	215	N	-	-	82	NWTE	-	-	NP_001129624	S	82	N	RS=771259405;RSPOS=129811057;dbSNPBuildID=144;SSR=0;SAO=0;VP=0x050000000a05000002000100;GENEINFO=ALG1L2:644974;WGT=1;VC=SNV;NSM;REF;ASP	-	-	+
C9J202	ALG1L2	Putative glycosyltransferase ALG1L2	215	N	-	-	95	NLSS	-	-	NP_001129624	P	97	S	RS=756601914;RSPOS=129811979;dbSNPBuildID=144;SSR=0;SAO=0;VP=0x050000000a05040002000100;GENEINFO=ALG1L2:644974;WGT=1;VC=SNV;NSM;REF;ASP;VLD	-	-	+
C9J202	ALG1L2	Putative glycosyltransferase ALG1L2	215	N	-	-	95	NLTS	-	-	NP_001129624	P	97	T	RS=756601914;RSPOS=129811979;dbSNPBuildID=144;SSR=0;SAO=0;VP=0x050000000a05040002000100;GENEINFO=ALG1L2:644974;WGT=1;VC=SNV;NSM;REF;ASP;VLD	-	-	+
C9J7I0	UMAD1	UBAP1-MVB12-associated (UMA)-domain containing protein 1	102	N	-	-	13	NQSL	-	-	NP_001289279	P	15	S	RS=201796360;RSPOS=7841366;dbSNPBuildID=137;SSR=0;SAO=0;VP=0x050000000a05000026000100;GENEINFO=UMAD1:729852|RPA3OS:729852;WGT=1;VC=SNV;NSM;REF;ASP;KGPhase3;CAF=0.9998,0.0001997,.;COMMON=0	-	-	+
C9J7I0	UMAD1	UBAP1-MVB12-associated (UMA)-domain containing protein 1	102	N	-	-	13	NQTL	-	-	NP_001289279	P	15	T	RS=201796360;RSPOS=7841366;dbSNPBuildID=137;SSR=0;SAO=0;VP=0x050000000a05000026000100;GENEINFO=UMAD1:729852|RPA3OS:729852;WGT=1;VC=SNV;NSM;REF;ASP;KGPhase3;CAF=0.9998,0.0001997,.;COMMON=0	-	-	+
C9J7I0	UMAD1	UBAP1-MVB12-associated (UMA)-domain containing protein 1	102	N	-	-	25	NVTV	-	-	NP_001289279	S	25	N	RS=749662057;RSPOS=7916934;dbSNPBuildID=144;SSR=0;SAO=0;VP=0x050000000a05040002000100;GENEINFO=UMAD1:729852|RPA3OS:729852;WGT=1;VC=SNV;NSM;REF;ASP;VLD	-	-	++
C9JDP6	CLDN25	Putative claudin-25	229	N	-	Membrane	41	NETE	-	-	NP_001094859	M	43	T	RS=756977984;RSPOS=113650645;dbSNPBuildID=144;SSR=0;SAO=0;VP=0x050000000a05000002000100;GENEINFO=CLDN25:644672;WGT=1;VC=SNV;NSM;REF;ASP	-	-	+++
C9JH25	PRRT4	Proline-rich transmembrane protein 4	899	Y	1--23	Membrane	715	NYTV	-	-	NP_001167635	D	715	N	RS=771704613;RSPOS=127991467;dbSNPBuildID=144;SSR=0;SAO=0;VP=0x050000000a05000002000100;GENEINFO=PRRT4:401399;WGT=1;VC=SNV;NSM;REF;ASP	-	-	++
C9JH25	PRRT4	Proline-rich transmembrane protein 4	899	Y	1--23	Membrane	800	NVSS	-	-	NP_001167635	S	800	N	RS=536688697;RSPOS=127991211;dbSNPBuildID=142;SSR=0;SAO=0;VP=0x050000800a05000024000100;GENEINFO=PRRT4:401399;WGT=1;VC=SNV;NSM;REF;U3;ASP;KGPhase3;CAF=0.9998,0.0001997;COMMON=0	-	-	-
C9JJH3	USP17L10	Ubiquitin carboxyl-terminal hydrolase 17-like protein 10	530	N	-	Nucleus	335	NSSY	USP.	-	NP_001243781	Y	335	N	RS=757557936;RSPOS=9213385;dbSNPBuildID=144;SSR=0;SAO=0;VP=0x050000000a05040002000100;GENEINFO=USP17L10:100287144;WGT=1;VC=SNV;NSM;REF;ASP;VLD	-	-	+
C9JJH3	USP17L10	Ubiquitin carboxyl-terminal hydrolase 17-like protein 10	530	N	-	Nucleus	355	NASS	USP.	-	NP_001243781	T	355	N	RS=776395118;RSPOS=9213446;dbSNPBuildID=144;SSR=0;SAO=0;VP=0x050000000a05040002000100;GENEINFO=USP17L10:100287144;WGT=1;VC=SNV;NSM;REF;ASP;VLD	-	-	+
C9JJH3	USP17L10	Ubiquitin carboxyl-terminal hydrolase 17-like protein 10	530	N	-	Nucleus	358	NITS	USP.	-	NP_001243781	S	358	N	RS=762996944;RSPOS=9213455;dbSNPBuildID=144;SSR=0;SAO=0;VP=0x050000000a05040002000100;GENEINFO=USP17L10:100287144;WGT=1;VC=SNV;NSM;REF;ASP;VLD	-	-	++
C9JJH3	USP17L10	Ubiquitin carboxyl-terminal hydrolase 17-like protein 10	530	N	-	Nucleus	467	NQSK	-	-	NP_001243781	H	467	N	RS=753481579;RSPOS=9213781;dbSNPBuildID=144;SSR=0;SAO=0;VP=0x050000000a05040002000100;GENEINFO=USP17L10:100287144;WGT=1;VC=SNV;NSM;REF;ASP;VLD	-	-	-
C9JN71	ZNF878	Zinc finger protein 878	531	N	-	Nucleus	102	NESS	-	-	NP_001073873	Y	102	N	RS=759839339;RSPOS=12155912;dbSNPBuildID=144;SSR=0;SAO=0;VP=0x050000080a05000002000100;GENEINFO=ZNF878:729747|LOC101928464:101928464;WGT=1;VC=SNV;NSM;REF;INT;ASP	-	-	+
C9JQI7	TMEM232	Transmembrane protein 232	657	N	-	Membrane	278	NSTQ	-	-	NP_001034852	P	280	T	RS=371783850;RSPOS=109954194;dbSNPBuildID=138;SSR=0;SAO=0;VP=0x050000000a05040002000100;GENEINFO=TMEM232:642987;WGT=1;VC=SNV;NSM;REF;ASP;VLD	-	-	-
C9JQI7	TMEM232	Transmembrane protein 232	657	N	-	Membrane	350	NFSW	-	-	NP_001034852	D	350	N	RS=575969740;RSPOS=109941038;dbSNPBuildID=142;SSR=0;SAO=0;VP=0x050000000a05040026000100;GENEINFO=TMEM232:642987;WGT=1;VC=SNV;NSM;REF;ASP;VLD;KGPhase3;CAF=0.9992,0.0007987;COMMON=1	-	-	-
C9JQI7	TMEM232	Transmembrane protein 232	657	N	-	Membrane	399	NKSV	-	-	NP_001034852	D	399	N	RS=147368547;RSPOS=109940891;dbSNPBuildID=134;SSR=0;SAO=0;VP=0x050100000a05040436000100;GENEINFO=TMEM232:642987;WGT=1;VC=SNV;SLO;NSM;REF;ASP;VLD;HD;KGPhase1;KGPhase3;CAF=0.9948,0.005192;COMMON=1	-	-	++
C9JQI7	TMEM232	Transmembrane protein 232	657	N	-	Membrane	489	NDST	-	-	NP_001034852	P	491	S	RS=762088969;RSPOS=109864521;dbSNPBuildID=144;SSR=0;SAO=0;VP=0x050000080a05040002000100;GENEINFO=TMEM232:642987;WGT=1;VC=SNV;NSM;REF;INT;ASP;VLD	-	-	-
C9JQI7	TMEM232	Transmembrane protein 232	657	N	-	Membrane	628	NHSQ	-	-	NP_001034852	F	630	S	RS=762491394;RSPOS=109756366;dbSNPBuildID=144;SSR=0;SAO=0;VP=0x050000800a05040002000100;GENEINFO=TMEM232:642987;WGT=1;VC=SNV;NSM;REF;U3;ASP;VLD	-	-	--
C9JR72	KBTBD13	Kelch repeat and BTB domain-containing protein 13	458	N	-	Cytoplasm	272	NSSV	-	-	NP_001094832	I	272	N	RS=558291810;RSPOS=65369968;dbSNPBuildID=142;SSR=0;SAO=0;VP=0x050000000a05040026000100;GENEINFO=KBTBD13:390594;WGT=1;VC=SNV;NSM;REF;ASP;VLD;KGPhase3;CAF=0.9996,0.0003994;COMMON=0	-	-	+
C9JR72	KBTBD13	Kelch repeat and BTB domain-containing protein 13	458	N	-	Cytoplasm	358	NGSS	-	-	NP_001094832	P	360	S	RS=745983760;RSPOS=65370231;dbSNPBuildID=144;SSR=0;SAO=0;VP=0x050000000a05000002000100;GENEINFO=KBTBD13:390594;WGT=1;VC=SNV;NSM;REF;ASP	-	-	+
C9JR72	KBTBD13	Kelch repeat and BTB domain-containing protein 13	458	N	-	Cytoplasm	407	NRTF	-	-	NP_001094832	M	409	T	RS=767005954;RSPOS=65370379;dbSNPBuildID=144;SSR=0;SAO=0;VP=0x050000000a05000002000100;GENEINFO=KBTBD13:390594;WGT=1;VC=SNV;NSM;REF;ASP	-	-	-
D6RBQ6	USP17L17	Ubiquitin carboxyl-terminal hydrolase 17-like protein 17	530	N	-	Nucleus	3	NDSL	-	-	NP_001243786	D	3	N	RS=747812114;RSPOS=9245611;dbSNPBuildID=144;SSR=0;SAO=0;VP=0x050000000a05040002000100;GENEINFO=USP17L17:100287327;WGT=1;VC=SNV;NSM;REF;ASP;VLD	-	-	++
D6RGH6	MCIDAS	Multicilin	385	N	-	Nucleus	84	NCSS	-	-	NP_001177716	D	84	N	RS=186972632;RSPOS=54522463;dbSNPBuildID=135;SSR=0;SAO=0;VP=0x050000000a05000034000100;GENEINFO=MCIDAS:345643;WGT=1;VC=SNV;NSM;REF;ASP;KGPhase1;KGPhase3;CAF=0.9998,0.0001997;COMMON=0	-	-	++
E2RYF6	MUC22	Mucin-22	1773	Y	1--26	Membrane	108	NRTF	-	-	NP_001185744	T	108	N	RS=564563449;RSPOS=30993531;dbSNPBuildID=142;SSR=0;SAO=0;VP=0x050100000a05000026000100;GENEINFO=MUC22:100507679;WGT=1;VC=SNV;SLO;NSM;REF;ASP;KGPhase3;CAF=0.9998,.,0.0001997;COMMON=0	-	-	+++
E2RYF6	MUC22	Mucin-22	1773	Y	1--26	Membrane	1098	NSTE	-	-	NP_001185744	T	1098	N	RS=182720284;RSPOS=30996501;dbSNPBuildID=135;SSR=0;SAO=0;VP=0x050000000a05040036000100;GENEINFO=MUC22:100507679;WGT=1;VC=SNV;NSM;REF;ASP;VLD;KGPhase1;KGPhase3;CAF=0.9992,0.0007987;COMMON=0	-	-	+
E2RYF6	MUC22	Mucin-22	1773	Y	1--26	Membrane	1305	NTTT	-	-	NP_001185744	T	1305	N	RS=746837267;RSPOS=30997122;dbSNPBuildID=144;SSR=0;SAO=0;VP=0x050000000a05040002000100;GENEINFO=MUC22:100507679;WGT=1;VC=SNV;NSM;REF;ASP;VLD	-	-	+
E2RYF6	MUC22	Mucin-22	1773	Y	1--26	Membrane	156	NTTS	-	-	NP_001185744	S	156	N	RS=754577978;RSPOS=30993675;dbSNPBuildID=144;SSR=0;SAO=0;VP=0x050000000a05000002000100;GENEINFO=MUC22:100507679;WGT=1;VC=SNV;NSM;REF;ASP	-	-	+++
E2RYF6	MUC22	Mucin-22	1773	Y	1--26	Membrane	466	NTTA	-	-	NP_001185744	T	466	N	RS=771656383;RSPOS=30994605;dbSNPBuildID=144;SSR=0;SAO=0;VP=0x050000000a05040002000100;GENEINFO=MUC22:100507679;WGT=1;VC=SNV;NSM;REF;ASP;VLD	-	-	+
E2RYF6	MUC22	Mucin-22	1773	Y	1--26	Membrane	567	NVST	-	-	NP_001185744	K	567	N	RS=535087379;RSPOS=30994909;dbSNPBuildID=142;SSR=0;SAO=0;VP=0x050000000305040026000100;GENEINFO=MUC22:100507679;WGT=1;VC=SNV;REF;SYN;ASP;VLD;KGPhase3;CAF=0.9982,0.001797,.;COMMON=1	-	-	+
E2RYF6	MUC22	Mucin-22	1773	Y	1--26	Membrane	570	NASS	-	-	NP_001185744	T	570	N	RS=767662552;RSPOS=30994917;dbSNPBuildID=144;SSR=0;SAO=0;VP=0x050000000a05040002000100;GENEINFO=MUC22:100507679;WGT=1;VC=SNV;NSM;REF;ASP;VLD	-	-	+
E7ETH6	ZNF587B	Zinc finger protein 587B	402	N	-	Nucleus	23	NFTQ	KRAB.	-	NP_001191747	K	23	N	RS=750540123;RSPOS=58350423;dbSNPBuildID=144;SSR=0;SAO=0;VP=0x050000080a05040002000100;GENEINFO=ZNF587:84914|ZNF587B:100293516;WGT=1;VC=SNV;NSM;REF;INT;ASP;VLD	-	-	+++
E7ETH6	ZNF587B	Zinc finger protein 587B	402	N	-	Nucleus	47	NLTL	KRAB.	-	NP_001191747	A	49	T	RS=774871988;RSPOS=58350499;dbSNPBuildID=144;SSR=0;SAO=0;VP=0x050000080a05000002000100;GENEINFO=ZNF587:84914|ZNF587B:100293516;WGT=1;VC=SNV;NSM;REF;INT;ASP	-	-	++
E7EW31	PROB1	Proline-rich basic protein 1	1015	N	-	-	305	NSTP	-	-	NP_001155018	A	307	T	RS=759130864;RSPOS=138729852;dbSNPBuildID=144;SSR=0;SAO=0;VP=0x050000000a05040002000100;GENEINFO=PROB1:389333;WGT=1;VC=SNV;NSM;REF;ASP;VLD	-	-	---
E7EW31	PROB1	Proline-rich basic protein 1	1015	N	-	-	976	NGTY	-	-	NP_001155018	D	976	N	RS=747600493;RSPOS=138727845;dbSNPBuildID=144;SSR=0;SAO=0;VP=0x050000000a05000002000100;GENEINFO=PROB1:389333;WGT=1;VC=SNV;NSM;REF;ASP	-	-	++
E9PB15	PTGES3L	Putative protein PTGES3L	166	N	-	-	140	NVST	CS.	-	NP_001136125	K	140	N	RS=770255197;RSPOS=41122348;dbSNPBuildID=144;SSR=0;SAO=0;VP=0x050000000a05000002000100;GENEINFO=PTGES3L:100885848|PTGES3L-AARSD1:100885850;WGT=1;VC=SNV;NSM;REF;ASP	-	-	+
E9PB15	PTGES3L	Putative protein PTGES3L	166	N	-	-	95	NETE	CS.	-	NP_001136125	I	97	T	RS=867381896;RSPOS=41131423;dbSNPBuildID=147;SSR=0;SAO=0;VP=0x050000020a05000002000100;GENEINFO=PTGES3L:100885848|RUNDC1:146923|PTGES3L-AARSD1:100885850;WGT=1;VC=SNV;NSM;REF;R5;ASP	-	-	++
E9PGG2	ANHX	Anomalous homeobox protein	379	N	-	Nucleus	153	NFTV	-	-	NP_001177983	A	155	T	RS=745541726;RSPOS=133804448;dbSNPBuildID=144;SSR=0;SAO=0;VP=0x050000000a05000002000100;GENEINFO=ANHX:647589;WGT=1;VC=SNV;NSM;REF;ASP	-	-	++
E9PJI5	NPIPA7	Nuclear pore complex-interacting protein family member A7	369	N	-	-	92	NRSR	-	-	NP_001269436;NP_001269440	R	94	S	RS=751202960;RSPOS=16481343;dbSNPBuildID=144;SSR=0;SAO=0;VP=0x050000000a05000002000100;GENEINFO=NPIPA7:101059938;WGT=1;VC=SNV;NSM;REF;ASP	-	-	++
E9PKD4	NPIPA5	Nuclear pore complex-interacting protein family member A5	350	N	-	-	92	NCSR	-	-	NP_001264254	R	94	S	RS=751213335;RSPOS=15463889;dbSNPBuildID=144;SSR=0;SAO=0;VP=0x050000000a05000002000100;GENEINFO=NPIPA5:100288332;WGT=1;VC=SNV;NSM;REF;ASP	-	-	++
E9PQX1	TMEM262	Transmembrane protein 262	116	N	-	Membrane	94	NGTM	-	-	NP_001269377	A	96	T	RS=746729351;RSPOS=64855992;dbSNPBuildID=144;SSR=0;SAO=0;VP=0x050000040a05040002000100;GENEINFO=LOC100130348:100130348|ZFPL1:7542|TMEM262:100130348;WGT=1;VC=SNV;NSM;REF;R3;ASP;VLD	-	-	+
F2Z333	C1orf233	Fibronectin type-III domain-containing transmembrane protein C1orf233	226	N	-	Membrane	211	NLTR	-	-	NP_001229588	M	213	T	RS=763772963;RSPOS=1534758;dbSNPBuildID=144;SSR=0;SAO=0;VP=0x050000000a05000002000100;GENEINFO=FNDC10:643988;WGT=1;VC=SNV;NSM;REF;ASP	-	-	++
F5H4B4	FAM227A	Protein FAM227A	570	N	-	-	483	NLSQ	-	-	NP_001013669	N	485	S	RS=751226372;RSPOS=38993287;dbSNPBuildID=144;SSR=0;SAO=0;VP=0x050000000a05040002000100;GENEINFO=FAM227A:646851;WGT=1;VC=SNV;NSM;REF;ASP;VLD	-	-	+
F5H4B4	FAM227A	Protein FAM227A	570	N	-	-	543	NKTK	-	-	NP_001013669	K	543	N	RS=778277326;RSPOS=38987449;dbSNPBuildID=144;SSR=0;SAO=0;VP=0x050000000a05000002000100;GENEINFO=FAM227A:646851;WGT=1;VC=SNV;NSM;REF;ASP	-	-	+
F8VTS6	RFPL4AL1	Ret finger protein-like 4A-like protein 1	287	N	-	-	263	NQSI	B30.2/SPRY.	-	NP_001264326	D	263	N	RS=777554826;RSPOS=56284468;dbSNPBuildID=144;SSR=0;SAO=0;VP=0x050000000a05000002000100;GENEINFO=RFPL4AL1:729974;WGT=1;VC=SNV;NSM;REF;ASP	-	-	-
G3V0H7	SLCO1B7	Putative solute carrier organic anion transporter family member 1B7	640	N	-	Membrane	194	NLST	-	-	NP_001009562	D	194	N	RS=747516405;RSPOS=21176215;dbSNPBuildID=144;SSR=0;SAO=0;VP=0x050000000a05040002000100;GENEINFO=SLCO1B7:338821;WGT=1;VC=SNV;NSM;REF;ASP;VLD	-	-	++
G3V0H7	SLCO1B7	Putative solute carrier organic anion transporter family member 1B7	640	N	-	Membrane	259	NQTA	-	-	NP_001009562	I	261	T	RS=774137990;RSPOS=21196463;dbSNPBuildID=144;SSR=0;SAO=0;VP=0x050000000a05000002000100;GENEINFO=SLCO1B7:338821;WGT=1;VC=SNV;NSM;REF;ASP	-	-	-
G3V0H7	SLCO1B7	Putative solute carrier organic anion transporter family member 1B7	640	N	-	Membrane	398	NSSV	-	-	NP_001009562	P	400	S	RS=752015255;RSPOS=21205037;dbSNPBuildID=144;SSR=0;SAO=0;VP=0x050000000a05000002000100;GENEINFO=SLCO1B7:338821;WGT=1;VC=SNV;NSM;REF;ASP	-	-	-
G3V0H7	SLCO1B7	Putative solute carrier organic anion transporter family member 1B7	640	N	-	Membrane	614	NETQ	-	-	NP_001009562	R	616	T	RS=745655074;RSPOS=21242964;dbSNPBuildID=144;SSR=0;SAO=0;VP=0x050000000a05000002000100;GENEINFO=SLCO1B7:338821;WGT=1;VC=SNV;NSM;REF;ASP	-	-	+
H3BUK9	POTEB2	POTE ankyrin domain family member B2	544	N	-	-	130	NKTD	-	-	NP_001264232;NP_001264233	R	132	T	RS=757736487;RSPOS=21071216;dbSNPBuildID=144;SSR=1;SAO=0;VP=0x050000000a05000002000140;GENEINFO=POTEB2:100287399;WGT=1;VC=SNV;NSM;REF;ASP	-	-	+
H3BUK9	POTEB2	POTE ankyrin domain family member B2	544	N	-	-	398	NGTS	-	-	NP_001264232;NP_001264233	A	400	T	RS=762988989;RSPOS=21051262;dbSNPBuildID=144;SSR=0;SAO=0;VP=0x050000000a05000002000100;GENEINFO=POTEB2:100287399;WGT=1;VC=SNV;NSM;REF;ASP	-	-	++
K7EJ46	SMIM22	Small integral membrane protein 22	135	N	-	Membrane	75	NVSP	-	-	NP_001240723;NP_001240720	K	75	N	RS=772838384;RSPOS=4846049;dbSNPBuildID=144;SSR=0;SAO=0;VP=0x050000080a05040002000100;GENEINFO=SMIM22:440335;WGT=1;VC=SNV;NSM;REF;INT;ASP;VLD	-	-	---
M5A8F1	ERVH48-1	Suppressyn	160	Y	1--39	Secreted	99	NGTI	-	-	NP_001295420	A	101	T	RS=776087078;RSPOS=44338816;dbSNPBuildID=144;SSR=0;SAO=0;VP=0x050000800a05000002000100;GENEINFO=LOC100996619:100996619|ERVH48-1:90625;WGT=1;VC=SNV;NSM;REF;U3;ASP	-	-	++
O00115	DNASE2	Deoxyribonuclease-2-alpha	360	Y	1--18	-	275	NVSQ	-	-	NP_001366	N	277	S	RS=767262705;RSPOS=12987057;dbSNPBuildID=144;SSR=0;SAO=0;VP=0x050000000a05040002000100;GENEINFO=DNASE2:1777;WGT=1;VC=SNV;NSM;REF;ASP;VLD	-	-	++
O00115	DNASE2	Deoxyribonuclease-2-alpha	360	Y	1--18	-	277	NQTA	-	-	NP_001366	I	279	T	RS=375552010;RSPOS=12987051;dbSNPBuildID=138;SSR=0;SAO=0;VP=0x050000000a05040002000100;GENEINFO=DNASE2:1777;WGT=1;VC=SNV;NSM;REF;ASP;VLD	-	-	++
O00115	DNASE2	Deoxyribonuclease-2-alpha	360	Y	1--18	-	69	NSSE	-	-	NP_001366	P	71	S	RS=150023166;RSPOS=12991842;dbSNPBuildID=134;SSR=0;SAO=0;VP=0x050000000a05040436000100;GENEINFO=DNASE2:1777;WGT=1;VC=SNV;NSM;REF;ASP;VLD;HD;KGPhase1;KGPhase3;CAF=0.9986,0.001398;COMMON=1	-	-	+
O00115	DNASE2	Deoxyribonuclease-2-alpha	360	Y	1--18	-	85	NNTS	-	-	NP_001366	S	85	N	RS=746192478;RSPOS=12991799;dbSNPBuildID=144;SSR=0;SAO=0;VP=0x050000000a05040002000100;GENEINFO=DNASE2:1777;WGT=1;VC=SNV;NSM;REF;ASP;VLD	-	-	++
O00139	KIF2A	Kinesin-like protein KIF2A	706	N	-	Cytoplasm	38	NVTV	-	-	NP_001091981;NP_004511	S	38	N	RS=751850670;RSPOS=61643005;dbSNPBuildID=144;SSR=0;SAO=0;VP=0x050000000a05000002000100;GENEINFO=KIF2A:3796;WGT=1;VC=SNV;NSM;REF;ASP	-	-	+++
O00139	KIF2A	Kinesin-like protein KIF2A	706	N	-	Cytoplasm	572	NQTD	-	-	NP_004511	I	574	T	RS=141548628;RSPOS=61669588;dbSNPBuildID=134;SSR=0;SAO=0;VP=0x050000000a05040002000100;GENEINFO=KIF2A:3796;WGT=1;VC=SNV;NSM;REF;ASP;VLD	-	-	+
O00141	SGK1	Serine/threonine-protein kinase Sgk1	431	N	-	Cytoplasm;Membrane;Nucleus	301	NTTE	-	-	NP_005618	A	303	T	RS=778918804;RSPOS=134492292;dbSNPBuildID=144;SSR=0;SAO=0;VP=0x050000000a05000002000100;GENEINFO=SGK1:6446;WGT=1;VC=SNV;NSM;REF;ASP	-	-	+
O00141	SGK1	Serine/threonine-protein kinase Sgk1	431	N	-	Cytoplasm;Membrane;Nucleus	322	NSTR	-	-	NP_005618	A	324	T	RS=772324787;RSPOS=134492229;dbSNPBuildID=144;SSR=0;SAO=0;VP=0x050000000a05000002000100;GENEINFO=SGK1:6446;WGT=1;VC=SNV;NSM;REF;ASP	-	-	+
O00141	SGK1	Serine/threonine-protein kinase Sgk1	431	N	-	Cytoplasm;Membrane;Nucleus	59	NISQ	-	-	NP_001278924;NP_005618	K	59	N	RS=754829897;RSPOS=134495194;dbSNPBuildID=144;SSR=0;SAO=0;VP=0x050000000a05040002000100;GENEINFO=SGK1:6446;WGT=1;VC=SNV;NSM;REF;ASP;VLD	-	-	++
O00141	SGK1	Serine/threonine-protein kinase Sgk1	431	N	-	Cytoplasm;Membrane;Nucleus	70	NASP	-	-	NP_001278924;NP_005618	N	72	S	RS=73560810;RSPOS=134495156;dbSNPBuildID=130;SSR=0;SAO=0;VP=0x050200000a0504053e000100;GENEINFO=SGK1:6446;WGT=1;VC=SNV;S3D;NSM;REF;ASP;VLD;HD;GNO;KGPhase1;KGPhase3;CAF=0.998,0.001997,.;COMMON=1	-	-	---
O00142	TK2	Thymidine kinase 2, mitochondrial	265	N	-	-	101	NASR	-	-	NP_004605	D	101	N	RS=148450491;RSPOS=66565357;dbSNPBuildID=134;SSR=0;SAO=0;VP=0x050200000a05040036000100;GENEINFO=TK2:7084;WGT=1;VC=SNV;S3D;NSM;REF;ASP;VLD;KGPhase1;KGPhase3;CAF=0.9994,0.000599;COMMON=0	-	-	++
O00148	DDX39A	ATP-dependent RNA helicase DDX39A	427	N	-	Cytoplasm;Nucleus	252	NETK	-	-	NP_005795	D	252	N	RS=775269512;RSPOS=14520664;dbSNPBuildID=144;SSR=0;SAO=0;VP=0x050000000a05000002000100;GENEINFO=DDX39A:10212;WGT=1;VC=SNV;NSM;REF;ASP	-	-	+
O00148	DDX39A	ATP-dependent RNA helicase DDX39A	427	N	-	Cytoplasm;Nucleus	409	NVTE	Helicase C-terminal.	-	NP_005795	A	411	T	RS=764587694;RSPOS=14519885;dbSNPBuildID=144;SSR=0;SAO=0;VP=0x050000040a05000002000100;GENEINFO=DDX39A:10212|ADGRE5:976|CD97:976;WGT=1;VC=SNV;NSM;REF;R3;ASP	-	-	+
O00151	PDLIM1	PDZ and LIM domain protein 1	329	N	-	Cytoplasm	207	NESP	-	-	NP_066272	P	209	S	RS=754270120;RSPOS=97007032;dbSNPBuildID=144;SSR=0;SAO=0;VP=0x050000000a05040002000104;GENEINFO=PDLIM1:9124;WGT=1;VC=SNV;NSM;REF;ASP;VLD;NOV	-	-	---
O00151	PDLIM1	PDZ and LIM domain protein 1	329	N	-	Cytoplasm	207	NETP	-	-	NP_066272	P	209	T	RS=754270120;RSPOS=97007032;dbSNPBuildID=144;SSR=0;SAO=0;VP=0x050000000a05040002000104;GENEINFO=PDLIM1:9124;WGT=1;VC=SNV;NSM;REF;ASP;VLD;NOV	-	-	---
O00155	GPR25	Probable G-protein coupled receptor 25	361	N	-	Membrane	343	NSSV	-	-	NP_005289	D	343	N	RS=116181846;RSPOS=200843192;dbSNPBuildID=132;SSR=0;SAO=0;VP=0x050000000a05040036000104;GENEINFO=GPR25:2848;WGT=1;VC=SNV;NSM;REF;ASP;VLD;KGPhase1;KGPhase3;NOV;CAF=0.9994,.,.,0.000599;COMMON=0	-	-	++
O00155	GPR25	Probable G-protein coupled receptor 25	361	N	-	Membrane	57	NASV	-	-	NP_005289	F	59	S	RS=138176594;RSPOS=200842341;dbSNPBuildID=134;SSR=0;SAO=0;VP=0x050200000a05040036000100;GENEINFO=GPR25:2848;WGT=1;VC=SNV;S3D;NSM;REF;ASP;VLD;KGPhase1;KGPhase3;CAF=0.9964,0.003594;COMMON=1	-	-	++
O00159	MYO1C	Unconventional myosin-Ic	1063	N	-	Cytoplasm;Membrane;Nucleus	1017	NITQ	Myosin tail.	-	NP_001074248	N	1019	T	RS=749431920;RSPOS=1370783;dbSNPBuildID=144;SSR=0;SAO=0;VP=0x050000000a05040002000100;GENEINFO=MYO1C:4641;WGT=1;VC=SNV;NSM;REF;ASP;VLD	-	-	-
O00159	MYO1C	Unconventional myosin-Ic	1063	N	-	Cytoplasm;Membrane;Nucleus	280	NKSD	-	-	NP_001074248	D	280	N	RS=775688199;RSPOS=1383889;dbSNPBuildID=144;SSR=0;SAO=0;VP=0x050000000a05040002000100;GENEINFO=MYO1C:4641;WGT=1;VC=SNV;NSM;REF;ASP;VLD	-	-	+
O00159	MYO1C	Unconventional myosin-Ic	1063	N	-	Cytoplasm;Membrane;Nucleus	587	NRSE	-	-	NP_001074248	D	587	N	RS=559019503;RSPOS=1377942;dbSNPBuildID=142;SSR=0;SAO=0;VP=0x050000000a05000026000100;GENEINFO=MYO1C:4641;WGT=1;VC=SNV;NSM;REF;ASP;KGPhase3;CAF=0.9998,0.0001997;COMMON=0	-	-	-
O00159	MYO1C	Unconventional myosin-Ic	1063	N	-	Cytoplasm;Membrane;Nucleus	629	NDTK	-	-	NP_001074248	A	631	T	RS=772943386;RSPOS=1375429;dbSNPBuildID=144;SSR=0;SAO=0;VP=0x050000000a05000002000100;GENEINFO=MYO1C:4641;WGT=1;VC=SNV;NSM;REF;ASP	-	-	++
O00159	MYO1C	Unconventional myosin-Ic	1063	N	-	Cytoplasm;Membrane;Nucleus	758	NRSA	-	-	NP_001074248	K	758	N	RS=141287580;RSPOS=1373922;dbSNPBuildID=134;SSR=0;SAO=0;VP=0x050000000a05040426000100;GENEINFO=MYO1C:4641;WGT=1;VC=SNV;NSM;REF;ASP;VLD;HD;KGPhase3;CAF=0.9998,0.0001997;COMMON=0	-	-	++
O00159	MYO1C	Unconventional myosin-Ic	1063	N	-	Cytoplasm;Membrane;Nucleus	887	NYSQ	Myosin tail.	-	NP_001074248	P	889	S	RS=562671818;RSPOS=1371736;dbSNPBuildID=142;SSR=0;SAO=0;VP=0x050000000a05040002000100;GENEINFO=MYO1C:4641;WGT=1;VC=SNV;NSM;REF;ASP;VLD	-	-	++
O00159	MYO1C	Unconventional myosin-Ic	1063	N	-	Cytoplasm;Membrane;Nucleus	973	NDSL	Myosin tail.	-	NP_001074248	S	973	N	RS=771545332;RSPOS=1371183;dbSNPBuildID=144;SSR=0;SAO=0;VP=0x050000000a05000002000100;GENEINFO=MYO1C:4641;WGT=1;VC=SNV;NSM;REF;ASP	-	-	-
O00160	MYO1F	Unconventional myosin-If	1098	N	-	-	1021	NRSV	-	-	NP_036467	K	1021	N	RS=55920976;RSPOS=8587418;dbSNPBuildID=129;SSR=0;SAO=0;VP=0x050000000a05040002000100;GENEINFO=MYO1F:4542;WGT=1;VC=SNV;NSM;REF;ASP;VLD	-	-	-
O00160	MYO1F	Unconventional myosin-If	1098	N	-	-	293	NYTR	-	-	NP_036467	A	295	T	RS=577838846;RSPOS=8615467;dbSNPBuildID=142;SSR=0;SAO=0;VP=0x050000000a05000026000100;GENEINFO=MYO1F:4542;WGT=1;VC=SNV;NSM;REF;ASP;KGPhase3;CAF=0.9998,0.0001997;COMMON=0	-	-	++
O00160	MYO1F	Unconventional myosin-If	1098	N	-	-	508	NVSY	-	-	NP_036467	K	508	N	RS=755652788;RSPOS=8609181;dbSNPBuildID=144;SSR=0;SAO=0;VP=0x050000080a05040002000100;GENEINFO=LOC101929063:101929063|MYO1F:4542;WGT=1;VC=SNV;NSM;REF;INT;ASP;VLD	-	-	++
O00160	MYO1F	Unconventional myosin-If	1098	N	-	-	512	NVSG	-	-	NP_036467	D	512	N	RS=750553132;RSPOS=8606866;dbSNPBuildID=144;SSR=0;SAO=0;VP=0x050000080a05040002000100;GENEINFO=LOC101929063:101929063|MYO1F:4542;WGT=1;VC=SNV;NSM;REF;INT;ASP;VLD	-	-	++
O00160	MYO1F	Unconventional myosin-If	1098	N	-	-	971	NMSG	-	-	NP_036467	I	971	N	RS=200159025;RSPOS=8587656;dbSNPBuildID=137;SSR=0;SAO=0;VP=0x050000000a05000036000100;GENEINFO=MYO1F:4542;WGT=1;VC=SNV;NSM;REF;ASP;KGPhase1;KGPhase3;CAF=0.9998,0.0001997;COMMON=0	-	-	-
O00167	EYA2	Eyes absent homolog 2	538	N	-	Cytoplasm;Nucleus	210	NVSN	-	-	NP_005235;NP_742108	P	212	S	RS=754151844;RSPOS=45702947;dbSNPBuildID=144;SSR=0;SAO=0;VP=0x050000080a05000002000100;GENEINFO=EYA2:2139;WGT=1;VC=SNV;NSM;REF;INT;ASP	-	-	+
O00167	EYA2	Eyes absent homolog 2	538	N	-	Cytoplasm;Nucleus	254	NRSS	-	-	NP_005235;NP_742108	K	254	N	RS=761938092;RSPOS=45717978;dbSNPBuildID=144;SSR=0;SAO=0;VP=0x050000000a05000002000100;GENEINFO=EYA2:2139;WGT=1;VC=SNV;NSM;REF;ASP	-	-	+++
O00167	EYA2	Eyes absent homolog 2	538	N	-	Cytoplasm;Nucleus	265	NETE	-	-	NP_005235;NP_742108	I	267	T	RS=779683579;RSPOS=45718016;dbSNPBuildID=144;SSR=0;SAO=0;VP=0x050000000a05000002000100;GENEINFO=EYA2:2139;WGT=1;VC=SNV;NSM;REF;ASP	-	-	+
O00180	KCNK1	Potassium channel subfamily K member 1	336	N	-	Membrane	17	NRSA	-	-	NP_002236	H	17	N	RS=752158962;RSPOS=233749966;dbSNPBuildID=144;SSR=0;SAO=0;VP=0x050000000a05000002000100;GENEINFO=KCNK1:3775;WGT=1;VC=SNV;NSM;REF;ASP	-	-	+
O00182	LGALS9	Galectin-9	355	N	-	Cytoplasm;Secreted	193	NQTV	-	-	NP_033665	T	193	N	RS=767774171;RSPOS=25972888;dbSNPBuildID=144;SSR=0;SAO=0;VP=0x050000000a05040002000100;GENEINFO=LGALS9:3965;WGT=1;VC=SNV;NSM;REF;ASP;VLD	-	-	+
O00182	LGALS9	Galectin-9	355	N	-	Cytoplasm;Secreted	284	NNSW	Galectin 2.	-	NP_033665	D	284	N	RS=143800774;RSPOS=25974387;dbSNPBuildID=134;SSR=0;SAO=0;VP=0x050200080a05040026000100;GENEINFO=LGALS9:3965;WGT=1;VC=SNV;S3D;NSM;REF;INT;ASP;VLD;KGPhase3;CAF=0.9998,0.0001997;COMMON=0	-	-	---
O00186	STXBP3	Syntaxin-binding protein 3	592	N	-	Cytoplasm;Membrane	396	NKTH	-	-	NP_009200	N	398	T	RS=774798364;RSPOS=109338938;dbSNPBuildID=144;SSR=0;SAO=0;VP=0x050000000a05000002000100;GENEINFO=STXBP3:6814;WGT=1;VC=SNV;NSM;REF;ASP	-	-	+
O00187	MASP2	Mannan-binding lectin serine protease 2	686	Y	1--15	Secreted	114	NITF	-	-	NP_006601;NP_631947	D	114	N	RS=770349208;RSPOS=11106685;dbSNPBuildID=144;SSR=0;SAO=0;VP=0x050000000a05000002000100;GENEINFO=MASP2:10747;WGT=1;VC=SNV;NSM;REF;ASP	-	-	+
O00187	MASP2	Mannan-binding lectin serine protease 2	686	Y	1--15	Secreted	120	NYSN	-	-	NP_006601;NP_631947	D	120	N	RS=565317971;RSPOS=11106667;dbSNPBuildID=142;SSR=0;SAO=0;VP=0x050000000a05000002000100;GENEINFO=MASP2:10747;WGT=1;VC=SNV;NSM;REF;ASP	-	-	++
O00187	MASP2	Mannan-binding lectin serine protease 2	686	Y	1--15	Secreted	531	NDTA	Peptidase S1.	-	NP_006601	I	533	T	RS=758215988;RSPOS=11087405;dbSNPBuildID=144;SSR=0;SAO=0;VP=0x050000000a05040002000100;GENEINFO=MASP2:10747;WGT=1;VC=SNV;NSM;REF;ASP;VLD	-	-	+
O00189	AP4M1	AP-4 complex subunit mu-1	453	N	-	Membrane	180	NQSQ	-	-	NP_004713	D	180	N	RS=775781039;RSPOS=99701310;dbSNPBuildID=144;SSR=0;SAO=0;VP=0x050000420a05040002000100;GENEINFO=MCM7:4176|AP4M1:9179;WGT=1;VC=SNV;NSM;REF;U5;R5;ASP;VLD	-	-	+
O00189	AP4M1	AP-4 complex subunit mu-1	453	N	-	Membrane	406	NLSF	MHD.	-	NP_004713	S	406	N	RS=767954746;RSPOS=99704360;dbSNPBuildID=144;SSR=0;SAO=0;VP=0x050000040a05000002000100;GENEINFO=TAF6:6878|AP4M1:9179;WGT=1;VC=SNV;NSM;REF;R3;ASP	-	-	+
O00192	ARVCF	Armadillo repeat protein deleted in velo-cardio-facial syndrome	962	N	-	-	389	NESV	-	-	NP_001661	G	391	S	RS=776350342;RSPOS=19967491;dbSNPBuildID=144;SSR=0;SAO=0;VP=0x050000000a05000002000100;GENEINFO=ARVCF:421;WGT=1;VC=SNV;NSM;REF;ASP	-	-	-
O00192	ARVCF	Armadillo repeat protein deleted in velo-cardio-facial syndrome	962	N	-	-	435	NKSA	-	-	NP_001661	A	437	S	RS=760458676;RSPOS=19967353;dbSNPBuildID=144;SSR=0;SAO=0;VP=0x050000000a05000002000100;GENEINFO=ARVCF:421;WGT=1;VC=SNV;NSM;REF;ASP	-	-	+
O00192	ARVCF	Armadillo repeat protein deleted in velo-cardio-facial syndrome	962	N	-	-	613	NASC	-	-	NP_001661	D	613	N	RS=763980870;RSPOS=19964971;dbSNPBuildID=144;SSR=0;SAO=0;VP=0x050000000a05000002000100;GENEINFO=ARVCF:421;WGT=1;VC=SNV;NSM;REF;ASP	-	-	+
O00192	ARVCF	Armadillo repeat protein deleted in velo-cardio-facial syndrome	962	N	-	-	93	NVTV	-	-	NP_001661	T	93	N	RS=778427475;RSPOS=19969547;dbSNPBuildID=144;SSR=0;SAO=0;VP=0x050000000a05040002000100;GENEINFO=ARVCF:421;WGT=1;VC=SNV;NSM;REF;ASP;VLD	-	-	+++
O00203	AP3B1	AP-3 complex subunit beta-1	1094	N	-	Membrane	1031	NVSA	-	-	NP_003655	G	1033	S	RS=758895536;RSPOS=77311268;dbSNPBuildID=144;SSR=0;SAO=0;VP=0x050000000a05000002000100;GENEINFO=AP3B1:8546;WGT=1;VC=SNV;NSM;REF;ASP	-	-	--
O00203	AP3B1	AP-3 complex subunit beta-1	1094	N	-	Membrane	169	NASH	-	-	NP_003655	A	171	S	RS=868382649;RSPOS=77523221;dbSNPBuildID=147;SSR=0;SAO=0;VP=0x050000000a05000002000100;GENEINFO=AP3B1:8546;WGT=1;VC=SNV;NSM;REF;ASP	-	-	+
O00203	AP3B1	AP-3 complex subunit beta-1	1094	N	-	Membrane	489	NITV	-	-	NP_003655	S	489	N	RS=746295151;RSPOS=77452089;dbSNPBuildID=144;SSR=0;SAO=0;VP=0x050000000a05000002000100;GENEINFO=AP3B1:8546;WGT=1;VC=SNV;NSM;REF;ASP	-	-	+++
O00203	AP3B1	AP-3 complex subunit beta-1	1094	N	-	Membrane	524	NFTS	-	-	NP_003655	S	524	N	RS=377659889;RSPOS=77437046;dbSNPBuildID=138;SSR=0;SAO=0;VP=0x050200000a05000002000100;GENEINFO=AP3B1:8546;WGT=1;VC=SNV;S3D;NSM;REF;ASP	-	-	++
O00203	AP3B1	AP-3 complex subunit beta-1	1094	N	-	Membrane	690	NDSE	-	-	NP_003655	S	690	N	RS=762921468;RSPOS=77411958;dbSNPBuildID=144;SSR=0;SAO=0;VP=0x050000000a05000002000100;GENEINFO=AP3B1:8546;WGT=1;VC=SNV;NSM;REF;ASP	-	-	--
O00203	AP3B1	AP-3 complex subunit beta-1	1094	N	-	Membrane	694	NESG	-	-	NP_003655	S	694	N	RS=201587714;RSPOS=77409744;dbSNPBuildID=137;SSR=0;SAO=0;VP=0x050000000a05000036000100;GENEINFO=AP3B1:8546;WGT=1;VC=SNV;NSM;REF;ASP;KGPhase1;KGPhase3;CAF=0.9998,.,0.0001997;COMMON=0	-	-	-
O00203	AP3B1	AP-3 complex subunit beta-1	1094	N	-	Membrane	715	NSSE	-	-	NP_003655	D	715	N	RS=537066056;RSPOS=77409682;dbSNPBuildID=142;SSR=0;SAO=0;VP=0x050000000a05040002000100;GENEINFO=AP3B1:8546;WGT=1;VC=SNV;NSM;REF;ASP;VLD	-	-	+
O00203	AP3B1	AP-3 complex subunit beta-1	1094	N	-	Membrane	777	NSSS	-	-	NP_003655	D	777	N	RS=751538828;RSPOS=77406099;dbSNPBuildID=144;SSR=0;SAO=0;VP=0x050000000a05040002000100;GENEINFO=AP3B1:8546;WGT=1;VC=SNV;NSM;REF;ASP;VLD	-	-	-
O00203	AP3B1	AP-3 complex subunit beta-1	1094	N	-	Membrane	850	NLST	-	-	NP_003655	H	850	N	RS=201936976;RSPOS=77385246;dbSNPBuildID=137;SSR=0;SAO=0;VP=0x050000000a05000036000100;GENEINFO=AP3B1:8546;WGT=1;VC=SNV;NSM;REF;ASP;KGPhase1;KGPhase3;CAF=0.9998,0.0001997;COMMON=0	-	-	-
O00203	AP3B1	AP-3 complex subunit beta-1	1094	N	-	Membrane	972	NVSI	-	-	NP_003655	N	974	S	RS=768204199;RSPOS=77316587;dbSNPBuildID=144;SSR=0;SAO=0;VP=0x050000000a05000002000100;GENEINFO=AP3B1:8546;WGT=1;VC=SNV;NSM;REF;ASP	-	-	+
O00206	TLR4	Toll-like receptor 4	839	Y	1--23	Membrane	160	NLTQ	-	-	NP_612564	I	162	T	RS=200168998;RSPOS=120474891;dbSNPBuildID=137;SSR=0;SAO=0;VP=0x050200400a05040402000100;GENEINFO=TLR4:7099;WGT=1;VC=SNV;S3D;NSM;REF;U5;ASP;VLD;HD	-	-	+++
O00206	TLR4	Toll-like receptor 4	839	Y	1--23	Membrane	185	NKSQ	-	-	NP_612564	I	187	S	RS=759469467;RSPOS=120474966;dbSNPBuildID=144;SSR=0;SAO=0;VP=0x050000400a05000002000100;GENEINFO=TLR4:7099;WGT=1;VC=SNV;NSM;REF;U5;ASP	-	-	++
O00206	TLR4	Toll-like receptor 4	839	Y	1--23	Membrane	71	NYSF	-	-	NP_612564	S	71	N	RS=200606970;RSPOS=120470959;dbSNPBuildID=137;SSR=0;SAO=0;VP=0x050200080a05000002000100;GENEINFO=TLR4:7099;WGT=1;VC=SNV;S3D;NSM;REF;INT;ASP	-	-	++
O00206	TLR4	Toll-like receptor 4	839	Y	1--23	Membrane	84	NLSR	-	-	NP_612564	D	84	N	RS=868027365;RSPOS=120470997;dbSNPBuildID=147;SSR=0;SAO=0;VP=0x050000080a05000002000100;GENEINFO=TLR4:7099;WGT=1;VC=SNV;NSM;REF;INT;ASP	-	-	+
O00212	RHOD	Rho-related GTP-binding protein RhoD	210	N	-	Membrane	116	NHSC	-	-	NP_055393	F	118	S	RS=201583310;RSPOS=66837918;dbSNPBuildID=137;SSR=0;SAO=0;VP=0x050200000a05040036000100;GENEINFO=RHOD:29984;WGT=1;VC=SNV;S3D;NSM;REF;ASP;VLD;KGPhase1;KGPhase3;CAF=0.9998,0.0001997;COMMON=0	-	-	-
O00212	RHOD	Rho-related GTP-binding protein RhoD	210	N	-	Membrane	97	NVTS	-	-	NP_055393	D	97	N	RS=557865534;RSPOS=66834277;dbSNPBuildID=142;SSR=0;SAO=0;VP=0x050000080a05040002000100;GENEINFO=RHOD:29984;WGT=1;VC=SNV;NSM;REF;INT;ASP;VLD	-	-	+++
O00213	APBB1	Amyloid beta A4 precursor protein-binding family B member 1	710	N	-	Cytoplasm;Membrane;Nucleus	129	NRSL	-	-	NP_001155;NP_663722	G	131	S	RS=572432118;RSPOS=6432187;dbSNPBuildID=142;SSR=0;SAO=0;VP=0x050000080a05040026000100;GENEINFO=APBB1:322;WGT=1;VC=SNV;NSM;REF;INT;ASP;VLD;KGPhase3;CAF=0.9996,0.0003994;COMMON=0	-	-	+
O00213	APBB1	Amyloid beta A4 precursor protein-binding family B member 1	710	N	-	Cytoplasm;Membrane;Nucleus	396	NCSR	-	-	NP_001155;NP_663722	I	398	S	RS=774806243;RSPOS=6423867;dbSNPBuildID=144;SSR=0;SAO=0;VP=0x050000000a05000002000100;GENEINFO=APBB1:322;WGT=1;VC=SNV;NSM;REF;ASP	-	-	-
O00213	APBB1	Amyloid beta A4 precursor protein-binding family B member 1	710	N	-	Cytoplasm;Membrane;Nucleus	519	NHSK	-	-	NP_001155	D	519	N	RS=748029192;RSPOS=6422608;dbSNPBuildID=144;SSR=0;SAO=0;VP=0x050000800a05040002000100;GENEINFO=APBB1:322;WGT=1;VC=SNV;NSM;REF;U3;ASP;VLD	-	-	-
O00214	LGALS8	Galectin-8	317	N	-	Cytoplasm	10	NITY	-	-	NP_963838;NP_006490;NP_963837;NP_963839	I	12	T	RS=764249343;RSPOS=236689405;dbSNPBuildID=144;SSR=0;SAO=0;VP=0x050000020a05000002000100;GENEINFO=LGALS8-AS1:100287902|LGALS8:3964;WGT=1;VC=SNV;NSM;REF;R5;ASP	-	-	++
O00214	LGALS8	Galectin-8	317	N	-	Cytoplasm	192	NTSM	Galectin 2.	-	NP_963838;NP_963837	P	194	S	RS=376319045;RSPOS=236706890;dbSNPBuildID=138;SSR=0;SAO=0;VP=0x050200000a05000002000100;GENEINFO=LGALS8:3964;WGT=1;VC=SNV;S3D;NSM;REF;ASP	-	-	+
O00214	LGALS8	Galectin-8	317	N	-	Cytoplasm	235	NITA	Galectin 2.	-	NP_963838;NP_963837	K	237	T	RS=561885749;RSPOS=236708121;dbSNPBuildID=142;SSR=0;SAO=0;VP=0x050000000a05000026000100;GENEINFO=LGALS8:3964;WGT=1;VC=SNV;NSM;REF;ASP;KGPhase3;CAF=0.9998,0.0001997;COMMON=0	-	-	+++
O00217	NDUFS8	NADH dehydrogenase [ubiquinone] iron-sulfur protein 8, mitochondrial	210	N	-	-	146	NMTK	4Fe-4S ferredoxin-type 2.	-	NP_002487	D	146	N	RS=750075208;RSPOS=67803783;dbSNPBuildID=144;SSR=0;SAO=0;VP=0x050000000a05000002000100;GENEINFO=NDUFS8:4728;WGT=1;VC=SNV;NSM;REF;ASP	-	-	-
O00219	HAS3	Hyaluronan synthase 3	553	N	-	Membrane	42	NLSF	-	-	NP_001186209;NP_005320;NP_619515	Y	42	N	RS=769040997;RSPOS=69143422;dbSNPBuildID=144;SSR=0;SAO=0;VP=0x050000000a05000002000100;GENEINFO=HAS3:3038;WGT=1;VC=SNV;NSM;REF;ASP	-	-	+
O00219	HAS3	Hyaluronan synthase 3	553	N	-	Membrane	477	NFTG	-	-	NP_001186209;NP_005320	I	479	T	RS=753117110;RSPOS=69148943;dbSNPBuildID=144;SSR=0;SAO=0;VP=0x050000080a05000002000100;GENEINFO=HAS3:3038;WGT=1;VC=SNV;NSM;REF;INT;ASP	-	-	+
O00219	HAS3	Hyaluronan synthase 3	553	N	-	Membrane	506	NETE	-	-	NP_001186209;NP_005320	S	506	N	RS=781556727;RSPOS=69149024;dbSNPBuildID=144;SSR=0;SAO=0;VP=0x050000080a05000002000100;GENEINFO=HAS3:3038;WGT=1;VC=SNV;NSM;REF;INT;ASP	-	-	-
O00220	TNFRSF10A	Tumor necrosis factor receptor superfamily member 10A	468	Y	1--23	Membrane	197	NDSS	-	-	NP_003835	N	199	S	RS=538852484;RSPOS=23059354;dbSNPBuildID=142;SSR=0;SAO=0;VP=0x050100000a05000002000100;GENEINFO=TNFRSF10A:8797;WGT=1;VC=SNV;SLO;NSM;REF;ASP	-	-	-
O00220	TNFRSF10A	Tumor necrosis factor receptor superfamily member 10A	468	Y	1--23	Membrane	198	NNSA	-	-	NP_003835	D	198	N	RS=771322440;RSPOS=23059358;dbSNPBuildID=144;SSR=0;SAO=0;VP=0x050000000a05040002000100;GENEINFO=TNFRSF10A:8797;WGT=1;VC=SNV;NSM;REF;ASP;VLD	-	-	+
O00220	TNFRSF10A	Tumor necrosis factor receptor superfamily member 10A	468	Y	1--23	Membrane	297	NETL	-	-	NP_003835	I	299	T	RS=764151190;RSPOS=23056897;dbSNPBuildID=144;SSR=0;SAO=0;VP=0x050000000a05000002000100;GENEINFO=TNFRSF10A:8797;WGT=1;VC=SNV;NSM;REF;ASP	-	-	+
O00221	NFKBIE	NF-kappa-B inhibitor epsilon	500	N	-	Cytoplasm	382	NQSL	-	-	NP_004547	P	384	S	RS=780536983;RSPOS=44228235;dbSNPBuildID=144;SSR=0;SAO=0;VP=0x050000000a05000002000100;GENEINFO=NFKBIE:4794;WGT=1;VC=SNV;NSM;REF;ASP	-	-	+
O00221	NFKBIE	NF-kappa-B inhibitor epsilon	500	N	-	Cytoplasm	83	NLSS	-	-	NP_004547	T	83	N	RS=759933712;RSPOS=44233253;dbSNPBuildID=144;SSR=0;SAO=0;VP=0x050000000a05040002000100;GENEINFO=NFKBIE:4794;WGT=1;VC=SNV;NSM;REF;ASP;VLD	-	-	+
O00222	GRM8	Metabotropic glutamate receptor 8	908	Y	1--33	Membrane	743	NISD	-	-	NP_000836;NP_001120795	D	743	N	RS=754911383;RSPOS=126173209;dbSNPBuildID=144;SSR=0;SAO=0;VP=0x050000020a05000002000100;GENEINFO=LOC101928357:101928357|GRM8:2918;WGT=1;VC=SNV;NSM;REF;R5;ASP	-	-	-
O00222	GRM8	Metabotropic glutamate receptor 8	908	Y	1--33	Membrane	768	NKTR	-	-	NP_000836;NP_001120795	I	768	N	RS=1051433;RSPOS=126173133;RV;dbSNPBuildID=86;SSR=0;SAO=0;VP=0x050000020a05000103000100;GENEINFO=LOC101928357:101928357|GRM8:2918;WGT=1;VC=SNV;NSM;REF;R5;ASP;GNO	-	-	+
O00232	PSMD12	26S proteasome non-ATPase regulatory subunit 12	456	N	-	-	362	NISI	PCI.	-	NP_002807	R	364	S	RS=761092446;RSPOS=65338371;dbSNPBuildID=144;SSR=0;SAO=0;VP=0x050000000a05000002000100;GENEINFO=PSMD12:5718;WGT=1;VC=SNV;NSM;REF;ASP	-	-	+
O00237	RNF103	E3 ubiquitin-protein ligase RNF103	685	N	-	Membrane	442	NNSD	-	-	NP_005658	N	444	S	RS=189717834;RSPOS=86831693;dbSNPBuildID=135;SSR=0;SAO=0;VP=0x050000080a05040036000100;GENEINFO=RNF103:7844|LOC101928133:101928133|RNF103-CHMP3:100526767;WGT=1;VC=SNV;NSM;REF;INT;ASP;VLD;KGPhase1;KGPhase3;CAF=0.9998,0.0001997;COMMON=0	-	-	-
O00237	RNF103	E3 ubiquitin-protein ligase RNF103	685	N	-	Membrane	448	NASN	-	-	NP_005658	N	450	S	RS=150471890;RSPOS=86831675;dbSNPBuildID=134;SSR=0;SAO=0;VP=0x050000080a05040436000100;GENEINFO=RNF103:7844|LOC101928133:101928133|RNF103-CHMP3:100526767;WGT=1;VC=SNV;NSM;REF;INT;ASP;VLD;HD;KGPhase1;KGPhase3;CAF=0.999,0.0009984;COMMON=1	-	-	-
O00237	RNF103	E3 ubiquitin-protein ligase RNF103	685	N	-	Membrane	475	NFSV	-	-	NP_005658	P	477	S	RS=191032796;RSPOS=86831595;dbSNPBuildID=135;SSR=0;SAO=0;VP=0x050000080a05040016000100;GENEINFO=RNF103:7844|LOC101928133:101928133|RNF103-CHMP3:100526767;WGT=1;VC=SNV;NSM;REF;INT;ASP;VLD;KGPhase1	-	-	-
O00238	BMPR1B	Bone morphogenetic protein receptor type-1B	502	Y	1--13	Membrane	166	NETY	-	-	NP_001243721;NP_001243723;NP_001194	D	166	N	RS=752156962;RSPOS=96046183;dbSNPBuildID=144;SSR=0;SAO=0;VP=0x050000000a05040002000100;GENEINFO=BMPR1B:658;WGT=1;VC=SNV;NSM;REF;ASP;VLD	-	-	++
O00238	BMPR1B	Bone morphogenetic protein receptor type-1B	502	Y	1--13	Membrane	388	NRSH	Protein kinase.	-	NP_001243721;NP_001243723;NP_001194	N	390	S	RS=766046737;RSPOS=96069991;dbSNPBuildID=144;SSR=0;SAO=0;VP=0x050000000a05000002000100;GENEINFO=BMPR1B:658;WGT=1;VC=SNV;NSM;REF;ASP	-	-	-
O00238	BMPR1B	Bone morphogenetic protein receptor type-1B	502	Y	1--13	Membrane	390	NHSQ	Protein kinase.	-	NP_001243721;NP_001243723;NP_001194	F	392	S	RS=753253207;RSPOS=96069997;dbSNPBuildID=144;SSR=0;SAO=0;VP=0x050000000a05000002000100;GENEINFO=BMPR1B:658;WGT=1;VC=SNV;NSM;REF;ASP	-	-	-
O00241	SIRPB1	Signal-regulatory protein beta-1	398	Y	1--29	Membrane	186	NGSE	-	-	NP_006056	N	188	S	RS=147864161;RSPOS=1552554;dbSNPBuildID=134;SSR=0;SAO=0;VP=0x050200080a05040026000100;GENEINFO=SIRPB1:10326;WGT=1;VC=SNV;S3D;NSM;REF;INT;ASP;VLD;KGPhase3;CAF=0.9996,0.0003994;COMMON=0	-	-	-
O00244	ATOX1	Copper transport protein ATOX1	68	N	-	-	61	NVSY	HMA.	-	NP_004036	T	61	N	RS=763020110;RSPOS=151125911;dbSNPBuildID=144;SSR=0;SAO=0;VP=0x050000000a05040002000100;GENEINFO=ATOX1:475;WGT=1;VC=SNV;NSM;REF;ASP;VLD	-	-	--
O00244	ATOX1	Copper transport protein ATOX1	68	N	-	-	9	NMTC	HMA.	-	NP_004036	D	9	N	RS=547419437;RSPOS=151131322;dbSNPBuildID=142;SSR=0;SAO=0;VP=0x050000000a05040026000100;GENEINFO=ATOX1:475;WGT=1;VC=SNV;NSM;REF;ASP;VLD;KGPhase3;CAF=0.9992,0.0007987;COMMON=1	-	-	+
O00254	F2RL2	Proteinase-activated receptor 3	374	Y	1--21	Membrane	89	NSSL	-	-	NP_004092	T	89	N	RS=532074209;RSPOS=75914266;dbSNPBuildID=142;SSR=0;SAO=0;VP=0x050000080a05000024000100;GENEINFO=F2RL2:2151|IQGAP2:10788;WGT=1;VC=SNV;NSM;REF;INT;ASP;KGPhase3;CAF=0.9998,0.0001997;COMMON=0	-	-	++
O00255	MEN1	Menin	615	N	-	Nucleus	217	NASV	-	-	NP_000235;NP_570712;NP_570713;NP_570714;NP_570715;NP_570716	G	219	S	RS=781493730;RSPOS=64575377;dbSNPBuildID=144;SSR=0;SAO=0;VP=0x050000080a05040002000100;GENEINFO=MEN1:4221;WGT=1;VC=SNV;NSM;REF;INT;ASP;VLD	-	-	+
O00257	CBX4	E3 SUMO-protein ligase CBX4	560	N	-	Nucleus	223	NGSE	-	-	NP_003646	K	223	N	RS=771941446;RSPOS=77808772;dbSNPBuildID=144;SSR=0;SAO=0;VP=0x050000080a05000002000100;GENEINFO=CBX4:8535;WGT=1;VC=SNV;NSM;REF;INT;ASP	-	-	+
O00257	CBX4	E3 SUMO-protein ligase CBX4	560	N	-	Nucleus	244	NGTG	-	-	NP_003646	I	246	T	RS=776141231;RSPOS=77808704;dbSNPBuildID=144;SSR=0;SAO=0;VP=0x050000080a05000002000100;GENEINFO=CBX4:8535;WGT=1;VC=SNV;NSM;REF;INT;ASP	-	-	++
O00257	CBX4	E3 SUMO-protein ligase CBX4	560	N	-	Nucleus	307	NRTF	-	-	NP_003646	D	307	N	RS=774140235;RSPOS=77808522;dbSNPBuildID=144;SSR=0;SAO=0;VP=0x050000080a05000002000100;GENEINFO=CBX4:8535;WGT=1;VC=SNV;NSM;REF;INT;ASP	-	-	+
O00257	CBX4	E3 SUMO-protein ligase CBX4	560	N	-	Nucleus	347	NLSP	-	-	NP_003646	K	347	N	RS=751206406;RSPOS=77808400;dbSNPBuildID=144;SSR=0;SAO=0;VP=0x050000080a05040002000100;GENEINFO=CBX4:8535;WGT=1;VC=SNV;NSM;REF;INT;ASP;VLD	-	-	---
O00268	TAF4	Transcription initiation factor TFIID subunit 4	1085	N	-	Nucleus	220	NGSA	-	-	NP_003176	P	222	S	RS=775245345;RSPOS=60640203;dbSNPBuildID=144;SSR=0;SAO=0;VP=0x050000040a05000002000100;GENEINFO=MIR3195:100422838|TAF4:6874;WGT=1;VC=SNV;NSM;REF;R3;ASP	-	-	+
O00268	TAF4	Transcription initiation factor TFIID subunit 4	1085	N	-	Nucleus	442	NATN	-	-	NP_003176	P	443	A	RS=778598147;RSPOS=60639540;dbSNPBuildID=144;SSR=0;SAO=0;VP=0x050000020a05000002000100;GENEINFO=MIR3195:100422838|TAF4:6874;WGT=1;VC=SNV;NSM;REF;R5;ASP	-	-	+
O00268	TAF4	Transcription initiation factor TFIID subunit 4	1085	N	-	Nucleus	442	NQTN	-	-	NP_003176	P	443	Q	RS=866494528;RSPOS=60639539;dbSNPBuildID=147;SSR=0;SAO=0;VP=0x050000020a05000002000100;GENEINFO=MIR3195:100422838|TAF4:6874;WGT=1;VC=SNV;NSM;REF;R5;ASP	-	-	+
O00268	TAF4	Transcription initiation factor TFIID subunit 4	1085	N	-	Nucleus	537	NATL	-	-	NP_003176	S	537	N	RS=753010000;RSPOS=60587902;dbSNPBuildID=144;SSR=0;SAO=0;VP=0x050000000a05000002000100;GENEINFO=TAF4:6874;WGT=1;VC=SNV;NSM;REF;ASP	-	-	++
O00270	GPR31	12-(S)-hydroxy-5,8,10,14-eicosatetraenoic acid receptor	319	N	-	Membrane	97	NRSV	-	-	NP_005290	S	97	N	RS=146361438;RSPOS=167571030;dbSNPBuildID=134;SSR=0;SAO=0;VP=0x050300000a05040436000100;GENEINFO=GPR31:2853;WGT=1;VC=SNV;S3D;SLO;NSM;REF;ASP;VLD;HD;KGPhase1;KGPhase3;CAF=0.9926,0.007388;COMMON=1	-	-	++
O00273	DFFA	DNA fragmentation factor subunit alpha	331	N	-	Cytoplasm	126	NVSR	-	-	NP_004392;NP_998731	A	128	S	RS=867937510;RSPOS=10527306;dbSNPBuildID=147;SSR=0;SAO=0;VP=0x050000000a05000002000100;GENEINFO=DFFA:1676;WGT=1;VC=SNV;NSM;REF;ASP	-	-	++
O00273	DFFA	DNA fragmentation factor subunit alpha	331	N	-	Cytoplasm	231	NSSD	-	-	NP_004392;NP_998731	T	231	N	RS=762959816;RSPOS=10523206;dbSNPBuildID=144;SSR=0;SAO=0;VP=0x050000000a05000002000100;GENEINFO=DFFA:1676;WGT=1;VC=SNV;NSM;REF;ASP	-	-	+
O00291	HIP1	Huntingtin-interacting protein 1	1037	N	-	Cytoplasm;Membrane;Nucleus	684	NISG	-	-	NP_001230127;NP_005329	D	684	N	RS=781888615;RSPOS=75183739;dbSNPBuildID=144;SSR=0;SAO=0;VP=0x050000000a05000002000100;GENEINFO=HIP1:3092;WGT=1;VC=SNV;NSM;REF;ASP	-	-	-
O00291	HIP1	Huntingtin-interacting protein 1	1037	N	-	Cytoplasm;Membrane;Nucleus	749	NSTA	-	-	NP_001230127;NP_005329	D	749	N	RS=117129747;RSPOS=75182802;dbSNPBuildID=134;SSR=0;SAO=0;VP=0x050100000a05040436000100;GENEINFO=HIP1:3092;WGT=1;VC=SNV;SLO;NSM;REF;ASP;VLD;HD;KGPhase1;KGPhase3;CAF=0.9968,0.003195;COMMON=1	-	-	+
O00291	HIP1	Huntingtin-interacting protein 1	1037	N	-	Cytoplasm;Membrane;Nucleus	943	NQST	I/LWEQ.	-	NP_005329	A	945	S	RS=782586233;RSPOS=75172227;dbSNPBuildID=144;SSR=0;SAO=0;VP=0x050000000a05000002000100;GENEINFO=HIP1:3092;WGT=1;VC=SNV;NSM;REF;ASP	-	-	-
O00292	LEFTY2	Left-right determination factor 2	366	Y	1--21	Secreted	179	NVTE	-	-	NP_003231	D	179	N	RS=777635848;RSPOS=226127263;dbSNPBuildID=144;SSR=0;SAO=0;VP=0x050000000a05000002000100;GENEINFO=LEFTY2:7044;WGT=1;VC=SNV;NSM;REF;ASP	-	-	+++
O00292	LEFTY2	Left-right determination factor 2	366	Y	1--21	Secreted	71	NRSR	-	-	NP_001165896;NP_003231	D	71	N	RS=755657173;RSPOS=226128630;dbSNPBuildID=144;SSR=0;SAO=0;VP=0x050000000a05040002000100;GENEINFO=LEFTY2:7044;WGT=1;VC=SNV;NSM;REF;ASP;VLD	-	-	+
O00294	TULP1	Tubby-related protein 1	542	N	-	Cytoplasm;Membrane;Secreted	345	NKTA	-	-	NP_003313	S	345	N	RS=764491852;RSPOS=35473596;dbSNPBuildID=144;SSR=0;SAO=0;VP=0x050000000a05040002000100;GENEINFO=TULP1:7287;WGT=1;VC=SNV;NSM;REF;ASP;VLD	-	-	+
O00294	TULP1	Tubby-related protein 1	542	N	-	Cytoplasm;Membrane;Secreted	463	NKTP	-	-	NP_003313	P	465	T	RS=112710652;RSPOS=35467860;dbSNPBuildID=132;SSR=0;SAO=0;VP=0x050300000a05000102000100;GENEINFO=TULP1:7287;WGT=1;VC=SNV;S3D;SLO;NSM;REF;ASP;GNO	-	-	---
O00294	TULP1	Tubby-related protein 1	542	N	-	Cytoplasm;Membrane;Secreted	470	NDSG	-	-	NP_003313	D	470	N	RS=866341403;RSPOS=35467845;dbSNPBuildID=147;SSR=0;SAO=0;VP=0x050000000a05000002000100;GENEINFO=TULP1:7287;WGT=1;VC=SNV;NSM;REF;ASP	-	-	-
O00299	CLIC1	Chloride intracellular channel protein 1	241	N	-	Cytoplasm;Membrane;Nucleus	78	NKTE	-	-	NP_001279;NP_001274522;NP_001274523	I	80	T	RS=753761121;RSPOS=31701649;dbSNPBuildID=144;SSR=0;SAO=0;VP=0x050000000a05040002000100;GENEINFO=CLIC1:1192;WGT=1;VC=SNV;NSM;REF;ASP;VLD	-	-	+
O00303	EIF3F	Eukaryotic translation initiation factor 3 subunit F	357	N	-	Cytoplasm	330	NISD	-	-	NP_003745	N	332	S	RS=771782911;RSPOS=8016913;dbSNPBuildID=144;SSR=0;SAO=0;VP=0x050000000a05040002000100;GENEINFO=EIF3F:8665;WGT=1;VC=SNV;NSM;REF;ASP;VLD	-	-	++
O00305	CACNB4	Voltage-dependent L-type calcium channel subunit beta-4	520	N	-	-	285	NRSS	-	-	NP_000717;NP_001139270	T	285	N	RS=768328542;RSPOS=152717239;dbSNPBuildID=144;SSR=0;SAO=0;VP=0x050000880a05000002000100;GENEINFO=CACNB4:785;WGT=1;VC=SNV;NSM;REF;U3;INT;ASP	-	-	-
O00308	WWP2	NEDD4-like E3 ubiquitin-protein ligase WWP2	870	N	-	Nucleus	324	NTTT	-	-	NP_001257383;NP_001257384;NP_008945	K	324	N	RS=562325074;RSPOS=69942721;dbSNPBuildID=142;SSR=0;SAO=0;VP=0x050000000a05000026000100;GENEINFO=WWP2:11060;WGT=1;VC=SNV;NSM;REF;ASP;KGPhase3;CAF=0.9998,0.0001997;COMMON=0	-	-	+
O00308	WWP2	NEDD4-like E3 ubiquitin-protein ligase WWP2	870	N	-	Nucleus	424	NHST	-	-	NP_001257383;NP_008945	N	426	S	RS=527319187;RSPOS=69963393;dbSNPBuildID=142;SSR=0;SAO=0;VP=0x050000400a05000024000100;GENEINFO=WWP2:11060;WGT=1;VC=SNV;NSM;REF;U5;ASP;KGPhase3;CAF=0.9998,0.0001997;COMMON=0	-	-	-
O00308	WWP2	NEDD4-like E3 ubiquitin-protein ligase WWP2	870	N	-	Nucleus	518	NVSR	-	-	NP_001257383;NP_008945	S	518	N	RS=774557900;RSPOS=69965443;dbSNPBuildID=144;SSR=0;SAO=0;VP=0x050000020a05000002000100;GENEINFO=MIR140:406932|WWP2:11060;WGT=1;VC=SNV;NSM;REF;R5;ASP	-	-	+
O00308	WWP2	NEDD4-like E3 ubiquitin-protein ligase WWP2	870	N	-	Nucleus	585	NNSC	HECT.	-	NP_001257383;NP_008945	Y	587	S	RS=78843422;RSPOS=69967950;dbSNPBuildID=131;SSR=16;SAO=0;VP=0x050200000a05000402000140;GENEINFO=WWP2:11060;WGT=1;VC=SNV;S3D;NSM;REF;ASP;HD	-	-	-
O00308	WWP2	NEDD4-like E3 ubiquitin-protein ligase WWP2	870	N	-	Nucleus	68	NESI	-	-	NP_001257383;NP_001257384;NP_008945	I	70	S	RS=780694295;RSPOS=69832723;dbSNPBuildID=144;SSR=0;SAO=0;VP=0x050000000a05040002000100;GENEINFO=WWP2:11060;WGT=1;VC=SNV;NSM;REF;ASP;VLD	-	-	++
O00311	CDC7	Cell division cycle 7-related protein kinase	574	N	-	Nucleus	186	NRSL	Protein kinase.	-	NP_001127891;NP_001127892;NP_003494	R	188	S	RS=539320135;RSPOS=91977470;dbSNPBuildID=142;SSR=0;SAO=0;VP=0x050000000a05040002000100;GENEINFO=CDC7:8317;WGT=1;VC=SNV;NSM;REF;ASP;VLD	-	-	++
O00311	CDC7	Cell division cycle 7-related protein kinase	574	N	-	Nucleus	427	NMTI	Protein kinase.	-	NP_001127891;NP_001127892;NP_003494	I	427	N	RS=757269619;RSPOS=91985786;dbSNPBuildID=144;SSR=0;SAO=0;VP=0x050000000a05040002000100;GENEINFO=CDC7:8317;WGT=1;VC=SNV;NSM;REF;ASP;VLD	-	-	+
O00311	CDC7	Cell division cycle 7-related protein kinase	574	N	-	Nucleus	529	NTSL	Protein kinase.	-	NP_001127891;NP_001127892;NP_003494	N	531	S	RS=778529266;RSPOS=91989859;dbSNPBuildID=144;SSR=0;SAO=0;VP=0x050000000a05040002000100;GENEINFO=CDC7:8317;WGT=1;VC=SNV;NSM;REF;ASP;VLD	-	-	+
O00321	ETV2	ETS translocation variant 2	342	N	-	Nucleus	90	NWTD	-	-	NP_055024	D	90	N	RS=2285419;RSPOS=36134208;dbSNPBuildID=100;SSR=0;SAO=0;VP=0x050100480a0517053f000100;GENEINFO=ETV2:2116;WGT=1;VC=SNV;SLO;NSM;REF;U5;INT;ASP;VLD;G5A;G5;HD;GNO;KGPhase1;KGPhase3;CAF=0.8778,0.1222;COMMON=1	-	-	+
O00327	ARNTL	Aryl hydrocarbon receptor nuclear translocator-like protein 1	626	N	-	Cytoplasm;Nucleus	302	NESD	-	-	NP_001284651;NP_001284648	P	304	S	RS=759348002;RSPOS=13393799;dbSNPBuildID=144;SSR=0;SAO=0;VP=0x050000000a05000002000100;GENEINFO=ARNTL:406;WGT=1;VC=SNV;NSM;REF;ASP	-	-	+
O00329	PIK3CD	Phosphatidylinositol 4,5-bisphosphate 3-kinase catalytic subunit delta isoform	1044	N	-	Cytoplasm	244	NGSH	-	-	NP_005017	R	246	S	RS=779682634;RSPOS=9776635;dbSNPBuildID=144;SSR=0;SAO=0;VP=0x050000000a05000002000100;GENEINFO=PIK3CD:5293;WGT=1;VC=SNV;NSM;REF;ASP	-	-	++
O00329	PIK3CD	Phosphatidylinositol 4,5-bisphosphate 3-kinase catalytic subunit delta isoform	1044	N	-	Cytoplasm	422	NLTL	-	-	NP_005017	M	424	T	RS=755144547;RSPOS=9780007;dbSNPBuildID=144;SSR=0;SAO=0;VP=0x050000000a05040002000100;GENEINFO=PIK3CD:5293;WGT=1;VC=SNV;NSM;REF;ASP;VLD	-	-	++
O00337	SLC28A1	Sodium/nucleoside cotransporter 1	649	N	-	Membrane	363	NATS	-	-	NP_001274691;NP_004204	D	363	N	RS=765376775;RSPOS=85476379;dbSNPBuildID=144;SSR=0;SAO=0;VP=0x050000080a05000002000100;GENEINFO=SLC28A1:9154;WGT=1;VC=SNV;NSM;REF;INT;ASP	-	-	-
O00337	SLC28A1	Sodium/nucleoside cotransporter 1	649	N	-	Membrane	427	NISA	-	-	NP_001274691;NP_004204	A	429	S	RS=182952101;RSPOS=85478327;dbSNPBuildID=135;SSR=0;SAO=0;VP=0x050000080a05040036000100;GENEINFO=SLC28A1:9154;WGT=1;VC=SNV;NSM;REF;INT;ASP;VLD;KGPhase1;KGPhase3;CAF=0.9998,0.0001997,.;COMMON=0	-	-	+
O00337	SLC28A1	Sodium/nucleoside cotransporter 1	649	N	-	Membrane	427	NITA	-	-	NP_001274691;NP_004204	A	429	T	RS=182952101;RSPOS=85478327;dbSNPBuildID=135;SSR=0;SAO=0;VP=0x050000080a05040036000100;GENEINFO=SLC28A1:9154;WGT=1;VC=SNV;NSM;REF;INT;ASP;VLD;KGPhase1;KGPhase3;CAF=0.9998,0.0001997,.;COMMON=0	-	-	+
O00337	SLC28A1	Sodium/nucleoside cotransporter 1	649	N	-	Membrane	443	NATL	-	-	NP_001274691;NP_004204	A	445	T	RS=865855837;RSPOS=85478375;dbSNPBuildID=147;SSR=0;SAO=0;VP=0x050000080a05000002000100;GENEINFO=SLC28A1:9154;WGT=1;VC=SNV;NSM;REF;INT;ASP	-	-	-
O00337	SLC28A1	Sodium/nucleoside cotransporter 1	649	N	-	Membrane	496	NESV	-	-	NP_001274691;NP_004204	F	498	S	RS=776874470;RSPOS=85478661;dbSNPBuildID=144;SSR=0;SAO=0;VP=0x050000080a05040002000100;GENEINFO=SLC28A1:9154;WGT=1;VC=SNV;NSM;REF;INT;ASP;VLD	-	-	+
O00339	MATN2	Matrilin-2	956	Y	1--23	Secreted	145	NITF	-	-	NP_002371;NP_085072	A	147	T	RS=771553300;RSPOS=98943477;dbSNPBuildID=144;SSR=0;SAO=0;VP=0x050000000a05040002000100;GENEINFO=MATN2:4147;WGT=1;VC=SNV;NSM;REF;ASP;VLD	-	-	++
O00339	MATN2	Matrilin-2	956	Y	1--23	Secreted	627	NSSI	-	-	NP_002371;NP_085072	Y	629	S	RS=749682080;RSPOS=99033499;dbSNPBuildID=144;SSR=0;SAO=0;VP=0x050000000a05040002000100;GENEINFO=MATN2:4147;WGT=1;VC=SNV;NSM;REF;ASP;VLD	-	-	-
O00339	MATN2	Matrilin-2	956	Y	1--23	Secreted	711	NFSS	VWFA 2.	-	NP_002371;NP_085072	N	713	S	RS=564459016;RSPOS=99039839;dbSNPBuildID=142;SSR=0;SAO=0;VP=0x050000080a05000026000100;GENEINFO=MATN2:4147;WGT=1;VC=SNV;NSM;REF;INT;ASP;KGPhase3;CAF=0.9998,0.0001997;COMMON=0	-	-	-
O00341	SLC1A7	Excitatory amino acid transporter 5	560	N	-	Membrane	197	NFTL	-	-	NP_006662	A	199	T	RS=149217403;RSPOS=53569120;dbSNPBuildID=134;SSR=0;SAO=0;VP=0x050200000a05040402000100;GENEINFO=SLC1A7:6512;WGT=1;VC=SNV;S3D;NSM;REF;ASP;VLD;HD	-	-	+
O00341	SLC1A7	Excitatory amino acid transporter 5	560	N	-	Membrane	359	NHTD	-	-	NP_006662	I	361	T	RS=375111448;RSPOS=53556428;dbSNPBuildID=138;SSR=0;SAO=0;VP=0x050200000a05000002000100;GENEINFO=SLC1A7:6512;WGT=1;VC=SNV;S3D;NSM;REF;ASP	-	-	++
O00341	SLC1A7	Excitatory amino acid transporter 5	560	N	-	Membrane	405	NITI	-	-	NP_006662	I	405	N	RS=768822532;RSPOS=53556296;dbSNPBuildID=144;SSR=0;SAO=0;VP=0x050000000a05000002000100;GENEINFO=SLC1A7:6512;WGT=1;VC=SNV;NSM;REF;ASP	-	-	+
O00358	FOXE1	Forkhead box protein E1	373	N	-	Nucleus	99	NSTR	-	-	NP_004464	I	101	T	RS=200132999;RSPOS=100616498;dbSNPBuildID=137;SSR=0;SAO=0;VP=0x050200020a05000402000100;GENEINFO=LOC101928337:101928337|FOXE1:2304;WGT=1;VC=SNV;S3D;NSM;REF;R5;ASP;HD	-	-	+
O00391	QSOX1	Sulfhydryl oxidase 1	747	Y	1--29	Membrane;Secreted	471	NATV	ERV/ALR sulfhydryl oxidase.	-	NP_001004128;NP_002817	A	473	T	RS=370455042;RSPOS=180163476;dbSNPBuildID=138;SSR=0;SAO=0;VP=0x050200000a05040002000100;GENEINFO=QSOX1:5768;WGT=1;VC=SNV;S3D;NSM;REF;ASP;VLD	-	-	+
O00391	QSOX1	Sulfhydryl oxidase 1	747	Y	1--29	Membrane;Secreted	557	NVTA	-	-	NP_001004128;NP_002817	A	559	T	RS=767298570;RSPOS=180165603;dbSNPBuildID=144;SSR=0;SAO=0;VP=0x050000020a05000002000100;GENEINFO=FLJ23867:200058|QSOX1:5768;WGT=1;VC=SNV;NSM;REF;R5;ASP	-	-	+
O00398	P2RY10	Putative P2Y purinoceptor 10	339	N	-	Membrane	15	NNST	-	-	NP_938147;NP_055314	S	15	N	RS=769872876;RSPOS=78216061;dbSNPBuildID=144;SSR=0;SAO=0;VP=0x050000000a05040002000100;GENEINFO=P2RY10:27334;WGT=1;VC=SNV;NSM;REF;ASP;VLD	-	-	+
O00398	P2RY10	Putative P2Y purinoceptor 10	339	N	-	Membrane	17	NTST	-	-	NP_938147;NP_055314	S	17	N	RS=763102134;RSPOS=78216067;dbSNPBuildID=144;SSR=0;SAO=0;VP=0x050000000a05000002000100;GENEINFO=P2RY10:27334;WGT=1;VC=SNV;NSM;REF;ASP	-	-	+
O00398	P2RY10	Putative P2Y purinoceptor 10	339	N	-	Membrane	18	NSTA	-	-	NP_938147;NP_055314	T	18	N	RS=751759797;RSPOS=78216070;dbSNPBuildID=144;SSR=0;SAO=0;VP=0x050000000a05040002000100;GENEINFO=P2RY10:27334;WGT=1;VC=SNV;NSM;REF;ASP;VLD	-	-	++
O00400	SLC33A1	Acetyl-coenzyme A transporter 1	549	N	-	Membrane	484	NQSC	-	-	NP_001177921;NP_004724	N	486	S	RS=745849692;RSPOS=155547502;dbSNPBuildID=144;SSR=0;SAO=0;VP=0x050000000a05000002000100;GENEINFO=SLC33A1:9197;WGT=1;VC=SNV;NSM;REF;ASP	-	-	+
O00401	WASL	Neural Wiskott-Aldrich syndrome protein	505	N	-	Cytoplasm;Nucleus	296	NSSP	-	-	NP_003932	G	298	S	RS=774940336;RSPOS=123332856;dbSNPBuildID=144;SSR=0;SAO=0;VP=0x050000000a05040002000100;GENEINFO=WASL:8976;WGT=1;VC=SNV;NSM;REF;ASP;VLD	-	-	---
O00408	PDE2A	cGMP-dependent 3',5'-cyclic phosphodiesterase	941	N	-	Cytoplasm;Membrane	59	NISG	-	-	NP_002590	D	59	N	RS=376352935;RSPOS=72319765;dbSNPBuildID=138;SSR=0;SAO=0;VP=0x050000480a05040002000100;GENEINFO=PDE2A:5138;WGT=1;VC=SNV;NSM;REF;U5;INT;ASP;VLD	-	-	+
O00408	PDE2A	cGMP-dependent 3',5'-cyclic phosphodiesterase	941	N	-	Cytoplasm;Membrane	748	NFSR	-	-	NP_002590	H	748	N	RS=746532746;RSPOS=72290592;dbSNPBuildID=144;SSR=0;SAO=0;VP=0x050000000a05000002000100;GENEINFO=PDE2A:5138;WGT=1;VC=SNV;NSM;REF;ASP	-	-	+
O00409	FOXN3	Forkhead box protein N3	490	N	-	Nucleus	243	NGTL	-	-	NP_001078940;NP_005188	A	245	T	RS=757039117;RSPOS=89747306;dbSNPBuildID=144;SSR=0;SAO=0;VP=0x050000000a05040002000100;GENEINFO=FOXN3:1112;WGT=1;VC=SNV;NSM;REF;ASP;VLD	-	-	+
O00409	FOXN3	Forkhead box protein N3	490	N	-	Nucleus	399	NHSQ	-	-	NP_001078940	K	399	N	RS=61729601;RSPOS=89629034;dbSNPBuildID=129;SSR=1;SAO=0;VP=0x050000000b05000102000140;GENEINFO=FOXN3:1112;WGT=1;VC=SNV;NSM;REF;SYN;ASP;GNO	-	-	---
O00409	FOXN3	Forkhead box protein N3	490	N	-	Nucleus	406	NDSL	-	-	NP_001078940	K	406	N	RS=375351484;RSPOS=89629013;dbSNPBuildID=138;SSR=0;SAO=0;VP=0x050000000b05040002000100;GENEINFO=FOXN3:1112;WGT=1;VC=SNV;NSM;REF;SYN;ASP;VLD	-	-	-
O00409	FOXN3	Forkhead box protein N3	490	N	-	Nucleus	42	NFSL	-	-	NP_001078940;NP_005188	D	42	N	RS=139494967;RSPOS=89878697;dbSNPBuildID=134;SSR=0;SAO=0;VP=0x050000000a05040026000100;GENEINFO=FOXN3:1112;WGT=1;VC=SNV;NSM;REF;ASP;VLD;KGPhase3;CAF=0.9996,.,0.0003994;COMMON=0	-	-	++
O00409	FOXN3	Forkhead box protein N3	490	N	-	Nucleus	92	NDTP	-	-	NP_001078940;NP_005188	D	92	N	RS=749735437;RSPOS=89878547;dbSNPBuildID=144;SSR=0;SAO=0;VP=0x050000000a05040002000100;GENEINFO=FOXN3:1112;WGT=1;VC=SNV;NSM;REF;ASP;VLD	-	-	---
O00418	EEF2K	Eukaryotic elongation factor 2 kinase	725	N	-	-	240	NSSS	Alpha-type protein kinase.	-	NP_037434	N	242	S	RS=533458343;RSPOS=22268175;dbSNPBuildID=142;SSR=0;SAO=0;VP=0x050000000a05000002000100;GENEINFO=EEF2K:29904;WGT=1;VC=SNV;NSM;REF;ASP	-	-	++
O00418	EEF2K	Eukaryotic elongation factor 2 kinase	725	N	-	-	364	NLSG	-	-	NP_037434	T	364	N	RS=757889253;RSPOS=22269876;dbSNPBuildID=144;SSR=0;SAO=0;VP=0x050000000a05040002000100;GENEINFO=EEF2K:29904;WGT=1;VC=SNV;NSM;REF;ASP;VLD	-	-	+
O00418	EEF2K	Eukaryotic elongation factor 2 kinase	725	N	-	-	387	NVTF	-	-	NP_037434	D	387	N	RS=761018908;RSPOS=22269944;dbSNPBuildID=144;SSR=0;SAO=0;VP=0x050000000a05040002000100;GENEINFO=EEF2K:29904;WGT=1;VC=SNV;NSM;REF;ASP;VLD	-	-	+
O00418	EEF2K	Eukaryotic elongation factor 2 kinase	725	N	-	-	51	NVSS	-	-	NP_037434	N	53	S	RS=201562293;RSPOS=22237208;dbSNPBuildID=137;SSR=0;SAO=0;VP=0x050000000a05040002000100;GENEINFO=EEF2K:29904;WGT=1;VC=SNV;NSM;REF;ASP;VLD	-	-	++
O00418	EEF2K	Eukaryotic elongation factor 2 kinase	725	N	-	-	584	NVSL	-	-	NP_037434	D	584	N	RS=148449057;RSPOS=22278183;dbSNPBuildID=134;SSR=0;SAO=0;VP=0x050000000a05040402000100;GENEINFO=EEF2K:29904;WGT=1;VC=SNV;NSM;REF;ASP;VLD;HD	-	-	++
O00418	EEF2K	Eukaryotic elongation factor 2 kinase	725	N	-	-	70	NSSG	-	-	NP_037434	S	70	N	RS=761672065;RSPOS=22237259;dbSNPBuildID=144;SSR=0;SAO=0;VP=0x050000000a05000002000100;GENEINFO=EEF2K:29904;WGT=1;VC=SNV;NSM;REF;ASP	-	-	+
O00421	CCRL2	C-C chemokine receptor-like 2	344	N	-	Membrane	79	NLTV	-	-	NP_003956	A	81	T	RS=377346921;RSPOS=46449811;dbSNPBuildID=138;SSR=0;SAO=0;VP=0x050200020a05040026000100;GENEINFO=LOC102724297:102724297|CCRL2:9034;WGT=1;VC=SNV;S3D;NSM;REF;R5;ASP;VLD;KGPhase3;CAF=0.9998,0.0001997;COMMON=0	-	-	+
O00423	EML1	Echinoderm microtubule-associated protein-like 1	815	N	-	Cytoplasm	440	NISV	-	-	NP_004425	L	442	S	RS=749952059;RSPOS=100376664;dbSNPBuildID=144;SSR=0;SAO=0;VP=0x050000000a05000002000100;GENEINFO=EML1:2009;WGT=1;VC=SNV;NSM;REF;ASP	-	-	+
O00423	EML1	Echinoderm microtubule-associated protein-like 1	815	N	-	Cytoplasm	552	NASK	-	-	NP_004425	H	552	N	RS=17853154;RSPOS=100380936;dbSNPBuildID=123;SSR=0;SAO=0;VP=0x050200000a05000102000100;GENEINFO=EML1:2009;WGT=1;VC=SNV;S3D;NSM;REF;ASP;GNO	-	-	+
O00423	EML1	Echinoderm microtubule-associated protein-like 1	815	N	-	Cytoplasm	98	NNST	-	-	NP_001008707;NP_004425	G	100	S	RS=866767258;RSPOS=100331898;dbSNPBuildID=147;SSR=0;SAO=0;VP=0x050000000a05000002000100;GENEINFO=EML1:2009;WGT=1;VC=SNV;NSM;REF;ASP	-	-	-
O00425	IGF2BP3	Insulin-like growth factor 2 mRNA-binding protein 3	579	N	-	Cytoplasm;Nucleus	12	NATP	-	-	NP_006538	A	14	T	RS=745674577;RSPOS=23509690;dbSNPBuildID=144;SSR=0;SAO=0;VP=0x050000000a05040002000100;GENEINFO=IGF2BP3:10643;WGT=1;VC=SNV;NSM;REF;ASP;VLD	-	-	---
O00425	IGF2BP3	Insulin-like growth factor 2 mRNA-binding protein 3	579	N	-	Cytoplasm;Nucleus	223	NQTQ	-	-	NP_006538	K	223	N	RS=768787847;RSPOS=23390938;dbSNPBuildID=144;SSR=0;SAO=0;VP=0x050000000a05000002000100;GENEINFO=IGF2BP3:10643;WGT=1;VC=SNV;NSM;REF;ASP	-	-	+
O00425	IGF2BP3	Insulin-like growth factor 2 mRNA-binding protein 3	579	N	-	Cytoplasm;Nucleus	326	NITV	-	-	NP_006538	T	326	N	RS=199566927;RSPOS=23383437;dbSNPBuildID=137;SSR=0;SAO=0;VP=0x050200000a05040402000100;GENEINFO=IGF2BP3:10643;WGT=1;VC=SNV;S3D;NSM;REF;ASP;VLD;HD	-	-	+
O00429	DNM1L	Dynamin-1-like protein	736	N	-	Cytoplasm;Membrane	330	NATL	-	-	NP_001265392;NP_005681;NP_036192;NP_036193	S	330	N	RS=758981725;RSPOS=32875477;dbSNPBuildID=144;SSR=0;SAO=0;VP=0x050000000a05000002000100;GENEINFO=DNM1L:10059;WGT=1;VC=SNV;NSM;REF;ASP	-	-	--
O00429	DNM1L	Dynamin-1-like protein	736	N	-	Cytoplasm;Membrane	510	NNTE	-	-	NP_001265392;NP_005681;NP_036192;NP_036193	I	512	T	RS=148686457;RSPOS=32886737;dbSNPBuildID=134;SSR=0;SAO=0;VP=0x050200080a05040436000100;GENEINFO=YARS2:51067|DNM1L:10059;WGT=1;VC=SNV;S3D;NSM;REF;INT;ASP;VLD;HD;KGPhase1;KGPhase3;CAF=0.9996,0.0003994;COMMON=1	-	-	+
O00429	DNM1L	Dynamin-1-like protein	736	N	-	Cytoplasm;Membrane	531	NKSS	-	-	NP_001265392;NP_005681;NP_036192;NP_036193	D	531	N	RS=773474698;RSPOS=32890090;dbSNPBuildID=144;SSR=0;SAO=0;VP=0x050000080a05000002000100;GENEINFO=YARS2:51067|DNM1L:10059;WGT=1;VC=SNV;NSM;REF;INT;ASP	-	-	+
O00442	RTCA	RNA 3'-terminal phosphate cyclase	366	N	-	Nucleus	134	NYTV	-	-	NP_003720	D	134	N	RS=750195192;RSPOS=100736222;dbSNPBuildID=144;SSR=0;SAO=0;VP=0x050000000a05040002000100;GENEINFO=RTCA:8634;WGT=1;VC=SNV;NSM;REF;ASP;VLD	-	-	++
O00442	RTCA	RNA 3'-terminal phosphate cyclase	366	N	-	Nucleus	242	NGSG	-	-	NP_003720	N	244	S	RS=767927227;RSPOS=100741270;dbSNPBuildID=144;SSR=0;SAO=0;VP=0x050000000a05000002000100;GENEINFO=RTCA:8634;WGT=1;VC=SNV;NSM;REF;ASP	-	-	+
O00443	PIK3C2A	Phosphatidylinositol 4-phosphate 3-kinase C2 domain-containing subunit alpha	1686	N	-	Cytoplasm;Membrane;Nucleus	1219	NRSE	-	-	NP_002636	P	1220	R	RS=145095769;RSPOS=17126738;dbSNPBuildID=134;SSR=0;SAO=0;VP=0x050200000a05000002000100;GENEINFO=PIK3C2A:5286;WGT=1;VC=SNV;S3D;NSM;REF;ASP	-	-	+
O00443	PIK3C2A	Phosphatidylinositol 4-phosphate 3-kinase C2 domain-containing subunit alpha	1686	N	-	Cytoplasm;Membrane;Nucleus	1219	NSSE	-	-	NP_002636	P	1220	S	RS=267602800;RSPOS=17126739;dbSNPBuildID=137;SSR=0;SAO=3;VP=0x050260000a05000002100120;GENEINFO=PIK3C2A:5286;WGT=1;VC=SNV;PM;S3D;NSM;REF;ASP;LSD	-	-	+
O00443	PIK3C2A	Phosphatidylinositol 4-phosphate 3-kinase C2 domain-containing subunit alpha	1686	N	-	Cytoplasm;Membrane;Nucleus	1253	NDSI	-	-	NP_002636	N	1255	S	RS=140312144;RSPOS=17124296;dbSNPBuildID=134;SSR=0;SAO=0;VP=0x050200000a05000002000100;GENEINFO=PIK3C2A:5286;WGT=1;VC=SNV;S3D;NSM;REF;ASP	-	-	-
O00443	PIK3C2A	Phosphatidylinositol 4-phosphate 3-kinase C2 domain-containing subunit alpha	1686	N	-	Cytoplasm;Membrane;Nucleus	1620	NLTF	C2.	-	NP_002636	P	1621	L	RS=751396589;RSPOS=17112897;dbSNPBuildID=144;SSR=0;SAO=0;VP=0x050000000a05000002000100;GENEINFO=PIK3C2A:5286;WGT=1;VC=SNV;NSM;REF;ASP	-	-	+
O00443	PIK3C2A	Phosphatidylinositol 4-phosphate 3-kinase C2 domain-containing subunit alpha	1686	N	-	Cytoplasm;Membrane;Nucleus	264	NISK	-	-	NP_002636	D	264	N	RS=774351816;RSPOS=17190499;dbSNPBuildID=144;SSR=0;SAO=0;VP=0x050000080a05000002000100;GENEINFO=PIK3C2A:5286;WGT=1;VC=SNV;NSM;REF;INT;ASP	-	-	+++
O00443	PIK3C2A	Phosphatidylinositol 4-phosphate 3-kinase C2 domain-containing subunit alpha	1686	N	-	Cytoplasm;Membrane;Nucleus	442	NVSS	-	-	NP_002636	D	442	N	RS=752142585;RSPOS=17172048;dbSNPBuildID=144;SSR=0;SAO=0;VP=0x050000000a05040002000100;GENEINFO=PIK3C2A:5286;WGT=1;VC=SNV;NSM;REF;ASP;VLD	-	-	+++
O00443	PIK3C2A	Phosphatidylinositol 4-phosphate 3-kinase C2 domain-containing subunit alpha	1686	N	-	Cytoplasm;Membrane;Nucleus	444	NSTV	-	-	NP_002636	S	444	N	RS=770085365;RSPOS=17170331;dbSNPBuildID=144;SSR=0;SAO=0;VP=0x050000000a05000002000100;GENEINFO=PIK3C2A:5286;WGT=1;VC=SNV;NSM;REF;ASP	-	-	++
O00443	PIK3C2A	Phosphatidylinositol 4-phosphate 3-kinase C2 domain-containing subunit alpha	1686	N	-	Cytoplasm;Membrane;Nucleus	484	NHSL	-	-	NP_002636	C	486	S	RS=757655412;RSPOS=17169167;dbSNPBuildID=144;SSR=0;SAO=0;VP=0x050000000a05040002000100;GENEINFO=PIK3C2A:5286;WGT=1;VC=SNV;NSM;REF;ASP;VLD	-	-	-
O00443	PIK3C2A	Phosphatidylinositol 4-phosphate 3-kinase C2 domain-containing subunit alpha	1686	N	-	Cytoplasm;Membrane;Nucleus	509	NFSA	-	-	NP_002636	T	509	N	RS=751588184;RSPOS=17169098;dbSNPBuildID=144;SSR=0;SAO=0;VP=0x050000000a05000002000100;GENEINFO=PIK3C2A:5286;WGT=1;VC=SNV;NSM;REF;ASP	-	-	++
O00443	PIK3C2A	Phosphatidylinositol 4-phosphate 3-kinase C2 domain-containing subunit alpha	1686	N	-	Cytoplasm;Membrane;Nucleus	516	NLTR	-	-	NP_002636	A	518	T	RS=372724550;RSPOS=17169072;dbSNPBuildID=138;SSR=0;SAO=0;VP=0x050000000a05040002000100;GENEINFO=PIK3C2A:5286;WGT=1;VC=SNV;NSM;REF;ASP;VLD	-	-	+++
O00443	PIK3C2A	Phosphatidylinositol 4-phosphate 3-kinase C2 domain-containing subunit alpha	1686	N	-	Cytoplasm;Membrane;Nucleus	612	NKTA	-	-	NP_002636	S	612	N	RS=765384257;RSPOS=17158042;dbSNPBuildID=144;SSR=0;SAO=0;VP=0x050000000a05040002000100;GENEINFO=PIK3C2A:5286;WGT=1;VC=SNV;NSM;REF;ASP;VLD	-	-	++
O00444	PLK4	Serine/threonine-protein kinase PLK4	970	N	-	Cytoplasm;Nucleus	303	NGSL	-	-	NP_055079	S	303	N	RS=759412494;RSPOS=128807433;dbSNPBuildID=144;SSR=0;SAO=0;VP=0x050000000a05040002000100;GENEINFO=PLK4:10733;WGT=1;VC=SNV;NSM;REF;ASP;VLD	-	-	+
O00444	PLK4	Serine/threonine-protein kinase PLK4	970	N	-	Cytoplasm;Nucleus	329	NSST	-	-	NP_055079	K	329	N	RS=770519276;RSPOS=128807512;dbSNPBuildID=144;SSR=0;SAO=0;VP=0x050000000a05040002000100;GENEINFO=PLK4:10733;WGT=1;VC=SNV;NSM;REF;ASP;VLD	-	-	-
O00444	PLK4	Serine/threonine-protein kinase PLK4	970	N	-	Cytoplasm;Nucleus	333	NFSS	-	-	NP_055079	D	333	N	RS=745318780;RSPOS=128807522;dbSNPBuildID=144;SSR=0;SAO=0;VP=0x050000000a05000002000100;GENEINFO=PLK4:10733;WGT=1;VC=SNV;NSM;REF;ASP	-	-	+
O00444	PLK4	Serine/threonine-protein kinase PLK4	970	N	-	Cytoplasm;Nucleus	353	NNSG	-	-	NP_055079	S	353	N	RS=763070391;RSPOS=128807583;dbSNPBuildID=144;SSR=0;SAO=0;VP=0x050000000a05000002000100;GENEINFO=PLK4:10733;WGT=1;VC=SNV;NSM;REF;ASP	-	-	-
O00444	PLK4	Serine/threonine-protein kinase PLK4	970	N	-	Cytoplasm;Nucleus	513	NTSK	-	-	NP_055079	D	513	N	RS=775259250;RSPOS=128811098;dbSNPBuildID=144;SSR=0;SAO=0;VP=0x050000000a05000002000100;GENEINFO=PLK4:10733;WGT=1;VC=SNV;NSM;REF;ASP	-	-	+
O00444	PLK4	Serine/threonine-protein kinase PLK4	970	N	-	Cytoplasm;Nucleus	517	NAST	-	-	NP_055079	W	519	S	RS=56043017;RSPOS=128811117;dbSNPBuildID=129;SSR=0;SAO=0;VP=0x050100000a05040436000100;GENEINFO=PLK4:10733;WGT=1;VC=SNV;SLO;NSM;REF;ASP;VLD;HD;KGPhase1;KGPhase3;CAF=0.9932,0.006789;COMMON=1	-	-	---
O00444	PLK4	Serine/threonine-protein kinase PLK4	970	N	-	Cytoplasm;Nucleus	773	NESH	-	-	NP_055079	G	775	S	RS=765323092;RSPOS=128814668;dbSNPBuildID=144;SSR=0;SAO=0;VP=0x050000000a05000002000100;GENEINFO=PLK4:10733;WGT=1;VC=SNV;NSM;REF;ASP	-	-	--
O00444	PLK4	Serine/threonine-protein kinase PLK4	970	N	-	Cytoplasm;Nucleus	964	NATP	-	-	NP_055079	P	965	A	RS=748527626;RSPOS=128819676;dbSNPBuildID=144;SSR=0;SAO=0;VP=0x050000000a05000002000100;GENEINFO=PLK4:10733;WGT=1;VC=SNV;NSM;REF;ASP	-	-	---
O00444	PLK4	Serine/threonine-protein kinase PLK4	970	N	-	Cytoplasm;Nucleus	964	NLTP	-	-	NP_055079	P	965	L	RS=770530003;RSPOS=128819677;dbSNPBuildID=144;SSR=0;SAO=0;VP=0x050000000a05040002000100;GENEINFO=PLK4:10733;WGT=1;VC=SNV;NSM;REF;ASP;VLD	-	-	---
O00445	SYT5	Synaptotagmin-5	386	N	-	Membrane	18	NSSR	-	-	NP_003171	D	18	N	RS=751013867;RSPOS=55690358;dbSNPBuildID=144;SSR=0;SAO=0;VP=0x050000000b05040002000100;GENEINFO=SYT5:6861;WGT=1;VC=SNV;NSM;REF;SYN;ASP;VLD	-	-	+
O00445	SYT5	Synaptotagmin-5	386	N	-	Membrane	204	NDSI	-	-	NP_003171	A	206	S	RS=567286756;RSPOS=55686632;dbSNPBuildID=142;SSR=0;SAO=0;VP=0x050000000a05040026000100;GENEINFO=SYT5:6861;WGT=1;VC=SNV;NSM;REF;ASP;VLD;KGPhase3;CAF=0.9998,0.0001997;COMMON=0	-	-	-
O00451	GFRA2	GDNF family receptor alpha-2	464	Y	1--21	Membrane	341	NFTE	-	-	NP_001486	D	341	N	RS=200356588;RSPOS=21562521;dbSNPBuildID=137;SSR=0;SAO=0;VP=0x050200000a05040426000100;GENEINFO=GFRA2:2675;WGT=1;VC=SNV;S3D;NSM;REF;ASP;VLD;HD;KGPhase3;CAF=0.9998,0.0001997;COMMON=0	-	-	+
O00458	IFRD1	Interferon-related developmental regulator 1	451	N	-	-	426	NSSA	-	-	NP_001541;NP_001007246	A	428	S	RS=567366274;RSPOS=112115500;dbSNPBuildID=142;SSR=0;SAO=0;VP=0x050000000a05000026000100;GENEINFO=IFRD1:3475;WGT=1;VC=SNV;NSM;REF;ASP;KGPhase3;CAF=0.9998,0.0001997;COMMON=0	-	-	+
O00459	PIK3R2	Phosphatidylinositol 3-kinase regulatory subunit beta	728	N	-	-	686	NGSL	SH2 2.	-	NP_005018	Y	686	N	RS=764266743;RSPOS=18279973;dbSNPBuildID=144;SSR=0;SAO=0;VP=0x050000000a05000002000100;GENEINFO=PIK3R2:5296;WGT=1;VC=SNV;NSM;REF;ASP	-	-	+
O00461	GOLIM4	Golgi integral membrane protein 4	696	N	-	Membrane	269	NTTR	-	-	NP_055313	A	271	T	RS=751158252;RSPOS=167754656;dbSNPBuildID=144;SSR=0;SAO=0;VP=0x050000000a05000002000100;GENEINFO=GOLIM4:27333;WGT=1;VC=SNV;NSM;REF;ASP	-	-	+
O00461	GOLIM4	Golgi integral membrane protein 4	696	N	-	Membrane	572	NLSD	-	-	NP_055313	P	574	S	RS=778126644;RSPOS=167742787;dbSNPBuildID=144;SSR=0;SAO=0;VP=0x050000000a05000002000100;GENEINFO=GOLIM4:27333;WGT=1;VC=SNV;NSM;REF;ASP	-	-	-
O00462	MANBA	Beta-mannosidase	879	Y	1--17	-	346	NGSP	-	-	NP_005899	F	348	S	RS=369403321;RSPOS=103595145;dbSNPBuildID=138;SSR=0;SAO=0;VP=0x050200000a05000002000100;GENEINFO=MANBA:4126;WGT=1;VC=SNV;S3D;NSM;REF;ASP	-	-	--
O00462	MANBA	Beta-mannosidase	879	Y	1--17	-	69	NYSW	-	-	NP_005899	R	71	S	RS=758082396;RSPOS=103647805;dbSNPBuildID=144;SSR=0;SAO=0;VP=0x050000000a05000002000100;GENEINFO=MANBA:4126;WGT=1;VC=SNV;NSM;REF;ASP	-	-	++
O00463	TRAF5	TNF receptor-associated factor 5	557	N	-	Cytoplasm	112	NASG	-	-	NP_001029082;NP_004610;NP_665702	P	114	S	RS=770775718;RSPOS=211529772;dbSNPBuildID=144;SSR=0;SAO=0;VP=0x050000000a05040002000100;GENEINFO=TRAF5:7188;WGT=1;VC=SNV;NSM;REF;ASP;VLD	-	-	-
O00463	TRAF5	TNF receptor-associated factor 5	557	N	-	Cytoplasm	18	NSSN	-	-	NP_001029082;NP_004610;NP_665702	G	20	S	RS=148579195;RSPOS=211526639;dbSNPBuildID=134;SSR=0;SAO=0;VP=0x050000000a05040436000100;GENEINFO=TRAF5:7188;WGT=1;VC=SNV;NSM;REF;ASP;VLD;HD;KGPhase1;KGPhase3;CAF=0.9984,0.001597;COMMON=1	-	-	++
O00463	TRAF5	TNF receptor-associated factor 5	557	N	-	Cytoplasm	198	NCTK	-	-	NP_001029082;NP_004610;NP_665702	A	200	T	RS=756166595;RSPOS=211534098;dbSNPBuildID=144;SSR=0;SAO=0;VP=0x050000080a05000002000100;GENEINFO=TRAF5:7188;WGT=1;VC=SNV;NSM;REF;INT;ASP	-	-	++
O00463	TRAF5	TNF receptor-associated factor 5	557	N	-	Cytoplasm	274	NESK	-	-	NP_001029082;NP_004610;NP_665702	K	274	N	RS=140547533;RSPOS=211542826;dbSNPBuildID=134;SSR=0;SAO=0;VP=0x050000000b05000002000100;GENEINFO=TRAF5:7188;WGT=1;VC=SNV;NSM;REF;SYN;ASP	-	-	+
O00463	TRAF5	TNF receptor-associated factor 5	557	N	-	Cytoplasm	434	NTSR	MATH.	-	NP_001029082;NP_004610;NP_665702	Y	434	N	RS=761490975;RSPOS=211545670;dbSNPBuildID=144;SSR=0;SAO=0;VP=0x050000000a05000002000100;GENEINFO=TRAF5:7188;WGT=1;VC=SNV;NSM;REF;ASP	-	-	-
O00468	AGRN	Agrin	2067	Y	1--29	Membrane;Secreted	1354	NCSC	-	-	NP_940978	T	1354	N	RS=766470739;RSPOS=983701;dbSNPBuildID=144;SSR=0;SAO=0;VP=0x050100000a05000002000100;GENEINFO=AGRN:375790;WGT=1;VC=SNV;SLO;NSM;REF;ASP	-	-	+
O00469	PLOD2	Procollagen-lysine,2-oxoglutarate 5-dioxygenase 2	737	Y	1--25	Membrane	82	NSSG	-	-	NP_000926;NP_891988	I	84	S	RS=369085322;RSPOS=145838986;dbSNPBuildID=138;SSR=0;SAO=0;VP=0x050000400a05040026000100;GENEINFO=PLOD2:5352;WGT=1;VC=SNV;NSM;REF;U5;ASP;VLD;KGPhase3;CAF=0.9998,0.0001997;COMMON=0	-	-	-
O00471	EXOC5	Exocyst complex component 5	708	N	-	Cytoplasm	121	NTTR	-	-	NP_006535	P	123	T	RS=369238860;RSPOS=57710981;dbSNPBuildID=138;SSR=0;SAO=0;VP=0x050000080a05040002000100;GENEINFO=EXOC5:10640;WGT=1;VC=SNV;NSM;REF;INT;ASP;VLD	-	-	++
O00471	EXOC5	Exocyst complex component 5	708	N	-	Cytoplasm	244	NDTF	-	-	NP_006535	I	246	T	RS=771876104;RSPOS=57700579;dbSNPBuildID=144;SSR=0;SAO=0;VP=0x050000000a05040002000100;GENEINFO=EXOC5:10640;WGT=1;VC=SNV;NSM;REF;ASP;VLD	-	-	+
O00471	EXOC5	Exocyst complex component 5	708	N	-	Cytoplasm	325	NLST	-	-	NP_006535	G	327	S	RS=201311773;RSPOS=57698393;dbSNPBuildID=137;SSR=0;SAO=0;VP=0x050000000a05000002000100;GENEINFO=EXOC5:10640;WGT=1;VC=SNV;NSM;REF;ASP	-	-	+
O00472	ELL2	RNA polymerase II elongation factor ELL2	640	N	-	Nucleus	197	NSST	-	-	NP_036213	S	197	N	RS=370001465;RSPOS=95242378;dbSNPBuildID=138;SSR=0;SAO=0;VP=0x050200080a05000002000100;GENEINFO=ELL2:22936;WGT=1;VC=SNV;S3D;NSM;REF;INT;ASP	-	-	+
O00472	ELL2	RNA polymerase II elongation factor ELL2	640	N	-	Nucleus	292	NLSQ	-	-	NP_036213	P	293	L	RS=138311898;RSPOS=95236473;dbSNPBuildID=134;SSR=0;SAO=0;VP=0x050000080a05040436000100;GENEINFO=ELL2:22936;WGT=1;VC=SNV;NSM;REF;INT;ASP;VLD;HD;KGPhase1;KGPhase3;CAF=0.9998,0.0001997;COMMON=0	-	-	++
O00472	ELL2	RNA polymerase II elongation factor ELL2	640	N	-	Nucleus	292	NTSQ	-	-	NP_036213	P	293	T	RS=113894818;RSPOS=95236474;dbSNPBuildID=132;SSR=0;SAO=0;VP=0x050000080a05040436000100;GENEINFO=ELL2:22936;WGT=1;VC=SNV;NSM;REF;INT;ASP;VLD;HD;KGPhase1;KGPhase3;CAF=0.9942,0.005791;COMMON=1	-	-	+
O00472	ELL2	RNA polymerase II elongation factor ELL2	640	N	-	Nucleus	296	NATG	-	-	NP_036213	A	298	T	RS=3815768;RSPOS=95236459;RV;dbSNPBuildID=107;SSR=0;SAO=0;VP=0x050128080a0517053f000101;GENEINFO=ELL2:22936;WGT=1;VC=SNV;PM;PMC;SLO;NSM;REF;INT;ASP;VLD;G5A;G5;HD;GNO;KGPhase1;KGPhase3;CAF=0.6583,0.3417;COMMON=1	-	-	+
O00476	SLC17A3	Sodium-dependent phosphate transport protein 4	420	N	-	Membrane	23	NETL	-	-	NP_001091956;NP_006623	D	23	N	RS=780731936;RSPOS=25868549;dbSNPBuildID=144;SSR=0;SAO=0;VP=0x050000400a05000002000100;GENEINFO=SLC17A3:10786;WGT=1;VC=SNV;NSM;REF;U5;ASP	-	-	+
O00476	SLC17A3	Sodium-dependent phosphate transport protein 4	420	N	-	Membrane	312	NSSY	-	-	NP_006623	G	314	S	RS=371645741;RSPOS=25850130;dbSNPBuildID=138;SSR=0;SAO=0;VP=0x050000000a05040002000100;GENEINFO=SLC17A3:10786;WGT=1;VC=SNV;NSM;REF;ASP;VLD	-	-	+
O00476	SLC17A3	Sodium-dependent phosphate transport protein 4	420	N	-	Membrane	368	NVSG	-	-	NP_006623	T	368	N	RS=376157741;RSPOS=25849627;dbSNPBuildID=138;SSR=0;SAO=0;VP=0x050000000a05000002000100;GENEINFO=SLC17A3:10786;WGT=1;VC=SNV;NSM;REF;ASP	-	-	+
O00478	BTN3A3	Butyrophilin subfamily 3 member A3	584	Y	1--29	Membrane	186	NISA	-	-	NP_008925	P	188	S	RS=767075667;RSPOS=26446060;dbSNPBuildID=144;SSR=0;SAO=0;VP=0x050000080a05000002000100;GENEINFO=BTN3A3:10384;WGT=1;VC=SNV;NSM;REF;INT;ASP	-	-	++
O00478	BTN3A3	Butyrophilin subfamily 3 member A3	584	Y	1--29	Membrane	234	NISI	-	-	NP_008925	S	234	N	RS=775930138;RSPOS=26446199;dbSNPBuildID=144;SSR=0;SAO=0;VP=0x050000080a05040002000100;GENEINFO=BTN3A3:10384;WGT=1;VC=SNV;NSM;REF;INT;ASP;VLD	-	-	++
O00479	HMGN4	High mobility group nucleosome-binding domain-containing protein 4	90	N	-	Nucleus	74	NAST	-	-	NP_006344	D	74	N	RS=763202228;RSPOS=26545654;dbSNPBuildID=144;SSR=0;SAO=0;VP=0x050000000a05000002000100;GENEINFO=HMGN4:10473;WGT=1;VC=SNV;NSM;REF;ASP	-	-	-
O00481	BTN3A1	Butyrophilin subfamily 3 member A1	513	Y	1--29	Membrane	13	NFSV	-	-	NP_001138480;NP_001138481;NP_008979;NP_919423	R	15	S	RS=374921833;RSPOS=26405834;dbSNPBuildID=138;SSR=0;SAO=0;VP=0x050000000a05040026000100;GENEINFO=BTN3A1:11119;WGT=1;VC=SNV;NSM;REF;ASP;VLD;KGPhase3;CAF=0.9998,0.0001997,.;COMMON=0	-	-	++
O00482	NR5A2	Nuclear receptor subfamily 5 group A member 2	541	N	-	Nucleus	246	NMTM	-	-	NP_995582	S	246	N	RS=200947591;RSPOS=200017573;dbSNPBuildID=137;SSR=0;SAO=0;VP=0x050200000a05040036000100;GENEINFO=NR5A2:2494;WGT=1;VC=SNV;S3D;NSM;REF;ASP;VLD;KGPhase1;KGPhase3;CAF=0.9998,0.0001997;COMMON=0	-	-	+
O00482	NR5A2	Nuclear receptor subfamily 5 group A member 2	541	N	-	Nucleus	412	NYSI	-	-	NP_995582	D	412	N	RS=781767605;RSPOS=200089939;dbSNPBuildID=144;SSR=0;SAO=0;VP=0x050000000a05040002000100;GENEINFO=NR5A2:2494;WGT=1;VC=SNV;NSM;REF;ASP;VLD	-	-	+
O00482	NR5A2	Nuclear receptor subfamily 5 group A member 2	541	N	-	Nucleus	478	NATL	-	-	NP_995582	A	480	T	RS=747092960;RSPOS=200143150;dbSNPBuildID=144;SSR=0;SAO=0;VP=0x050000000a05040002000100;GENEINFO=NR5A2:2494;WGT=1;VC=SNV;NSM;REF;ASP;VLD	-	-	+
O00488	ZNF593	Zinc finger protein 593	134	N	-	Nucleus	72	NSTN	-	-	NP_056955	D	72	N	RS=757730721;RSPOS=26496922;dbSNPBuildID=144;SSR=0;SAO=0;VP=0x050000020a05000002000100;GENEINFO=ZNF593:51042|LOC101928265:101928265;WGT=1;VC=SNV;NSM;REF;R5;ASP	-	-	-
O00499	BIN1	Myc box-dependent-interacting protein 1	593	N	-	Cytoplasm;Nucleus	21	NLTR	-	-	NP_004296;NP_647593;NP_647594;NP_647595;NP_647596;NP_647597;NP_647598;NP_647599;NP_647600;NP_647601	K	21	N	RS=767681993;RSPOS=127864457;dbSNPBuildID=144;SSR=0;SAO=0;VP=0x050000000a05000002000100;GENEINFO=BIN1:274;WGT=1;VC=SNV;NSM;REF;ASP	-	-	++
O00499	BIN1	Myc box-dependent-interacting protein 1	593	N	-	Cytoplasm;Nucleus	262	NLSD	-	-	NP_647593;NP_647594;NP_647595	N	264	S	RS=766319258;RSPOS=127819757;dbSNPBuildID=144;SSR=0;SAO=0;VP=0x050000000a05040002000100;GENEINFO=BIN1:274;WGT=1;VC=SNV;NSM;REF;ASP;VLD	-	-	++
O00499	BIN1	Myc box-dependent-interacting protein 1	593	N	-	Cytoplasm;Nucleus	50	NFSK	-	-	NP_004296;NP_647593;NP_647594;NP_647595;NP_647596;NP_647597;NP_647598;NP_647599;NP_647600;NP_647601	N	52	S	RS=369549551;RSPOS=127834212;dbSNPBuildID=138;SSR=0;SAO=0;VP=0x050200000a05000002000100;GENEINFO=BIN1:274;WGT=1;VC=SNV;S3D;NSM;REF;ASP	-	-	+
O00499	BIN1	Myc box-dependent-interacting protein 1	593	N	-	Cytoplasm;Nucleus	530	NYTA	SH3.	-	NP_647593	D	530	N	RS=772786604;RSPOS=127808083;dbSNPBuildID=144;SSR=0;SAO=0;VP=0x050000000a05040002000100;GENEINFO=BIN1:274;WGT=1;VC=SNV;NSM;REF;ASP;VLD	-	-	++
O00505	KPNA3	Importin subunit alpha-4	521	N	-	Cytoplasm;Nucleus	4	NSSL	IBB.	-	NP_002258	P	5	S	RS=769361097;RSPOS=50366630;dbSNPBuildID=144;SSR=0;SAO=0;VP=0x050000000a05040002000100;GENEINFO=KPNA3:3839;WGT=1;VC=SNV;NSM;REF;ASP;VLD	-	-	++
O00506	STK25	Serine/threonine-protein kinase 25	426	N	-	Cytoplasm	229	NNSP	Protein kinase.	-	NP_001258907;NP_001258906;NP_006365	K	229	N	RS=371394698;RSPOS=242438488;dbSNPBuildID=138;SSR=0;SAO=0;VP=0x050200000a05000002000100;GENEINFO=STK25:10494;WGT=1;VC=SNV;S3D;NSM;REF;ASP	-	-	---
O00507	USP9Y	Probable ubiquitin carboxyl-terminal hydrolase FAF-Y	2555	N	-	Cytoplasm	1033	NMSP	-	-	NP_004645	P	1035	S	RS=20319;RSPOS=14891532;dbSNPBuildID=63;SSR=0;SAO=0;VP=0x050000000a05030502000100;GENEINFO=USP9Y:8287;WGT=1;VC=SNV;NSM;REF;ASP;G5A;G5;HD;GNO	-	-	---
O00507	USP9Y	Probable ubiquitin carboxyl-terminal hydrolase FAF-Y	2555	N	-	Cytoplasm	1208	NASS	-	-	NP_004645	P	1209	A	RS=759085351;RSPOS=14902403;dbSNPBuildID=144;SSR=0;SAO=0;VP=0x050000000a05000002000100;GENEINFO=USP9Y:8287;WGT=1;VC=SNV;NSM;REF;ASP	-	-	+
O00507	USP9Y	Probable ubiquitin carboxyl-terminal hydrolase FAF-Y	2555	N	-	Cytoplasm	1517	NLTQ	-	-	NP_004645	K	1519	T	RS=751585694;RSPOS=14924934;dbSNPBuildID=144;SSR=0;SAO=0;VP=0x050000000a05000002000100;GENEINFO=USP9Y:8287;WGT=1;VC=SNV;NSM;REF;ASP	-	-	-
O00507	USP9Y	Probable ubiquitin carboxyl-terminal hydrolase FAF-Y	2555	N	-	Cytoplasm	394	NNTL	-	-	NP_004645	I	396	T	RS=764170480;RSPOS=14850113;dbSNPBuildID=144;SSR=0;SAO=0;VP=0x050000000a05000002000100;GENEINFO=USP9Y:8287;WGT=1;VC=SNV;NSM;REF;ASP	-	-	+
O00507	USP9Y	Probable ubiquitin carboxyl-terminal hydrolase FAF-Y	2555	N	-	Cytoplasm	982	NSST	-	-	NP_004645	D	982	N	RS=754854002;RSPOS=14890603;dbSNPBuildID=144;SSR=0;SAO=0;VP=0x050000000a05000002000100;GENEINFO=USP9Y:8287;WGT=1;VC=SNV;NSM;REF;ASP	-	-	-
O00512	BCL9	B-cell CLL/lymphoma 9 protein	1426	N	-	Nucleus	1046	NLSS	-	-	NP_004317	P	1048	S	RS=587626576;RSPOS=147094311;dbSNPBuildID=142;SSR=0;SAO=0;VP=0x050000000a05040026000100;GENEINFO=BCL9:607;WGT=1;VC=SNV;NSM;REF;ASP;VLD;KGPhase3;CAF=0.9996,0.0003994;COMMON=0	-	-	+
O00512	BCL9	B-cell CLL/lymphoma 9 protein	1426	N	-	Nucleus	1122	NGSQ	-	-	NP_004317	H	1122	N	RS=147074215;RSPOS=147095843;dbSNPBuildID=134;SSR=0;SAO=0;VP=0x050000000a05000002000100;GENEINFO=BCL9:607;WGT=1;VC=SNV;NSM;REF;ASP	-	-	+
O00512	BCL9	B-cell CLL/lymphoma 9 protein	1426	N	-	Nucleus	1156	NGTS	-	-	NP_004317	P	1158	T	RS=782111243;RSPOS=147095951;dbSNPBuildID=144;SSR=0;SAO=0;VP=0x050000000a05040002000100;GENEINFO=BCL9:607;WGT=1;VC=SNV;NSM;REF;ASP;VLD	-	-	++
O00512	BCL9	B-cell CLL/lymphoma 9 protein	1426	N	-	Nucleus	118	NDSD	-	-	NP_004317	D	118	N	RS=782700431;RSPOS=147084980;dbSNPBuildID=144;SSR=0;SAO=0;VP=0x050000080a05000002000100;GENEINFO=BCL9:607;WGT=1;VC=SNV;NSM;REF;INT;ASP	-	-	-
O00512	BCL9	B-cell CLL/lymphoma 9 protein	1426	N	-	Nucleus	251	NTSL	-	-	NP_004317	R	253	S	RS=782423324;RSPOS=147090720;dbSNPBuildID=144;SSR=0;SAO=0;VP=0x050000000a05000002000100;GENEINFO=BCL9:607;WGT=1;VC=SNV;NSM;REF;ASP	-	-	+
O00512	BCL9	B-cell CLL/lymphoma 9 protein	1426	N	-	Nucleus	57	NQSQ	-	-	NP_004317	S	57	N	RS=782799838;RSPOS=147084798;dbSNPBuildID=144;SSR=0;SAO=0;VP=0x050000080a05040002000100;GENEINFO=BCL9:607;WGT=1;VC=SNV;NSM;REF;INT;ASP;VLD	-	-	+
O00512	BCL9	B-cell CLL/lymphoma 9 protein	1426	N	-	Nucleus	723	NVSM	-	-	NP_004317	N	725	S	RS=138771044;RSPOS=147092135;dbSNPBuildID=134;SSR=0;SAO=0;VP=0x050000000a05040026000100;GENEINFO=BCL9:607;WGT=1;VC=SNV;NSM;REF;ASP;VLD;KGPhase3;CAF=0.9996,0.0003994,.;COMMON=0	-	-	+
O00512	BCL9	B-cell CLL/lymphoma 9 protein	1426	N	-	Nucleus	723	NVTM	-	-	NP_004317	N	725	T	RS=138771044;RSPOS=147092135;dbSNPBuildID=134;SSR=0;SAO=0;VP=0x050000000a05040026000100;GENEINFO=BCL9:607;WGT=1;VC=SNV;NSM;REF;ASP;VLD;KGPhase3;CAF=0.9996,0.0003994,.;COMMON=0	-	-	++
O00512	BCL9	B-cell CLL/lymphoma 9 protein	1426	N	-	Nucleus	799	NLTE	-	-	NP_004317	R	801	T	RS=782251841;RSPOS=147092363;dbSNPBuildID=144;SSR=0;SAO=0;VP=0x050000000a05040002000100;GENEINFO=BCL9:607;WGT=1;VC=SNV;NSM;REF;ASP;VLD	-	-	+
O00512	BCL9	B-cell CLL/lymphoma 9 protein	1426	N	-	Nucleus	823	NASS	-	-	NP_004317	P	824	A	RS=782556552;RSPOS=147092431;dbSNPBuildID=144;SSR=0;SAO=0;VP=0x050000000a05040002000100;GENEINFO=BCL9:607;WGT=1;VC=SNV;NSM;REF;ASP;VLD	-	-	+
O00512	BCL9	B-cell CLL/lymphoma 9 protein	1426	N	-	Nucleus	823	NTSS	-	-	NP_004317	P	824	T	RS=782556552;RSPOS=147092431;dbSNPBuildID=144;SSR=0;SAO=0;VP=0x050000000a05040002000100;GENEINFO=BCL9:607;WGT=1;VC=SNV;NSM;REF;ASP;VLD	-	-	++
O00515	LAD1	Ladinin-1	517	N	-	Secreted	198	NKTS	-	-	NP_005549	D	198	N	RS=767520153;RSPOS=201355897;dbSNPBuildID=144;SSR=0;SAO=0;VP=0x050000000a05000002000100;GENEINFO=LAD1:3898;WGT=1;VC=SNV;NSM;REF;ASP	-	-	++
O00515	LAD1	Ladinin-1	517	N	-	Secreted	373	NISF	-	-	NP_005549	T	373	N	RS=763843877;RSPOS=201354842;dbSNPBuildID=144;SSR=0;SAO=0;VP=0x050000000a05000002000100;GENEINFO=LAD1:3898;WGT=1;VC=SNV;NSM;REF;ASP	-	-	-
O00519	FAAH	Fatty-acid amide hydrolase 1	579	N	-	Cytoplasm;Membrane	374	NLST	-	-	NP_001432	T	374	N	RS=141308970;RSPOS=46874816;dbSNPBuildID=134;SSR=0;SAO=0;VP=0x050200080a05000002000100;GENEINFO=FAAH:2166;WGT=1;VC=SNV;S3D;NSM;REF;INT;ASP	-	-	-
O00526	UPK2	Uroplakin-2	184	Y	1--25	Membrane	52	NLTG	-	-	NP_006751	H	52	N	RS=150164163;RSPOS=118827670;dbSNPBuildID=134;SSR=0;SAO=0;VP=0x050000000a05040402000100;GENEINFO=UPK2:7379;WGT=1;VC=SNV;NSM;REF;ASP;VLD;HD	-	-	+
O00533	CHL1	Neural cell adhesion molecule L1-like protein	1208	Y	1--24	Membrane;Secreted	275	NKTG	-	-	NP_001240316	I	277	T	RS=374469917;RSPOS=391071;dbSNPBuildID=138;SSR=0;SAO=0;VP=0x050200000a05000002000100;GENEINFO=CHL1:10752;WGT=1;VC=SNV;S3D;NSM;REF;ASP	-	-	+
O00533	CHL1	Neural cell adhesion molecule L1-like protein	1208	Y	1--24	Membrane;Secreted	347	NGTL	-	-	NP_001240316	I	349	T	RS=752903399;RSPOS=396383;dbSNPBuildID=144;SSR=0;SAO=0;VP=0x050000000a05000002000100;GENEINFO=CHL1:10752;WGT=1;VC=SNV;NSM;REF;ASP	-	-	+
O00533	CHL1	Neural cell adhesion molecule L1-like protein	1208	Y	1--24	Membrane;Secreted	432	NYTT	-	-	NP_001240316	A	434	T	RS=368839091;RSPOS=403423;dbSNPBuildID=138;SSR=0;SAO=0;VP=0x050000000a05000002000100;GENEINFO=CHL1:10752;WGT=1;VC=SNV;NSM;REF;ASP	-	-	+
O00533	CHL1	Neural cell adhesion molecule L1-like protein	1208	Y	1--24	Membrane;Secreted	602	NITQ	-	-	NP_001240316	D	602	N	RS=186218301;RSPOS=419601;dbSNPBuildID=135;SSR=0;SAO=0;VP=0x050000080a05040036000100;GENEINFO=CHL1-AS1:101927193|AC011609.3:101927193|CHL1:10752;WGT=1;VC=SNV;NSM;REF;INT;ASP;VLD;KGPhase1;KGPhase3;CAF=0.9994,0.000599;COMMON=0	-	-	++
O00533	CHL1	Neural cell adhesion molecule L1-like protein	1208	Y	1--24	Membrane;Secreted	982	NLSA	Fibronectin type-III 4.	-	NP_001240316	N	984	S	RS=375038827;RSPOS=436460;dbSNPBuildID=138;SSR=0;SAO=0;VP=0x050000000a05040002000100;GENEINFO=CHL1:10752;WGT=1;VC=SNV;NSM;REF;ASP;VLD	-	-	+
O00534	VWA5A	von Willebrand factor A domain-containing protein 5A	786	N	-	-	104	NSSR	-	-	NP_055437;NP_938057;NP_001123614	S	104	N	RS=548185595;RSPOS=123988960;dbSNPBuildID=142;SSR=0;SAO=0;VP=0x050000000a05040026000100;GENEINFO=VWA5A:4013;WGT=1;VC=SNV;NSM;REF;ASP;VLD;KGPhase3;CAF=0.9994,0.000599;COMMON=0	-	-	++
O00534	VWA5A	von Willebrand factor A domain-containing protein 5A	786	N	-	-	19	NISV	-	-	NP_055437;NP_938057;NP_001123614	S	19	N	RS=568838266;RSPOS=123988392;dbSNPBuildID=142;SSR=0;SAO=0;VP=0x050000000a05000026000100;GENEINFO=VWA5A:4013;WGT=1;VC=SNV;NSM;REF;ASP;KGPhase3;CAF=0.9998,0.0001997;COMMON=0	-	-	+
O00541	PES1	Pescadillo homolog	588	N	-	Nucleus	453	NLSE	-	-	NP_055118	N	455	S	RS=781219620;RSPOS=30975281;dbSNPBuildID=144;SSR=0;SAO=0;VP=0x050000000a05040002000100;GENEINFO=PES1:23481;WGT=1;VC=SNV;NSM;REF;ASP;VLD	-	-	+
O00548	DLL1	Delta-like protein 1	723	Y	1--17	Membrane	592	NLTN	-	-	NP_005609	A	594	T	RS=370664538;RSPOS=170592587;dbSNPBuildID=138;SSR=0;SAO=0;VP=0x050000080a05040002000100;GENEINFO=DLL1:28514;WGT=1;VC=SNV;NSM;REF;INT;ASP;VLD	-	-	+
O00548	DLL1	Delta-like protein 1	723	Y	1--17	Membrane	70	NVSP	-	-	NP_005609	S	70	N	RS=557519741;RSPOS=170598742;dbSNPBuildID=142;SSR=0;SAO=0;VP=0x050000020a05000026000100;GENEINFO=FAM120B:84498|DLL1:28514;WGT=1;VC=SNV;NSM;REF;R5;ASP;KGPhase3;CAF=0.9998,0.0001997;COMMON=0	-	-	---
O00555	CACNA1A	Voltage-dependent P/Q-type calcium channel subunit alpha-1A	2505	N	-	Membrane	1119	NATS	-	-	NP_001120693	A	1121	T	RS=761908449;RSPOS=13397512;dbSNPBuildID=144;SSR=0;SAO=0;VP=0x050000000a05040002000100;GENEINFO=CACNA1A:773;WGT=1;VC=SNV;NSM;REF;ASP;VLD	-	-	+
O00555	CACNA1A	Voltage-dependent P/Q-type calcium channel subunit alpha-1A	2505	N	-	Membrane	1165	NHTT	-	-	NP_001120693	D	1165	N	RS=775838621;RSPOS=13397380;dbSNPBuildID=144;SSR=0;SAO=0;VP=0x050000000a05040002000100;GENEINFO=CACNA1A:773;WGT=1;VC=SNV;NSM;REF;ASP;VLD	-	-	-
O00555	CACNA1A	Voltage-dependent P/Q-type calcium channel subunit alpha-1A	2505	N	-	Membrane	1820	NSSI	-	-	NP_001120693	D	1820	N	RS=867018315;RSPOS=13340969;dbSNPBuildID=147;SSR=0;SAO=0;VP=0x050000000a05000002000100;GENEINFO=CACNA1A:773;WGT=1;VC=SNV;NSM;REF;ASP	-	-	-
O00555	CACNA1A	Voltage-dependent P/Q-type calcium channel subunit alpha-1A	2505	N	-	Membrane	2101	NQSR	-	-	NP_001120693	R	2103	S	RS=557017447;RSPOS=13321464;dbSNPBuildID=142;SSR=0;SAO=0;VP=0x050000000b05000002000100;GENEINFO=CACNA1A:773;WGT=1;VC=SNV;NSM;REF;SYN;ASP	-	-	+
O00555	CACNA1A	Voltage-dependent P/Q-type calcium channel subunit alpha-1A	2505	N	-	Membrane	2138	NYSL	-	-	NP_001120693	D	2138	N	RS=755880731;RSPOS=13320243;dbSNPBuildID=144;SSR=0;SAO=0;VP=0x050000000a05000002000100;GENEINFO=CACNA1A:773;WGT=1;VC=SNV;NSM;REF;ASP	-	-	++
O00555	CACNA1A	Voltage-dependent P/Q-type calcium channel subunit alpha-1A	2505	N	-	Membrane	2181	NLSM	-	-	NP_001120693	D	2181	N	RS=775307298;RSPOS=13319812;dbSNPBuildID=144;SSR=0;SAO=0;VP=0x050000000a05000002000100;GENEINFO=CACNA1A:773;WGT=1;VC=SNV;NSM;REF;ASP	-	-	-
O00555	CACNA1A	Voltage-dependent P/Q-type calcium channel subunit alpha-1A	2505	N	-	Membrane	735	NQTL	-	-	NP_001120693	K	737	T	RS=201013405;RSPOS=13411436;dbSNPBuildID=137;SSR=0;SAO=0;VP=0x050000000a05000036000100;GENEINFO=CACNA1A:773;WGT=1;VC=SNV;NSM;REF;ASP;KGPhase1;KGPhase3;CAF=0.9998,0.0001997;COMMON=0	-	-	+
O00555	CACNA1A	Voltage-dependent P/Q-type calcium channel subunit alpha-1A	2505	N	-	Membrane	796	NETD	-	-	NP_001120693	M	798	T	RS=121908241;RSPOS=13410057;RV;dbSNPBuildID=132;SSR=0;SAO=1;VP=0x050168000a05000002110100;GENEINFO=CACNA1A:773;WGT=1;VC=SNV;PM;PMC;SLO;NSM;REF;ASP;LSD;OM	Episodic ataxia 2	20129625	++
O00555	CACNA1A	Voltage-dependent P/Q-type calcium channel subunit alpha-1A	2505	N	-	Membrane	833	NNTT	-	-	NP_001120693	N	835	T	RS=201666606;RSPOS=13409946;dbSNPBuildID=137;SSR=0;SAO=0;VP=0x050000000a05040426000100;GENEINFO=CACNA1A:773;WGT=1;VC=SNV;NSM;REF;ASP;VLD;HD;KGPhase3;CAF=0.9998,0.0001997;COMMON=0	-	-	-
O00560	SDCBP	Syntenin-1	298	N	-	Cytoplasm;Membrane;Nucleus	224	NSSA	PDZ 2.	-	NP_001007068;NP_005616	D	224	N	RS=376181221;RSPOS=59492273;dbSNPBuildID=138;SSR=0;SAO=0;VP=0x050200000a05040002000100;GENEINFO=SDCBP:6386;WGT=1;VC=SNV;S3D;NSM;REF;ASP;VLD	-	-	-
O00560	SDCBP	Syntenin-1	298	N	-	Cytoplasm;Membrane;Nucleus	245	NVTG	PDZ 2.	-	NP_001007068;NP_005616	I	247	T	RS=754749476;RSPOS=59492343;dbSNPBuildID=144;SSR=0;SAO=0;VP=0x050000000a05000002000100;GENEINFO=SDCBP:6386;WGT=1;VC=SNV;NSM;REF;ASP	-	-	-
O00560	SDCBP	Syntenin-1	298	N	-	Cytoplasm;Membrane;Nucleus	90	NYTV	-	-	NP_001007068;NP_005616	M	92	T	RS=772737023;RSPOS=59488493;dbSNPBuildID=144;SSR=0;SAO=0;VP=0x050000080a05000002000100;GENEINFO=SDCBP:6386;WGT=1;VC=SNV;NSM;REF;INT;ASP	-	-	+
O00562	PITPNM1	Membrane-associated phosphatidylinositol transfer protein 1	1244	N	-	Cytoplasm;Membrane	1140	NQTY	-	-	NP_004901	S	1140	N	RS=775339865;RSPOS=67260457;dbSNPBuildID=144;SSR=0;SAO=0;VP=0x050000000a05000002000100;GENEINFO=PITPNM1:9600;WGT=1;VC=SNV;NSM;REF;ASP	-	-	+
O00562	PITPNM1	Membrane-associated phosphatidylinositol transfer protein 1	1244	N	-	Cytoplasm;Membrane	1189	NSSY	-	-	NP_004901	K	1189	N	RS=201172074;RSPOS=67259672;dbSNPBuildID=137;SSR=0;SAO=0;VP=0x050000000b05040036000100;GENEINFO=PITPNM1:9600;WGT=1;VC=SNV;NSM;REF;SYN;ASP;VLD;KGPhase1;KGPhase3;CAF=0.9996,.,0.0003994;COMMON=0	-	-	-
O00562	PITPNM1	Membrane-associated phosphatidylinositol transfer protein 1	1244	N	-	Cytoplasm;Membrane	302	NASF	-	-	NP_001124320;NP_004901	D	302	N	RS=148032917;RSPOS=67267629;dbSNPBuildID=134;SSR=0;SAO=0;VP=0x050000000a05040436000100;GENEINFO=PITPNM1:9600;WGT=1;VC=SNV;NSM;REF;ASP;VLD;HD;KGPhase1;KGPhase3;CAF=0.999,0.0009984;COMMON=0	-	-	---
O00562	PITPNM1	Membrane-associated phosphatidylinositol transfer protein 1	1244	N	-	Cytoplasm;Membrane	681	NSTA	-	-	NP_001124320;NP_004901	S	681	N	RS=776199107;RSPOS=67264806;dbSNPBuildID=144;SSR=0;SAO=0;VP=0x050000000a05040002000100;GENEINFO=PITPNM1:9600;WGT=1;VC=SNV;NSM;REF;ASP;VLD	-	-	+
O00566	MPHOSPH10	U3 small nucleolar ribonucleoprotein protein MPP10	681	N	-	Nucleus	305	NISE	-	-	NP_005782	S	305	N	RS=139416675;RSPOS=71361223;dbSNPBuildID=134;SSR=0;SAO=0;VP=0x050000000a05040402000100;GENEINFO=MPHOSPH10:10199;WGT=1;VC=SNV;NSM;REF;ASP;VLD;HD	-	-	++
O00566	MPHOSPH10	U3 small nucleolar ribonucleoprotein protein MPP10	681	N	-	Nucleus	371	NASL	-	-	NP_005782	I	371	N	RS=776704638;RSPOS=71365633;dbSNPBuildID=144;SSR=0;SAO=0;VP=0x050000000a05000002000100;GENEINFO=MPHOSPH10:10199;WGT=1;VC=SNV;NSM;REF;ASP	-	-	-
O00566	MPHOSPH10	U3 small nucleolar ribonucleoprotein protein MPP10	681	N	-	Nucleus	601	NSSV	-	-	NP_005782	K	601	N	RS=201478815;RSPOS=71376490;dbSNPBuildID=137;SSR=0;SAO=0;VP=0x050000000a05000014000100;GENEINFO=MPHOSPH10:10199;WGT=1;VC=SNV;NSM;REF;ASP;KGPhase1	-	-	++
O00566	MPHOSPH10	U3 small nucleolar ribonucleoprotein protein MPP10	681	N	-	Nucleus	627	NASF	-	-	NP_005782	K	627	N	RS=150611026;RSPOS=71376568;dbSNPBuildID=137;SSR=0;SAO=0;VP=0x050000000a05040036000100;GENEINFO=MPHOSPH10:10199;WGT=1;VC=SNV;NSM;REF;ASP;VLD;KGPhase1;KGPhase3;CAF=0.9998,0.0001997;COMMON=0	-	-	+
O00566	MPHOSPH10	U3 small nucleolar ribonucleoprotein protein MPP10	681	N	-	Nucleus	96	NETI	-	-	NP_005782	S	96	N	RS=146622063;RSPOS=71360225;dbSNPBuildID=134;SSR=0;SAO=0;VP=0x050000000a05040002000100;GENEINFO=MPHOSPH10:10199;WGT=1;VC=SNV;NSM;REF;ASP;VLD	-	-	++
O00567	NOP56	Nucleolar protein 56	594	N	-	Cytoplasm;Nucleus	138	NLSA	-	-	NP_006383	D	138	N	RS=11553608;RSPOS=2635436;dbSNPBuildID=120;SSR=0;SAO=0;VP=0x050100020a05040103000100;GENEINFO=NOP56:10528|SNORD86:692201|SNORD56:26793|SNORA51:677831;WGT=1;VC=SNV;SLO;NSM;REF;R5;ASP;VLD;GNO	-	-	+
O00567	NOP56	Nucleolar protein 56	594	N	-	Cytoplasm;Nucleus	578	NSSS	-	-	NP_006383	K	578	N	RS=780689291;RSPOS=2638889;dbSNPBuildID=144;SSR=0;SAO=0;VP=0x0500000c0a05040002000100;GENEINFO=NOP56:10528|IDH3B:3420;WGT=1;VC=SNV;NSM;REF;INT;R3;ASP;VLD	-	-	-
O00567	NOP56	Nucleolar protein 56	594	N	-	Cytoplasm;Nucleus	63	NASA	-	-	NP_006383	N	65	S	RS=530528052;RSPOS=2634025;dbSNPBuildID=142;SSR=0;SAO=0;VP=0x050000020a05000026000100;GENEINFO=NOP56:10528|SNORD110:692213|SNORA51:677831;WGT=1;VC=SNV;NSM;REF;R5;ASP;KGPhase3;CAF=0.9998,0.0001997;COMMON=0	-	-	+
O00570	SOX1	Transcription factor SOX-1	391	N	-	Nucleus	134	NYSL	-	-	NP_005977	K	134	N	RS=765086824;RSPOS=112722374;dbSNPBuildID=144;SSR=0;SAO=0;VP=0x050000080b05040002000100;GENEINFO=LINC00403:100505996|SOX1:6656;WGT=1;VC=SNV;NSM;REF;SYN;INT;ASP;VLD	-	-	++
O00571	DDX3X	ATP-dependent RNA helicase DDX3X	662	N	-	Cytoplasm;Membrane;Nucleus	474	NRSQ	Helicase C-terminal.	-	NP_001180345;NP_001347	D	474	N	RS=746566984;RSPOS=41205586;dbSNPBuildID=144;SSR=0;SAO=0;VP=0x050000080a05000002000100;GENEINFO=DDX3X:1654;WGT=1;VC=SNV;NSM;REF;INT;ASP	-	-	+
O00574	CXCR6	C-X-C chemokine receptor type 6	342	N	-	Membrane	323	NNSK	-	-	NP_006555	D	323	N	RS=761406533;RSPOS=45988940;dbSNPBuildID=144;SSR=0;SAO=0;VP=0x050000080a05000002000100;GENEINFO=CXCR6:10663|FYCO1:79443;WGT=1;VC=SNV;NSM;REF;INT;ASP	-	-	-
O00584	RNASET2	Ribonuclease T2	256	Y	1--24	Secreted	70	NKSE	-	-	NP_003721	D	70	N	RS=754155291;RSPOS=167360223;dbSNPBuildID=144;SSR=0;SAO=0;VP=0x050000000a05000002000100;GENEINFO=RNASET2:8635;WGT=1;VC=SNV;NSM;REF;ASP	-	-	+
O00585	CCL21	C-C motif chemokine 21	134	Y	1--23	Secreted	68	NRSQ	-	-	NP_002980	K	68	N	RS=764022594;RSPOS=34709664;dbSNPBuildID=144;SSR=0;SAO=0;VP=0x050000080a05000002000100;GENEINFO=CCL21:6366|LOC101929739:101929739;WGT=1;VC=SNV;NSM;REF;INT;ASP	-	-	+
O00591	GABRP	Gamma-aminobutyric acid receptor subunit pi	440	Y	1--16	Membrane	350	NITN	-	-	NP_055026	S	350	N	RS=201289659;RSPOS=170238988;dbSNPBuildID=137;SSR=0;SAO=0;VP=0x050100000b05040402000100;GENEINFO=GABRP:2568;WGT=1;VC=SNV;SLO;NSM;REF;SYN;ASP;VLD;HD	-	-	++
O00592	PODXL	Podocalyxin	558	Y	1--22	Membrane	154	NTTN	-	-	NP_001018121;NP_005388	D	154	N	RS=750082175;RSPOS=131195833;dbSNPBuildID=144;SSR=0;SAO=0;VP=0x050000000a05000002000100;GENEINFO=PODXL:5420;WGT=1;VC=SNV;NSM;REF;ASP	-	-	+++
O00592	PODXL	Podocalyxin	558	Y	1--22	Membrane	163	NHSV	-	-	NP_001018121;NP_005388	S	163	N	RS=762024541;RSPOS=131195805;dbSNPBuildID=144;SSR=0;SAO=0;VP=0x050000000a05040002000100;GENEINFO=PODXL:5420;WGT=1;VC=SNV;NSM;REF;ASP;VLD	-	-	+
O00592	PODXL	Podocalyxin	558	Y	1--22	Membrane	279	NSSQ	-	-	NP_001018121	T	279	N	RS=750866270;RSPOS=131194311;dbSNPBuildID=144;SSR=0;SAO=0;VP=0x050000000a05000002000100;GENEINFO=PODXL:5420;WGT=1;VC=SNV;NSM;REF;ASP	-	-	+
O00592	PODXL	Podocalyxin	558	Y	1--22	Membrane	405	NQTV	-	-	NP_001018121	S	405	N	RS=869312171;RSPOS=131191373;RV;dbSNPBuildID=147;SSR=0;SAO=0;VP=0x050068000a05000002110100;GENEINFO=PODXL:5420;WGT=1;VC=SNV;PM;PMC;NSM;REF;ASP;LSD;OM	-	-	+
O00602	FCN1	Ficolin-1	326	Y	1--29	Membrane;Secreted	252	NNSF	Fibrinogen C-terminal.	-	NP_001994	N	254	S	RS=770120283;RSPOS=137801864;dbSNPBuildID=144;SSR=0;SAO=0;VP=0x050000080a05040002000100;GENEINFO=FCN1:2219;WGT=1;VC=SNV;NSM;REF;INT;ASP;VLD	-	-	--
O00602	FCN1	Ficolin-1	326	Y	1--29	Membrane;Secreted	269	NCTE	Fibrinogen C-terminal.	-	NP_001994	A	271	T	RS=368429986;RSPOS=137801814;dbSNPBuildID=138;SSR=0;SAO=0;VP=0x050200080a05000002000100;GENEINFO=FCN1:2219;WGT=1;VC=SNV;S3D;NSM;REF;INT;ASP	-	-	-
O00602	FCN1	Ficolin-1	326	Y	1--29	Membrane;Secreted	287	NLSG	Fibrinogen C-terminal.	-	NP_001994	N	289	S	RS=138055828;RSPOS=137801759;dbSNPBuildID=134;SSR=0;SAO=0;VP=0x050300080a05040402000100;GENEINFO=FCN1:2219;WGT=1;VC=SNV;S3D;SLO;NSM;REF;INT;ASP;VLD;HD	M-ficolin deficiency	23209787	+
O00622	CYR61	Protein CYR61	381	Y	1--24	Secreted	374	NDTH	-	-	NP_001545	I	376	T	RS=150637013;RSPOS=86048706;dbSNPBuildID=134;SSR=0;SAO=0;VP=0x050000000a05040002000100;GENEINFO=CYR61:3491;WGT=1;VC=SNV;NSM;REF;ASP;VLD	-	-	+
O00625	PIR	Pirin	290	N	-	Cytoplasm;Nucleus	259	NTSE	-	-	NP_001018119;NP_003653	N	261	S	RS=146291069;RSPOS=15403217;dbSNPBuildID=134;SSR=0;SAO=0;VP=0x0502000a0a05000002000100;GENEINFO=PIR:8544|PIR-FIGF:100532742|VEGFD:2277;WGT=1;VC=SNV;S3D;NSM;REF;INT;R5;ASP	-	-	-
O00628	PEX7	Peroxisomal targeting signal 2 receptor	323	N	-	Cytoplasm	134	NQTV	-	-	NP_000279	D	134	N	RS=764346452;RSPOS=137166813;dbSNPBuildID=136;SSR=0;SAO=1;VP=0x050060000a05040002110100;GENEINFO=PEX7:5191;WGT=1;VC=SNV;PM;NSM;REF;ASP;VLD;LSD;OM	Rhizomelic chondrodysplasia punctata	11781871	++
O00628	PEX7	Peroxisomal targeting signal 2 receptor	323	N	-	Cytoplasm	89	NGSL	-	-	NP_000279	D	89	N	RS=760432040;RSPOS=137147533;dbSNPBuildID=144;SSR=0;SAO=0;VP=0x050000000a05000002000100;GENEINFO=PEX7:5191;WGT=1;VC=SNV;NSM;REF;ASP	-	-	++
O00629	KPNA4	Importin subunit alpha-3	521	N	-	Cytoplasm;Nucleus	411	NVTP	-	-	NP_002259	I	413	T	RS=548538065;RSPOS=160226029;dbSNPBuildID=142;SSR=0;SAO=0;VP=0x050000000a05040002000100;GENEINFO=KPNA4:3840;WGT=1;VC=SNV;NSM;REF;ASP;VLD	-	-	--
O00634	NTN3	Netrin-3	580	Y	1--27	Secreted	197	NSSP	-	-	NP_006172	D	197	N	RS=753405348;RSPOS=2522291;dbSNPBuildID=144;SSR=0;SAO=0;VP=0x050000000a05040002000100;GENEINFO=NTN3:4917;WGT=1;VC=SNV;NSM;REF;ASP;VLD	-	-	---
O00634	NTN3	Netrin-3	580	Y	1--27	Secreted	344	NTTG	-	-	NP_006172	A	346	T	RS=372209542;RSPOS=2522809;dbSNPBuildID=138;SSR=0;SAO=0;VP=0x050200000a05040002000100;GENEINFO=NTN3:4917;WGT=1;VC=SNV;S3D;NSM;REF;ASP;VLD	-	-	+
O00634	NTN3	Netrin-3	580	Y	1--27	Secreted	414	NRSP	-	-	NP_006172	S	414	N	RS=762972651;RSPOS=2523109;dbSNPBuildID=144;SSR=0;SAO=0;VP=0x050000000a05000002000100;GENEINFO=NTN3:4917;WGT=1;VC=SNV;NSM;REF;ASP	-	-	---
O00635	TRIM38	E3 ubiquitin-protein ligase TRIM38	465	N	-	-	158	NLST	-	-	NP_006346	K	158	N	RS=373187399;RSPOS=25969615;dbSNPBuildID=138;SSR=0;SAO=0;VP=0x050000000a05040002000100;GENEINFO=TRIM38:10475;WGT=1;VC=SNV;NSM;REF;ASP;VLD	-	-	+
O00635	TRIM38	E3 ubiquitin-protein ligase TRIM38	465	N	-	-	293	NVTL	B30.2/SPRY.	-	NP_006346	S	293	N	RS=528143552;RSPOS=25983395;dbSNPBuildID=142;SSR=0;SAO=0;VP=0x050000000a05040026000100;GENEINFO=TRIM38:10475;WGT=1;VC=SNV;NSM;REF;ASP;VLD;KGPhase3;CAF=0.9998,0.0001997,.;COMMON=0	-	-	++
O00712	NFIB	Nuclear factor 1 B-type	420	N	-	Nucleus	300	NRTW	-	-	NP_001177666;NP_005587	S	300	N	RS=144909299;RSPOS=14146714;dbSNPBuildID=134;SSR=0;SAO=0;VP=0x050000000a05040402000100;GENEINFO=NFIB:4781;WGT=1;VC=SNV;NSM;REF;ASP;VLD;HD	-	-	+
O00712	NFIB	Nuclear factor 1 B-type	420	N	-	Nucleus	414	NQSW	-	-	NP_001177666;NP_005587	S	414	N	RS=750979653;RSPOS=14120443;dbSNPBuildID=144;SSR=0;SAO=0;VP=0x050000000a05000002000100;GENEINFO=NFIB:4781;WGT=1;VC=SNV;NSM;REF;ASP	-	-	-
O00716	E2F3	Transcription factor E2F3	465	N	-	Nucleus	389	NCSV	-	-	NP_001940	D	389	N	RS=4134982;RSPOS=20490428;dbSNPBuildID=108;SSR=0;SAO=0;VP=0x050100000a0504053f000100;GENEINFO=E2F3:1871;WGT=1;VC=SNV;SLO;NSM;REF;ASP;VLD;HD;GNO;KGPhase1;KGPhase3;CAF=0.997,0.002995,.;COMMON=1	-	-	+
O00744	WNT10B	Protein Wnt-10b	389	Y	1--28	Secreted	289	NRSS	-	-	NP_003385	N	291	S	RS=375308208;RSPOS=49360176;dbSNPBuildID=138;SSR=0;SAO=0;VP=0x050000800a05000002000100;GENEINFO=WNT10B:7480;WGT=1;VC=SNV;NSM;REF;U3;ASP	-	-	-
O00750	PIK3C2B	Phosphatidylinositol 4-phosphate 3-kinase C2 domain-containing subunit beta	1634	N	-	Cytoplasm;Membrane;Nucleus	1176	NFTY	-	-	NP_002637	I	1178	T	RS=756753122;RSPOS=204403720;dbSNPBuildID=144;SSR=0;SAO=0;VP=0x050000000a05000002000100;GENEINFO=PIK3C2B:5287;WGT=1;VC=SNV;NSM;REF;ASP	-	-	+
O00750	PIK3C2B	Phosphatidylinositol 4-phosphate 3-kinase C2 domain-containing subunit beta	1634	N	-	Cytoplasm;Membrane;Nucleus	1337	NLTQ	-	-	NP_002637	A	1339	T	RS=769953031;RSPOS=204401468;dbSNPBuildID=144;SSR=0;SAO=0;VP=0x050000000a05000002000100;GENEINFO=PIK3C2B:5287;WGT=1;VC=SNV;NSM;REF;ASP	-	-	++
O00750	PIK3C2B	Phosphatidylinositol 4-phosphate 3-kinase C2 domain-containing subunit beta	1634	N	-	Cytoplasm;Membrane;Nucleus	190	NTSS	-	-	NP_002637	F	192	S	RS=200999863;RSPOS=204438356;dbSNPBuildID=137;SSR=0;SAO=0;VP=0x050000000a05000036000100;GENEINFO=PIK3C2B:5287;WGT=1;VC=SNV;NSM;REF;ASP;KGPhase1;KGPhase3;CAF=0.9998,0.0001997;COMMON=0	-	-	+
O00750	PIK3C2B	Phosphatidylinositol 4-phosphate 3-kinase C2 domain-containing subunit beta	1634	N	-	Cytoplasm;Membrane;Nucleus	763	NSSA	-	-	NP_002637	P	764	S	RS=748516800;RSPOS=204418369;dbSNPBuildID=144;SSR=0;SAO=0;VP=0x050000000a05000002000100;GENEINFO=PIK3C2B:5287;WGT=1;VC=SNV;NSM;REF;ASP	-	-	-
O00754	MAN2B1	Lysosomal alpha-mannosidase	1011	Y	1--49	-	628	NMSQ	-	-	NP_000519	N	630	S	RS=539124424;RSPOS=12763216;dbSNPBuildID=142;SSR=0;SAO=0;VP=0x050000000a05000026000100;GENEINFO=MAN2B1:4125;WGT=1;VC=SNV;NSM;REF;ASP;KGPhase3;CAF=0.9998,0.0001997;COMMON=0	-	-	+
O00757	FBP2	Fructose-1,6-bisphosphatase isozyme 2	339	N	-	Cytoplasm;Nucleus	236	NGSA	-	-	NP_003828	D	236	N	RS=769713594;RSPOS=97325743;dbSNPBuildID=144;SSR=0;SAO=0;VP=0x050000080a05000002000100;GENEINFO=PCAT7:101928099|FBP2:8789|RP11-342C23.4:101928099;WGT=1;VC=SNV;NSM;REF;INT;ASP	-	-	+
O00757	FBP2	Fructose-1,6-bisphosphatase isozyme 2	339	N	-	Cytoplasm;Nucleus	3	NRSP	-	-	NP_003828	D	3	N	RS=748666964;RSPOS=97356002;dbSNPBuildID=144;SSR=0;SAO=0;VP=0x050000000a05000002000100;GENEINFO=FBP2:8789;WGT=1;VC=SNV;NSM;REF;ASP	-	-	---
O00762	UBE2C	Ubiquitin-conjugating enzyme E2 C	179	N	-	-	158	NTTA	-	-	NP_008950	P	159	T	RS=763391914;RSPOS=44444546;dbSNPBuildID=144;SSR=0;SAO=0;VP=0x050000800a05000002000100;GENEINFO=UBE2C:11065;WGT=1;VC=SNV;NSM;REF;U3;ASP	-	-	+
O00762	UBE2C	Ubiquitin-conjugating enzyme E2 C	179	N	-	-	80	NLSL	-	-	NP_008950	K	80	N	RS=772939191;RSPOS=44444203;dbSNPBuildID=144;SSR=0;SAO=0;VP=0x050000080a05000002000100;GENEINFO=UBE2C:11065;WGT=1;VC=SNV;NSM;REF;INT;ASP	-	-	+++
O00763	ACACB	Acetyl-CoA carboxylase 2	2458	N	-	Membrane;Nucleus	1509	NLTA	-	-	NP_001084	D	1509	N	RS=146231935;RSPOS=109675048;dbSNPBuildID=134;SSR=0;SAO=0;VP=0x050000000a05040002000100;GENEINFO=ACACB:32;WGT=1;VC=SNV;NSM;REF;ASP;VLD	-	-	+
O00763	ACACB	Acetyl-CoA carboxylase 2	2458	N	-	Membrane;Nucleus	1618	NGSR	-	-	NP_001084	Y	1618	N	RS=562107218;RSPOS=109678916;dbSNPBuildID=142;SSR=0;SAO=0;VP=0x050000000a05000026000100;GENEINFO=ACACB:32;WGT=1;VC=SNV;NSM;REF;ASP;KGPhase3;CAF=0.9998,0.0001997;COMMON=0	-	-	-
O00763	ACACB	Acetyl-CoA carboxylase 2	2458	N	-	Membrane;Nucleus	16	NFSW	-	-	NP_001084	T	16	N	RS=747698774;RSPOS=109577257;dbSNPBuildID=144;SSR=0;SAO=0;VP=0x050000000a05000002000100;GENEINFO=ACACB:32;WGT=1;VC=SNV;NSM;REF;ASP	-	-	++
O00763	ACACB	Acetyl-CoA carboxylase 2	2458	N	-	Membrane;Nucleus	35	NKSE	-	-	NP_001084	S	35	N	RS=750878973;RSPOS=109577314;dbSNPBuildID=144;SSR=0;SAO=0;VP=0x050000000a05000002000100;GENEINFO=ACACB:32;WGT=1;VC=SNV;NSM;REF;ASP	-	-	+
O00763	ACACB	Acetyl-CoA carboxylase 2	2458	N	-	Membrane;Nucleus	403	NGSG	-	-	NP_001084	S	403	N	RS=772184272;RSPOS=109612027;dbSNPBuildID=144;SSR=0;SAO=0;VP=0x050000000a05000002000100;GENEINFO=ACACB:32;WGT=1;VC=SNV;NSM;REF;ASP	-	-	++
O00763	ACACB	Acetyl-CoA carboxylase 2	2458	N	-	Membrane;Nucleus	520	NCSI	-	-	NP_001084	D	520	N	RS=764908876;RSPOS=109617013;dbSNPBuildID=144;SSR=0;SAO=0;VP=0x050000400a05000002000100;GENEINFO=ACACB:32;WGT=1;VC=SNV;NSM;REF;U5;ASP	-	-	+
O00763	ACACB	Acetyl-CoA carboxylase 2	2458	N	-	Membrane;Nucleus	781	NVTD	-	-	NP_001084	A	783	T	RS=539307430;RSPOS=109629703;dbSNPBuildID=142;SSR=0;SAO=0;VP=0x050000200a05000002000100;GENEINFO=ACACB:32;WGT=1;VC=SNV;NSM;REF;ASS;ASP	-	-	+++
O00767	SCD	Acyl-CoA desaturase	359	N	-	Membrane	142	NTTA	-	-	NP_005054	M	144	T	RS=767166172;RSPOS=102112243;dbSNPBuildID=144;SSR=0;SAO=0;VP=0x050000000a05000002000100;GENEINFO=SCD:6319;WGT=1;VC=SNV;NSM;REF;ASP	-	-	+
O14490	DLGAP1	Disks large-associated protein 1	977	N	-	Membrane	164	NGSK	-	-	NP_001229690;NP_004737	G	166	S	RS=781210541;RSPOS=3879573;dbSNPBuildID=144;SSR=0;SAO=0;VP=0x050000080a05040002000100;GENEINFO=DLGAP1:9229|DLGAP1-AS3:201477;WGT=1;VC=SNV;NSM;REF;INT;ASP;VLD	-	-	++
O14490	DLGAP1	Disks large-associated protein 1	977	N	-	Membrane	229	NRSA	-	-	NP_001229690;NP_004737	D	229	N	RS=747411728;RSPOS=3879384;dbSNPBuildID=144;SSR=0;SAO=0;VP=0x050000080a05000002000100;GENEINFO=DLGAP1:9229|DLGAP1-AS3:201477;WGT=1;VC=SNV;NSM;REF;INT;ASP	-	-	+
O14490	DLGAP1	Disks large-associated protein 1	977	N	-	Membrane	275	NKSA	-	-	NP_001229690;NP_004737	K	275	N	RS=567191429;RSPOS=3879244;dbSNPBuildID=142;SSR=0;SAO=0;VP=0x050000080a05000026000100;GENEINFO=DLGAP1:9229|DLGAP1-AS3:201477;WGT=1;VC=SNV;NSM;REF;INT;ASP;KGPhase3;CAF=0.9998,0.0001997;COMMON=0	-	-	+
O14490	DLGAP1	Disks large-associated protein 1	977	N	-	Membrane	733	NAST	-	-	NP_001229690;NP_004737	D	733	N	RS=150743119;RSPOS=3534474;dbSNPBuildID=134;SSR=0;SAO=0;VP=0x050000000a05000002000100;GENEINFO=DLGAP1:9229;WGT=1;VC=SNV;NSM;REF;ASP	-	-	-
O14490	DLGAP1	Disks large-associated protein 1	977	N	-	Membrane	735	NTST	-	-	NP_001229690;NP_004737	S	735	N	RS=748938600;RSPOS=3534467;dbSNPBuildID=144;SSR=0;SAO=0;VP=0x050000000a05000002000100;GENEINFO=DLGAP1:9229;WGT=1;VC=SNV;NSM;REF;ASP	-	-	-
O14495	PPAP2B	Lipid phosphate phosphohydrolase 3	311	N	-	Membrane	309	NMT-	-	-	NP_003704	M	311	T	RS=779117993;RSPOS=56962227;dbSNPBuildID=144;SSR=0;SAO=0;VP=0x050000000a05000002000100;GENEINFO=PLPP3:8613;WGT=1;VC=SNV;NSM;REF;ASP	-	-	-
O14497	ARID1A	AT-rich interactive domain-containing protein 1A	2285	N	-	Nucleus	104	NGSA	-	-	NP_006006;NP_624361	N	106	S	RS=753205954;RSPOS=27023211;dbSNPBuildID=144;SSR=0;SAO=0;VP=0x050000020a05000002000100;GENEINFO=LOC101928728:101928728|ARID1A:8289;WGT=1;VC=SNV;NSM;REF;R5;ASP	-	-	++
O14497	ARID1A	AT-rich interactive domain-containing protein 1A	2285	N	-	Nucleus	1079	NLSV	ARID.	-	NP_006006;NP_624361	N	1081	S	RS=148400981;RSPOS=27097653;dbSNPBuildID=134;SSR=0;SAO=0;VP=0x050200000a05040436000100;GENEINFO=ARID1A:8289;WGT=1;VC=SNV;S3D;NSM;REF;ASP;VLD;HD;KGPhase1;KGPhase3;CAF=0.9996,0.0003994;COMMON=0	-	-	++
O14497	ARID1A	AT-rich interactive domain-containing protein 1A	2285	N	-	Nucleus	1820	NDSF	-	-	NP_006006	P	1822	S	RS=768785041;RSPOS=27105853;dbSNPBuildID=144;SSR=0;SAO=0;VP=0x050000000a05000002000100;GENEINFO=ARID1A:8289;WGT=1;VC=SNV;NSM;REF;ASP	-	-	---
O14497	ARID1A	AT-rich interactive domain-containing protein 1A	2285	N	-	Nucleus	2268	NSSV	-	-	NP_006006	L	2270	S	RS=369917594;RSPOS=27107198;dbSNPBuildID=138;SSR=0;SAO=0;VP=0x050000000a05000002000100;GENEINFO=ARID1A:8289;WGT=1;VC=SNV;NSM;REF;ASP	-	-	-
O14497	ARID1A	AT-rich interactive domain-containing protein 1A	2285	N	-	Nucleus	820	NASY	-	-	NP_006006;NP_624361	N	822	S	RS=146047233;RSPOS=27089509;dbSNPBuildID=134;SSR=0;SAO=0;VP=0x050000000a05040002000100;GENEINFO=ARID1A:8289;WGT=1;VC=SNV;NSM;REF;ASP;VLD	-	-	+
O14497	ARID1A	AT-rich interactive domain-containing protein 1A	2285	N	-	Nucleus	871	NMTN	-	-	NP_006006;NP_624361	A	873	T	RS=764016104;RSPOS=27089661;dbSNPBuildID=144;SSR=0;SAO=0;VP=0x050000000a05000002000100;GENEINFO=ARID1A:8289;WGT=1;VC=SNV;NSM;REF;ASP	-	-	++
O14497	ARID1A	AT-rich interactive domain-containing protein 1A	2285	N	-	Nucleus	910	NRSP	-	-	NP_006006;NP_624361	P	912	S	RS=753300592;RSPOS=27092713;dbSNPBuildID=144;SSR=0;SAO=0;VP=0x050000000a05000002000100;GENEINFO=ARID1A:8289;WGT=1;VC=SNV;NSM;REF;ASP	-	-	---
O14498	ISLR	Immunoglobulin superfamily containing leucine-rich repeat protein	428	Y	1--18	Secreted	183	NCTC	-	-	NP_005536;NP_958934	D	183	N	RS=376998994;RSPOS=74467746;dbSNPBuildID=138;SSR=0;SAO=0;VP=0x050200000a05040002000100;GENEINFO=ISLR:3671;WGT=1;VC=SNV;S3D;NSM;REF;ASP;VLD	-	-	+
O14498	ISLR	Immunoglobulin superfamily containing leucine-rich repeat protein	428	Y	1--18	Secreted	207	NITC	-	-	NP_005536;NP_958934	A	209	T	RS=770282258;RSPOS=74467824;dbSNPBuildID=144;SSR=0;SAO=0;VP=0x050000000a05040002000100;GENEINFO=ISLR:3671;WGT=1;VC=SNV;NSM;REF;ASP;VLD	-	-	++
O14503	BHLHE40	Class E basic helix-loop-helix protein 40	412	N	-	Cytoplasm;Nucleus	109	NLTD	-	-	NP_003661	I	111	T	RS=763465378;RSPOS=5023150;dbSNPBuildID=144;SSR=0;SAO=0;VP=0x050000020a05040002000100;GENEINFO=BHLHE40:8553|BHLHE40-AS1:100507582;WGT=1;VC=SNV;NSM;REF;R5;ASP;VLD	-	-	++
O14503	BHLHE40	Class E basic helix-loop-helix protein 40	412	N	-	Cytoplasm;Nucleus	167	NSSQ	Orange.	-	NP_003661	K	167	N	RS=769155233;RSPOS=5024639;dbSNPBuildID=144;SSR=0;SAO=0;VP=0x050000000a05000002000100;GENEINFO=BHLHE40:8553;WGT=1;VC=SNV;NSM;REF;ASP	-	-	+
O14503	BHLHE40	Class E basic helix-loop-helix protein 40	412	N	-	Cytoplasm;Nucleus	210	NGSE	-	-	NP_003661	K	210	N	RS=773766716;RSPOS=5024768;dbSNPBuildID=144;SSR=0;SAO=0;VP=0x050000000a05040002000100;GENEINFO=BHLHE40:8553;WGT=1;VC=SNV;NSM;REF;ASP;VLD	-	-	+
O14503	BHLHE40	Class E basic helix-loop-helix protein 40	412	N	-	Cytoplasm;Nucleus	392	NSSV	-	-	NP_003661	D	392	N	RS=756938212;RSPOS=5025312;dbSNPBuildID=144;SSR=0;SAO=0;VP=0x050000000a05000002000100;GENEINFO=BHLHE40:8553;WGT=1;VC=SNV;NSM;REF;ASP	-	-	-
O14508	SOCS2	Suppressor of cytokine signaling 2	198	N	-	-	52	NMTV	-	-	NP_001257400;NP_001257396;NP_001257397;NP_001257398;NP_001257399;NP_003868	S	52	N	RS=3741676;RSPOS=93968513;RV;dbSNPBuildID=107;SSR=0;SAO=0;VP=0x050300000a05050537000100;GENEINFO=SOCS2:8835;WGT=1;VC=SNV;S3D;SLO;NSM;REF;ASP;VLD;G5;HD;GNO;KGPhase1;KGPhase3;CAF=0.9982,0.001797,.;COMMON=1	-	-	++
O14511	NRG2	Pro-neuregulin-2, membrane-bound isoform	850	N	-	Membrane;Secreted	244	NQTG	-	-	NP_001171864;NP_004874;NP_053584;NP_053585;NP_053586	S	244	N	RS=774596341;RSPOS=139267066;dbSNPBuildID=144;SSR=0;SAO=0;VP=0x050000400a05000002000100;GENEINFO=NRG2:9542;WGT=1;VC=SNV;NSM;REF;U5;ASP	-	-	++
O14511	NRG2	Pro-neuregulin-2, membrane-bound isoform	850	N	-	Membrane;Secreted	27	NSSS	-	-	NP_001171864;NP_004874;NP_053584;NP_053585;NP_053586	S	27	N	RS=768628977;RSPOS=139422575;dbSNPBuildID=144;SSR=0;SAO=0;VP=0x050000000a05000002000100;GENEINFO=NRG2:9542;WGT=1;VC=SNV;NSM;REF;ASP	-	-	+
O14511	NRG2	Pro-neuregulin-2, membrane-bound isoform	850	N	-	Membrane;Secreted	33	NSSS	-	-	NP_001171864;NP_004874;NP_053584;NP_053585;NP_053586	S	33	N	RS=545945148;RSPOS=139422557;dbSNPBuildID=142;SSR=0;SAO=0;VP=0x050000000a05040026000100;GENEINFO=NRG2:9542;WGT=1;VC=SNV;NSM;REF;ASP;VLD;KGPhase3;CAF=0.9992,0.0007987;COMMON=1	-	-	+
O14511	NRG2	Pro-neuregulin-2, membrane-bound isoform	850	N	-	Membrane;Secreted	496	NHSC	-	-	NP_004874	S	496	N	RS=769944504;RSPOS=139232074;dbSNPBuildID=144;SSR=0;SAO=0;VP=0x050000000a05000002000100;GENEINFO=NRG2:9542;WGT=1;VC=SNV;NSM;REF;ASP	-	-	+
O14511	NRG2	Pro-neuregulin-2, membrane-bound isoform	850	N	-	Membrane;Secreted	528	NLTS	-	-	NP_004874	S	528	N	RS=376139903;RSPOS=139231378;dbSNPBuildID=138;SSR=0;SAO=0;VP=0x050000000a05000002000100;GENEINFO=NRG2:9542;WGT=1;VC=SNV;NSM;REF;ASP	-	-	++
O14511	NRG2	Pro-neuregulin-2, membrane-bound isoform	850	N	-	Membrane;Secreted	624	NSTH	-	-	NP_004874	A	626	T	RS=775002003;RSPOS=139228179;dbSNPBuildID=144;SSR=0;SAO=0;VP=0x050000000a05000002000100;GENEINFO=NRG2:9542;WGT=1;VC=SNV;NSM;REF;ASP	-	-	-
O14512	SOCS7	Suppressor of cytokine signaling 7	581	N	-	Cytoplasm;Membrane;Nucleus	247	NLTD	-	-	NP_055413	S	247	N	RS=752217886;RSPOS=36508867;dbSNPBuildID=144;SSR=0;SAO=0;VP=0x050000000a05000002000100;GENEINFO=SOCS7:30837;WGT=1;VC=SNV;NSM;REF;ASP	-	-	++
O14512	SOCS7	Suppressor of cytokine signaling 7	581	N	-	Cytoplasm;Membrane;Nucleus	270	NQSA	-	-	NP_055413	T	270	N	RS=76549267;RSPOS=36517614;dbSNPBuildID=131;SSR=16;SAO=0;VP=0x050000000a05000402000140;GENEINFO=SOCS7:30837;WGT=1;VC=SNV;NSM;REF;ASP;HD	-	-	+
O14512	SOCS7	Suppressor of cytokine signaling 7	581	N	-	Cytoplasm;Membrane;Nucleus	315	NLSL	-	-	NP_055413	S	315	N	RS=749081189;RSPOS=36520725;dbSNPBuildID=144;SSR=0;SAO=0;VP=0x050000080a05000002000100;GENEINFO=SOCS7:30837;WGT=1;VC=SNV;NSM;REF;INT;ASP	-	-	+
O14512	SOCS7	Suppressor of cytokine signaling 7	581	N	-	Cytoplasm;Membrane;Nucleus	455	NFSL	-	-	NP_055413	T	455	N	RS=755069583;RSPOS=36533543;dbSNPBuildID=144;SSR=0;SAO=0;VP=0x050000000a05000002000100;GENEINFO=SOCS7:30837;WGT=1;VC=SNV;NSM;REF;ASP	-	-	++
O14513	NCKAP5	Nck-associated protein 5	1909	N	-	-	101	NRTQ	-	-	NP_997246;NP_997364	I	103	T	RS=760055966;RSPOS=133887583;dbSNPBuildID=144;SSR=0;SAO=0;VP=0x050000000a05000002000100;GENEINFO=NCKAP5:344148;WGT=1;VC=SNV;NSM;REF;ASP	-	-	++
O14513	NCKAP5	Nck-associated protein 5	1909	N	-	-	1269	NGTK	-	-	NP_997246	A	1271	T	RS=531375141;RSPOS=133540573;dbSNPBuildID=142;SSR=0;SAO=0;VP=0x050000080a05040026000100;GENEINFO=NCKAP5:344148;WGT=1;VC=SNV;NSM;REF;INT;ASP;VLD;KGPhase3;CAF=0.9996,0.0003994;COMMON=0	-	-	+
O14513	NCKAP5	Nck-associated protein 5	1909	N	-	-	1304	NTSE	-	-	NP_997246	A	1306	S	RS=138188992;RSPOS=133540468;dbSNPBuildID=134;SSR=0;SAO=0;VP=0x050000080a05040436000100;GENEINFO=NCKAP5:344148;WGT=1;VC=SNV;NSM;REF;INT;ASP;VLD;HD;KGPhase1;KGPhase3;CAF=0.9982,.,0.001797;COMMON=1	-	-	-
O14513	NCKAP5	Nck-associated protein 5	1909	N	-	-	1304	NTTE	-	-	NP_997246	A	1306	T	RS=138188992;RSPOS=133540468;dbSNPBuildID=134;SSR=0;SAO=0;VP=0x050000080a05040436000100;GENEINFO=NCKAP5:344148;WGT=1;VC=SNV;NSM;REF;INT;ASP;VLD;HD;KGPhase1;KGPhase3;CAF=0.9982,.,0.001797;COMMON=1	-	-	+
O14513	NCKAP5	Nck-associated protein 5	1909	N	-	-	173	NSTD	-	-	NP_997246;NP_997364	S	173	N	RS=149281257;RSPOS=133721354;dbSNPBuildID=134;SSR=0;SAO=0;VP=0x050000000a05040436000100;GENEINFO=NCKAP5:344148;WGT=1;VC=SNV;NSM;REF;ASP;VLD;HD;KGPhase1;KGPhase3;CAF=0.997,0.002995;COMMON=1	-	-	++
O14513	NCKAP5	Nck-associated protein 5	1909	N	-	-	205	NQTE	-	-	NP_997246;NP_997364	R	207	T	RS=748546671;RSPOS=133636449;dbSNPBuildID=144;SSR=0;SAO=0;VP=0x050000000a05040002000100;GENEINFO=NCKAP5:344148;WGT=1;VC=SNV;NSM;REF;ASP;VLD	-	-	++
O14513	NCKAP5	Nck-associated protein 5	1909	N	-	-	536	NLTS	-	-	NP_997246	K	536	N	RS=750433125;RSPOS=133542776;dbSNPBuildID=144;SSR=0;SAO=0;VP=0x050000080a05000002000100;GENEINFO=NCKAP5:344148;WGT=1;VC=SNV;NSM;REF;INT;ASP	-	-	++
O14513	NCKAP5	Nck-associated protein 5	1909	N	-	-	611	NKSV	-	-	NP_997246	D	611	N	RS=772645864;RSPOS=133542553;dbSNPBuildID=144;SSR=0;SAO=0;VP=0x050000080a05040002000100;GENEINFO=NCKAP5:344148;WGT=1;VC=SNV;NSM;REF;INT;ASP;VLD	-	-	+
O14513	NCKAP5	Nck-associated protein 5	1909	N	-	-	785	NSSS	-	-	NP_997246	R	787	S	RS=780838969;RSPOS=133542023;dbSNPBuildID=144;SSR=0;SAO=0;VP=0x050000080a05040002000100;GENEINFO=NCKAP5:344148;WGT=1;VC=SNV;NSM;REF;INT;ASP;VLD	-	-	--
O14513	NCKAP5	Nck-associated protein 5	1909	N	-	-	946	NYSP	-	-	NP_997246	D	946	N	RS=765119484;RSPOS=133541548;dbSNPBuildID=144;SSR=0;SAO=0;VP=0x050000080a05000002000100;GENEINFO=NCKAP5:344148;WGT=1;VC=SNV;NSM;REF;INT;ASP	-	-	---
O14513	NCKAP5	Nck-associated protein 5	1909	N	-	-	962	NETA	-	-	NP_997246	S	962	N	RS=771154142;RSPOS=133541499;dbSNPBuildID=144;SSR=0;SAO=0;VP=0x050000080a05000002000100;GENEINFO=NCKAP5:344148;WGT=1;VC=SNV;NSM;REF;INT;ASP	-	-	+
O14514	BAI1	Brain-specific angiogenesis inhibitor 1	1584	Y	1--30	Membrane	1461	NVTT	-	-	NP_001693	A	1463	T	RS=574924657;RSPOS=143623982;dbSNPBuildID=142;SSR=0;SAO=0;VP=0x050000000a05000002000100;GENEINFO=ADGRB1:575|BAI1:575;WGT=1;VC=SNV;NSM;REF;ASP	-	-	+
O14519	CDK2AP1	Cyclin-dependent kinase 2-associated protein 1	115	N	-	-	17	NASG	-	-	NP_004633	A	19	S	RS=868749232;RSPOS=123756111;dbSNPBuildID=147;SSR=0;SAO=0;VP=0x0500000a0a05000002000100;GENEINFO=CDK2AP1:8099;WGT=1;VC=SNV;NSM;REF;INT;R5;ASP	-	-	+
O14519	CDK2AP1	Cyclin-dependent kinase 2-associated protein 1	115	N	-	-	84	NKSA	-	-	NP_004633	S	84	N	RS=754860005;RSPOS=123749772;dbSNPBuildID=144;SSR=0;SAO=0;VP=0x050000000a05000002000100;GENEINFO=CDK2AP1:8099;WGT=1;VC=SNV;NSM;REF;ASP	-	-	++
O14520	AQP7	Aquaporin-7	342	N	-	Membrane	165	NMTL	-	-	NP_001161	H	165	N	RS=762090573;RSPOS=33386107;dbSNPBuildID=144;SSR=0;SAO=0;VP=0x050000080a05040002000100;GENEINFO=AQP7:364;WGT=1;VC=SNV;NSM;REF;INT;ASP;VLD	-	-	+++
O14520	AQP7	Aquaporin-7	342	N	-	Membrane	226	NLSR	-	-	NP_001161	P	227	L	RS=138290992;RSPOS=33385710;dbSNPBuildID=134;SSR=0;SAO=0;VP=0x050200000a05040002000100;GENEINFO=AQP7:364;WGT=1;VC=SNV;S3D;NSM;REF;ASP;VLD	-	-	+
O14520	AQP7	Aquaporin-7	342	N	-	Membrane	61	NKTY	-	-	NP_001161	K	63	T	RS=4008658;RSPOS=33387047;dbSNPBuildID=108;SSR=1;SAO=0;VP=0x050300080a0507010f000140;GENEINFO=AQP7:364;WGT=1;VC=SNV;S3D;SLO;NSM;REF;INT;ASP;VLD;G5A;G5;GNO	-	-	+
O14522	PTPRT	Receptor-type tyrosine-protein phosphatase T	1441	Y	1--25	Membrane	113	NRSS	-	-	NP_008981;NP_573400	D	113	N	RS=370787491;RSPOS=41419984;dbSNPBuildID=138;SSR=0;SAO=0;VP=0x050200000a05040002000100;GENEINFO=PTPRT:11122;WGT=1;VC=SNV;S3D;NSM;REF;ASP;VLD	-	-	++
O14522	PTPRT	Receptor-type tyrosine-protein phosphatase T	1441	Y	1--25	Membrane	1193	NCSI	Tyrosine-protein phosphatase 2.	-	NP_008981	D	1193	N	RS=866581671;RSPOS=40730901;dbSNPBuildID=147;SSR=0;SAO=0;VP=0x050000000a05000002000100;GENEINFO=PTPRT:11122;WGT=1;VC=SNV;NSM;REF;ASP	-	-	-
O14522	PTPRT	Receptor-type tyrosine-protein phosphatase T	1441	Y	1--25	Membrane	1233	NATL	Tyrosine-protein phosphatase 2.	-	NP_008981	A	1235	T	RS=184977298;RSPOS=40730775;dbSNPBuildID=135;SSR=0;SAO=0;VP=0x050000000a05040436000100;GENEINFO=PTPRT:11122;WGT=1;VC=SNV;NSM;REF;ASP;VLD;HD;KGPhase1;KGPhase3;CAF=0.9988,0.001198;COMMON=1	-	-	-
O14522	PTPRT	Receptor-type tyrosine-protein phosphatase T	1441	Y	1--25	Membrane	127	NGSP	-	-	NP_008981;NP_573400	G	129	S	RS=724159833;RSPOS=41419936;RV;dbSNPBuildID=142;SSR=0;SAO=0;VP=0x050060000a05000002100100;GENEINFO=PTPRT:11122;WGT=1;VC=SNV;PM;NSM;REF;ASP;LSD	-	-	---
O14522	PTPRT	Receptor-type tyrosine-protein phosphatase T	1441	Y	1--25	Membrane	534	NLSS	-	-	NP_008981;NP_573400	D	534	N	RS=369764829;RSPOS=40980886;dbSNPBuildID=138;SSR=0;SAO=0;VP=0x050200000a05000002000100;GENEINFO=PTPRT:11122;WGT=1;VC=SNV;S3D;NSM;REF;ASP	-	-	+
O14522	PTPRT	Receptor-type tyrosine-protein phosphatase T	1441	Y	1--25	Membrane	832	NGSR	-	-	NP_008981	D	832	N	RS=267605935;RSPOS=40790180;dbSNPBuildID=137;SSR=0;SAO=3;VP=0x050060000a05000002100120;GENEINFO=PTPRT:11122;WGT=1;VC=SNV;PM;NSM;REF;ASP;LSD	-	-	+
O14522	PTPRT	Receptor-type tyrosine-protein phosphatase T	1441	Y	1--25	Membrane	979	NSTS	-	-	NP_008981	A	981	T	RS=762809890;RSPOS=40747084;dbSNPBuildID=144;SSR=0;SAO=0;VP=0x050000000a05040002000100;GENEINFO=PTPRT:11122;WGT=1;VC=SNV;NSM;REF;ASP;VLD	-	-	+
O14523	C2CD2L	C2 domain-containing protein 2-like	706	N	-	Membrane	144	NQSE	-	-	NP_001277403;NP_055622	D	144	N	RS=751927394;RSPOS=118980889;dbSNPBuildID=144;SSR=0;SAO=0;VP=0x050000000a05000002000100;GENEINFO=C2CD2L:9854;WGT=1;VC=SNV;NSM;REF;ASP	-	-	+
O14523	C2CD2L	C2 domain-containing protein 2-like	706	N	-	Membrane	442	NGTI	-	-	NP_001277403;NP_055622	D	442	N	RS=370955167;RSPOS=118983521;dbSNPBuildID=138;SSR=0;SAO=0;VP=0x050000000a05040002000100;GENEINFO=C2CD2L:9854;WGT=1;VC=SNV;NSM;REF;ASP;VLD	-	-	+++
O14523	C2CD2L	C2 domain-containing protein 2-like	706	N	-	Membrane	604	NRSD	-	-	NP_001277403	T	604	N	RS=767434596;RSPOS=118984977;dbSNPBuildID=144;SSR=0;SAO=0;VP=0x050000040a05040002000100;GENEINFO=C2CD2L:9854;WGT=1;VC=SNV;NSM;REF;R3;ASP;VLD	-	-	+
O14524	TMEM194A	Transmembrane protein 194A	444	N	-	Membrane	370	NCSA	-	-	NP_001124435	D	370	N	RS=781426730;RSPOS=57454601;dbSNPBuildID=144;SSR=0;SAO=0;VP=0x050000000a05040002000100;GENEINFO=NEMP1:23306;WGT=1;VC=SNV;NSM;REF;ASP;VLD	-	-	--
O14525	ASTN1	Astrotactin-1	1302	Y	1--21	Membrane	230	NLSI	-	-	NP_996991	T	230	N	RS=771638777;RSPOS=177001768;dbSNPBuildID=144;SSR=0;SAO=0;VP=0x050000000a05000002000100;GENEINFO=ASTN1:460;WGT=1;VC=SNV;NSM;REF;ASP	-	-	++
O14526	FCHO1	FCH domain only protein 1	889	N	-	Membrane	713	NMSA	MHD.	-	NP_001154830;NP_001154829;NP_055937	A	715	S	RS=746454625;RSPOS=17894961;dbSNPBuildID=144;SSR=0;SAO=0;VP=0x050000000a05040002000100;GENEINFO=FCHO1:23149;WGT=1;VC=SNV;NSM;REF;ASP;VLD	-	-	-
O14526	FCHO1	FCH domain only protein 1	889	N	-	Membrane	822	NVSE	MHD.	-	NP_001154830;NP_001154829;NP_055937	D	822	N	RS=762695836;RSPOS=17897420;dbSNPBuildID=144;SSR=0;SAO=0;VP=0x050000000a05000002000100;GENEINFO=FCHO1:23149;WGT=1;VC=SNV;NSM;REF;ASP	-	-	+
O14529	CUX2	Homeobox protein cut-like 2	1486	N	-	Nucleus	1003	NLSL	-	-	NP_056082	S	1003	N	RS=763292352;RSPOS=111772326;dbSNPBuildID=144;SSR=0;SAO=0;VP=0x050000000a05040002000100;GENEINFO=CUX2:23316;WGT=1;VC=SNV;NSM;REF;ASP;VLD	-	-	++
O14529	CUX2	Homeobox protein cut-like 2	1486	N	-	Nucleus	1140	NGSD	-	-	NP_056082	T	1140	N	RS=750268291;RSPOS=111779617;dbSNPBuildID=144;SSR=0;SAO=0;VP=0x050000000a05040002000100;GENEINFO=CUX2:23316;WGT=1;VC=SNV;NSM;REF;ASP;VLD	-	-	+
O14529	CUX2	Homeobox protein cut-like 2	1486	N	-	Nucleus	1144	NESP	-	-	NP_056082	S	1144	N	RS=777934083;RSPOS=111779629;dbSNPBuildID=144;SSR=0;SAO=0;VP=0x050000000a05000002000100;GENEINFO=CUX2:23316;WGT=1;VC=SNV;NSM;REF;ASP	-	-	---
O14529	CUX2	Homeobox protein cut-like 2	1486	N	-	Nucleus	1396	NSSS	-	-	NP_056082	P	1398	S	RS=551303202;RSPOS=111785860;dbSNPBuildID=142;SSR=0;SAO=0;VP=0x050000000a05000024000100;GENEINFO=CUX2:23316;WGT=1;VC=SNV;NSM;REF;ASP;KGPhase3;CAF=0.9998,0.0001997;COMMON=0	-	-	-
O14529	CUX2	Homeobox protein cut-like 2	1486	N	-	Nucleus	1434	NASP	-	-	NP_056082	S	1434	N	RS=762524911;RSPOS=111785969;dbSNPBuildID=144;SSR=0;SAO=0;VP=0x050000000a05040002000100;GENEINFO=CUX2:23316;WGT=1;VC=SNV;NSM;REF;ASP;VLD	-	-	---
O14531	DPYSL4	Dihydropyrimidinase-related protein 4	572	N	-	Cytoplasm	134	NYSL	-	-	NP_006417	D	134	N	RS=368814284;RSPOS=134008435;dbSNPBuildID=138;SSR=0;SAO=0;VP=0x050200080a05040002000100;GENEINFO=DPYSL4:10570|STK32C:282974;WGT=1;VC=SNV;S3D;NSM;REF;INT;ASP;VLD	-	-	++
O14531	DPYSL4	Dihydropyrimidinase-related protein 4	572	N	-	Cytoplasm	177	NDSQ	-	-	NP_006417	S	177	N	RS=770823188;RSPOS=134010416;dbSNPBuildID=144;SSR=0;SAO=0;VP=0x050000080a05000002000100;GENEINFO=DPYSL4:10570|STK32C:282974;WGT=1;VC=SNV;NSM;REF;INT;ASP	-	-	--
O14531	DPYSL4	Dihydropyrimidinase-related protein 4	572	N	-	Cytoplasm	286	NGSH	-	-	NP_006417	D	286	N	RS=145582956;RSPOS=134013904;dbSNPBuildID=134;SSR=0;SAO=0;VP=0x050200080a05040002000100;GENEINFO=DPYSL4:10570|STK32C:282974;WGT=1;VC=SNV;S3D;NSM;REF;INT;ASP;VLD	-	-	-
O14531	DPYSL4	Dihydropyrimidinase-related protein 4	572	N	-	Cytoplasm	28	NQSF	-	-	NP_006417	D	28	N	RS=149476256;RSPOS=134004293;dbSNPBuildID=134;SSR=0;SAO=0;VP=0x0502004a0a05040402000100;GENEINFO=DPYSL4:10570|STK32C:282974;WGT=1;VC=SNV;S3D;NSM;REF;U5;INT;R5;ASP;VLD;HD	-	-	+
O14531	DPYSL4	Dihydropyrimidinase-related protein 4	572	N	-	Cytoplasm	347	NFTL	-	-	NP_006417	A	349	T	RS=147539286;RSPOS=134014422;dbSNPBuildID=134;SSR=0;SAO=0;VP=0x050200080a05040426000100;GENEINFO=DPYSL4:10570|STK32C:282974;WGT=1;VC=SNV;S3D;NSM;REF;INT;ASP;VLD;HD;KGPhase3;CAF=0.9998,0.0001997;COMMON=0	-	-	++
O14544	SOCS6	Suppressor of cytokine signaling 6	535	N	-	-	14	NLSK	-	-	NP_004223	N	16	S	RS=749694019;RSPOS=67991951;dbSNPBuildID=144;SSR=0;SAO=0;VP=0x050000000a05000002000100;GENEINFO=SOCS6:9306;WGT=1;VC=SNV;NSM;REF;ASP	-	-	++
O14545	TRAFD1	TRAF-type zinc finger domain-containing protein 1	582	N	-	-	200	NQSN	-	-	NP_001137378;NP_006691	R	202	S	RS=769094645;RSPOS=112578991;dbSNPBuildID=144;SSR=0;SAO=0;VP=0x050000000a05040002000100;GENEINFO=TRAFD1:10906;WGT=1;VC=SNV;NSM;REF;ASP;VLD	-	-	++
O14545	TRAFD1	TRAF-type zinc finger domain-containing protein 1	582	N	-	-	213	NLSE	-	-	NP_001137378;NP_006691	F	215	S	RS=753804595;RSPOS=112579893;dbSNPBuildID=144;SSR=0;SAO=0;VP=0x050000000a05000002000100;GENEINFO=TRAFD1:10906;WGT=1;VC=SNV;NSM;REF;ASP	-	-	+
O14545	TRAFD1	TRAF-type zinc finger domain-containing protein 1	582	N	-	-	224	NRSQ	-	-	NP_001137378;NP_006691	G	226	S	RS=753050200;RSPOS=112579925;dbSNPBuildID=144;SSR=0;SAO=0;VP=0x050000000a05000002000100;GENEINFO=TRAFD1:10906;WGT=1;VC=SNV;NSM;REF;ASP	-	-	+
O14545	TRAFD1	TRAF-type zinc finger domain-containing protein 1	582	N	-	-	270	NQSH	-	-	NP_001137378;NP_006691	D	270	N	RS=115306073;RSPOS=112580057;dbSNPBuildID=132;SSR=0;SAO=0;VP=0x050000000a0504002e000100;GENEINFO=TRAFD1:10906;WGT=1;VC=SNV;NSM;REF;ASP;VLD;KGPhase3;CAF=0.9998,0.0001997;COMMON=0	-	-	---
O14545	TRAFD1	TRAF-type zinc finger domain-containing protein 1	582	N	-	-	313	NASR	-	-	NP_001137378;NP_006691	P	314	A	RS=745323885;RSPOS=112585890;dbSNPBuildID=144;SSR=0;SAO=0;VP=0x050000000a05000002000100;GENEINFO=TRAFD1:10906;WGT=1;VC=SNV;NSM;REF;ASP	-	-	-
O14545	TRAFD1	TRAF-type zinc finger domain-containing protein 1	582	N	-	-	322	NTSS	-	-	NP_001137378;NP_006691	G	324	S	RS=773378085;RSPOS=112585920;dbSNPBuildID=144;SSR=0;SAO=0;VP=0x050000000a05000002000100;GENEINFO=TRAFD1:10906;WGT=1;VC=SNV;NSM;REF;ASP	-	-	+
O14545	TRAFD1	TRAF-type zinc finger domain-containing protein 1	582	N	-	-	340	NFSQ	-	-	NP_001137378;NP_006691	L	342	S	RS=113790376;RSPOS=112585975;dbSNPBuildID=132;SSR=0;SAO=0;VP=0x050100000a05000102000100;GENEINFO=TRAFD1:10906;WGT=1;VC=SNV;SLO;NSM;REF;ASP;GNO	-	-	+
O14548	COX7A2L	Cytochrome c oxidase subunit 7A-related protein, mitochondrial	114	N	-	Membrane	48	NSTV	-	-	NP_004709	D	48	N	RS=377239214;RSPOS=42580414;dbSNPBuildID=138;SSR=0;SAO=0;VP=0x050000000a05040002000100;GENEINFO=COX7A2L:9167;WGT=1;VC=SNV;NSM;REF;ASP;VLD	-	-	++
O14576	DYNC1I1	Cytoplasmic dynein 1 intermediate chain 1	645	N	-	Cytoplasm	308	NNSE	-	-	NP_004402	N	310	S	RS=766702267;RSPOS=95625294;dbSNPBuildID=144;SSR=0;SAO=0;VP=0x050000000a05040002000100;GENEINFO=DYNC1I1:1780;WGT=1;VC=SNV;NSM;REF;ASP;VLD	-	-	-
O14576	DYNC1I1	Cytoplasmic dynein 1 intermediate chain 1	645	N	-	Cytoplasm	48	NDSD	-	-	NP_001129028;NP_001129029;NP_001265350;NP_001265351;NP_004402	D	48	N	RS=565417352;RSPOS=95439737;dbSNPBuildID=142;SSR=0;SAO=0;VP=0x050000000a05000024000100;GENEINFO=DYNC1I1:1780;WGT=1;VC=SNV;NSM;REF;ASP;KGPhase3;CAF=0.9998,0.0001997;COMMON=0	-	-	+
O14578	CIT	Citron Rho-interacting kinase	2027	N	-	Cytoplasm	1676	NISP	CNH.	-	NP_009105	D	1676	N	RS=373149919;RSPOS=120146043;dbSNPBuildID=138;SSR=0;SAO=0;VP=0x050000000a05040026000100;GENEINFO=CIT:11113;WGT=1;VC=SNV;NSM;REF;ASP;VLD;KGPhase3;CAF=0.9998,0.0001997;COMMON=0	-	-	---
O14578	CIT	Citron Rho-interacting kinase	2027	N	-	Cytoplasm	1680	NISE	CNH.	-	NP_009105	F	1682	S	RS=755827093;RSPOS=120146024;dbSNPBuildID=144;SSR=0;SAO=0;VP=0x050000000a05000002000100;GENEINFO=CIT:11113;WGT=1;VC=SNV;NSM;REF;ASP	-	-	-
O14578	CIT	Citron Rho-interacting kinase	2027	N	-	Cytoplasm	1782	NSSP	CNH.	-	NP_009105	F	1784	S	RS=763011355;RSPOS=120139494;dbSNPBuildID=144;SSR=0;SAO=0;VP=0x050000000a05000002000100;GENEINFO=CIT:11113;WGT=1;VC=SNV;NSM;REF;ASP	-	-	---
O14578	CIT	Citron Rho-interacting kinase	2027	N	-	Cytoplasm	1792	NSSG	CNH.	-	NP_009105	A	1794	S	RS=149158991;RSPOS=120139465;dbSNPBuildID=134;SSR=0;SAO=0;VP=0x050000000a05040436000100;GENEINFO=CIT:11113;WGT=1;VC=SNV;NSM;REF;ASP;VLD;HD;KGPhase1;KGPhase3;CAF=0.9982,.,0.001797;COMMON=1	-	-	--
O14578	CIT	Citron Rho-interacting kinase	2027	N	-	Cytoplasm	1792	NSTG	CNH.	-	NP_009105	A	1794	T	RS=149158991;RSPOS=120139465;dbSNPBuildID=134;SSR=0;SAO=0;VP=0x050000000a05040436000100;GENEINFO=CIT:11113;WGT=1;VC=SNV;NSM;REF;ASP;VLD;HD;KGPhase1;KGPhase3;CAF=0.9982,.,0.001797;COMMON=1	-	-	-
O14578	CIT	Citron Rho-interacting kinase	2027	N	-	Cytoplasm	247	NSSK	-	-	NP_001193928;NP_009105	N	249	S	RS=768289260;RSPOS=120270582;dbSNPBuildID=144;SSR=0;SAO=0;VP=0x050000000a05000002000100;GENEINFO=CIT:11113;WGT=1;VC=SNV;NSM;REF;ASP	-	-	+
O14578	CIT	Citron Rho-interacting kinase	2027	N	-	Cytoplasm	249	NKTV	-	-	NP_001193928;NP_009105	M	251	T	RS=779852199;RSPOS=120270576;dbSNPBuildID=144;SSR=0;SAO=0;VP=0x050000000a05000002000100;GENEINFO=CIT:11113;WGT=1;VC=SNV;NSM;REF;ASP	-	-	++
O14578	CIT	Citron Rho-interacting kinase	2027	N	-	Cytoplasm	314	NITN	-	-	NP_001193928;NP_009105	M	316	T	RS=149407793;RSPOS=120262979;dbSNPBuildID=134;SSR=0;SAO=0;VP=0x050200000a05040036000100;GENEINFO=CIT:11113;WGT=1;VC=SNV;S3D;NSM;REF;ASP;VLD;KGPhase1;KGPhase3;CAF=0.9994,0.000599;COMMON=1	-	-	+
O14578	CIT	Citron Rho-interacting kinase	2027	N	-	Cytoplasm	367	NISN	-	-	NP_001193928;NP_009105	R	369	S	RS=754496604;RSPOS=120260630;dbSNPBuildID=144;SSR=0;SAO=0;VP=0x050000000a05040002000100;GENEINFO=CIT:11113;WGT=1;VC=SNV;NSM;REF;ASP;VLD	-	-	+
O14578	CIT	Citron Rho-interacting kinase	2027	N	-	Cytoplasm	774	NRSL	-	-	NP_009105	I	774	N	RS=779465412;RSPOS=120196479;dbSNPBuildID=144;SSR=0;SAO=0;VP=0x050000000a05040002000100;GENEINFO=CIT:11113;WGT=1;VC=SNV;NSM;REF;ASP;VLD	-	-	-
O14578	CIT	Citron Rho-interacting kinase	2027	N	-	Cytoplasm	942	NCTV	-	-	NP_009105	S	942	N	RS=754663400;RSPOS=120180223;dbSNPBuildID=144;SSR=0;SAO=0;VP=0x050000000a05000002000100;GENEINFO=CIT:11113;WGT=1;VC=SNV;NSM;REF;ASP	-	-	++
O14579	COPE	Coatomer subunit epsilon	308	N	-	Cytoplasm;Membrane	113	NVTN	-	-	NP_009194;NP_955476	D	113	N	RS=745460444;RSPOS=19017875;dbSNPBuildID=144;SSR=0;SAO=0;VP=0x050000080a05000002000100;GENEINFO=COPE:11316;WGT=1;VC=SNV;NSM;REF;INT;ASP	-	-	+++
O14594	NCAN	Neurocan core protein	1321	Y	1--22	Secreted	1024	NASG	-	-	NP_004377	N	1026	S	RS=773084164;RSPOS=19344655;dbSNPBuildID=144;SSR=0;SAO=0;VP=0x050000000a05040002000100;GENEINFO=NCAN:1463;WGT=1;VC=SNV;NSM;REF;ASP;VLD	-	-	+
O14594	NCAN	Neurocan core protein	1321	Y	1--22	Secreted	31	NASE	-	-	NP_004377	D	31	N	RS=142344903;RSPOS=19329741;dbSNPBuildID=134;SSR=0;SAO=0;VP=0x050000000a05040436000100;GENEINFO=NCAN:1463;WGT=1;VC=SNV;NSM;REF;ASP;VLD;HD;KGPhase1;KGPhase3;CAF=0.9998,0.0001997;COMMON=0	-	-	+
O14594	NCAN	Neurocan core protein	1321	Y	1--22	Secreted	733	NVTV	-	-	NP_004377	A	735	T	RS=758158777;RSPOS=19338632;dbSNPBuildID=144;SSR=0;SAO=0;VP=0x050000080a05000002000100;GENEINFO=NCAN:1463;WGT=1;VC=SNV;NSM;REF;INT;ASP	-	-	+
O14595	CTDSP2	Carboxy-terminal domain RNA polymerase II polypeptide A small phosphatase 2	271	N	-	Nucleus	109	NETL	FCP1 homology.	-	NP_005721	D	109	N	RS=779193643;RSPOS=58220808;dbSNPBuildID=144;SSR=0;SAO=0;VP=0x050000000a05040002000100;GENEINFO=CTDSP2:10106;WGT=1;VC=SNV;NSM;REF;ASP;VLD	-	-	++
O14607	UTY	Histone demethylase UTY	1347	N	-	Nucleus	736	NGSV	-	-	NP_009056;NP_872600;NP_872601	N	738	S	RS=768972276;RSPOS=15447773;dbSNPBuildID=144;SSR=0;SAO=0;VP=0x050000080a05000002000100;GENEINFO=UTY:7404;WGT=1;VC=SNV;NSM;REF;INT;ASP	-	-	-
O14613	CDC42EP2	Cdc42 effector protein 2	210	N	-	Cytoplasm;Membrane	54	NISF	-	-	NP_006770	D	54	N	RS=779870539;RSPOS=65088529;dbSNPBuildID=144;SSR=0;SAO=0;VP=0x050000000a05000002000100;GENEINFO=CDC42EP2:10435;WGT=1;VC=SNV;NSM;REF;ASP	-	-	+
O14617	AP3D1	AP-3 complex subunit delta-1	1153	N	-	Cytoplasm;Membrane	1000	NESQ	-	-	NP_003929	A	1002	S	RS=747614717;RSPOS=2110209;dbSNPBuildID=144;SSR=0;SAO=0;VP=0x050000000a05000002000100;GENEINFO=AP3D1:8943;WGT=1;VC=SNV;NSM;REF;ASP	-	-	+
O14617	AP3D1	AP-3 complex subunit delta-1	1153	N	-	Cytoplasm;Membrane	119	NLSS	-	-	NP_001248755;NP_003929	D	119	N	RS=374552258;RSPOS=2132577;dbSNPBuildID=138;SSR=0;SAO=0;VP=0x050200000a05000002000100;GENEINFO=AP3D1:8943;WGT=1;VC=SNV;S3D;NSM;REF;ASP	-	-	+
O14617	AP3D1	AP-3 complex subunit delta-1	1153	N	-	Cytoplasm;Membrane	908	NGTP	-	-	NP_003929	A	910	T	RS=750369269;RSPOS=2111701;dbSNPBuildID=144;SSR=0;SAO=0;VP=0x050000000a05040002000100;GENEINFO=AP3D1:8943;WGT=1;VC=SNV;NSM;REF;ASP;VLD	-	-	---
O14626	GPR171	Probable G-protein coupled receptor 171	319	N	-	Membrane	149	NMTI	-	-	NP_037440	M	151	T	RS=374880382;RSPOS=150916722;dbSNPBuildID=138;SSR=0;SAO=0;VP=0x050200080a05000002000100;GENEINFO=GPR171:29909|MED12L:116931;WGT=1;VC=SNV;S3D;NSM;REF;INT;ASP	-	-	+
O14626	GPR171	Probable G-protein coupled receptor 171	319	N	-	Membrane	181	NFTC	-	-	NP_037440	I	183	T	RS=545638702;RSPOS=150916626;dbSNPBuildID=142;SSR=0;SAO=0;VP=0x050000080a05000002000100;GENEINFO=GPR171:29909|MED12L:116931;WGT=1;VC=SNV;NSM;REF;INT;ASP	-	-	++
O14627	CDX4	Homeobox protein CDX-4	284	N	-	Nucleus	223	NRSA	-	-	NP_005184	R	225	S	RS=371721540;RSPOS=72674241;dbSNPBuildID=138;SSR=0;SAO=0;VP=0x050200000a05000002000100;GENEINFO=CDX4:1046;WGT=1;VC=SNV;S3D;NSM;REF;ASP	-	-	-
O14627	CDX4	Homeobox protein CDX-4	284	N	-	Nucleus	235	NISQ	-	-	NP_005184	K	235	N	RS=755359564;RSPOS=72674271;dbSNPBuildID=144;SSR=0;SAO=0;VP=0x050000000a05040002000100;GENEINFO=CDX4:1046;WGT=1;VC=SNV;NSM;REF;ASP;VLD	-	-	+
O14627	CDX4	Homeobox protein CDX-4	284	N	-	Nucleus	43	NFSA	-	-	NP_005184	A	45	S	RS=761975244;RSPOS=72667222;dbSNPBuildID=144;SSR=0;SAO=0;VP=0x050000000a05000002000100;GENEINFO=CDX4:1046;WGT=1;VC=SNV;NSM;REF;ASP	-	-	++
O14628	ZNF195	Zinc finger protein 195	629	N	-	Nucleus	237	NNTG	-	-	NP_001123992	S	237	N	RS=761141317;RSPOS=3381528;dbSNPBuildID=144;SSR=0;SAO=0;VP=0x050000800a05040002000100;GENEINFO=ZNF195:7748;WGT=1;VC=SNV;NSM;REF;U3;ASP;VLD	-	-	+
O14628	ZNF195	Zinc finger protein 195	629	N	-	Nucleus	403	NETG	-	-	NP_001123992	I	405	T	RS=746025928;RSPOS=3381024;dbSNPBuildID=144;SSR=0;SAO=0;VP=0x050000800a05000002000100;GENEINFO=ZNF195:7748;WGT=1;VC=SNV;NSM;REF;U3;ASP	-	-	-
O14638	ENPP3	Ectonucleotide pyrophosphatase/phosphodiesterase family member 3	875	N	-	Membrane;Secreted	558	NFSV	-	-	NP_005012	K	558	N	RS=777252747;RSPOS=132043473;dbSNPBuildID=144;SSR=0;SAO=0;VP=0x050000000a05000002000100;GENEINFO=ENPP3:5169;WGT=1;VC=SNV;NSM;REF;ASP	-	-	-
O14638	ENPP3	Ectonucleotide pyrophosphatase/phosphodiesterase family member 3	875	N	-	Membrane;Secreted	60	NASF	-	-	NP_005012	D	60	N	RS=752869075;RSPOS=131971190;dbSNPBuildID=144;SSR=0;SAO=0;VP=0x050000000a05000002000100;GENEINFO=ENPP3:5169;WGT=1;VC=SNV;NSM;REF;ASP	-	-	+
O14638	ENPP3	Ectonucleotide pyrophosphatase/phosphodiesterase family member 3	875	N	-	Membrane;Secreted	653	NTSP	-	-	NP_005012	D	653	N	RS=766345758;RSPOS=132054731;dbSNPBuildID=144;SSR=0;SAO=0;VP=0x050000080a05000002000100;GENEINFO=ENPP3:5169;WGT=1;VC=SNV;NSM;REF;INT;ASP	-	-	---
O14638	ENPP3	Ectonucleotide pyrophosphatase/phosphodiesterase family member 3	875	N	-	Membrane;Secreted	710	NTSN	-	-	NP_005012	I	710	N	RS=757895652;RSPOS=132058534;dbSNPBuildID=144;SSR=0;SAO=0;VP=0x050000000a05040002000100;GENEINFO=ENPP3:5169;WGT=1;VC=SNV;NSM;REF;ASP;VLD	-	-	+
O14639	ABLIM1	Actin-binding LIM protein 1	778	N	-	Cytoplasm	457	NSSV	-	-	NP_002304	P	459	S	RS=867229767;RSPOS=116225523;dbSNPBuildID=147;SSR=0;SAO=0;VP=0x050000000a05000002000100;GENEINFO=ABLIM1:3983;WGT=1;VC=SNV;NSM;REF;ASP	-	-	-
O14639	ABLIM1	Actin-binding LIM protein 1	778	N	-	Cytoplasm	489	NSTL	-	-	NP_002304	P	491	T	RS=778437966;RSPOS=116213213;dbSNPBuildID=144;SSR=0;SAO=0;VP=0x050000080a05040002000100;GENEINFO=ABLIM1:3983;WGT=1;VC=SNV;NSM;REF;INT;ASP;VLD	-	-	+
O14639	ABLIM1	Actin-binding LIM protein 1	778	N	-	Cytoplasm	680	NVSG	-	-	NP_002304	D	680	N	RS=868043089;RSPOS=116200797;dbSNPBuildID=147;SSR=0;SAO=0;VP=0x050000000a05000002000100;GENEINFO=ABLIM1:3983;WGT=1;VC=SNV;NSM;REF;ASP	-	-	+
O14640	DVL1	Segment polarity protein dishevelled homolog DVL-1	695	N	-	Cytoplasm;Membrane	123	NVTS	-	-	NP_004412	A	125	T	RS=865891970;RSPOS=1277526;dbSNPBuildID=147;SSR=0;SAO=0;VP=0x050000000a05000002000100;GENEINFO=DVL1:1855;WGT=1;VC=SNV;NSM;REF;ASP	-	-	+++
O14640	DVL1	Segment polarity protein dishevelled homolog DVL-1	695	N	-	Cytoplasm;Membrane	242	NSTM	-	-	NP_004412	D	242	N	RS=767735434;RSPOS=1275672;dbSNPBuildID=144;SSR=0;SAO=0;VP=0x0500000a0a05040002000100;GENEINFO=MIR6808:102466740|DVL1:1855;WGT=1;VC=SNV;NSM;REF;INT;R5;ASP;VLD	-	-	+
O14641	DVL2	Segment polarity protein dishevelled homolog DVL-2	736	N	-	Cytoplasm;Membrane	258	NSTM	-	-	NP_004413	D	258	N	RS=775890571;RSPOS=7132742;dbSNPBuildID=144;SSR=0;SAO=0;VP=0x050000000a05000002000100;GENEINFO=DVL2:1856;WGT=1;VC=SNV;NSM;REF;ASP	-	-	+
O14641	DVL2	Segment polarity protein dishevelled homolog DVL-2	736	N	-	Cytoplasm;Membrane	451	NASL	DEP.	-	NP_004413	F	453	S	RS=767850050;RSPOS=7130728;dbSNPBuildID=144;SSR=0;SAO=0;VP=0x050000000a05000002000100;GENEINFO=DVL2:1856;WGT=1;VC=SNV;NSM;REF;ASP	-	-	-
O14641	DVL2	Segment polarity protein dishevelled homolog DVL-2	736	N	-	Cytoplasm;Membrane	580	NASS	-	-	NP_004413	S	580	N	RS=757188541;RSPOS=7129763;dbSNPBuildID=144;SSR=0;SAO=0;VP=0x050000000a05000002000100;GENEINFO=DVL2:1856;WGT=1;VC=SNV;NSM;REF;ASP	-	-	+
O14641	DVL2	Segment polarity protein dishevelled homolog DVL-2	736	N	-	Cytoplasm;Membrane	620	NESE	-	-	NP_004413	S	620	N	RS=201103337;RSPOS=7129536;dbSNPBuildID=137;SSR=0;SAO=0;VP=0x050000000a05000036000100;GENEINFO=DVL2:1856;WGT=1;VC=SNV;NSM;REF;ASP;KGPhase1;KGPhase3;CAF=0.9998,0.0001997;COMMON=0	-	-	+
O14641	DVL2	Segment polarity protein dishevelled homolog DVL-2	736	N	-	Cytoplasm;Membrane	638	NGTS	-	-	NP_004413	S	638	N	RS=766570140;RSPOS=7129482;dbSNPBuildID=144;SSR=0;SAO=0;VP=0x050000000a05040002000100;GENEINFO=DVL2:1856;WGT=1;VC=SNV;NSM;REF;ASP;VLD	-	-	++
O14646	CHD1	Chromodomain-helicase-DNA-binding protein 1	1710	N	-	Cytoplasm;Nucleus	1075	NCTK	-	-	NP_001261	A	1077	T	RS=370760984;RSPOS=98215264;dbSNPBuildID=138;SSR=0;SAO=0;VP=0x050000000a05040002000100;GENEINFO=CHD1:1105;WGT=1;VC=SNV;NSM;REF;ASP;VLD	-	-	+
O14646	CHD1	Chromodomain-helicase-DNA-binding protein 1	1710	N	-	Cytoplasm;Nucleus	133	NDSS	-	-	NP_001261	D	133	N	RS=368581644;RSPOS=98238644;dbSNPBuildID=138;SSR=0;SAO=0;VP=0x050000000a05040002000100;GENEINFO=CHD1:1105;WGT=1;VC=SNV;NSM;REF;ASP;VLD	-	-	+
O14646	CHD1	Chromodomain-helicase-DNA-binding protein 1	1710	N	-	Cytoplasm;Nucleus	1537	NDSS	-	-	NP_001261	D	1537	N	RS=144459308;RSPOS=98194062;dbSNPBuildID=134;SSR=0;SAO=0;VP=0x050000000a05040002000100;GENEINFO=CHD1:1105;WGT=1;VC=SNV;NSM;REF;ASP;VLD	-	-	+
O14646	CHD1	Chromodomain-helicase-DNA-binding protein 1	1710	N	-	Cytoplasm;Nucleus	18	NQSD	-	-	NP_001261	S	18	N	RS=755153904;RSPOS=98262038;dbSNPBuildID=144;SSR=0;SAO=0;VP=0x050000000a05000002000100;GENEINFO=CHD1:1105;WGT=1;VC=SNV;NSM;REF;ASP	-	-	+
O14646	CHD1	Chromodomain-helicase-DNA-binding protein 1	1710	N	-	Cytoplasm;Nucleus	587	NISL	-	-	NP_001261	L	589	S	RS=775899745;RSPOS=98230335;dbSNPBuildID=144;SSR=0;SAO=0;VP=0x050000000a05040002000100;GENEINFO=CHD1:1105;WGT=1;VC=SNV;NSM;REF;ASP;VLD	-	-	+
O14646	CHD1	Chromodomain-helicase-DNA-binding protein 1	1710	N	-	Cytoplasm;Nucleus	60	NQSE	-	-	NP_001261	S	60	N	RS=758916968;RSPOS=98240677;dbSNPBuildID=144;SSR=0;SAO=0;VP=0x050000000a05000002000100;GENEINFO=CHD1:1105;WGT=1;VC=SNV;NSM;REF;ASP	-	-	+
O14646	CHD1	Chromodomain-helicase-DNA-binding protein 1	1710	N	-	Cytoplasm;Nucleus	664	NFSS	-	-	NP_001261	K	664	N	RS=758004117;RSPOS=98228417;dbSNPBuildID=144;SSR=0;SAO=0;VP=0x050000000a05000002000100;GENEINFO=CHD1:1105;WGT=1;VC=SNV;NSM;REF;ASP	-	-	+
O14647	CHD2	Chromodomain-helicase-DNA-binding protein 2	1828	N	-	Nucleus	1025	NFTT	-	-	NP_001262	A	1027	T	RS=868447294;RSPOS=93527572;dbSNPBuildID=147;SSR=0;SAO=0;VP=0x050000000a05000002000100;GENEINFO=CHD2:1106;WGT=1;VC=SNV;NSM;REF;ASP	-	-	+
O14647	CHD2	Chromodomain-helicase-DNA-binding protein 2	1828	N	-	Nucleus	1571	NVTG	-	-	NP_001262	D	1571	N	RS=780123418;RSPOS=93557944;dbSNPBuildID=144;SSR=0;SAO=0;VP=0x050000000a05000002000100;GENEINFO=CHD2:1106;WGT=1;VC=SNV;NSM;REF;ASP	-	-	+
O14647	CHD2	Chromodomain-helicase-DNA-binding protein 2	1828	N	-	Nucleus	1623	NYSH	-	-	NP_001262	N	1625	S	RS=143431217;RSPOS=93558107;dbSNPBuildID=134;SSR=0;SAO=0;VP=0x050000000a05040002000100;GENEINFO=CHD2:1106;WGT=1;VC=SNV;NSM;REF;ASP;VLD	-	-	+
O14647	CHD2	Chromodomain-helicase-DNA-binding protein 2	1828	N	-	Nucleus	1647	NYSG	-	-	NP_001262	G	1649	S	RS=781717447;RSPOS=93563280;dbSNPBuildID=144;SSR=0;SAO=0;VP=0x050000000a05000002000100;GENEINFO=CHD2:1106;WGT=1;VC=SNV;NSM;REF;ASP	-	-	-
O14647	CHD2	Chromodomain-helicase-DNA-binding protein 2	1828	N	-	Nucleus	1692	NNTS	-	-	NP_001262	M	1694	T	RS=746269662;RSPOS=93563416;dbSNPBuildID=144;SSR=0;SAO=0;VP=0x050000000a05000002000100;GENEINFO=CHD2:1106;WGT=1;VC=SNV;NSM;REF;ASP	-	-	-
O14653	GOSR2	Golgi SNAP receptor complex member 2	212	N	-	Membrane	115	NTTI	-	-	NP_001012529;NP_004278;NP_473363	D	115	N	RS=757420754;RSPOS=45012401;dbSNPBuildID=144;SSR=0;SAO=0;VP=0x050000080a05000002000100;GENEINFO=GOSR2:9570;WGT=1;VC=SNV;NSM;REF;INT;ASP	-	-	+
O14654	IRS4	Insulin receptor substrate 4	1257	N	-	Membrane	452	NGTR	-	-	NP_003595	A	454	T	RS=749175631;RSPOS=107978215;dbSNPBuildID=144;SSR=0;SAO=0;VP=0x050000020a05000002000100;GENEINFO=IRS4:8471|LOC101928358:101928358;WGT=1;VC=SNV;NSM;REF;R5;ASP	-	-	++
O14656	TOR1A	Torsin-1A	332	Y	1--20	Cytoplasm;Membrane;Nucleus	261	NLTD	-	-	NP_000104	I	263	T	RS=748013566;RSPOS=132576462;dbSNPBuildID=144;SSR=0;SAO=0;VP=0x050000000a05000002000100;GENEINFO=TOR1A:1861;WGT=1;VC=SNV;NSM;REF;ASP	-	-	+
O14657	TOR1B	Torsin-1B	336	Y	1--24	Membrane;Nucleus	253	NNTH	-	-	NP_055321	K	255	T	RS=768692484;RSPOS=132571306;dbSNPBuildID=144;SSR=0;SAO=0;VP=0x050000080a05000002000100;GENEINFO=TOR1B:27348;WGT=1;VC=SNV;NSM;REF;INT;ASP	-	-	-
O14662	STX16	Syntaxin-16	325	N	-	Cytoplasm;Membrane	114	NSSE	-	-	NP_001001433	D	114	N	RS=373265054;RSPOS=57243130;dbSNPBuildID=138;SSR=0;SAO=0;VP=0x050200000a05000002000100;GENEINFO=STX16-NPEPL1:100534593|STX16:8675;WGT=1;VC=SNV;S3D;NSM;REF;ASP	-	-	+
O14662	STX16	Syntaxin-16	325	N	-	Cytoplasm;Membrane	199	NTSV	-	-	NP_001001433	D	199	N	RS=745437839;RSPOS=57245606;dbSNPBuildID=144;SSR=0;SAO=0;VP=0x050000000a05040002000100;GENEINFO=STX16-NPEPL1:100534593|STX16:8675;WGT=1;VC=SNV;NSM;REF;ASP;VLD	-	-	+
O14662	STX16	Syntaxin-16	325	N	-	Cytoplasm;Membrane	210	NNTL	-	-	NP_001001433	D	210	N	RS=145632985;RSPOS=57245639;dbSNPBuildID=134;SSR=0;SAO=0;VP=0x050200000a05000002000100;GENEINFO=STX16-NPEPL1:100534593|STX16:8675;WGT=1;VC=SNV;S3D;NSM;REF;ASP	-	-	+
O14672	ADAM10	Disintegrin and metalloproteinase domain-containing protein 10	748	Y	1--19	Membrane	175	NHSV	-	-	NP_001101	D	175	N	RS=371036827;RSPOS=58957358;dbSNPBuildID=138;SSR=0;SAO=0;VP=0x050000080a05040002000100;GENEINFO=ADAM10:102;WGT=1;VC=SNV;NSM;REF;INT;ASP;VLD	-	-	++
O14672	ADAM10	Disintegrin and metalloproteinase domain-containing protein 10	748	Y	1--19	Membrane	261	NFSG	-	-	NP_001101	D	261	N	RS=746146695;RSPOS=58936132;dbSNPBuildID=144;SSR=0;SAO=0;VP=0x050000080a05000002000100;GENEINFO=ADAM10:102;WGT=1;VC=SNV;NSM;REF;INT;ASP	-	-	+
O14678	ABCD4	ATP-binding cassette sub-family D member 4	606	N	-	Membrane	300	NLSP	-	-	NP_005041	D	300	N	RS=747624142;RSPOS=74759489;dbSNPBuildID=144;SSR=0;SAO=0;VP=0x050000000a05040002000100;GENEINFO=ABCD4:5826;WGT=1;VC=SNV;NSM;REF;ASP;VLD	-	-	---
O14678	ABCD4	ATP-binding cassette sub-family D member 4	606	N	-	Membrane	329	NLST	-	-	NP_005041	D	329	N	RS=778245156;RSPOS=74759297;dbSNPBuildID=144;SSR=0;SAO=0;VP=0x050000000a05040002000100;GENEINFO=ABCD4:5826;WGT=1;VC=SNV;NSM;REF;ASP;VLD	-	-	+
O14678	ABCD4	ATP-binding cassette sub-family D member 4	606	N	-	Membrane	406	NLSL	ABC transporter.	-	NP_005041	D	406	N	RS=755569781;RSPOS=74757105;dbSNPBuildID=144;SSR=0;SAO=0;VP=0x050000000a05000002000100;GENEINFO=ABCD4:5826;WGT=1;VC=SNV;NSM;REF;ASP	-	-	++
O14682	ENC1	Ectoderm-neural cortex protein 1	589	N	-	Cytoplasm;Nucleus	216	NWTS	-	-	NP_003624;NP_001243503;NP_001243504	I	218	T	RS=778034579;RSPOS=73931658;dbSNPBuildID=144;SSR=0;SAO=0;VP=0x050000080a05000002000100;GENEINFO=ENC1:8507;WGT=1;VC=SNV;NSM;REF;INT;ASP	-	-	++
O14682	ENC1	Ectoderm-neural cortex protein 1	589	N	-	Cytoplasm;Nucleus	436	NATV	-	-	NP_003624;NP_001243503;NP_001243504	A	438	T	RS=145105480;RSPOS=73930999;dbSNPBuildID=134;SSR=0;SAO=0;VP=0x050000080a05000002000100;GENEINFO=ENC1:8507;WGT=1;VC=SNV;NSM;REF;INT;ASP	-	-	+
O14686	KMT2D	Histone-lysine N-methyltransferase 2D	5537	N	-	Nucleus	11	NDSE	-	-	NP_003473;NP_003473	K	11	N	RS=754250785;RSPOS=49449075;dbSNPBuildID=144;SSR=0;SAO=0;VP=0x050000000a05040002000100;GENEINFO=KMT2D:8085;WGT=1;VC=SNV;NSM;REF;ASP;VLD	-	-	++
O14686	KMT2D	Histone-lysine N-methyltransferase 2D	5537	N	-	Nucleus	1217	NASF	-	-	NP_003473	S	1217	N	RS=758588319;RSPOS=49443721;dbSNPBuildID=144;SSR=0;SAO=0;VP=0x050000000a05000002000100;GENEINFO=KMT2D:8085;WGT=1;VC=SNV;NSM;REF;ASP	-	-	--
O14686	KMT2D	Histone-lysine N-methyltransferase 2D	5537	N	-	Nucleus	1917	NRTP	-	-	NP_003473	S	1917	N	RS=770164509;RSPOS=49436556;dbSNPBuildID=144;SSR=0;SAO=0;VP=0x050000000a05040002000100;GENEINFO=KMT2D:8085;WGT=1;VC=SNV;NSM;REF;ASP;VLD	-	-	---
O14686	KMT2D	Histone-lysine N-methyltransferase 2D	5537	N	-	Nucleus	2622	NGSL	-	-	NP_003473	D	2622	N	RS=760968358;RSPOS=49433689;dbSNPBuildID=144;SSR=0;SAO=0;VP=0x050000000a05040002000100;GENEINFO=KMT2D:8085;WGT=1;VC=SNV;NSM;REF;ASP;VLD	-	-	+
O14686	KMT2D	Histone-lysine N-methyltransferase 2D	5537	N	-	Nucleus	2745	NSSL	-	-	NP_003473	K	2745	N	RS=544472113;RSPOS=49433136;dbSNPBuildID=142;SSR=0;SAO=0;VP=0x050000000b05000002000100;GENEINFO=KMT2D:8085;WGT=1;VC=SNV;NSM;REF;SYN;ASP	-	-	-
O14686	KMT2D	Histone-lysine N-methyltransferase 2D	5537	N	-	Nucleus	27	NATE	-	-	NP_003473	S	27	N	RS=746049766;RSPOS=49448779;dbSNPBuildID=144;SSR=0;SAO=0;VP=0x050000000a05040002000100;GENEINFO=KMT2D:8085;WGT=1;VC=SNV;NSM;REF;ASP;VLD	-	-	+
O14709	ZNF197	Zinc finger protein 197	1029	N	-	Nucleus	272	NSSQ	KRAB.	-	NP_008922	S	272	N	RS=140570182;RSPOS=44683437;dbSNPBuildID=134;SSR=0;SAO=0;VP=0x050000080a05000002000100;GENEINFO=ZNF197:10168;WGT=1;VC=SNV;NSM;REF;INT;ASP	-	-	+
O14709	ZNF197	Zinc finger protein 197	1029	N	-	Nucleus	531	NHSG	-	-	NP_008922	I	531	N	RS=778348139;RSPOS=44684214;dbSNPBuildID=144;SSR=0;SAO=0;VP=0x050000080a05000002000100;GENEINFO=ZNF197:10168;WGT=1;VC=SNV;NSM;REF;INT;ASP	-	-	--
O14709	ZNF197	Zinc finger protein 197	1029	N	-	Nucleus	692	NLTD	-	-	NP_008922	I	694	T	RS=150554547;RSPOS=44684703;dbSNPBuildID=134;SSR=0;SAO=0;VP=0x050200080a05040002000100;GENEINFO=ZNF197:10168;WGT=1;VC=SNV;S3D;NSM;REF;INT;ASP;VLD	-	-	++
O14709	ZNF197	Zinc finger protein 197	1029	N	-	Nucleus	718	NKSF	-	-	NP_008922	S	718	N	RS=773691387;RSPOS=44684775;dbSNPBuildID=144;SSR=0;SAO=0;VP=0x050000080a05000002000100;GENEINFO=ZNF197:10168;WGT=1;VC=SNV;NSM;REF;INT;ASP	-	-	+
O14709	ZNF197	Zinc finger protein 197	1029	N	-	Nucleus	860	NLTE	-	-	NP_008922	I	862	T	RS=759463328;RSPOS=44685207;dbSNPBuildID=144;SSR=0;SAO=0;VP=0x050000080a05040002000100;GENEINFO=ZNF197:10168;WGT=1;VC=SNV;NSM;REF;INT;ASP;VLD	-	-	+
O14709	ZNF197	Zinc finger protein 197	1029	N	-	Nucleus	888	NLTV	-	-	NP_008922	M	890	T	RS=770616067;RSPOS=44685291;dbSNPBuildID=144;SSR=0;SAO=0;VP=0x050000080a05040002000100;GENEINFO=ZNF197:10168;WGT=1;VC=SNV;NSM;REF;INT;ASP;VLD	-	-	+
O14709	ZNF197	Zinc finger protein 197	1029	N	-	Nucleus	914	NKSL	-	-	NP_008922	N	916	S	RS=760636396;RSPOS=44685369;dbSNPBuildID=144;SSR=0;SAO=0;VP=0x050000080a05000002000100;GENEINFO=ZNF197:10168;WGT=1;VC=SNV;NSM;REF;INT;ASP	-	-	+
O14713	ITGB1BP1	Integrin beta-1-binding protein 1	200	N	-	Cytoplasm;Membrane;Nucleus	90	NYTD	PID.	-	NP_004754;NP_071729	I	92	T	RS=763506002;RSPOS=9552411;dbSNPBuildID=144;SSR=0;SAO=0;VP=0x050000080a05000002000100;GENEINFO=ITGB1BP1:9270;WGT=1;VC=SNV;NSM;REF;INT;ASP	-	-	++
O14715	RGPD8	RANBP2-like and GRIP domain-containing protein 8	1765	N	-	-	1220	NKSS	-	-	NP_001157935	G	1222	S	RS=756242803;RSPOS=113146858;dbSNPBuildID=144;SSR=0;SAO=0;VP=0x050000000a05040002000104;GENEINFO=RGPD8:727851;WGT=1;VC=SNV;NSM;REF;ASP;VLD;NOV	-	-	+
O14715	RGPD8	RANBP2-like and GRIP domain-containing protein 8	1765	N	-	-	1261	NVSS	-	-	NP_001157935	S	1261	N	RS=781485001;RSPOS=113146740;dbSNPBuildID=144;SSR=0;SAO=0;VP=0x050000000a05000002000100;GENEINFO=RGPD8:727851;WGT=1;VC=SNV;NSM;REF;ASP	-	-	++
O14715	RGPD8	RANBP2-like and GRIP domain-containing protein 8	1765	N	-	-	1574	NASL	-	-	NP_001157935	P	1576	S	RS=770118831;RSPOS=113145796;dbSNPBuildID=144;SSR=1;SAO=0;VP=0x050000000a05040002000140;GENEINFO=RGPD8:727851;WGT=1;VC=SNV;NSM;REF;ASP;VLD	-	-	---
O14715	RGPD8	RANBP2-like and GRIP domain-containing protein 8	1765	N	-	-	1759	NASR	-	-	NP_001157935	P	1760	A	RS=370761877;RSPOS=113127775;dbSNPBuildID=138;SSR=1;SAO=0;VP=0x050100000a05040002000140;GENEINFO=RGPD8:727851;WGT=1;VC=SNV;SLO;NSM;REF;ASP;VLD	-	-	--
O14715	RGPD8	RANBP2-like and GRIP domain-containing protein 8	1765	N	-	-	966	NSTF	-	-	NP_001157935	S	966	N	RS=753243360;RSPOS=113147625;dbSNPBuildID=144;SSR=0;SAO=0;VP=0x050000000a05000002000100;GENEINFO=RGPD8:727851;WGT=1;VC=SNV;NSM;REF;ASP	-	-	++
O14718	RRH	Visual pigment-like receptor peropsin	337	N	-	Membrane	124	NLTI	-	-	NP_006574	Y	124	N	RS=796747997;RSPOS=110756594;dbSNPBuildID=146;SSR=0;SAO=0;VP=0x050000000a05000402000100;GENEINFO=RRH:10692;WGT=1;VC=SNV;NSM;REF;ASP;HD	-	-	+
O14718	RRH	Visual pigment-like receptor peropsin	337	N	-	Membrane	197	NFTV	-	-	NP_006574	I	199	T	RS=768756699;RSPOS=110758637;dbSNPBuildID=144;SSR=0;SAO=0;VP=0x050000000a05000002000100;GENEINFO=RRH:10692;WGT=1;VC=SNV;NSM;REF;ASP	-	-	++
O14718	RRH	Visual pigment-like receptor peropsin	337	N	-	Membrane	237	NVTK	-	-	NP_006574	D	237	N	RS=751524676;RSPOS=110758750;dbSNPBuildID=144;SSR=0;SAO=0;VP=0x050000000a05000002000100;GENEINFO=RRH:10692;WGT=1;VC=SNV;NSM;REF;ASP	-	-	+
O14718	RRH	Visual pigment-like receptor peropsin	337	N	-	Membrane	326	NVSQ	-	-	NP_006574	D	326	N	RS=144856430;RSPOS=110765315;dbSNPBuildID=134;SSR=0;SAO=0;VP=0x050000000a05040436000100;GENEINFO=RRH:10692;WGT=1;VC=SNV;NSM;REF;ASP;VLD;HD;KGPhase1;KGPhase3;CAF=0.9968,0.003195;COMMON=1	-	-	+
O14718	RRH	Visual pigment-like receptor peropsin	337	N	-	Membrane	66	NLSV	-	-	NP_006574	A	68	S	RS=752431252;RSPOS=110754390;dbSNPBuildID=144;SSR=0;SAO=0;VP=0x050000000a05040002000100;GENEINFO=RRH:10692;WGT=1;VC=SNV;NSM;REF;ASP;VLD	-	-	++
O14727	APAF1	Apoptotic protease-activating factor 1	1248	N	-	Cytoplasm	1096	NATK	-	-	NP_863651	D	1096	N	RS=538479133;RSPOS=99117498;dbSNPBuildID=142;SSR=0;SAO=0;VP=0x050000080a05040026000100;GENEINFO=APAF1:317;WGT=1;VC=SNV;NSM;REF;INT;ASP;VLD;KGPhase3;CAF=0.9998,0.0001997;COMMON=0	-	-	+
O14727	APAF1	Apoptotic protease-activating factor 1	1248	N	-	Cytoplasm	1224	NVSP	-	-	NP_863651	H	1224	N	RS=777810915;RSPOS=99126267;dbSNPBuildID=144;SSR=0;SAO=0;VP=0x050000800a05000002000100;GENEINFO=APAF1:317;WGT=1;VC=SNV;NSM;REF;U3;ASP	-	-	---
O14727	APAF1	Apoptotic protease-activating factor 1	1248	N	-	Cytoplasm	318	NGSP	NB-ARC.	-	NP_863651;NP_863658;NP_863659	K	318	N	RS=769637846;RSPOS=99056583;dbSNPBuildID=144;SSR=0;SAO=0;VP=0x050000000a05000002000100;GENEINFO=APAF1:317;WGT=1;VC=SNV;NSM;REF;ASP	-	-	---
O14727	APAF1	Apoptotic protease-activating factor 1	1248	N	-	Cytoplasm	737	NTTF	-	-	NP_863651;NP_863658	M	739	T	RS=138068283;RSPOS=99080563;dbSNPBuildID=134;SSR=0;SAO=0;VP=0x050200080a05000002000100;GENEINFO=APAF1:317;WGT=1;VC=SNV;S3D;NSM;REF;INT;ASP	-	-	-
O14727	APAF1	Apoptotic protease-activating factor 1	1248	N	-	Cytoplasm	847	NFSP	-	-	NP_863651	D	847	N	RS=552696308;RSPOS=99097221;dbSNPBuildID=142;SSR=0;SAO=0;VP=0x050000080a05000026000100;GENEINFO=APAF1:317;WGT=1;VC=SNV;NSM;REF;INT;ASP;KGPhase3;CAF=0.9998,0.0001997;COMMON=0	-	-	---
O14730	RIOK3	Serine/threonine-protein kinase RIO3	519	N	-	-	126	NSSE	-	-	NP_003822	D	126	N	RS=745332289;RSPOS=21044220;dbSNPBuildID=144;SSR=0;SAO=0;VP=0x050000000a05000002000100;GENEINFO=RIOK3:8780;WGT=1;VC=SNV;NSM;REF;ASP	-	-	+
O14730	RIOK3	Serine/threonine-protein kinase RIO3	519	N	-	-	335	NLTR	Protein kinase.	-	NP_003822	A	337	T	RS=199977739;RSPOS=21053586;dbSNPBuildID=137;SSR=0;SAO=0;VP=0x050200000a05040036000100;GENEINFO=RIOK3:8780;WGT=1;VC=SNV;S3D;NSM;REF;ASP;VLD;KGPhase1;KGPhase3;CAF=0.9996,0.0003994;COMMON=0	-	-	+
O14732	IMPA2	Inositol monophosphatase 2	288	N	-	-	104	NGTC	-	-	NP_055029	D	104	N	RS=565980341;RSPOS=12009961;dbSNPBuildID=142;SSR=0;SAO=0;VP=0x050000000a05040026000100;GENEINFO=IMPA2:3613;WGT=1;VC=SNV;NSM;REF;ASP;VLD;KGPhase3;CAF=0.9998,0.0001997;COMMON=0	-	-	+
O14733	MAP2K7	Dual specificity mitogen-activated protein kinase kinase 7	419	N	-	Cytoplasm;Nucleus	188	NNTD	Protein kinase.	-	NP_001284485;NP_660186	T	188	N	RS=769499056;RSPOS=7975453;dbSNPBuildID=144;SSR=0;SAO=0;VP=0x050000000a05040002000100;GENEINFO=MAP2K7:5609;WGT=1;VC=SNV;NSM;REF;ASP;VLD	-	-	-
O14734	ACOT8	Acyl-coenzyme A thioesterase 8	319	N	-	-	191	NTSP	-	-	NP_005460	P	192	T	RS=140358367;RSPOS=44472974;dbSNPBuildID=134;SSR=0;SAO=0;VP=0x050200000a05040402000100;GENEINFO=ACOT8:10005;WGT=1;VC=SNV;S3D;NSM;REF;ASP;VLD;HD	-	-	---
O14735	CDIPT	CDP-diacylglycerol--inositol 3-phosphatidyltransferase	213	N	-	Membrane	117	NESH	-	-	NP_006310	S	117	N	RS=748111316;RSPOS=29871966;dbSNPBuildID=144;SSR=0;SAO=0;VP=0x050000000a05000002000100;GENEINFO=CDIPT:10423;WGT=1;VC=SNV;NSM;REF;ASP	-	-	+
O14737	PDCD5	Programmed cell death protein 5	125	N	-	-	105	NTTT	-	-	NP_004699	K	105	N	RS=768068425;RSPOS=33077820;dbSNPBuildID=144;SSR=0;SAO=0;VP=0x050000040a05000002000100;GENEINFO=PDCD5:9141;WGT=1;VC=SNV;NSM;REF;R3;ASP	-	-	+
O14744	PRMT5	Protein arginine N-methyltransferase 5	637	N	-	Cytoplasm;Nucleus	131	NTSL	-	-	NP_006100	N	133	S	RS=762341644;RSPOS=23396787;dbSNPBuildID=144;SSR=0;SAO=0;VP=0x050000080a05000002000100;GENEINFO=PRMT5:10419;WGT=1;VC=SNV;NSM;REF;INT;ASP	-	-	++
O14744	PRMT5	Protein arginine N-methyltransferase 5	637	N	-	Cytoplasm;Nucleus	170	NAST	-	-	NP_006100	P	172	S	RS=754833183;RSPOS=23395960;dbSNPBuildID=144;SSR=0;SAO=0;VP=0x050000080a05040002000100;GENEINFO=PRMT5:10419;WGT=1;VC=SNV;NSM;REF;INT;ASP;VLD	-	-	+
O14744	PRMT5	Protein arginine N-methyltransferase 5	637	N	-	Cytoplasm;Nucleus	627	NLTG	-	-	NP_006100	P	628	L	RS=565682196;RSPOS=23390144;dbSNPBuildID=142;SSR=0;SAO=0;VP=0x050000020a05000002000100;GENEINFO=PRMT5:10419|PRMT5-AS1:100505758|RBM23:55147;WGT=1;VC=SNV;NSM;REF;R5;ASP	-	-	+
O14745	SLC9A3R1	Na(+)/H(+) exchange regulatory cofactor NHE-RF1	358	N	-	Cytoplasm;Membrane	171	NKSK	PDZ 2.	-	NP_004243	D	171	N	RS=762899974;RSPOS=72758220;dbSNPBuildID=144;SSR=0;SAO=0;VP=0x050000000a05000002000100;GENEINFO=SLC9A3R1:9368;WGT=1;VC=SNV;NSM;REF;ASP	-	-	++
O14746	TERT	Telomerase reverse transcriptase	1132	N	-	Cytoplasm;Nucleus	399	NHSQ	-	-	NP_001180305;NP_937983	A	401	S	RS=370887827;RSPOS=1293800;dbSNPBuildID=138;SSR=0;SAO=0;VP=0x050000000a05000002000100;GENEINFO=TERT:7015;WGT=1;VC=SNV;NSM;REF;ASP	-	-	++
O14746	TERT	Telomerase reverse transcriptase	1132	N	-	Cytoplasm;Nucleus	961	NRSF	-	-	NP_937983	G	963	S	RS=201272197;RSPOS=1260672;dbSNPBuildID=137;SSR=0;SAO=0;VP=0x050000000a05000002000100;GENEINFO=TERT:7015;WGT=1;VC=SNV;NSM;REF;ASP	-	-	-
O14756	HSD17B6	17-beta-hydroxysteroid dehydrogenase type 6	317	Y	1--17	Membrane	200	NISI	-	-	NP_003716	K	200	N	RS=757749628;RSPOS=57178664;dbSNPBuildID=144;SSR=0;SAO=0;VP=0x050000000a05000002000100;GENEINFO=HSD17B6:8630;WGT=1;VC=SNV;NSM;REF;ASP	-	-	+
O14757	CHEK1	Serine/threonine-protein kinase Chk1	476	N	-	Cytoplasm;Nucleus	145	NISD	Protein kinase.	-	NP_001107593;NP_001107594;NP_001231775;NP_001265	K	145	N	RS=760469704;RSPOS=125503068;dbSNPBuildID=144;SSR=0;SAO=0;VP=0x050000000a05000002000100;GENEINFO=CHEK1:1111;WGT=1;VC=SNV;NSM;REF;ASP	-	-	+++
O14763	TNFRSF10B	Tumor necrosis factor receptor superfamily member 10B	440	Y	1--55	Membrane	102	NYST	-	-	NP_003833;NP_671716	D	102	N	RS=761782807;RSPOS=22888332;dbSNPBuildID=144;SSR=0;SAO=0;VP=0x050000400a05040002000100;GENEINFO=TNFRSF10B:8795;WGT=1;VC=SNV;NSM;REF;U5;ASP;VLD	-	-	+
O14763	TNFRSF10B	Tumor necrosis factor receptor superfamily member 10B	440	Y	1--55	Membrane	186	NHSG	-	-	NP_003833	K	186	N	RS=777735062;RSPOS=22886034;dbSNPBuildID=144;SSR=0;SAO=0;VP=0x050000080a05000002000100;GENEINFO=TNFRSF10B:8795;WGT=1;VC=SNV;NSM;REF;INT;ASP	-	-	-
O14763	TNFRSF10B	Tumor necrosis factor receptor superfamily member 10B	440	Y	1--55	Membrane	273	NETV	-	-	NP_003833	I	275	T	RS=750534468;RSPOS=22884758;dbSNPBuildID=144;SSR=0;SAO=0;VP=0x050000000a05000002000100;GENEINFO=TNFRSF10B:8795;WGT=1;VC=SNV;NSM;REF;ASP	-	-	+
O14763	TNFRSF10B	Tumor necrosis factor receptor superfamily member 10B	440	Y	1--55	Membrane	366	NETK	Death.	-	NP_003833	I	368	T	RS=745655468;RSPOS=22880404;dbSNPBuildID=144;SSR=0;SAO=0;VP=0x050000000a05040002000100;GENEINFO=TNFRSF10B:8795;WGT=1;VC=SNV;NSM;REF;ASP;VLD	-	-	++
O14763	TNFRSF10B	Tumor necrosis factor receptor superfamily member 10B	440	Y	1--55	Membrane	396	NASV	Death.	-	NP_003833	D	396	N	RS=767491717;RSPOS=22880321;dbSNPBuildID=144;SSR=0;SAO=0;VP=0x050000000a05000002000100;GENEINFO=TNFRSF10B:8795;WGT=1;VC=SNV;NSM;REF;ASP	-	-	--
O14763	TNFRSF10B	Tumor necrosis factor receptor superfamily member 10B	440	Y	1--55	Membrane	7	NASA	-	-	NP_003833;NP_671716	P	9	S	RS=536473008;RSPOS=22926383;dbSNPBuildID=142;SSR=0;SAO=0;VP=0x050000480a05000026000100;GENEINFO=LOC286059:286059|TNFRSF10B:8795;WGT=1;VC=SNV;NSM;REF;U5;INT;ASP;KGPhase3;CAF=0.9998,0.0001997;COMMON=0	-	-	+
O14770	MEIS2	Homeobox protein Meis2	477	N	-	Nucleus	209	NLTD	-	-	NP_733774;NP_733775;NP_733776;NP_733777;NP_001207411	A	211	T	RS=566632679;RSPOS=37385790;dbSNPBuildID=142;SSR=0;SAO=0;VP=0x050000000a05040026000100;GENEINFO=MEIS2:4212;WGT=1;VC=SNV;NSM;REF;ASP;VLD;KGPhase3;CAF=0.9998,0.0001997;COMMON=0	-	-	++
O14770	MEIS2	Homeobox protein Meis2	477	N	-	Nucleus	214	NRSS	-	-	NP_733774;NP_733775;NP_733776;NP_733777;NP_001207411	P	215	R	RS=758327782;RSPOS=37376082;dbSNPBuildID=144;SSR=0;SAO=0;VP=0x050000000a05040002000100;GENEINFO=MEIS2:4212;WGT=1;VC=SNV;NSM;REF;ASP;VLD	-	-	++
O14771	ZNF213	Zinc finger protein 213	459	N	-	Nucleus	267	NVTV	KRAB.	-	NP_001128127;NP_004211	D	267	N	RS=143851164;RSPOS=3190767;dbSNPBuildID=134;SSR=0;SAO=0;VP=0x050000000b05000002000100;GENEINFO=ZNF213:7760;WGT=1;VC=SNV;NSM;REF;SYN;ASP	-	-	++
O14771	ZNF213	Zinc finger protein 213	459	N	-	Nucleus	284	NRTR	KRAB.	-	NP_001128127;NP_004211	P	286	T	RS=756493820;RSPOS=3190824;dbSNPBuildID=144;SSR=0;SAO=0;VP=0x050000800a05000002000100;GENEINFO=ZNF213:7760;WGT=1;VC=SNV;NSM;REF;U3;ASP	-	-	+
O14771	ZNF213	Zinc finger protein 213	459	N	-	Nucleus	351	NKSF	-	-	NP_001128127;NP_004211	D	351	N	RS=772208936;RSPOS=3191019;dbSNPBuildID=144;SSR=0;SAO=0;VP=0x050000800a05000002000100;GENEINFO=ZNF213:7760;WGT=1;VC=SNV;NSM;REF;U3;ASP	-	-	-
O14771	ZNF213	Zinc finger protein 213	459	N	-	Nucleus	381	NFSR	-	-	NP_001128127;NP_004211	S	381	N	RS=780279302;RSPOS=3191110;dbSNPBuildID=144;SSR=0;SAO=0;VP=0x050000800a05000002000100;GENEINFO=ZNF213:7760;WGT=1;VC=SNV;NSM;REF;U3;ASP	-	-	---
O14773	TPP1	Tripeptidyl-peptidase 1	563	Y	1--19	-	18	NCSY	-	-	NP_000382	K	18	N	RS=753509905;RSPOS=6640462;dbSNPBuildID=144;SSR=0;SAO=0;VP=0x050000000a05040002000100;GENEINFO=TPP1:1200;WGT=1;VC=SNV;NSM;REF;ASP;VLD	-	-	+
O14773	TPP1	Tripeptidyl-peptidase 1	563	Y	1--19	-	287	NSTW	Peptidase S53.	-	NP_000382	I	287	N	RS=121908196;RSPOS=6637918;RV;dbSNPBuildID=132;SSR=0;SAO=1;VP=0x050368000a05000002110100;GENEINFO=TPP1:1200;WGT=1;VC=SNV;PM;PMC;S3D;SLO;NSM;REF;ASP;LSD;OM	Neuronal ceroid lipofuscinosis, late infantile	10330339	++
O14773	TPP1	Tripeptidyl-peptidase 1	563	Y	1--19	-	552	NFSA	Peptidase S53.	-	NP_000382	P	554	S	RS=868090227;RSPOS=6635809;dbSNPBuildID=147;SSR=0;SAO=0;VP=0x050000000a05000002000100;GENEINFO=TPP1:1200;WGT=1;VC=SNV;NSM;REF;ASP	-	-	-
O14773	TPP1	Tripeptidyl-peptidase 1	563	Y	1--19	-	84	NVTD	-	-	NP_000382	A	86	T	RS=140663603;RSPOS=6638981;dbSNPBuildID=134;SSR=0;SAO=0;VP=0x050200000a05000002000100;GENEINFO=TPP1:1200;WGT=1;VC=SNV;S3D;NSM;REF;ASP	-	-	+++
O14775	GNB5	Guanine nucleotide-binding protein subunit beta-5	395	N	-	-	183	NMSA	-	-	NP_057278	A	185	S	RS=754436087;RSPOS=52433411;dbSNPBuildID=144;SSR=0;SAO=0;VP=0x0500000a0a05000002000100;GENEINFO=GNB5:10681;WGT=1;VC=SNV;NSM;REF;INT;R5;ASP	-	-	+
O14775	GNB5	Guanine nucleotide-binding protein subunit beta-5	395	N	-	-	378	NGTA	-	-	NP_057278	D	378	N	RS=372011977;RSPOS=52416714;dbSNPBuildID=138;SSR=0;SAO=0;VP=0x050200000a05040002000100;GENEINFO=GNB5:10681;WGT=1;VC=SNV;S3D;NSM;REF;ASP;VLD	-	-	+
O14776	TCERG1	Transcription elongation regulator 1	1098	N	-	Nucleus	397	NKTG	-	-	NP_006697	T	397	N	RS=746122104;RSPOS=145847958;dbSNPBuildID=144;SSR=0;SAO=0;VP=0x050000080a05000002000100;GENEINFO=TCERG1:10915;WGT=1;VC=SNV;NSM;REF;INT;ASP	-	-	++
O14782	KIF3C	Kinesin-like protein KIF3C	793	N	-	Cytoplasm	333	NATT	Kinesin motor.	-	NP_002245	K	335	T	RS=202100742;RSPOS=26203783;dbSNPBuildID=137;SSR=0;SAO=0;VP=0x050200000a05000002000100;GENEINFO=KIF3C:3797;WGT=1;VC=SNV;S3D;NSM;REF;ASP	-	-	++
O14782	KIF3C	Kinesin-like protein KIF3C	793	N	-	Cytoplasm	350	NESL	Kinesin motor.	HELIX	NP_002245	D	350	N	RS=747801679;RSPOS=26203739;dbSNPBuildID=144;SSR=0;SAO=0;VP=0x050000000a05000002000100;GENEINFO=KIF3C:3797;WGT=1;VC=SNV;NSM;REF;ASP	-	-	+
O14782	KIF3C	Kinesin-like protein KIF3C	793	N	-	Cytoplasm	352	NLST	Kinesin motor.	HELIX	NP_002245	S	352	N	RS=764458462;RSPOS=26203732;dbSNPBuildID=144;SSR=0;SAO=0;VP=0x050000000a05000002000100;GENEINFO=KIF3C:3797;WGT=1;VC=SNV;NSM;REF;ASP	-	-	-
O14782	KIF3C	Kinesin-like protein KIF3C	793	N	-	Cytoplasm	438	NNSN	-	-	NP_002245	N	440	S	RS=763562759;RSPOS=26203468;dbSNPBuildID=144;SSR=0;SAO=0;VP=0x050000000a05000002000100;GENEINFO=KIF3C:3797;WGT=1;VC=SNV;NSM;REF;ASP	-	-	-
O14782	KIF3C	Kinesin-like protein KIF3C	793	N	-	Cytoplasm	439	NNSH	-	-	NP_002245	N	441	S	RS=370364677;RSPOS=26203465;dbSNPBuildID=138;SSR=0;SAO=0;VP=0x050000000a05000002000100;GENEINFO=KIF3C:3797;WGT=1;VC=SNV;NSM;REF;ASP	-	-	--
O14782	KIF3C	Kinesin-like protein KIF3C	793	N	-	Cytoplasm	708	NITF	-	-	NP_002245	M	710	T	RS=367912211;RSPOS=26152333;dbSNPBuildID=138;SSR=0;SAO=0;VP=0x050000000a05000002000100;GENEINFO=KIF3C:3797;WGT=1;VC=SNV;NSM;REF;ASP	-	-	++
O14782	KIF3C	Kinesin-like protein KIF3C	793	N	-	Cytoplasm	75	NETV	Kinesin motor.	-	NP_002245	D	75	N	RS=770131154;RSPOS=26204564;dbSNPBuildID=144;SSR=0;SAO=0;VP=0x050000000a05000002000100;GENEINFO=KIF3C:3797;WGT=1;VC=SNV;NSM;REF;ASP	-	-	++
O14786	NRP1	Neuropilin-1	923	Y	1--21	Membrane;Secreted	181	NMSE	-	-	NP_001019799;NP_001019800;NP_003864	K	181	N	RS=767829083;RSPOS=33552689;dbSNPBuildID=144;SSR=0;SAO=0;VP=0x050000000a05000002000100;GENEINFO=NRP1:8829;WGT=1;VC=SNV;NSM;REF;ASP	-	-	+
O14786	NRP1	Neuropilin-1	923	Y	1--21	Membrane;Secreted	309	NYSE	-	-	NP_001019799;NP_001019800;NP_003864	P	311	S	RS=778394341;RSPOS=33543006;dbSNPBuildID=144;SSR=0;SAO=0;VP=0x050000000a05000002000100;GENEINFO=NRP1:8829;WGT=1;VC=SNV;NSM;REF;ASP	-	-	++
O14786	NRP1	Neuropilin-1	923	Y	1--21	Membrane;Secreted	347	NETK	-	-	NP_001019799;NP_001019800;NP_003864	K	347	N	RS=748142955;RSPOS=33515158;dbSNPBuildID=144;SSR=0;SAO=0;VP=0x050000000a05000002000100;GENEINFO=NRP1:8829;WGT=1;VC=SNV;NSM;REF;ASP	-	-	-
O14786	NRP1	Neuropilin-1	923	Y	1--21	Membrane;Secreted	636	NSTI	-	-	NP_001019799;NP_003864	D	636	N	RS=145594886;RSPOS=33486596;dbSNPBuildID=134;SSR=0;SAO=0;VP=0x050000000a05040402000100;GENEINFO=NRP1:8829;WGT=1;VC=SNV;NSM;REF;ASP;VLD;HD	-	-	-
O14786	NRP1	Neuropilin-1	923	Y	1--21	Membrane;Secreted	717	NSTH	MAM.	-	NP_003864	A	719	T	RS=779467840;RSPOS=33475324;dbSNPBuildID=144;SSR=0;SAO=0;VP=0x050000000a05000002000100;GENEINFO=NRP1:8829;WGT=1;VC=SNV;NSM;REF;ASP	-	-	-
O14786	NRP1	Neuropilin-1	923	Y	1--21	Membrane;Secreted	94	NESG	-	-	NP_001019799;NP_001019800;NP_003864	N	96	S	RS=767096379;RSPOS=33559746;dbSNPBuildID=144;SSR=0;SAO=0;VP=0x050000080a05000002000100;GENEINFO=NRP1:8829;WGT=1;VC=SNV;NSM;REF;INT;ASP	-	-	+
O14792	HS3ST1	Heparan sulfate glucosamine 3-O-sulfotransferase 1	307	Y	1--20	-	137	NLSI	-	-	NP_005105	P	138	L	RS=764361372;RSPOS=11401217;dbSNPBuildID=144;SSR=0;SAO=0;VP=0x050000000a05040002000100;GENEINFO=HS3ST1:9957;WGT=1;VC=SNV;NSM;REF;ASP;VLD	-	-	+
O14792	HS3ST1	Heparan sulfate glucosamine 3-O-sulfotransferase 1	307	Y	1--20	-	137	NRSI	-	-	NP_005105	P	138	R	RS=764361372;RSPOS=11401217;dbSNPBuildID=144;SSR=0;SAO=0;VP=0x050000000a05040002000100;GENEINFO=HS3ST1:9957;WGT=1;VC=SNV;NSM;REF;ASP;VLD	-	-	-
O14792	HS3ST1	Heparan sulfate glucosamine 3-O-sulfotransferase 1	307	Y	1--20	-	137	NSSI	-	-	NP_005105	P	138	S	RS=867060972;RSPOS=11401218;dbSNPBuildID=147;SSR=0;SAO=0;VP=0x050000000a05000002000100;GENEINFO=HS3ST1:9957;WGT=1;VC=SNV;NSM;REF;ASP	-	-	-
O14792	HS3ST1	Heparan sulfate glucosamine 3-O-sulfotransferase 1	307	Y	1--20	-	95	NYSH	-	-	NP_005105	H	95	N	RS=751498222;RSPOS=11401347;dbSNPBuildID=144;SSR=0;SAO=0;VP=0x050000000a05000002000100;GENEINFO=HS3ST1:9957;WGT=1;VC=SNV;NSM;REF;ASP	-	-	+
O14793	MSTN	Growth/differentiation factor 8	375	Y	1--23	Secreted	103	NGSL	-	-	NP_005250	D	103	N	RS=575523122;RSPOS=190927016;dbSNPBuildID=142;SSR=0;SAO=0;VP=0x050000080a05040026000100;GENEINFO=MSTN:2660|C2orf88:84281;WGT=1;VC=SNV;NSM;REF;INT;ASP;VLD;KGPhase3;CAF=0.9998,0.0001997;COMMON=0	-	-	+
O14795	UNC13B	Protein unc-13 homolog B	1591	N	-	Cytoplasm;Membrane	1535	NVTA	-	-	NP_006368	D	1535	N	RS=752531061;RSPOS=35403857;dbSNPBuildID=144;SSR=0;SAO=0;VP=0x050000000a05000002000100;GENEINFO=UNC13B:10497;WGT=1;VC=SNV;NSM;REF;ASP	-	-	+
O14795	UNC13B	Protein unc-13 homolog B	1591	N	-	Cytoplasm;Membrane	301	NLSR	-	-	NP_006368	S	301	N	RS=746032041;RSPOS=35310604;dbSNPBuildID=144;SSR=0;SAO=0;VP=0x050000000a05000002000100;GENEINFO=UNC13B:10497;WGT=1;VC=SNV;NSM;REF;ASP	-	-	++
O14795	UNC13B	Protein unc-13 homolog B	1591	N	-	Cytoplasm;Membrane	542	NRTQ	-	-	NP_006368	D	542	N	RS=763080241;RSPOS=35377500;dbSNPBuildID=144;SSR=0;SAO=0;VP=0x050000000a05000002000100;GENEINFO=UNC13B:10497;WGT=1;VC=SNV;NSM;REF;ASP	-	-	+++
O14795	UNC13B	Protein unc-13 homolog B	1591	N	-	Cytoplasm;Membrane	561	NKSE	-	-	NP_006368	P	563	S	RS=769640460;RSPOS=35377563;dbSNPBuildID=144;SSR=0;SAO=0;VP=0x050000000a05000002000100;GENEINFO=UNC13B:10497;WGT=1;VC=SNV;NSM;REF;ASP	-	-	+
O14795	UNC13B	Protein unc-13 homolog B	1591	N	-	Cytoplasm;Membrane	871	NLST	-	-	NP_006368	D	871	N	RS=760142420;RSPOS=35384294;dbSNPBuildID=144;SSR=0;SAO=0;VP=0x050000000a05000002000100;GENEINFO=UNC13B:10497;WGT=1;VC=SNV;NSM;REF;ASP	-	-	+
O14795	UNC13B	Protein unc-13 homolog B	1591	N	-	Cytoplasm;Membrane	983	NNSY	-	-	NP_006368	K	983	N	RS=190693606;RSPOS=35389944;dbSNPBuildID=135;SSR=0;SAO=0;VP=0x050000000a05040436000100;GENEINFO=UNC13B:10497;WGT=1;VC=SNV;NSM;REF;ASP;VLD;HD;KGPhase1;KGPhase3;CAF=0.9968,0.003195;COMMON=1	-	-	-
O14798	TNFRSF10C	Tumor necrosis factor receptor superfamily member 10C	259	Y	1--25	Membrane	127	NCSR	-	-	NP_003832	K	127	N	RS=749250247;RSPOS=22973121;dbSNPBuildID=144;SSR=0;SAO=0;VP=0x050000000a05000002000100;GENEINFO=TNFRSF10C:8794;WGT=1;VC=SNV;NSM;REF;ASP	-	-	+
O14798	TNFRSF10C	Tumor necrosis factor receptor superfamily member 10C	259	Y	1--25	Membrane	199	NTSP	-	-	NP_003832	T	199	N	RS=12550828;RSPOS=22974360;dbSNPBuildID=120;SSR=0;SAO=0;VP=0x050000000a05000102000100;GENEINFO=TNFRSF10C:8794;WGT=1;VC=SNV;NSM;REF;ASP;GNO	-	-	---
O14798	TNFRSF10C	Tumor necrosis factor receptor superfamily member 10C	259	Y	1--25	Membrane	214	NTSP	-	-	NP_003832	T	214	N	RS=61736406;RSPOS=22974405;dbSNPBuildID=129;SSR=0;SAO=0;VP=0x050000000a05040116000100;GENEINFO=TNFRSF10C:8794;WGT=1;VC=SNV;NSM;REF;ASP;VLD;GNO;KGPhase1	-	-	---
O14798	TNFRSF10C	Tumor necrosis factor receptor superfamily member 10C	259	Y	1--25	Membrane	81	NESS	-	-	NP_003832	P	83	S	RS=192946577;RSPOS=22972250;dbSNPBuildID=135;SSR=0;SAO=0;VP=0x050200000a05040036000100;GENEINFO=TNFRSF10C:8794;WGT=1;VC=SNV;S3D;NSM;REF;ASP;VLD;KGPhase1;KGPhase3;CAF=0.9996,0.0003994;COMMON=0	-	-	+
O14802	POLR3A	DNA-directed RNA polymerase III subunit RPC1	1390	N	-	Nucleus	1277	NHSM	-	-	NP_008986	G	1279	S	RS=371242089;RSPOS=79741242;dbSNPBuildID=138;SSR=0;SAO=0;VP=0x050200000a05040002000100;GENEINFO=POLR3A:11128;WGT=1;VC=SNV;S3D;NSM;REF;ASP;VLD	-	-	-
O14802	POLR3A	DNA-directed RNA polymerase III subunit RPC1	1390	N	-	Nucleus	419	NFTQ	-	-	NP_008986	I	421	T	RS=748120667;RSPOS=79778947;dbSNPBuildID=144;SSR=0;SAO=0;VP=0x050000000a05040002000100;GENEINFO=POLR3A:11128;WGT=1;VC=SNV;NSM;REF;ASP;VLD	-	-	++
O14802	POLR3A	DNA-directed RNA polymerase III subunit RPC1	1390	N	-	Nucleus	489	NESV	-	-	NP_008986	C	491	S	RS=780009941;RSPOS=79773509;dbSNPBuildID=144;SSR=0;SAO=0;VP=0x050000000a05000002000100;GENEINFO=POLR3A:11128;WGT=1;VC=SNV;NSM;REF;ASP	-	-	+
O14802	POLR3A	DNA-directed RNA polymerase III subunit RPC1	1390	N	-	Nucleus	718	NASY	-	-	NP_008986	G	720	S	RS=373106090;RSPOS=79764563;dbSNPBuildID=138;SSR=0;SAO=0;VP=0x050200000a05040002000100;GENEINFO=POLR3A:11128;WGT=1;VC=SNV;S3D;NSM;REF;ASP;VLD	-	-	+
O14802	POLR3A	DNA-directed RNA polymerase III subunit RPC1	1390	N	-	Nucleus	732	NTSK	-	-	NP_008986	G	734	S	RS=146265067;RSPOS=79764521;dbSNPBuildID=134;SSR=0;SAO=0;VP=0x050200000a05040026000100;GENEINFO=POLR3A:11128;WGT=1;VC=SNV;S3D;NSM;REF;ASP;VLD;KGPhase3;CAF=0.9998,0.0001997;COMMON=0	-	-	+
O14802	POLR3A	DNA-directed RNA polymerase III subunit RPC1	1390	N	-	Nucleus	75	NLSD	-	-	NP_008986	A	77	S	RS=137870981;RSPOS=79785469;dbSNPBuildID=134;SSR=0;SAO=0;VP=0x050200000a05040002000100;GENEINFO=POLR3A:11128;WGT=1;VC=SNV;S3D;NSM;REF;ASP;VLD	-	-	-
O14802	POLR3A	DNA-directed RNA polymerase III subunit RPC1	1390	N	-	Nucleus	805	NGSR	-	-	NP_008986	S	805	N	RS=758840281;RSPOS=79760798;dbSNPBuildID=144;SSR=0;SAO=0;VP=0x050000000a05000002000100;GENEINFO=POLR3A:11128;WGT=1;VC=SNV;NSM;REF;ASP	-	-	+
O14802	POLR3A	DNA-directed RNA polymerase III subunit RPC1	1390	N	-	Nucleus	823	NHSK	-	-	NP_008986	K	823	N	RS=559831042;RSPOS=79760743;dbSNPBuildID=142;SSR=0;SAO=0;VP=0x050000000a05040026000100;GENEINFO=POLR3A:11128;WGT=1;VC=SNV;NSM;REF;ASP;VLD;KGPhase3;CAF=0.9998,0.0001997;COMMON=0	-	-	-
O14802	POLR3A	DNA-directed RNA polymerase III subunit RPC1	1390	N	-	Nucleus	954	NKSE	-	-	NP_008986	K	954	N	RS=765658350;RSPOS=79750851;dbSNPBuildID=144;SSR=0;SAO=0;VP=0x050000000a05040002000100;GENEINFO=POLR3A:11128;WGT=1;VC=SNV;NSM;REF;ASP;VLD	-	-	+
O14804	TAAR5	Trace amine-associated receptor 5	337	N	-	Membrane	233	NTTL	-	-	NP_003958	I	233	N	RS=80061327;RSPOS=132910128;dbSNPBuildID=131;SSR=0;SAO=0;VP=0x050200000a05000102000100;GENEINFO=TAAR5:9038;WGT=1;VC=SNV;S3D;NSM;REF;ASP;GNO	-	-	-
O14804	TAAR5	Trace amine-associated receptor 5	337	N	-	Membrane	52	NVSV	-	-	NP_003958	F	54	S	RS=201805599;RSPOS=132910665;dbSNPBuildID=137;SSR=0;SAO=0;VP=0x050200000a05040402000100;GENEINFO=TAAR5:9038;WGT=1;VC=SNV;S3D;NSM;REF;ASP;VLD;HD	-	-	+
O14813	PHOX2A	Paired mesoderm homeobox protein 2A	284	N	-	Nucleus	56	NCSL	-	-	NP_005160	A	58	S	RS=763728508;RSPOS=71954877;dbSNPBuildID=144;SSR=0;SAO=0;VP=0x050000000a05000002000100;GENEINFO=PHOX2A:401;WGT=1;VC=SNV;NSM;REF;ASP	-	-	++
O14815	CAPN9	Calpain-9	690	N	-	-	291	NSSP	-	-	NP_006606;NP_057536	D	291	N	RS=200448422;RSPOS=230907841;dbSNPBuildID=137;SSR=0;SAO=0;VP=0x050200000a05000026000100;GENEINFO=CAPN9:10753;WGT=1;VC=SNV;S3D;NSM;REF;ASP;KGPhase3;CAF=0.9998,0.0001997;COMMON=0	-	-	---
O14815	CAPN9	Calpain-9	690	N	-	-	51	NNSS	-	-	NP_006606;NP_057536	S	51	N	RS=763772832;RSPOS=230883394;dbSNPBuildID=144;SSR=0;SAO=0;VP=0x050000000a05040002000100;GENEINFO=CAPN9:10753;WGT=1;VC=SNV;NSM;REF;ASP;VLD	-	-	+
O14827	RASGRF2	Ras-specific guanine nucleotide-releasing factor 2	1237	N	-	Cytoplasm;Membrane	1051	NDTS	Ras-GEF.	-	NP_008840	M	1053	T	RS=528421783;RSPOS=80508186;dbSNPBuildID=142;SSR=0;SAO=0;VP=0x050000000a05000002000100;GENEINFO=RASGRF2:5924;WGT=1;VC=SNV;NSM;REF;ASP	-	-	-
O14827	RASGRF2	Ras-specific guanine nucleotide-releasing factor 2	1237	N	-	Cytoplasm;Membrane	1066	NVSS	Ras-GEF.	-	NP_008840	D	1066	N	RS=141950962;RSPOS=80508224;dbSNPBuildID=134;SSR=0;SAO=0;VP=0x050200000a05000002000100;GENEINFO=RASGRF2:5924;WGT=1;VC=SNV;S3D;NSM;REF;ASP	-	-	+
O14827	RASGRF2	Ras-specific guanine nucleotide-releasing factor 2	1237	N	-	Cytoplasm;Membrane	457	NQTF	-	-	NP_008840	S	457	N	RS=866307888;RSPOS=80382752;dbSNPBuildID=147;SSR=0;SAO=0;VP=0x050000000a05000002000100;GENEINFO=RASGRF2:5924;WGT=1;VC=SNV;NSM;REF;ASP	-	-	+
O14827	RASGRF2	Ras-specific guanine nucleotide-releasing factor 2	1237	N	-	Cytoplasm;Membrane	526	NCTL	-	-	NP_008840	D	526	N	RS=750555964;RSPOS=80390139;dbSNPBuildID=144;SSR=0;SAO=0;VP=0x050000000a05000002000100;GENEINFO=RASGRF2:5924;WGT=1;VC=SNV;NSM;REF;ASP	-	-	++
O14828	SCAMP3	Secretory carrier-associated membrane protein 3	347	N	-	Membrane	195	NGTG	-	-	NP_005689	A	197	T	RS=781660696;RSPOS=155227377;dbSNPBuildID=144;SSR=0;SAO=0;VP=0x050000000a05000002000100;GENEINFO=SCAMP3:10067;WGT=1;VC=SNV;NSM;REF;ASP	-	-	++
O14829	PPEF1	Serine/threonine-protein phosphatase with EF-hands 1	653	N	-	-	207	NNSI	-	-	NP_006231;NP_689410;NP_689412	K	207	N	RS=775930521;RSPOS=18797190;dbSNPBuildID=144;SSR=0;SAO=0;VP=0x050000000b05040002000100;GENEINFO=PPEF1:5475;WGT=1;VC=SNV;NSM;REF;SYN;ASP;VLD	-	-	+
O14829	PPEF1	Serine/threonine-protein phosphatase with EF-hands 1	653	N	-	-	648	NVTN	-	-	NP_006231	D	648	N	RS=750601631;RSPOS=18845585;dbSNPBuildID=144;SSR=0;SAO=0;VP=0x050000000a05000002000100;GENEINFO=PPEF1:5475;WGT=1;VC=SNV;NSM;REF;ASP	-	-	+
O14830	PPEF2	Serine/threonine-protein phosphatase with EF-hands 2	753	N	-	Cytoplasm	691	NITD	-	-	NP_006230	D	691	N	RS=371796826;RSPOS=76782011;dbSNPBuildID=138;SSR=0;SAO=0;VP=0x050000000a05040002000100;GENEINFO=PPEF2:5470;WGT=1;VC=SNV;NSM;REF;ASP;VLD	-	-	+
O14830	PPEF2	Serine/threonine-protein phosphatase with EF-hands 2	753	N	-	Cytoplasm	732	NASE	-	-	NP_006230	D	732	N	RS=760711815;RSPOS=76781888;dbSNPBuildID=144;SSR=0;SAO=0;VP=0x050000000a05000002000100;GENEINFO=PPEF2:5470;WGT=1;VC=SNV;NSM;REF;ASP	-	-	-
O14832	PHYH	Phytanoyl-CoA dioxygenase, peroxisomal	338	N	-	-	202	NNSC	-	-	NP_006205	G	204	S	RS=104894173;RSPOS=13330428;RV;dbSNPBuildID=132;SSR=0;SAO=1;VP=0x050260080a05000002110100;GENEINFO=PHYH:5264;WGT=1;VC=SNV;PM;S3D;NSM;REF;INT;ASP;LSD;OM	Refsum disease	9686377	-
O14841	OPLAH	5-oxoprolinase	1288	N	-	-	1012	NFSG	-	-	NP_060040	D	1012	N	RS=782278121;RSPOS=145107788;dbSNPBuildID=144;SSR=0;SAO=0;VP=0x050000000a05040002000100;GENEINFO=OPLAH:26873;WGT=1;VC=SNV;NSM;REF;ASP;VLD	-	-	-
O14841	OPLAH	5-oxoprolinase	1288	N	-	-	17	NFTD	-	-	NP_060040	T	17	N	RS=782491462;RSPOS=145114886;dbSNPBuildID=144;SSR=0;SAO=0;VP=0x050000000a05040002000100;GENEINFO=OPLAH:26873;WGT=1;VC=SNV;NSM;REF;ASP;VLD	-	-	++
O14841	OPLAH	5-oxoprolinase	1288	N	-	-	415	NQSL	-	-	NP_060040	P	417	S	RS=782695188;RSPOS=145112524;dbSNPBuildID=144;SSR=0;SAO=0;VP=0x050000020a05000002000100;GENEINFO=MIR6846:102465509|OPLAH:26873;WGT=1;VC=SNV;NSM;REF;R5;ASP	-	-	-
O14841	OPLAH	5-oxoprolinase	1288	N	-	-	770	NFSC	-	-	NP_060040	D	770	N	RS=782058586;RSPOS=145110033;dbSNPBuildID=144;SSR=0;SAO=0;VP=0x050000000a05040002000100;GENEINFO=OPLAH:26873;WGT=1;VC=SNV;NSM;REF;ASP;VLD	-	-	+
O14841	OPLAH	5-oxoprolinase	1288	N	-	-	820	NHSS	-	-	NP_060040	P	822	S	RS=373594376;RSPOS=145109762;dbSNPBuildID=138;SSR=0;SAO=0;VP=0x050000000a05040002000100;GENEINFO=OPLAH:26873;WGT=1;VC=SNV;NSM;REF;ASP;VLD	-	-	+
O14841	OPLAH	5-oxoprolinase	1288	N	-	-	870	NSTM	-	-	NP_060040	H	870	N	RS=539582965;RSPOS=145109542;dbSNPBuildID=142;SSR=0;SAO=0;VP=0x050000000a05040026000100;GENEINFO=OPLAH:26873;WGT=1;VC=SNV;NSM;REF;ASP;VLD;KGPhase3;CAF=0.9982,0.001797,.;COMMON=1	-	-	-
O14842	FFAR1	Free fatty acid receptor 1	300	N	-	Membrane	152	NHSN	-	-	NP_005294	D	152	N	RS=768953241;RSPOS=35842908;dbSNPBuildID=144;SSR=0;SAO=0;VP=0x050000000a05000002000100;GENEINFO=FFAR1:2864;WGT=1;VC=SNV;NSM;REF;ASP	-	-	++
O14843	FFAR3	Free fatty acid receptor 3	346	N	-	Membrane	158	NISH	-	-	NP_005295	D	158	N	RS=76995702;RSPOS=35850264;dbSNPBuildID=131;SSR=0;SAO=0;VP=0x050300000a05000002000100;GENEINFO=FFAR3:2865;WGT=1;VC=SNV;S3D;SLO;NSM;REF;ASP	-	-	+
O14843	FFAR3	Free fatty acid receptor 3	346	N	-	Membrane	6	NQSY	-	-	NP_005295	D	6	N	RS=745335617;RSPOS=35849808;dbSNPBuildID=144;SSR=0;SAO=0;VP=0x050000000a05040002000100;GENEINFO=FFAR3:2865;WGT=1;VC=SNV;NSM;REF;ASP;VLD	-	-	+
O14863	SLC30A4	Zinc transporter 4	429	N	-	Membrane	426	NSSP	-	-	NP_037441	S	426	N	RS=748697477;RSPOS=45777374;dbSNPBuildID=144;SSR=0;SAO=0;VP=0x050000000a05000002000100;GENEINFO=SLC30A4:7782;WGT=1;VC=SNV;NSM;REF;ASP	-	-	---
O14863	SLC30A4	Zinc transporter 4	429	N	-	Membrane	63	NGSH	-	-	NP_037441	A	65	S	RS=376504317;RSPOS=45814360;dbSNPBuildID=138;SSR=0;SAO=0;VP=0x050000080a05000002000100;GENEINFO=SLC30A4:7782|HMGN2P46:283651;WGT=1;VC=SNV;NSM;REF;INT;ASP	-	-	++
O14863	SLC30A4	Zinc transporter 4	429	N	-	Membrane	73	NDSL	-	-	NP_037441	D	73	N	RS=779793536;RSPOS=45814336;dbSNPBuildID=144;SSR=0;SAO=0;VP=0x050000080a05000002000100;GENEINFO=HMGN2P46:283651|SLC30A4:7782;WGT=1;VC=SNV;NSM;REF;INT;ASP	-	-	++
O14867	BACH1	Transcription regulator protein BACH1	736	N	-	Nucleus	156	NLSL	-	-	NP_001177;NP_996749	K	156	N	RS=753880489;RSPOS=30698613;dbSNPBuildID=144;SSR=0;SAO=0;VP=0x050000000b05040002000100;GENEINFO=BACH1:571;WGT=1;VC=SNV;NSM;REF;SYN;ASP;VLD	-	-	+
O14867	BACH1	Transcription regulator protein BACH1	736	N	-	Nucleus	35	NVTI	-	-	NP_001177;NP_996749	D	35	N	RS=529204942;RSPOS=30693704;dbSNPBuildID=142;SSR=0;SAO=0;VP=0x050000000a05040002000100;GENEINFO=BACH1:571;WGT=1;VC=SNV;NSM;REF;ASP;VLD	-	-	+++
O14879	IFIT3	Interferon-induced protein with tetratricopeptide repeats 3	490	N	-	Cytoplasm	99	NYTW	-	-	NP_001026853;NP_001540	A	101	T	RS=768560074;RSPOS=91098713;dbSNPBuildID=144;SSR=0;SAO=0;VP=0x050000020a05040002000100;GENEINFO=LOC101926887:101926887|IFIT3:3437;WGT=1;VC=SNV;NSM;REF;R5;ASP;VLD	-	-	++
O14880	MGST3	Microsomal glutathione S-transferase 3	152	N	-	Membrane	111	NRSR	-	-	NP_004519	K	111	N	RS=751677791;RSPOS=165624615;dbSNPBuildID=144;SSR=0;SAO=0;VP=0x050000000a05000002000100;GENEINFO=MGST3:4259;WGT=1;VC=SNV;NSM;REF;ASP	-	-	-
O14893	GEMIN2	Gem-associated protein 2	280	N	-	Cytoplasm;Nucleus	187	NQTT	-	-	NP_001009183;NP_003607	A	189	T	RS=753788286;RSPOS=39597484;dbSNPBuildID=144;SSR=0;SAO=0;VP=0x050000000a05000002000100;GENEINFO=GEMIN2:8487;WGT=1;VC=SNV;NSM;REF;ASP	-	-	-
O14896	IRF6	Interferon regulatory factor 6	467	N	-	Cytoplasm;Nucleus	167	NISG	-	-	NP_006138	N	169	S	RS=201297833;RSPOS=209968637;dbSNPBuildID=137;SSR=0;SAO=0;VP=0x050000000a05040402000100;GENEINFO=IRF6:3664;WGT=1;VC=SNV;NSM;REF;ASP;VLD;HD	-	-	+
O14901	KLF11	Krueppel-like factor 11	512	N	-	Nucleus	363	NTTL	-	-	NP_003588	K	365	T	RS=555373433;RSPOS=10188558;dbSNPBuildID=142;SSR=0;SAO=0;VP=0x050000000a05000026000100;GENEINFO=KLF11:8462;WGT=1;VC=SNV;NSM;REF;ASP;KGPhase3;CAF=0.9998,0.0001997;COMMON=0	-	-	+
O14904	WNT9A	Protein Wnt-9a	365	Y	1--29	Secreted	87	NMSA	-	-	NP_003386	S	87	N	RS=758377849;RSPOS=228113056;dbSNPBuildID=144;SSR=0;SAO=0;VP=0x050000000a05040002000100;GENEINFO=WNT9A:7483;WGT=1;VC=SNV;NSM;REF;ASP;VLD	-	-	+
O14917	PCDH17	Protocadherin-17	1159	Y	1--17	Membrane	1152	NDSV	-	-	NP_001035519	P	1154	S	RS=777584964;RSPOS=58299408;dbSNPBuildID=144;SSR=0;SAO=0;VP=0x050000000a05040002000100;GENEINFO=PCDH17:27253;WGT=1;VC=SNV;NSM;REF;ASP;VLD	-	-	-
O14917	PCDH17	Protocadherin-17	1159	Y	1--17	Membrane	37	NISR	-	-	NP_001035519	G	39	S	RS=555111507;RSPOS=58206795;dbSNPBuildID=142;SSR=0;SAO=0;VP=0x050000000a05040026000104;GENEINFO=PCDH17:27253;WGT=1;VC=SNV;NSM;REF;ASP;VLD;KGPhase3;NOV;CAF=0.9998,.,0.0001997,.;COMMON=0	-	-	+++
O14917	PCDH17	Protocadherin-17	1159	Y	1--17	Membrane	518	NVSI	-	-	NP_001035519	D	518	N	RS=773835746;RSPOS=58208232;dbSNPBuildID=144;SSR=0;SAO=0;VP=0x050000000a05000002000100;GENEINFO=PCDH17:27253;WGT=1;VC=SNV;NSM;REF;ASP	-	-	+
O14917	PCDH17	Protocadherin-17	1159	Y	1--17	Membrane	685	NGSL	Cadherin 6.	-	NP_001035519	S	685	N	RS=779125132;RSPOS=58208734;dbSNPBuildID=144;SSR=0;SAO=0;VP=0x050000000a05000002000100;GENEINFO=PCDH17:27253;WGT=1;VC=SNV;NSM;REF;ASP	-	-	+
O14917	PCDH17	Protocadherin-17	1159	Y	1--17	Membrane	864	NYTG	-	-	NP_001035519	M	866	T	RS=370854578;RSPOS=58240633;dbSNPBuildID=138;SSR=0;SAO=0;VP=0x050000080a05040002000100;GENEINFO=PCDH17:27253;WGT=1;VC=SNV;NSM;REF;INT;ASP;VLD	-	-	+
O14917	PCDH17	Protocadherin-17	1159	Y	1--17	Membrane	962	NQTE	-	-	NP_001035519	A	964	T	RS=550912408;RSPOS=58298838;dbSNPBuildID=142;SSR=0;SAO=0;VP=0x050000000a05000026000100;GENEINFO=PCDH17:27253;WGT=1;VC=SNV;NSM;REF;ASP;KGPhase3;CAF=0.9998,0.0001997;COMMON=0	-	-	+
O14917	PCDH17	Protocadherin-17	1159	Y	1--17	Membrane	972	NLSV	-	-	NP_001035519	F	974	S	RS=773465403;RSPOS=58298869;dbSNPBuildID=144;SSR=0;SAO=0;VP=0x050000000a05000002000100;GENEINFO=PCDH17:27253;WGT=1;VC=SNV;NSM;REF;ASP	-	-	+
O14917	PCDH17	Protocadherin-17	1159	Y	1--17	Membrane	984	NETY	-	-	NP_001035519	T	984	N	RS=111675034;RSPOS=58298899;dbSNPBuildID=132;SSR=0;SAO=0;VP=0x050000000a05000002000100;GENEINFO=PCDH17:27253;WGT=1;VC=SNV;NSM;REF;ASP	-	-	-
O14920	IKBKB	Inhibitor of nuclear factor kappa-B kinase subunit beta	756	N	-	Cytoplasm;Membrane;Nucleus	394	NITY	-	-	NP_001547	K	394	N	RS=751984767;RSPOS=42175231;dbSNPBuildID=144;SSR=0;SAO=0;VP=0x050000000a05000002000100;GENEINFO=IKBKB:3551;WGT=1;VC=SNV;NSM;REF;ASP	-	-	++
O14920	IKBKB	Inhibitor of nuclear factor kappa-B kinase subunit beta	756	N	-	Cytoplasm;Membrane;Nucleus	420	NLTF	-	-	NP_001547	A	422	T	RS=781098452;RSPOS=42176093;dbSNPBuildID=144;SSR=0;SAO=0;VP=0x050000000a05000002000100;GENEINFO=IKBKB:3551;WGT=1;VC=SNV;NSM;REF;ASP	-	-	+
O14920	IKBKB	Inhibitor of nuclear factor kappa-B kinase subunit beta	756	N	-	Cytoplasm;Membrane;Nucleus	738	NWSW	-	-	NP_001547	D	738	N	RS=201036758;RSPOS=42188438;dbSNPBuildID=137;SSR=0;SAO=0;VP=0x050000040b05040026000100;GENEINFO=IKBKB:3551;WGT=1;VC=SNV;NSM;REF;SYN;R3;ASP;VLD;KGPhase3;CAF=0.9998,0.0001997;COMMON=0	-	-	-
O14924	RGS12	Regulator of G-protein signaling 12	1447	N	-	Nucleus	1347	NISS	-	-	NP_002917;NP_937872	D	1347	N	RS=369776656;RSPOS=3432607;dbSNPBuildID=138;SSR=0;SAO=0;VP=0x050000800a05000002000100;GENEINFO=RGS12:6002;WGT=1;VC=SNV;NSM;REF;U3;ASP	-	-	+
O14924	RGS12	Regulator of G-protein signaling 12	1447	N	-	Nucleus	153	NLSL	-	-	NP_002917;NP_937872	P	154	L	RS=752043979;RSPOS=3318358;dbSNPBuildID=144;SSR=0;SAO=0;VP=0x050000000a05000002000100;GENEINFO=RGS12:6002;WGT=1;VC=SNV;NSM;REF;ASP	-	-	++
O14924	RGS12	Regulator of G-protein signaling 12	1447	N	-	Nucleus	322	NGSL	-	-	NP_002917;NP_937872	D	322	N	RS=377625159;RSPOS=3318861;dbSNPBuildID=138;SSR=0;SAO=0;VP=0x050000000a05040002000100;GENEINFO=RGS12:6002;WGT=1;VC=SNV;NSM;REF;ASP;VLD	-	-	++
O14924	RGS12	Regulator of G-protein signaling 12	1447	N	-	Nucleus	550	NTSD	-	-	NP_002917;NP_937872	H	550	N	RS=778267904;RSPOS=3319545;dbSNPBuildID=144;SSR=0;SAO=0;VP=0x050000000a05040002000100;GENEINFO=RGS12:6002;WGT=1;VC=SNV;NSM;REF;ASP;VLD	-	-	++
O14924	RGS12	Regulator of G-protein signaling 12	1447	N	-	Nucleus	568	NCST	-	-	NP_002917;NP_937872	G	570	S	RS=757883420;RSPOS=3319605;dbSNPBuildID=144;SSR=0;SAO=0;VP=0x050000000a05040002000100;GENEINFO=RGS12:6002;WGT=1;VC=SNV;NSM;REF;ASP;VLD	-	-	-
O14924	RGS12	Regulator of G-protein signaling 12	1447	N	-	Nucleus	68	NESN	-	-	NP_002917;NP_937872	I	70	S	RS=758209445;RSPOS=3318106;dbSNPBuildID=144;SSR=0;SAO=0;VP=0x050000000a05000002000100;GENEINFO=RGS12:6002;WGT=1;VC=SNV;NSM;REF;ASP	-	-	++
O14924	RGS12	Regulator of G-protein signaling 12	1447	N	-	Nucleus	74	NASH	-	-	NP_002917;NP_937872	K	74	N	RS=747609086;RSPOS=3318119;dbSNPBuildID=144;SSR=0;SAO=0;VP=0x050000000a05000002000100;GENEINFO=RGS12:6002;WGT=1;VC=SNV;NSM;REF;ASP	-	-	-
O14926	FSCN2	Fascin-2	492	N	-	Cytoplasm	331	NTTF	-	-	NP_001070650;NP_036550	M	333	T	RS=769353890;RSPOS=79503186;dbSNPBuildID=144;SSR=0;SAO=0;VP=0x050000000a05000002000100;GENEINFO=FSCN2:25794;WGT=1;VC=SNV;NSM;REF;ASP	-	-	--
O14926	FSCN2	Fascin-2	492	N	-	Cytoplasm	43	NQTW	-	-	NP_001070650;NP_036550	K	43	N	RS=559823034;RSPOS=79495686;dbSNPBuildID=142;SSR=0;SAO=0;VP=0x050000000a05040026000100;GENEINFO=FSCN2:25794;WGT=1;VC=SNV;NSM;REF;ASP;VLD;KGPhase3;CAF=0.9998,0.0001997;COMMON=0	-	-	+
O14929	HAT1	Histone acetyltransferase type B catalytic subunit	419	N	-	Cytoplasm;Nucleus	28	NTST	-	-	NP_003633	N	30	S	RS=773106275;RSPOS=172782128;dbSNPBuildID=144;SSR=0;SAO=0;VP=0x050000000a05000002000100;GENEINFO=HAT1:8520;WGT=1;VC=SNV;NSM;REF;ASP	-	-	-
O14929	HAT1	Histone acetyltransferase type B catalytic subunit	419	N	-	Cytoplasm;Nucleus	387	NQTE	-	-	NP_003633	I	389	T	RS=767635099;RSPOS=172848172;dbSNPBuildID=144;SSR=0;SAO=0;VP=0x050000000a05000002000100;GENEINFO=HAT1:8520;WGT=1;VC=SNV;NSM;REF;ASP	-	-	-
O14933	UBE2L6	Ubiquitin/ISG15-conjugating enzyme E2 L6	153	N	-	-	113	NRSN	-	-	NP_004214	P	115	S	RS=771730828;RSPOS=57319950;dbSNPBuildID=144;SSR=0;SAO=0;VP=0x050000000a05000002000100;GENEINFO=UBE2L6:9246;WGT=1;VC=SNV;NSM;REF;ASP	-	-	++
O14939	PLD2	Phospholipase D2	933	N	-	Membrane	283	NTSH	-	-	NP_001230037;NP_002654	D	283	N	RS=200094300;RSPOS=4713311;dbSNPBuildID=137;SSR=0;SAO=0;VP=0x050000020a05040402000100;GENEINFO=PLD2:5338;WGT=1;VC=SNV;NSM;REF;R5;ASP;VLD;HD	-	-	-
O14939	PLD2	Phospholipase D2	933	N	-	Membrane	286	NRSL	-	-	NP_001230037;NP_002654	H	286	N	RS=766771900;RSPOS=4713320;dbSNPBuildID=144;SSR=0;SAO=0;VP=0x050000020a05000002000100;GENEINFO=PLD2:5338;WGT=1;VC=SNV;NSM;REF;R5;ASP	-	-	+
O14939	PLD2	Phospholipase D2	933	N	-	Membrane	340	NGTG	-	-	NP_001230037;NP_002654	A	342	T	RS=773315677;RSPOS=4717726;dbSNPBuildID=144;SSR=0;SAO=0;VP=0x050000420a05040002000100;GENEINFO=PLD2:5338;WGT=1;VC=SNV;NSM;REF;U5;R5;ASP;VLD	-	-	+
O14939	PLD2	Phospholipase D2	933	N	-	Membrane	510	NYSN	-	-	NP_001230037;NP_002654	D	510	N	RS=777730807;RSPOS=4719987;dbSNPBuildID=144;SSR=0;SAO=0;VP=0x050000000a05000002000100;GENEINFO=PLD2:5338;WGT=1;VC=SNV;NSM;REF;ASP	-	-	+
O14939	PLD2	Phospholipase D2	933	N	-	Membrane	586	NSTA	-	-	NP_001230037;NP_002654	T	586	N	RS=745444968;RSPOS=4720496;dbSNPBuildID=144;SSR=0;SAO=0;VP=0x050000000a05000002000100;GENEINFO=PLD2:5338;WGT=1;VC=SNV;NSM;REF;ASP	-	-	+
O14939	PLD2	Phospholipase D2	933	N	-	Membrane	691	NSTG	-	-	NP_001230037;NP_002654	I	691	N	RS=760527866;RSPOS=4721851;dbSNPBuildID=144;SSR=0;SAO=0;VP=0x050000800a05000002000100;GENEINFO=PLD2:5338;WGT=1;VC=SNV;NSM;REF;U3;ASP	-	-	-
O14939	PLD2	Phospholipase D2	933	N	-	Membrane	802	NGSE	-	-	NP_001230037;NP_002654	A	804	S	RS=11545163;RSPOS=4722825;dbSNPBuildID=120;SSR=0;SAO=0;VP=0x050100000a05150537000101;GENEINFO=PLD2:5338;WGT=1;VC=SNV;SLO;NSM;REF;ASP;VLD;G5;HD;GNO;KGPhase1;KGPhase3;CAF=0.9595,0.04054,.;COMMON=1	-	-	+
O14939	PLD2	Phospholipase D2	933	N	-	Membrane	802	NGTE	-	-	NP_001230037;NP_002654	A	804	T	RS=11545163;RSPOS=4722825;dbSNPBuildID=120;SSR=0;SAO=0;VP=0x050100000a05150537000101;GENEINFO=PLD2:5338;WGT=1;VC=SNV;SLO;NSM;REF;ASP;VLD;G5;HD;GNO;KGPhase1;KGPhase3;CAF=0.9595,0.04054,.;COMMON=1	-	-	+
O14939	PLD2	Phospholipase D2	933	N	-	Membrane	913	NESL	-	-	NP_002654	D	913	N	RS=773773335;RSPOS=4726094;dbSNPBuildID=144;SSR=0;SAO=0;VP=0x050000000a05000002000100;GENEINFO=PLD2:5338;WGT=1;VC=SNV;NSM;REF;ASP	-	-	-
O14944	EREG	Proepiregulin	169	Y	1--29	Membrane;Secreted	32	NTTV	-	-	NP_001423	S	32	N	RS=187400567;RSPOS=75245192;dbSNPBuildID=135;SSR=0;SAO=0;VP=0x050000000a05040036000100;GENEINFO=EREG:2069;WGT=1;VC=SNV;NSM;REF;ASP;VLD;KGPhase1;KGPhase3;CAF=0.9998,0.0001997;COMMON=0	-	-	++
O14944	EREG	Proepiregulin	169	Y	1--29	Membrane;Secreted	90	NYSR	EGF-like.	STRAND	NP_001423	C	92	S	RS=767878864;RSPOS=75246850;dbSNPBuildID=144;SSR=0;SAO=0;VP=0x050000000a05000002000100;GENEINFO=EREG:2069;WGT=1;VC=SNV;NSM;REF;ASP	-	-	+
O14948	TFEC	Transcription factor EC	347	N	-	Nucleus	145	NLSE	bHLH.	-	NP_036384	I	147	S	RS=769952412;RSPOS=115591003;dbSNPBuildID=144;SSR=0;SAO=0;VP=0x050000000a05000002000100;GENEINFO=TFEC:22797;WGT=1;VC=SNV;NSM;REF;ASP	-	-	++
O14948	TFEC	Transcription factor EC	347	N	-	Nucleus	170	NDSD	bHLH.	-	NP_036384	P	172	S	RS=753105593;RSPOS=115590929;dbSNPBuildID=144;SSR=0;SAO=0;VP=0x050000000a05000002000100;GENEINFO=TFEC:22797;WGT=1;VC=SNV;NSM;REF;ASP	-	-	+
O14949	UQCRQ	Cytochrome b-c1 complex subunit 8	82	N	-	Membrane	16	NYSL	-	-	NP_055217	S	16	N	RS=773298989;RSPOS=132202620;dbSNPBuildID=144;SSR=0;SAO=0;VP=0x050000020a05040002000100;GENEINFO=GDF9:2661|UQCRQ:27089;WGT=1;VC=SNV;NSM;REF;R5;ASP;VLD	-	-	++
O14958	CASQ2	Calsequestrin-2	399	Y	1--19	-	229	NKTY	-	-	NP_001223	P	231	T	RS=749796276;RSPOS=116269659;dbSNPBuildID=144;SSR=0;SAO=0;VP=0x050000000a05000002000100;GENEINFO=CASQ2:845;WGT=1;VC=SNV;NSM;REF;ASP	-	-	++
O14958	CASQ2	Calsequestrin-2	399	Y	1--19	-	300	NLSI	-	-	NP_001223	D	300	N	RS=376147306;RSPOS=116247854;dbSNPBuildID=138;SSR=0;SAO=0;VP=0x050200000a05040002000100;GENEINFO=CASQ2:845;WGT=1;VC=SNV;S3D;NSM;REF;ASP;VLD	-	-	+
O14964	HGS	Hepatocyte growth factor-regulated tyrosine kinase substrate	777	N	-	Cytoplasm;Membrane	722	NASL	-	-	NP_004703	D	722	N	RS=762698008;RSPOS=79668102;dbSNPBuildID=144;SSR=0;SAO=0;VP=0x050000080a05040002000100;GENEINFO=HGS:9146;WGT=1;VC=SNV;NSM;REF;INT;ASP;VLD	-	-	-
O14965	AURKA	Aurora kinase A	403	N	-	Cytoplasm	14	NATA	-	-	NP_003591;NP_940837;NP_940839;NP_940836;NP_940838;NP_940835	K	14	N	RS=6064386;RSPOS=54963212;dbSNPBuildID=131;SSR=0;SAO=0;VP=0x050000000305000503000100;GENEINFO=AURKA:6790;WGT=1;VC=SNV;REF;SYN;ASP;HD;GNO	-	-	++
O14966	RAB29	Ras-related protein Rab-7L1	203	N	-	Cytoplasm;Membrane	159	NKSI	-	-	NP_001129134;NP_003920	N	161	S	RS=764717261;RSPOS=205739879;dbSNPBuildID=144;SSR=0;SAO=0;VP=0x050000000a05040002000100;GENEINFO=RAB29:8934;WGT=1;VC=SNV;NSM;REF;ASP;VLD	-	-	-
O14972	DSCR3	Down syndrome critical region protein 3	297	N	-	-	228	NATE	-	-	NP_006043	D	228	N	RS=377692428;RSPOS=38600084;dbSNPBuildID=138;SSR=0;SAO=0;VP=0x050200000a05040002000100;GENEINFO=DSCR3:10311;WGT=1;VC=SNV;S3D;NSM;REF;ASP;VLD	-	-	+
O14974	PPP1R12A	Protein phosphatase 1 regulatory subunit 12A	1030	N	-	Cytoplasm	430	NESP	-	-	NP_001231921;NP_002471;NP_001137357;NP_001231919	D	430	N	RS=745373518;RSPOS=80203742;dbSNPBuildID=144;SSR=0;SAO=0;VP=0x050000000a05000002000100;GENEINFO=PPP1R12A:4659;WGT=1;VC=SNV;NSM;REF;ASP	-	-	---
O14974	PPP1R12A	Protein phosphatase 1 regulatory subunit 12A	1030	N	-	Cytoplasm	763	NETY	-	-	NP_002471;NP_001137357;NP_001231919	D	763	N	RS=759084399;RSPOS=80190980;dbSNPBuildID=144;SSR=0;SAO=0;VP=0x050000000a05000002000100;GENEINFO=PPP1R12A:4659;WGT=1;VC=SNV;NSM;REF;ASP	-	-	+
O14975	SLC27A2	Very long-chain acyl-CoA synthetase	620	N	-	Membrane	113	NETA	-	-	NP_001153101;NP_003636	P	115	T	RS=750261393;RSPOS=50474967;dbSNPBuildID=144;SSR=0;SAO=0;VP=0x050000000a05000002000100;GENEINFO=SLC27A2:11001;WGT=1;VC=SNV;NSM;REF;ASP	-	-	+++
O14975	SLC27A2	Very long-chain acyl-CoA synthetase	620	N	-	Membrane	135	NYSI	-	-	NP_001153101;NP_003636	N	137	S	RS=146404462;RSPOS=50475034;dbSNPBuildID=134;SSR=0;SAO=0;VP=0x050200000a05040002000100;GENEINFO=SLC27A2:11001;WGT=1;VC=SNV;S3D;NSM;REF;ASP;VLD	-	-	+
O14975	SLC27A2	Very long-chain acyl-CoA synthetase	620	N	-	Membrane	473	NFTY	-	-	NP_003636	I	475	T	RS=750242473;RSPOS=50519342;dbSNPBuildID=144;SSR=0;SAO=0;VP=0x050000000a05000002000100;GENEINFO=SLC27A2:11001;WGT=1;VC=SNV;NSM;REF;ASP	-	-	+
O14975	SLC27A2	Very long-chain acyl-CoA synthetase	620	N	-	Membrane	78	NLTY	-	-	NP_001153101;NP_003636	T	78	N	RS=749865980;RSPOS=50474857;dbSNPBuildID=144;SSR=0;SAO=0;VP=0x050000000a05040002000100;GENEINFO=SLC27A2:11001;WGT=1;VC=SNV;NSM;REF;ASP;VLD	-	-	++
O14976	GAK	Cyclin-G-associated kinase	1311	N	-	Cytoplasm	1088	NLSS	-	-	NP_005246	D	1088	N	RS=745660937;RSPOS=853415;dbSNPBuildID=144;SSR=0;SAO=0;VP=0x050000000a05000002000100;GENEINFO=GAK:2580;WGT=1;VC=SNV;NSM;REF;ASP	-	-	+
O14976	GAK	Cyclin-G-associated kinase	1311	N	-	Cytoplasm	1304	NQSS	J.	-	NP_005246	G	1306	S	RS=766178738;RSPOS=843481;dbSNPBuildID=144;SSR=0;SAO=0;VP=0x050000000a05000002000100;GENEINFO=GAK:2580;WGT=1;VC=SNV;NSM;REF;ASP	-	-	-
O14976	GAK	Cyclin-G-associated kinase	1311	N	-	Cytoplasm	335	NGSY	-	-	NP_005246	G	337	S	RS=778192978;RSPOS=884392;dbSNPBuildID=144;SSR=0;SAO=0;VP=0x050000000a05000002000100;GENEINFO=GAK:2580;WGT=1;VC=SNV;NSM;REF;ASP	-	-	+
O14976	GAK	Cyclin-G-associated kinase	1311	N	-	Cytoplasm	340	NATL	-	-	NP_005246	S	340	N	RS=781532986;RSPOS=884382;dbSNPBuildID=144;SSR=0;SAO=0;VP=0x050000000a05000002000100;GENEINFO=GAK:2580;WGT=1;VC=SNV;NSM;REF;ASP	-	-	++
O14976	GAK	Cyclin-G-associated kinase	1311	N	-	Cytoplasm	402	NYTK	-	-	NP_005246	A	404	T	RS=749064090;RSPOS=877870;dbSNPBuildID=144;SSR=0;SAO=0;VP=0x050000000a05000002000100;GENEINFO=GAK:2580;WGT=1;VC=SNV;NSM;REF;ASP	-	-	+
O14977	AZIN1	Antizyme inhibitor 1	448	N	-	Nucleus	107	NITY	-	-	NP_680479;NP_056962	I	109	T	RS=776141664;RSPOS=103851095;dbSNPBuildID=144;SSR=0;SAO=0;VP=0x050000000a05040002000100;GENEINFO=AZIN1:51582;WGT=1;VC=SNV;NSM;REF;ASP;VLD	-	-	+
O14977	AZIN1	Antizyme inhibitor 1	448	N	-	Nucleus	145	NHTN	-	-	NP_680479;NP_056962	P	147	T	RS=781216249;RSPOS=103850982;dbSNPBuildID=144;SSR=0;SAO=0;VP=0x050000000a05000002000100;GENEINFO=AZIN1:51582;WGT=1;VC=SNV;NSM;REF;ASP	-	-	+
O14977	AZIN1	Antizyme inhibitor 1	448	N	-	Nucleus	33	NLTG	-	-	NP_680479;NP_056962	T	33	N	RS=748758395;RSPOS=103855783;dbSNPBuildID=144;SSR=0;SAO=0;VP=0x050000000a05000002000100;GENEINFO=AZIN1:51582;WGT=1;VC=SNV;NSM;REF;ASP	-	-	+
O14977	AZIN1	Antizyme inhibitor 1	448	N	-	Nucleus	71	NSTP	-	-	NP_680479;NP_056962	A	73	T	RS=762272761;RSPOS=103851937;dbSNPBuildID=144;SSR=0;SAO=0;VP=0x050000000a05000002000100;GENEINFO=AZIN1:51582;WGT=1;VC=SNV;NSM;REF;ASP	-	-	---
O14978	ZNF263	Zinc finger protein 263	683	N	-	Nucleus	474	NSSL	-	-	NP_005732	N	476	S	RS=374659542;RSPOS=3339933;dbSNPBuildID=138;SSR=0;SAO=0;VP=0x050000000a05000002000100;GENEINFO=ZNF263:10127;WGT=1;VC=SNV;NSM;REF;ASP	-	-	-
O14978	ZNF263	Zinc finger protein 263	683	N	-	Nucleus	617	NLTR	-	-	NP_005732	I	619	T	RS=762765779;RSPOS=3340362;dbSNPBuildID=144;SSR=0;SAO=0;VP=0x050000000a05000002000100;GENEINFO=ZNF263:10127;WGT=1;VC=SNV;NSM;REF;ASP	-	-	+
O14978	ZNF263	Zinc finger protein 263	683	N	-	Nucleus	645	NRTR	-	-	NP_005732	I	647	T	RS=772871353;RSPOS=3340446;dbSNPBuildID=144;SSR=0;SAO=0;VP=0x050000000a05000002000100;GENEINFO=ZNF263:10127;WGT=1;VC=SNV;NSM;REF;ASP	-	-	+
O14979	HNRNPDL	Heterogeneous nuclear ribonucleoprotein D-like	420	N	-	Cytoplasm;Nucleus	243	NTSE	RRM 2.	-	NP_001193929;NP_112740	D	243	N	RS=779448092;RSPOS=83349218;dbSNPBuildID=144;SSR=0;SAO=0;VP=0x050000000a05000002000100;GENEINFO=HNRNPDL:9987;WGT=1;VC=SNV;NSM;REF;ASP	-	-	+
O14979	HNRNPDL	Heterogeneous nuclear ribonucleoprotein D-like	420	N	-	Cytoplasm;Nucleus	360	NYSS	-	-	NP_112740	N	362	S	RS=776760012;RSPOS=83347723;dbSNPBuildID=144;SSR=0;SAO=0;VP=0x050000080a05000002000100;GENEINFO=HNRNPDL:9987;WGT=1;VC=SNV;NSM;REF;INT;ASP	-	-	++
O14979	HNRNPDL	Heterogeneous nuclear ribonucleoprotein D-like	420	N	-	Cytoplasm;Nucleus	378	NYTG	-	-	NP_112740	D	378	N	RS=587777669;RSPOS=83347676;dbSNPBuildID=147;SSR=0;SAO=1;VP=0x050060080a05000002110100;GENEINFO=HNRNPDL:9987;WGT=1;VC=SNV;PM;NSM;REF;INT;ASP;LSD;OM	Muscular dystrophy, limb girdle 1G	24647604	+++
O14979	HNRNPDL	Heterogeneous nuclear ribonucleoprotein D-like	420	N	-	Cytoplasm;Nucleus	415	NNSQ	-	-	NP_112740	Y	417	S	RS=200531097;RSPOS=83347225;dbSNPBuildID=137;SSR=0;SAO=0;VP=0x050000000a05040402000100;GENEINFO=HNRNPDL:9987;WGT=1;VC=SNV;NSM;REF;ASP;VLD;HD	-	-	-
O14980	XPO1	Exportin-1	1071	N	-	Cytoplasm;Nucleus	301	NTSI	-	-	NP_003391	N	303	S	RS=201602275;RSPOS=61722729;dbSNPBuildID=137;SSR=0;SAO=0;VP=0x050200000a05040036000100;GENEINFO=XPO1:7514;WGT=1;VC=SNV;S3D;NSM;REF;ASP;VLD;KGPhase1;KGPhase3;CAF=0.9998,0.0001997;COMMON=0	-	-	+
O14980	XPO1	Exportin-1	1071	N	-	Cytoplasm;Nucleus	767	NDSQ	-	-	NP_003391	P	769	S	RS=754056639;RSPOS=61715308;dbSNPBuildID=144;SSR=0;SAO=0;VP=0x050000000a05000002000100;GENEINFO=XPO1:7514;WGT=1;VC=SNV;NSM;REF;ASP	-	-	+
O14980	XPO1	Exportin-1	1071	N	-	Cytoplasm;Nucleus	791	NVSA	-	-	NP_003391	P	793	S	RS=1802545;RSPOS=61713034;RV;dbSNPBuildID=89;SSR=0;SAO=0;VP=0x050200000a05000002000100;GENEINFO=XPO1:7514;WGT=1;VC=SNV;S3D;NSM;REF;ASP	-	-	-
O14980	XPO1	Exportin-1	1071	N	-	Cytoplasm;Nucleus	903	NVTQ	-	-	NP_003391	A	905	T	RS=373021861;RSPOS=61710191;dbSNPBuildID=138;SSR=0;SAO=0;VP=0x050200000a05000002000100;GENEINFO=XPO1:7514;WGT=1;VC=SNV;S3D;NSM;REF;ASP	-	-	+++
O14981	BTAF1	TATA-binding protein-associated factor 172	1849	N	-	Nucleus	270	NSSS	-	-	NP_003963	D	270	N	RS=768291253;RSPOS=93716391;dbSNPBuildID=144;SSR=0;SAO=0;VP=0x050000400a05000002000100;GENEINFO=BTAF1:9044;WGT=1;VC=SNV;NSM;REF;U5;ASP	-	-	-
O14981	BTAF1	TATA-binding protein-associated factor 172	1849	N	-	Nucleus	296	NHSW	-	-	NP_003963	P	297	H	RS=746390763;RSPOS=93717040;dbSNPBuildID=144;SSR=0;SAO=0;VP=0x050000400a05000002000100;GENEINFO=BTAF1:9044;WGT=1;VC=SNV;NSM;REF;U5;ASP	-	-	-
O14981	BTAF1	TATA-binding protein-associated factor 172	1849	N	-	Nucleus	797	NNSV	-	-	NP_003963	N	799	S	RS=745485131;RSPOS=93744130;dbSNPBuildID=144;SSR=0;SAO=0;VP=0x050000000a05040002000100;GENEINFO=BTAF1:9044;WGT=1;VC=SNV;NSM;REF;ASP;VLD	-	-	-
O14981	BTAF1	TATA-binding protein-associated factor 172	1849	N	-	Nucleus	922	NLSS	-	-	NP_003963	C	924	S	RS=768702576;RSPOS=93749253;dbSNPBuildID=144;SSR=0;SAO=0;VP=0x050000000a05000002000100;GENEINFO=BTAF1:9044;WGT=1;VC=SNV;NSM;REF;ASP	-	-	-
O14983	ATP2A1	Sarcoplasmic/endoplasmic reticulum calcium ATPase 1	1001	N	-	Membrane	189	NHTE	-	-	NP_004311;NP_775293	K	189	N	RS=772654078;RSPOS=28898532;dbSNPBuildID=144;SSR=0;SAO=0;VP=0x050000080a05000002000100;GENEINFO=NPIPB8:728734|ATP2A1:487;WGT=1;VC=SNV;NSM;REF;INT;ASP	-	-	-
O14983	ATP2A1	Sarcoplasmic/endoplasmic reticulum calcium ATPase 1	1001	N	-	Membrane	245	NKTP	-	-	NP_004311;NP_775293	D	245	N	RS=150721350;RSPOS=28898848;dbSNPBuildID=134;SSR=0;SAO=0;VP=0x050200080a05040002000100;GENEINFO=NPIPB8:728734|ATP2A1:487;WGT=1;VC=SNV;S3D;NSM;REF;INT;ASP;VLD	-	-	---
O14983	ATP2A1	Sarcoplasmic/endoplasmic reticulum calcium ATPase 1	1001	N	-	Membrane	280	NDSV	-	-	NP_004311;NP_775293	P	282	S	RS=746961249;RSPOS=28898959;dbSNPBuildID=144;SSR=0;SAO=0;VP=0x050000080a05040002000100;GENEINFO=NPIPB8:728734|ATP2A1:487;WGT=1;VC=SNV;NSM;REF;INT;ASP;VLD	-	-	+
O14983	ATP2A1	Sarcoplasmic/endoplasmic reticulum calcium ATPase 1	1001	N	-	Membrane	351	NKTG	-	-	NP_004311;NP_775293	D	351	N	RS=774147813;RSPOS=28900230;dbSNPBuildID=144;SSR=0;SAO=0;VP=0x050000080a05040002000100;GENEINFO=NPIPB8:728734|ATP2A1:487;WGT=1;VC=SNV;NSM;REF;INT;ASP;VLD	-	-	++
O14986	PIP5K1B	Phosphatidylinositol 4-phosphate 5-kinase type-1 beta	540	N	-	Membrane	222	NLTF	PIPK.	-	NP_001265182;NP_003549	P	223	L	RS=745453535;RSPOS=71509451;dbSNPBuildID=144;SSR=0;SAO=0;VP=0x050000000a05000002000100;GENEINFO=PIP5K1B:8395;WGT=1;VC=SNV;NSM;REF;ASP	-	-	+
O14986	PIP5K1B	Phosphatidylinositol 4-phosphate 5-kinase type-1 beta	540	N	-	Membrane	277	NHSL	PIPK.	-	NP_001265182;NP_003549	D	277	N	RS=764391923;RSPOS=71532521;dbSNPBuildID=144;SSR=0;SAO=0;VP=0x050000000a05000002000100;GENEINFO=PIP5K1B:8395;WGT=1;VC=SNV;NSM;REF;ASP	-	-	-
O14994	SYN3	Synapsin-3	580	N	-	Membrane	550	NTSQ	-	-	NP_003481	D	550	N	RS=753573309;RSPOS=32909774;dbSNPBuildID=144;SSR=0;SAO=0;VP=0x050000800a05040002000100;GENEINFO=SYN3:8224;WGT=1;VC=SNV;NSM;REF;U3;ASP;VLD	-	-	-
O15013	ARHGEF10	Rho guanine nucleotide exchange factor 10	1369	N	-	-	120	NITP	-	-	NP_001295082	D	120	N	RS=553433408;RSPOS=1808155;dbSNPBuildID=142;SSR=0;SAO=0;VP=0x050000000a05040026000100;GENEINFO=ARHGEF10:9639;WGT=1;VC=SNV;NSM;REF;ASP;VLD;KGPhase3;CAF=0.9998,0.0001997;COMMON=0	-	-	---
O15013	ARHGEF10	Rho guanine nucleotide exchange factor 10	1369	N	-	-	14	NRTE	-	-	NP_001295082	A	16	T	RS=779622901;RSPOS=1791539;dbSNPBuildID=144;SSR=0;SAO=0;VP=0x050000400a05000002000100;GENEINFO=ARHGEF10:9639;WGT=1;VC=SNV;NSM;REF;U5;ASP	-	-	++
[truncated: 37,913 more rows]
