# Supplementary material for: Loss and gain of N-linked glycosylation sequons due to single-nucleotide variation in cancer
Source: Sci Rep. 2018 Mar 12;8:4322. doi: 10.1038/s41598-018-22345-2 (PMC5847511; doi:10.1038/s41598-018-22345-2)
Supplement: Supplementary file 8 — Table S8 [file 41598_2018_22345_MOESM8_ESM.xlsx]

## Sheet: S8-GOG_somatic_only
UniProtKB_AC	Gene_Name	Protein_Name	Sequence_Length	Signal_Peptide_Existence	Signal_Peptide_Position	Cellular_Component	Motif_Position	Subsequence	Prediction	Domain	Secondary_Structure	Mutation_Position	Reference	Variation	Genomic_Variation	Minor_Allele_Frequency	Source_Freq	PolyPhen2_Prediction	Cancer_Type	Data_Source	Patient_ID	PMID	HGMD_Disease	HGMD_PMID	netGlycMotif	netGlycPrediction
P01229	LHB	Lutropin subunit beta	141	Y	1--20	Secreted	33	NATL	gain_of_glycosylation	-	-	35	I	T	1	-	1|COSMIC	benign	DOID:1612 / breast cancer	COSMIC	-	-	Immunologically anomalous variant, association	7904610	NATL	++
P29965	CD40LG	CD40 ligand	261	N	-	Membrane;Secreted	211	NHSS	gain_of_glycosylation	-	-	211	T	N	1	-	1/229|IntOGen	benign	DOID:219 / colon cancer	IntOGen	-	-	Hyper-IgM syndrome	7679801	NHSS	-
P35520	CBS	Cystathionine beta-synthase	551	N	-	Cytoplasm;Nucleus	234	NTTA	gain_of_glycosylation	-	-	234	D	N	1	-	1/80|ICGC;1/81|TCGA;1|COSMIC	probably damaging	DOID:1993 / rectum cancer	ICGC;TCGA;COSMIC	TCGA-EI-6917	-	Homocystinuria	10338090	NTTA	++
P08603	CFH	Complement factor H	1231	Y	1--18	Secreted	1119	NITS	gain_of_glycosylation	-	-	1119	D	N	1	-	1|COSMIC;1/229|IntOGen	probably damaging	DOID:219 / colon cancer;DOID:5672 / large intestine cancer	COSMIC;IntOGen	-	-	Haemolytic uraemic syndrome, atypical	23431077	NITS	++
Q02388	COL7A1	Collagen alpha-1(VII) chain	2944	Y	1--16	Secreted	44	NGSS	gain_of_glycosylation	-	-	44	D	N	1	-	1|COSMIC	probably damaging	DOID:4159 / skin cancer	COSMIC	-	22842228	Epidermolysis bullosa dystrophica	22854212	NGSS	++
O95622	ADCY5	Adenylate cyclase type 5	1261	N	-	Membrane	588	NVTL	gain_of_glycosylation	-	-	588	D	N	1	-	1|COSMIC	probably damaging	DOID:1324 / lung cancer	COSMIC	-	22980975	Dystonia, primary torsion	NO ID	NVTL	+
P20823	HNF1A	Hepatocyte nuclear factor 1-alpha	631	N	-	Nucleus	135	NTTG	gain_of_glycosylation	-	-	135	D	N	1	-	1/248|TCGA;1|COSMIC	probably damaging	DOID:363 / uterine cancer	TCGA;COSMIC	TCGA-AP-A0LM	-	Diabetes, MODY3	18003757	NTTG	+
P20823	HNF1A	Hepatocyte nuclear factor 1-alpha	631	N	-	Nucleus	270	NRSK	gain_of_glycosylation	-	HELIX	272	R	S	1	-	1/30|ICGC;1/289|ICGC;1|COSMIC;1/665|IntOGen;1|COSMIC;1|COSMIC;1/178|TCGA	probably damaging	DOID:3571 / liver cancer;DOID:1324 / lung cancer	ICGC;TCGA;COSMIC;IntOGen	TCGA-33-4532	16496320	Diabetes, MODY3	18003757	NRSK	+
P13569	CFTR	Cystic fibrosis transmembrane conductance regulator	1480	N	-	Membrane	529	NISK	gain_of_glycosylation	-	-	529	D	N	1	-	1|COSMIC	possibly damaging	DOID:4159 / skin cancer	COSMIC	-	22842228	Cystic fibrosis with pancreatic insufficiency	25910067	NISK	++
P21802	FGFR2	Fibroblast growth factor receptor 2	821	Y	1--21	Membrane;Secreted	659	NTTN	gain_of_glycosylation	Protein kinase.	-	659	K	N	2	-	1/178|TCGA;1|COSMIC;1/289|ICGC;1|COSMIC;1|COSMIC;1/665|IntOGen	probably damaging	DOID:363 / uterine cancer;DOID:1612 / breast cancer;DOID:1324 / lung cancer	ICGC;TCGA;COSMIC;IntOGen	TCGA-66-2780	23527311;18552176	Craniosynostosis	11781872	NTTN	--
P35556	FBN2	Fibrillin-2	2912	Y	1--28	Secreted	2191	NGSF	gain_of_glycosylation	-	-	2191	D	N	1	-	1/147|TCGA	possibly damaging	DOID:1793 / pancreatic cancer	TCGA	TCGA-YY-A8LH	-	Congenital heart disease	23665959	NGSF	+
P21817	RYR1	Ryanodine receptor 1	5038	N	-	Membrane	4918	NITF	gain_of_glycosylation	-	-	4918	D	N	1	-	2|COSMIC;2/248|TCGA	probably damaging	DOID:363 / uterine cancer	TCGA;COSMIC	TCGA-B5-A0JY;TCGA-AP-A0LM	-	Central core disease	23183335	NITF	+
P48165	GJA8	Gap junction alpha-8 protein	433	N	-	Membrane	121	NGSP	gain_of_glycosylation	-	-	123	G	S	1	-	1|COSMIC;1/217|TCGA;1/216|ICGC	benign	DOID:219 / colon cancer;DOID:5672 / large intestine cancer	ICGC;TCGA;COSMIC	TCGA-CM-5861	-	Cataract	24968223	NGSP	---
Q12879	GRIN2A	Glutamate receptor ionotropic, NMDA 2A	1464	Y	1--22	Membrane	697	NYSY	gain_of_glycosylation	-	-	699	P	S	1	-	2/323|ICGC;2|COSMIC;2/370|TCGA	probably damaging	DOID:4159 / skin cancer;DOID:1909 / melanoma	ICGC;TCGA;COSMIC	TCGA-D3-A2JA;TCGA-D3-A3CB	24265154	Benign epilepsy with centrotemporal spikes	23933819	NYSY	+
P46100	ATRX	Transcriptional regulator ATRX	2492	N	-	Nucleus	2136	NASW	gain_of_glycosylation	Helicase C-terminal.	-	2136	D	N	1	-	1/248|TCGA	probably damaging	DOID:363 / uterine cancer	TCGA	TCGA-BS-A0UV	-	ATRX syndrome	HGOL	NASW	--
P01008	SERPINC1	Antithrombin-III	464	Y	1--32	Secreted	437	NRTF	gain_of_glycosylation	-	-	439	P	T	1	-	1/248|TCGA;1|COSMIC	probably damaging	DOID:363 / uterine cancer	TCGA;COSMIC	TCGA-D1-A17M	-	Antithrombin deficiency	1469094	NRTF	-
A0AUZ9	KANSL1L	KAT8 regulatory NSL complex subunit 1-like protein	987	N	-	-	346	NSSD	gain_of_glycosylation	-	-	346	S	N	1	-	1|COSMIC	-	DOID:5041 / esophageal cancer	COSMIC	-	23525077	-	-	NSSD	+
A0AV02	SLC12A8	Solute carrier family 12 member 8	714	N	-	Membrane	411	NLTP	gain_of_glycosylation	-	-	411	S	N	1	-	1/29|ICGC;1|COSMIC	benign	DOID:3571 / liver cancer	ICGC;COSMIC	-	-	-	-	NLTP	---
A0AV96	RBM47	RNA-binding protein 47	593	N	-	Nucleus	255	NETT	gain_of_glycosylation	RRM 3.	-	255	I	N	1	-	1|COSMIC	probably damaging	DOID:1324 / lung cancer	COSMIC	-	22980975	-	-	NETT	+
A0AVK6	E2F8	Transcription factor E2F8	867	N	-	Nucleus	139	NDSC	gain_of_glycosylation	-	-	141	I	S	1	-	1/233|ICGC;1|COSMIC;1/130|TCGA;1/98|IntOGen	probably damaging	DOID:11054 / urinary bladder cancer	ICGC;TCGA;COSMIC;IntOGen	TCGA-FD-A3B7	-	-	-	NDSC	--
A0AVK6	E2F8	Transcription factor E2F8	867	N	-	Nucleus	560	NATT	gain_of_glycosylation	-	-	560	D	N	1	-	1/1071|ICGC;1/1148|IntOGen;1/977|TCGA;1|COSMIC	possibly damaging	DOID:1612 / breast cancer	ICGC;TCGA;COSMIC;IntOGen	TCGA-A2-A0EQ	-	-	-	NATT	-
A0AVK6	E2F8	Transcription factor E2F8	867	N	-	Nucleus	814	NGSQ	gain_of_glycosylation	-	-	814	K	N	1	-	1/1071|ICGC;1|COSMIC;1/977|TCGA	probably damaging	DOID:1612 / breast cancer	ICGC;TCGA;COSMIC	TCGA-D8-A1XK	-	-	-	NGSQ	+
A0AVT1	UBA6	Ubiquitin-like modifier-activating enzyme 6	1052	N	-	-	1049	NDTD	gain_of_glycosylation	-	-	1049	H	N	1	-	1/665|IntOGen	benign	DOID:1324 / lung cancer	IntOGen	-	-	-	-	NDTD	-
A0AVT1	UBA6	Ubiquitin-like modifier-activating enzyme 6	1052	N	-	-	527	NATL	gain_of_glycosylation	-	-	527	D	N	1	-	1/504|ICGC	benign	DOID:1793 / pancreatic cancer	ICGC	-	-	-	-	NATL	++
A0AVT1	UBA6	Ubiquitin-like modifier-activating enzyme 6	1052	N	-	-	730	NGSL	gain_of_glycosylation	-	-	730	D	N	1	-	1/508|TCGA	probably damaging	DOID:11934 / head and neck cancer	TCGA	TCGA-CV-7568	-	-	-	NGSL	-
A0FGR9	ESYT3	Extended synaptotagmin-3	886	N	-	Membrane	649	NATT	gain_of_glycosylation	-	-	649	S	N	1	-	1/147|TCGA	benign	DOID:1793 / pancreatic cancer	TCGA	TCGA-IB-7651	-	-	-	NATT	+
A0JNW5	UHRF1BP1L	UHRF1-binding protein 1-like	1464	N	-	-	1150	NYSG	gain_of_glycosylation	-	-	1152	R	S	1	-	1/665|IntOGen;1|COSMIC;1/178|TCGA;1/289|ICGC	benign	DOID:1324 / lung cancer	ICGC;TCGA;COSMIC;IntOGen	TCGA-37-4135	-	-	-	NYSG	+
A0JNW5	UHRF1BP1L	UHRF1-binding protein 1-like	1464	N	-	-	193	NATQ	gain_of_glycosylation	-	-	193	D	N	1	-	1/508|TCGA;1/375|IntOGen	probably damaging	DOID:0060119 / pharynx cancer;DOID:11934 / head and neck cancer	TCGA;IntOGen	TCGA-CV-7409	-	-	-	NATQ	+
A0PG75	PLSCR5	Phospholipid scramblase family member 5	271	N	-	-	217	NISK	gain_of_glycosylation	-	-	217	K	N	1	-	1/95|ICGC	probably damaging	DOID:5041 / esophageal cancer	ICGC	-	-	-	-	NISK	+
A1A4G5	LNP1	Leukemia NUP98 fusion partner 1	178	N	-	-	138	NESE	gain_of_glycosylation	-	-	140	R	S	1	-	1|COSMIC	probably damaging	DOID:219 / colon cancer	COSMIC	-	23856246	-	-	NESE	-
A1E959	ODAM	Odontogenic ameloblast-associated protein	279	Y	1--15	Secreted	249	NTTN	gain_of_glycosylation	-	-	249	S	N	1	-	1|COSMIC;1/248|TCGA	possibly damaging	DOID:363 / uterine cancer	TCGA;COSMIC	TCGA-AP-A056	-	-	-	NTTN	+
A1IGU5	ARHGEF37	Rho guanine nucleotide exchange factor 37	675	N	-	-	209	NISE	gain_of_glycosylation	-	-	211	N	S	1	-	1/202|TCGA	probably damaging	DOID:3571 / liver cancer	TCGA	TCGA-MI-A75I	-	-	-	NISE	+
A1KZ92	PXDNL	Peroxidasin-like protein	1463	Y	1--23	Cytoplasm;Secreted	287	NGTL	gain_of_glycosylation	-	-	287	D	N	1	-	1/508|TCGA	probably damaging	DOID:11934 / head and neck cancer	TCGA	TCGA-CQ-A4CD	-	-	-	NGTL	+++
A1KZ92	PXDNL	Peroxidasin-like protein	1463	Y	1--23	Cytoplasm;Secreted	346	NTTL	gain_of_glycosylation	-	-	346	S	N	1	-	1/216|ICGC;1/217|TCGA;1|COSMIC	benign	DOID:219 / colon cancer	ICGC;TCGA;COSMIC	TCGA-CA-6717	-	-	-	NTTL	++
A1KZ92	PXDNL	Peroxidasin-like protein	1463	Y	1--23	Cytoplasm;Secreted	731	NGTC	gain_of_glycosylation	-	-	731	D	N	1	-	1|COSMIC;1/233|ICGC;1/130|TCGA	probably damaging	DOID:11054 / urinary bladder cancer	ICGC;TCGA;COSMIC	TCGA-DK-A3X1	-	-	-	NGTC	+++
A1L0T0	ILVBL	Acetolactate synthase-like protein	632	N	-	Membrane	48	NASV	gain_of_glycosylation	-	-	48	K	N	1	-	1|COSMIC;1/81|TCGA;1/80|ICGC	benign	DOID:1993 / rectum cancer	ICGC;TCGA;COSMIC	TCGA-DY-A1DC	-	-	-	NASV	++
A1L390	PLEKHG3	Pleckstrin homology domain-containing family G member 3	1219	N	-	-	1079	NHSV	gain_of_glycosylation	-	-	1079	S	N	1	-	1|COSMIC	probably damaging	DOID:1324 / lung cancer	COSMIC	-	22975805	-	-	NHSV	-
A1L4K1	FSD2	Fibronectin type III and SPRY domain-containing protein 2	749	N	-	-	12	NRST	gain_of_glycosylation	-	-	12	D	N	1	-	1/323|ICGC;1/370|TCGA	benign	DOID:4159 / skin cancer	ICGC;TCGA	TCGA-FW-A3R5	-	-	-	NRST	++
A1L4K1	FSD2	Fibronectin type III and SPRY domain-containing protein 2	749	N	-	-	351	NQTL	gain_of_glycosylation	-	-	351	D	N	1	-	1/370|TCGA;1/323|ICGC	benign	DOID:4159 / skin cancer	ICGC;TCGA	TCGA-EE-A29N	-	-	-	NQTL	++
A1X283	SH3PXD2B	SH3 and PX domain-containing protein 2B	911	N	-	Cytoplasm	359	NLSK	gain_of_glycosylation	-	-	361	P	S	1	-	1|COSMIC	probably damaging	DOID:219 / colon cancer	COSMIC	-	-	-	-	NLSK	++
A1Z1Q3	MACROD2	O-acetyl-ADP-ribose deacetylase MACROD2	448	N	-	Nucleus	20	NMTL	gain_of_glycosylation	-	-	20	K	N	1	-	1|COSMIC	probably damaging	DOID:219 / colon cancer	COSMIC	-	-	-	-	NMTL	+++
A1Z1Q3	MACROD2	O-acetyl-ADP-ribose deacetylase MACROD2	448	N	-	Nucleus	203	NTTK	gain_of_glycosylation	Macro.	-	205	I	T	1	-	1/179|TCGA	benign	No DO	TCGA	TCGA-QR-A70G	-	-	-	NTTK	++
A1Z1Q3	MACROD2	O-acetyl-ADP-ribose deacetylase MACROD2	448	N	-	Nucleus	65	NKSL	gain_of_glycosylation	Macro.	-	65	K	N	1	-	1|COSMIC;1/977|TCGA;1/1071|ICGC	probably damaging	DOID:1612 / breast cancer	ICGC;TCGA;COSMIC	TCGA-D8-A27V	-	-	-	NKSL	+++
A2A2V5	SERTM1	Serine-rich and transmembrane domain-containing protein 1	107	N	-	Membrane	69	NISS	gain_of_glycosylation	-	-	69	I	N	1	-	1/216|ICGC;1/217|TCGA;1|COSMIC	possibly damaging	DOID:219 / colon cancer	ICGC;TCGA;COSMIC	TCGA-G4-6311	-	-	-	NISS	+
A2A368	MAGEB16	Melanoma-associated antigen B16	324	N	-	-	298	NGSY	gain_of_glycosylation	MAGE.	-	298	H	N	1	-	1/451|TCGA;1/417|IntOGen	benign	DOID:263 / kidney cancer	TCGA;IntOGen	TCGA-A3-3320	-	-	-	NGSY	-
A2PYH4	HFM1	Probable ATP-dependent DNA helicase HFM1	1435	N	-	-	1344	NFSA	gain_of_glycosylation	-	-	1344	K	N	1	-	1|COSMIC;1/208|ICGC	benign	DOID:3571 / liver cancer	ICGC;COSMIC	-	-	-	-	NFSA	--
A2PYH4	HFM1	Probable ATP-dependent DNA helicase HFM1	1435	N	-	-	391	NMTR	gain_of_glycosylation	-	-	391	S	N	1	-	1/289|ICGC;1/289|TCGA	probably damaging	DOID:10534 / stomach cancer	ICGC;TCGA	TCGA-BR-4184	-	-	-	NMTR	+
A2PYH4	HFM1	Probable ATP-dependent DNA helicase HFM1	1435	N	-	-	661	NTTA	gain_of_glycosylation	-	-	661	D	N	1	-	1/508|TCGA;1/375|IntOGen	possibly damaging	DOID:0060119 / pharynx cancer;DOID:11934 / head and neck cancer	TCGA;IntOGen	TCGA-CR-7404	-	-	-	NTTA	+
A2PYH4	HFM1	Probable ATP-dependent DNA helicase HFM1	1435	N	-	-	731	NTSH	gain_of_glycosylation	-	-	732	P	T	1	-	1|COSMIC;1/217|TCGA;1/216|ICGC	probably damaging	DOID:219 / colon cancer;DOID:5672 / large intestine cancer	ICGC;TCGA;COSMIC	TCGA-CK-5913	-	-	-	NTSH	-
A2RRD8	ZNF320	Zinc finger protein 320	509	N	-	Nucleus	206	NHTR	gain_of_glycosylation	-	-	206	K	N	1	-	1/289|ICGC;1/289|TCGA	benign	DOID:10534 / stomach cancer	ICGC;TCGA	TCGA-BR-6566	-	-	-	NHTR	+
A2RRH5	WDR27	WD repeat-containing protein 27	827	N	-	-	28	NESV	gain_of_glycosylation	-	-	28	K	N	1	-	1|COSMIC	probably damaging	DOID:1324 / lung cancer	COSMIC	-	22975805	-	-	NESV	+
A2RRP1	NBAS	Neuroblastoma-amplified sequence	2371	N	-	Cytoplasm	1563	NQSP	gain_of_glycosylation	-	-	1563	K	N	1	-	1/248|TCGA;1|COSMIC	probably damaging	DOID:363 / uterine cancer	TCGA;COSMIC	TCGA-BS-A0UF	-	-	-	NQSP	---
A2RRP1	NBAS	Neuroblastoma-amplified sequence	2371	N	-	Cytoplasm	637	NISY	gain_of_glycosylation	-	-	637	S	N	1	-	1|COSMIC	benign	DOID:10283 / prostate cancer	COSMIC	-	22610119	-	-	NISY	+
A2RU30	TESPA1	Protein TESPA1	521	N	-	Cytoplasm;Membrane	456	NLSI	gain_of_glycosylation	-	-	456	D	N	1	-	1|COSMIC	benign	DOID:4159 / skin cancer	COSMIC	-	22622578	-	-	NLSI	++
A2RUB1	C17orf104	Uncharacterized protein C17orf104	952	N	-	-	503	NLSA	gain_of_glycosylation	-	-	503	H	N	1	-	1|COSMIC	probably damaging	DOID:219 / colon cancer	COSMIC	-	22895193	-	-	NLSA	+
A2RUQ5	C17orf102	Uncharacterized protein C17orf102	167	N	-	-	37	NATA	gain_of_glycosylation	-	-	37	D	N	1	-	1/977|TCGA;1/1071|ICGC;1|COSMIC	probably damaging	DOID:1612 / breast cancer	ICGC;TCGA;COSMIC	TCGA-BH-A0RX	-	-	-	NATA	+
A2RUR9	CCDC144A	Coiled-coil domain-containing protein 144A	1427	N	-	-	289	NQSK	gain_of_glycosylation	-	-	291	L	S	1	-	1/375|IntOGen	possibly damaging	DOID:0060119 / pharynx cancer	IntOGen	-	-	-	-	NQSK	+
A2RUR9	CCDC144A	Coiled-coil domain-containing protein 144A	1427	N	-	-	458	NDSG	gain_of_glycosylation	-	-	458	S	N	1	-	1/289|ICGC;1|COSMIC	possibly damaging	DOID:1324 / lung cancer	ICGC;COSMIC	-	-	-	-	NDSG	---
A2RUS2	DENND3	DENN domain-containing protein 3	1198	N	-	-	1075	NTSF	gain_of_glycosylation	-	-	1075	S	N	1	-	1|COSMIC;1/208|ICGC	benign	DOID:3571 / liver cancer	ICGC;COSMIC	-	-	-	-	NTSF	--
A2RUS2	DENND3	DENN domain-containing protein 3	1198	N	-	-	883	NLSA	gain_of_glycosylation	-	-	884	P	L	1	-	1/370|TCGA;1/323|ICGC	probably damaging	DOID:4159 / skin cancer	ICGC;TCGA	TCGA-D9-A6EC	-	-	-	NLSA	-
A2VEC9	SSPO	SCO-spondin	5147	Y	1--17	Secreted	1404	NGSD	gain_of_glycosylation	-	-	1404	D	N	1	-	1/289|ICGC;1/289|TCGA	-	DOID:10534 / stomach cancer	ICGC;TCGA	TCGA-BR-A4QL	-	-	-	NGSD	+
A3KMH1	VWA8	von Willebrand factor A domain-containing protein 8	1905	Y	1--15	Secreted	972	NYSY	gain_of_glycosylation	-	-	974	P	S	1	-	1/323|ICGC;1/370|TCGA	probably damaging	DOID:4159 / skin cancer	ICGC;TCGA	TCGA-EE-A2MJ	-	-	-	NYSY	+
A3KN83	SBNO1	Protein strawberry notch homolog 1	1393	N	-	-	383	NISS	gain_of_glycosylation	-	-	383	K	N	1	-	1|COSMIC	probably damaging	DOID:219 / colon cancer	COSMIC	-	22810696	-	-	NISS	++
A3KN83	SBNO1	Protein strawberry notch homolog 1	1393	N	-	-	77	NVSQ	gain_of_glycosylation	-	-	79	R	S	1	-	1/375|IntOGen	possibly damaging	DOID:0060119 / pharynx cancer	IntOGen	-	-	-	-	NVSQ	+++
A3QJZ6	PRAMEF22	PRAME family member 22	481	N	-	-	235	NLSK	gain_of_glycosylation	-	-	237	R	S	1	-	1/451|TCGA;1|COSMIC	probably damaging	DOID:263 / kidney cancer	TCGA;COSMIC	TCGA-BP-4974	-	-	-	NLSK	+
A4D0S4	LAMB4	Laminin subunit beta-4	1761	Y	1--19	Secreted	1681	NTTG	gain_of_glycosylation	-	-	1681	S	N	1	-	1/289|TCGA;1/289|ICGC	benign	DOID:10534 / stomach cancer	ICGC;TCGA	TCGA-HU-A4G8	-	-	-	NTTG	--
A4D0S4	LAMB4	Laminin subunit beta-4	1761	Y	1--19	Secreted	757	NMSA	gain_of_glycosylation	-	-	757	S	N	1	-	1/289|ICGC;1|COSMIC	probably damaging	DOID:1324 / lung cancer	ICGC;COSMIC	-	-	-	-	NMSA	-
A4D0V7	CPED1	Cadherin-like and PC-esterase domain-containing protein 1	1026	Y	1--34	-	865	NSSH	gain_of_glycosylation	-	-	867	N	S	1	-	1/665|IntOGen;1|COSMIC	possibly damaging	DOID:1324 / lung cancer	COSMIC;IntOGen	-	-	-	-	NSSH	-
A4D1E1	ZNF804B	Zinc finger protein 804B	1349	N	-	-	1086	NDST	gain_of_glycosylation	-	-	1086	T	N	1	-	1/665|IntOGen;1/289|ICGC;1|COSMIC;1/178|TCGA	benign	DOID:1324 / lung cancer	ICGC;TCGA;COSMIC;IntOGen	TCGA-18-4083	-	-	-	NDST	--
A4D1E1	ZNF804B	Zinc finger protein 804B	1349	N	-	-	1119	NRTM	gain_of_glycosylation	-	-	1119	D	N	1	-	1|COSMIC	probably damaging	DOID:5672 / large intestine cancer	COSMIC	-	-	-	-	NRTM	++
A4D1E1	ZNF804B	Zinc finger protein 804B	1349	N	-	-	1250	NLTP	gain_of_glycosylation	-	-	1250	T	N	1	-	1|COSMIC;1/289|ICGC	possibly damaging	DOID:1324 / lung cancer	ICGC;COSMIC	-	-	-	-	NLTP	---
A4D1E1	ZNF804B	Zinc finger protein 804B	1349	N	-	-	1280	NITL	gain_of_glycosylation	-	-	1280	H	N	1	-	1/289|ICGC;1|COSMIC	probably damaging	DOID:1324 / lung cancer	ICGC;COSMIC	-	-	-	-	NITL	+
A4D1E1	ZNF804B	Zinc finger protein 804B	1349	N	-	-	1325	NHSC	gain_of_glycosylation	-	-	1325	H	N	1	-	1|COSMIC	benign	DOID:1324 / lung cancer	COSMIC	-	-	-	-	NHSC	---
A4D1E1	ZNF804B	Zinc finger protein 804B	1349	N	-	-	41	NKST	gain_of_glycosylation	-	-	41	K	N	2	-	1|COSMIC;1/665|IntOGen;1|COSMIC;1/229|IntOGen	probably damaging	DOID:219 / colon cancer;DOID:1324 / lung cancer;DOID:5672 / large intestine cancer	COSMIC;IntOGen	-	-	-	-	NKST	+
A4D1E1	ZNF804B	Zinc finger protein 804B	1349	N	-	-	657	NSSP	gain_of_glycosylation	-	-	657	K	N	1	-	1|COSMIC	benign	DOID:1324 / lung cancer	COSMIC	-	22980975	-	-	NSSP	---
A4D1E9	GTPBP10	GTP-binding protein 10	387	N	-	Nucleus	51	NRTT	gain_of_glycosylation	-	-	53	M	T	1	-	1/279|ICGC;1/289|TCGA	benign	DOID:1319 / brain cancer	ICGC;TCGA	TCGA-HW-7490	-	-	-	NRTT	+
A4D1P6	WDR91	WD repeat-containing protein 91	747	N	-	-	121	NQSE	gain_of_glycosylation	-	-	123	A	S	1	-	1/156|ICGC;1/168|TCGA	possibly damaging	DOID:263 / kidney cancer	ICGC;TCGA	TCGA-MH-A562	-	-	-	NQSE	++
A4D1P6	WDR91	WD repeat-containing protein 91	747	N	-	-	121	NQTE	gain_of_glycosylation	-	-	123	A	T	1	-	1/375|IntOGen;1/508|TCGA	possibly damaging	DOID:0060119 / pharynx cancer;DOID:11934 / head and neck cancer	TCGA;IntOGen	TCGA-BA-4078	-	-	-	NQTE	++
A4D1P6	WDR91	WD repeat-containing protein 91	747	N	-	-	506	NGTS	gain_of_glycosylation	-	-	508	A	T	1	-	1|COSMIC;1/22|IntOGen	benign	DOID:10534 / stomach cancer	COSMIC;IntOGen	-	22037554	-	-	NGTS	+
A4D2P6	GRID2IP	Delphilin	1211	N	-	Membrane	539	NGTS	gain_of_glycosylation	-	-	539	D	N	1	-	1/92|TCGA	probably damaging	DOID:3953 / adrenal gland cancer	TCGA	TCGA-OR-A5LJ	-	-	-	NGTS	+
A4FU01	MTMR11	Myotubularin-related protein 11	709	N	-	-	169	NQTQ	gain_of_glycosylation	-	-	171	A	T	1	-	1|COSMIC	benign	DOID:219 / colon cancer	COSMIC	-	22895193	-	-	NQTQ	+
A4FU28	CTAGE9	cTAGE family member 9	777	N	-	Membrane	214	NESS	gain_of_glycosylation	-	-	216	N	S	1	-	1/248|TCGA;1|COSMIC;1/230|IntOGen	possibly damaging	DOID:363 / uterine cancer	TCGA;COSMIC;IntOGen	TCGA-A5-A0G9	-	-	-	NESS	++
A4FU49	SH3D21	SH3 domain-containing protein 21	640	N	-	-	235	NRTP	gain_of_glycosylation	-	-	235	K	N	1	-	1/208|ICGC;1|COSMIC	benign	DOID:3571 / liver cancer	ICGC;COSMIC	-	-	-	-	NRTP	---
A4FU69	EFCAB5	EF-hand calcium-binding domain-containing protein 5	1503	N	-	-	475	NHTS	gain_of_glycosylation	-	-	477	A	T	1	-	1|COSMIC	benign	DOID:8618 / oral cavity cancer	COSMIC	-	23619168	-	-	NHTS	-
A4FU69	EFCAB5	EF-hand calcium-binding domain-containing protein 5	1503	N	-	-	620	NGSV	gain_of_glycosylation	-	-	620	K	N	1	-	1/230|IntOGen;1/248|TCGA;1|COSMIC	possibly damaging	DOID:363 / uterine cancer	TCGA;COSMIC;IntOGen	TCGA-A5-A0G5	-	-	-	NGSV	++
A4IF30	SLC35F4	Solute carrier family 35 member F4	521	N	-	Membrane	224	NQSP	gain_of_glycosylation	-	-	224	K	N	1	-	2/181|ICGC;1|COSMIC	benign	DOID:2394 / ovarian cancer	ICGC;COSMIC	-	-	-	-	NQSP	---
A4IF30	SLC35F4	Solute carrier family 35 member F4	521	N	-	Membrane	85	NCSS	gain_of_glycosylation	-	-	87	P	S	1	-	1/665|IntOGen;1|COSMIC;1/178|TCGA;1/289|ICGC	benign	DOID:1324 / lung cancer	ICGC;TCGA;COSMIC;IntOGen	TCGA-63-5131	-	-	-	NCSS	++
A4UGR9	XIRP2	Xin actin-binding repeat-containing protein 2	3374	N	-	-	1070	NQSI	gain_of_glycosylation	-	-	1072	P	S	1	-	1/370|TCGA;1/323|ICGC	probably damaging	DOID:4159 / skin cancer	ICGC;TCGA	TCGA-EE-A29P	-	-	-	NQSI	+
A4UGR9	XIRP2	Xin actin-binding repeat-containing protein 2	3374	N	-	-	1378	NETL	gain_of_glycosylation	-	-	1378	K	N	1	-	1/233|ICGC;1|COSMIC;1|COSMIC	probably damaging	DOID:11054 / urinary bladder cancer	ICGC;COSMIC	-	24121792	-	-	NETL	+
A4UGR9	XIRP2	Xin actin-binding repeat-containing protein 2	3374	N	-	-	1442	NCTE	gain_of_glycosylation	-	-	1442	D	N	1	-	1/57|TCGA	benign	DOID:363 / uterine cancer	TCGA	TCGA-ND-A4WC	-	-	-	NCTE	+
A4UGR9	XIRP2	Xin actin-binding repeat-containing protein 2	3374	N	-	-	1665	NLTS	gain_of_glycosylation	-	-	1665	D	N	1	-	1/370|TCGA;1/323|ICGC	probably damaging	DOID:4159 / skin cancer	ICGC;TCGA	TCGA-FW-A3R5	-	-	-	NLTS	++
A4UGR9	XIRP2	Xin actin-binding repeat-containing protein 2	3374	N	-	-	1821	NLSQ	gain_of_glycosylation	-	-	1821	T	N	1	-	1/230|IntOGen;1|COSMIC;1/248|TCGA;1/665|IntOGen	benign	DOID:363 / uterine cancer;DOID:1324 / lung cancer	TCGA;COSMIC;IntOGen	TCGA-BG-A0VX	-	-	-	NLSQ	+++
A4UGR9	XIRP2	Xin actin-binding repeat-containing protein 2	3374	N	-	-	2264	NFSP	gain_of_glycosylation	-	-	2264	D	N	1	-	7/323|ICGC;7/370|TCGA;1|COSMIC	benign	DOID:4159 / skin cancer	ICGC;TCGA;COSMIC	TCGA-EE-A2MG;TCGA-EE-A2GR;TCGA-D3-A51R;TCGA-FS-A1ZB;TCGA-FS-A4F0;TCGA-EE-A2GN;TCGA-DA-A1I0	21984974	-	-	NFSP	---
A4UGR9	XIRP2	Xin actin-binding repeat-containing protein 2	3374	N	-	-	2880	NVSN	gain_of_glycosylation	-	-	2880	K	N	1	-	1|COSMIC	benign	DOID:219 / colon cancer	COSMIC	-	22895193	-	-	NVSN	+
A4UGR9	XIRP2	Xin actin-binding repeat-containing protein 2	3374	N	-	-	3152	NDTE	gain_of_glycosylation	-	-	3154	P	T	1	-	1|COSMIC;1|COSMIC	benign	DOID:1324 / lung cancer	COSMIC	-	23856246;22980975	-	-	NDTE	-
A4UGR9	XIRP2	Xin actin-binding repeat-containing protein 2	3374	N	-	-	3213	NFSC	gain_of_glycosylation	-	-	3213	D	N	1	-	1/323|ICGC;1/370|TCGA	benign	DOID:4159 / skin cancer	ICGC;TCGA	TCGA-EE-A29R	-	-	-	NFSC	-
A4UGR9	XIRP2	Xin actin-binding repeat-containing protein 2	3374	N	-	-	786	NASH	gain_of_glycosylation	-	-	786	D	N	1	-	1|COSMIC;1/665|IntOGen	possibly damaging	DOID:1324 / lung cancer	COSMIC;IntOGen	-	-	-	-	NASH	-
A5A3E0	POTEF	POTE ankyrin domain family member F	1075	N	-	Cytoplasm	380	NLTS	gain_of_glycosylation	-	-	380	K	N	1	-	1/248|TCGA;1|COSMIC	possibly damaging	DOID:363 / uterine cancer	TCGA;COSMIC	TCGA-AP-A059	-	-	-	NLTS	++
A5A3E0	POTEF	POTE ankyrin domain family member F	1075	N	-	Cytoplasm	687	NDSL	gain_of_glycosylation	-	-	689	N	S	1	-	1/178|TCGA;1/665|IntOGen;1|COSMIC;1/289|ICGC	benign	DOID:1324 / lung cancer	ICGC;TCGA;COSMIC;IntOGen	TCGA-51-4081	-	-	-	NDSL	-
A5A3E0	POTEF	POTE ankyrin domain family member F	1075	N	-	Cytoplasm	787	NHTF	gain_of_glycosylation	-	-	787	H	N	1	-	1/178|TCGA;1/289|ICGC;1|COSMIC;1/665|IntOGen	probably damaging	DOID:1324 / lung cancer	ICGC;TCGA;COSMIC;IntOGen	TCGA-63-6202	-	-	-	NHTF	+
A5A3E0	POTEF	POTE ankyrin domain family member F	1075	N	-	Cytoplasm	828	NTTA	gain_of_glycosylation	-	-	830	P	T	1	-	1/230|IntOGen;1|COSMIC;1/248|TCGA	possibly damaging	DOID:363 / uterine cancer	TCGA;COSMIC;IntOGen	TCGA-B5-A0K9	-	-	-	NTTA	+
A5PLL1	ANKRD34B	Ankyrin repeat domain-containing protein 34B	514	N	-	Cytoplasm;Nucleus	440	NVTQ	gain_of_glycosylation	-	-	440	S	N	1	-	1|COSMIC;1/233|ICGC;1|COSMIC	benign	DOID:11054 / urinary bladder cancer	ICGC;COSMIC	-	24121792	-	-	NVTQ	+++
A5PLL1	ANKRD34B	Ankyrin repeat domain-containing protein 34B	514	N	-	Cytoplasm;Nucleus	453	NVSS	gain_of_glycosylation	-	-	455	N	S	1	-	1/198|TCGA	benign	DOID:4362 / cervical cancer	TCGA	TCGA-FU-A3HZ	-	-	-	NVSS	++
A5PLN7	FAM149A	Protein FAM149A	773	N	-	-	605	NKTP	gain_of_glycosylation	-	-	605	K	N	1	-	1/217|TCGA;1|COSMIC;1/216|ICGC	probably damaging	DOID:219 / colon cancer	ICGC;TCGA;COSMIC	TCGA-D5-6932	-	-	-	NKTP	---
A5PLN7	FAM149A	Protein FAM149A	773	N	-	-	747	NLTG	gain_of_glycosylation	-	-	747	I	N	1	-	1/370|TCGA;1/323|ICGC	-	DOID:4159 / skin cancer	ICGC;TCGA	TCGA-EE-A29X	-	-	-	NLTG	+
A5X5Y0	HTR3E	5-hydroxytryptamine receptor 3E	456	Y	1--25	Membrane	134	NKTP	gain_of_glycosylation	-	-	134	D	N	1	-	1/370|TCGA	benign	DOID:4159 / skin cancer	TCGA	TCGA-FR-A726	-	-	-	NKTP	---
A5YKK6	CNOT1	CCR4-NOT transcription complex subunit 1	2376	N	-	Cytoplasm;Nucleus	1070	NNTT	gain_of_glycosylation	-	-	1070	I	N	1	-	1/370|TCGA;1/323|ICGC	probably damaging	DOID:4159 / skin cancer	ICGC;TCGA	TCGA-EE-A17X	-	-	-	NNTT	-
A5YKK6	CNOT1	CCR4-NOT transcription complex subunit 1	2376	N	-	Cytoplasm;Nucleus	1871	NSTK	gain_of_glycosylation	-	-	1871	D	N	1	-	1|COSMIC;1/81|TCGA;1/80|ICGC	probably damaging	DOID:1993 / rectum cancer	ICGC;TCGA;COSMIC	TCGA-EI-6917	-	-	-	NSTK	-
A5YM72	CARNS1	Carnosine synthase 1	827	N	-	-	629	NGTT	gain_of_glycosylation	ATP-grasp.	-	631	P	T	1	-	1|COSMIC	probably damaging	DOID:1324 / lung cancer	COSMIC	-	22980975	-	-	NGTT	+
A6H8M9	CDHR4	Cadherin-related family member 4	788	Y	1--16	Membrane	529	NLSG	gain_of_glycosylation	-	-	529	H	N	1	-	1/216|ICGC;1/217|TCGA;1|COSMIC	possibly damaging	DOID:219 / colon cancer	ICGC;TCGA;COSMIC	TCGA-G4-6320	-	-	-	NLSG	++
A6H8Y1	BDP1	Transcription factor TFIIIB component B'' homolog	2624	N	-	Nucleus	1380	NFSH	gain_of_glycosylation	-	-	1380	H	N	1	-	1|COSMIC;1/248|TCGA	benign	DOID:363 / uterine cancer	TCGA;COSMIC	TCGA-AX-A0J0	-	-	-	NFSH	-
A6H8Z2	FAM221B	Protein FAM221B	402	N	-	-	267	NESR	gain_of_glycosylation	-	-	267	D	N	1	-	1/370|TCGA;1/323|ICGC	benign	DOID:4159 / skin cancer	ICGC;TCGA	TCGA-FR-A3YN	-	-	-	NESR	+
A6NC05	C5orf63	Glutaredoxin-like protein C5orf63	138	N	-	-	112	NSSD	gain_of_glycosylation	-	-	112	I	N	1	-	1|COSMIC	-	DOID:1324 / lung cancer	COSMIC	-	23033341	-	-	NSSD	-
A6NC98	CCDC88B	Coiled-coil domain-containing protein 88B	1476	N	-	-	512	NHSP	gain_of_glycosylation	-	-	512	D	N	1	-	1/323|ICGC;1|COSMIC;1/370|TCGA	possibly damaging	DOID:4159 / skin cancer;DOID:219 / colon cancer	ICGC;TCGA;COSMIC	TCGA-GN-A268	22895193	-	-	NHSP	---
A6NCI4	VWA3A	von Willebrand factor A domain-containing protein 3A	1184	Y	1--24	Secreted	405	NTSA	gain_of_glycosylation	-	-	405	K	N	1	-	1/81|TCGA;1/80|ICGC;1|COSMIC	probably damaging	DOID:1993 / rectum cancer	ICGC;TCGA;COSMIC	TCGA-EI-6917	-	-	-	NTSA	+
A6NCI8	C2orf78	Uncharacterized protein C2orf78	922	N	-	-	144	NFTV	gain_of_glycosylation	-	-	144	D	N	1	-	1/323|ICGC;1/370|TCGA	probably damaging	DOID:4159 / skin cancer	ICGC;TCGA	TCGA-EE-A2GC	-	-	-	NFTV	++
A6NCI8	C2orf78	Uncharacterized protein C2orf78	922	N	-	-	326	NSSP	gain_of_glycosylation	-	-	327	P	S	1	-	1/323|ICGC;1/370|TCGA	probably damaging	DOID:4159 / skin cancer	ICGC;TCGA	TCGA-EE-A2GN	-	-	-	NSSP	---
A6NCI8	C2orf78	Uncharacterized protein C2orf78	922	N	-	-	816	NTSS	gain_of_glycosylation	-	-	816	K	N	1	-	1/289|ICGC;1|COSMIC	possibly damaging	DOID:1324 / lung cancer	ICGC;COSMIC	-	-	-	-	NTSS	++
A6NCL1	GMNC	Geminin coiled-coil domain-containing protein 1	334	N	-	Nucleus	66	NFSL	gain_of_glycosylation	-	-	68	P	S	1	-	1|COSMIC	benign	DOID:4159 / skin cancer	COSMIC	-	22622578	-	-	NFSL	++
A6ND01	IZUMO1R	Sperm-egg fusion protein Juno	250	Y	1--19	Membrane	25	NISM	gain_of_glycosylation	-	-	27	C	S	1	-	1/289|ICGC;1/289|TCGA	-	DOID:10534 / stomach cancer	ICGC;TCGA	TCGA-BR-6452	-	-	-	NISM	++
A6NDA9	LRIT2	Leucine-rich repeat, immunoglobulin-like domain and transmembrane domain-containing protein 2	550	Y	1--19	Membrane	64	NSTL	gain_of_glycosylation	-	-	66	P	T	1	-	1|COSMIC;1/244|ICGC;1|COSMIC	probably damaging	DOID:3571 / liver cancer	ICGC;COSMIC	-	-	-	-	NSTL	++
A6NDH6	OR5H15	Olfactory receptor 5H15	313	N	-	Membrane	42	NLSL	gain_of_glycosylation	-	-	44	G	S	1	-	1/323|ICGC	possibly damaging	DOID:4159 / skin cancer	ICGC	-	-	-	-	NLSL	+++
A6NDI0	TRIM49B	Putative tripartite motif-containing protein 49B	452	N	-	-	320	NFTA	gain_of_glycosylation	B30.2/SPRY.	-	320	Y	N	1	-	1|COSMIC	-	DOID:2394 / ovarian cancer	COSMIC	-	-	-	-	NFTA	+
A6NDL8	OR6C68	Olfactory receptor 6C68	312	N	-	Membrane	269	NKSV	gain_of_glycosylation	-	-	271	G	S	1	-	1/323|ICGC;1/370|TCGA	possibly damaging	DOID:4159 / skin cancer	ICGC;TCGA	TCGA-EB-A3Y7	-	-	-	NKSV	+
A6NE01	FAM186A	Protein FAM186A	2351	N	-	-	313	NETL	gain_of_glycosylation	-	-	315	M	T	1	-	1/202|TCGA	benign	DOID:3571 / liver cancer	TCGA	TCGA-DD-A39V	-	-	-	NETL	+
A6NEK1	ARRDC5	Arrestin domain-containing protein 5	342	N	-	-	84	NKSD	gain_of_glycosylation	-	-	86	A	S	1	-	1/208|ICGC;1|COSMIC	probably damaging	DOID:3571 / liver cancer	ICGC;COSMIC	-	-	-	-	NKSD	++
A6NEN9	CXorf65	Uncharacterized protein CXorf65	183	N	-	-	144	NQSG	gain_of_glycosylation	-	-	144	K	N	1	-	1/665|IntOGen;1/178|TCGA;1/289|ICGC	probably damaging	DOID:1324 / lung cancer	ICGC;TCGA;IntOGen	TCGA-43-6770	-	-	-	NQSG	-
A6NF89	OR6C6	Olfactory receptor 6C6	314	N	-	Membrane	94	NCTT	gain_of_glycosylation	-	-	96	A	T	1	-	1/404|ICGC;1|COSMIC;1/417|IntOGen;1/451|TCGA	benign	DOID:263 / kidney cancer	ICGC;TCGA;COSMIC;IntOGen	TCGA-CZ-5986	-	-	-	NCTT	++
A6NFY4	TMEM194B	Transmembrane protein 194B	417	N	-	Membrane	265	NRSR	gain_of_glycosylation	-	-	265	D	N	1	-	1/80|ICGC;1|COSMIC;1/81|TCGA	possibly damaging	DOID:1993 / rectum cancer	ICGC;TCGA;COSMIC	TCGA-EI-6917	-	-	-	NRSR	++
A6NGE4	DCAF8L1	DDB1- and CUL4-associated factor 8-like protein 1	600	N	-	-	143	NSSE	gain_of_glycosylation	-	-	143	I	N	1	-	1/1071|ICGC;1/1148|IntOGen;1/977|TCGA	benign	DOID:1612 / breast cancer	ICGC;TCGA;IntOGen	TCGA-AR-A1AJ	-	-	-	NSSE	+
A6NGE4	DCAF8L1	DDB1- and CUL4-associated factor 8-like protein 1	600	N	-	-	205	NQSG	gain_of_glycosylation	-	-	207	R	S	1	-	1/92|TCGA	benign	DOID:3953 / adrenal gland cancer	TCGA	TCGA-OR-A5KB	-	-	-	NQSG	+
A6NGE4	DCAF8L1	DDB1- and CUL4-associated factor 8-like protein 1	600	N	-	-	455	NGSD	gain_of_glycosylation	-	-	455	S	N	1	-	1/248|TCGA	probably damaging	DOID:363 / uterine cancer	TCGA	TCGA-BS-A0UV	-	-	-	NGSD	+
A6NGE4	DCAF8L1	DDB1- and CUL4-associated factor 8-like protein 1	600	N	-	-	62	NAST	gain_of_glycosylation	-	-	62	D	N	1	-	1/370|TCGA;1/323|ICGC	possibly damaging	DOID:4159 / skin cancer	ICGC;TCGA	TCGA-DA-A1HV	-	-	-	NAST	+
A6NGG8	C2orf71	Uncharacterized protein C2orf71	1288	N	-	-	128	NFSG	gain_of_glycosylation	-	-	128	D	N	1	-	1|COSMIC;1/977|TCGA;1/1148|IntOGen;1/1071|ICGC	benign	DOID:1612 / breast cancer	ICGC;TCGA;COSMIC;IntOGen	TCGA-A8-A094	-	-	-	NFSG	+
A6NGG8	C2orf71	Uncharacterized protein C2orf71	1288	N	-	-	563	NWSE	gain_of_glycosylation	-	-	563	D	N	1	-	1/323|ICGC;1/370|TCGA	probably damaging	DOID:4159 / skin cancer	ICGC;TCGA	TCGA-ER-A2NG	-	-	-	NWSE	+
A6NGG8	C2orf71	Uncharacterized protein C2orf71	1288	N	-	-	961	NHSG	gain_of_glycosylation	-	-	961	H	N	1	-	1|COSMIC;1/289|ICGC;1/178|TCGA;1/665|IntOGen	possibly damaging	DOID:1324 / lung cancer	ICGC;TCGA;COSMIC;IntOGen	TCGA-37-4141	-	-	-	NHSG	+
A6NGG8	C2orf71	Uncharacterized protein C2orf71	1288	N	-	-	993	NASP	gain_of_glycosylation	-	-	993	K	N	1	-	1|COSMIC	possibly damaging	DOID:1324 / lung cancer	COSMIC	-	22980975	-	-	NASP	---
A6NGN9	IGLON5	IgLON family member 5	336	Y	1--30	Secreted	314	NSSP	gain_of_glycosylation	-	-	316	A	S	1	-	1|COSMIC;1/248|TCGA	probably damaging	DOID:363 / uterine cancer	TCGA;COSMIC	TCGA-D1-A103	-	-	-	NSSP	---
A6NGR9	MROH6	Maestro heat-like repeat-containing protein family member 6	719	N	-	-	601	NQTQ	gain_of_glycosylation	-	-	601	S	N	1	-	1|COSMIC	probably damaging	DOID:1909 / melanoma	COSMIC	-	22622578	-	-	NQTQ	-
A6NGY1	FRG2C	Protein FRG2-like-2	282	N	-	Nucleus	50	NSSE	gain_of_glycosylation	-	-	50	H	N	1	-	1|COSMIC	benign	DOID:219 / colon cancer	COSMIC	-	-	-	-	NSSE	+
A6NH00	OR2T8	Olfactory receptor 2T8	312	N	-	Membrane	291	NNSE	gain_of_glycosylation	-	-	291	K	N	1	-	1/216|ICGC;1|COSMIC;1/217|TCGA	benign	DOID:219 / colon cancer	ICGC;TCGA;COSMIC	TCGA-CA-6718	-	-	-	NNSE	--
A6NH21	SERINC4	Serine incorporator 4	518	N	-	Membrane	460	NGSW	gain_of_glycosylation	-	-	460	K	N	1	-	1|COSMIC	possibly damaging	DOID:1324 / lung cancer	COSMIC	-	22980975	-	-	NGSW	-
A6NHA9	OR4C46	Olfactory receptor 4C46	309	N	-	Membrane	241	NITV	gain_of_glycosylation	-	-	241	H	N	1	-	1|COSMIC	probably damaging	DOID:1324 / lung cancer	COSMIC	-	-	-	-	NITV	+
A6NHJ4	ZNF860	Zinc finger protein 860	632	N	-	Nucleus	92	NESH	gain_of_glycosylation	KRAB.	-	92	H	N	1	-	1/198|TCGA	possibly damaging	DOID:4362 / cervical cancer	TCGA	TCGA-C5-A7CO	-	-	-	NESH	+
A6NHL2	TUBAL3	Tubulin alpha chain-like 3	446	N	-	Cytoplasm	336	NATI	gain_of_glycosylation	-	-	338	A	T	1	-	1|COSMIC	probably damaging	DOID:2531 / hematologic cancer	COSMIC	-	24325359	-	-	NATI	++
A6NHL2	TUBAL3	Tubulin alpha chain-like 3	446	N	-	Cytoplasm	90	NRSL	gain_of_glycosylation	-	-	90	H	N	1	-	1/202|TCGA	benign	DOID:3571 / liver cancer	TCGA	TCGA-RC-A7S9	-	-	-	NRSL	+
A6NHN0	OTOL1	Otolin-1	477	Y	1--23	Secreted	357	NITI	gain_of_glycosylation	C1q.	-	359	P	T	1	-	1/81|TCGA;1|COSMIC;1/80|ICGC	probably damaging	DOID:1993 / rectum cancer	ICGC;TCGA;COSMIC	TCGA-F5-6814	-	-	-	NITI	++
A6NHR9	SMCHD1	Structural maintenance of chromosomes flexible hinge domain-containing protein 1	2005	N	-	-	1202	NSSN	gain_of_glycosylation	-	-	1202	D	N	1	-	1/198|TCGA	benign	DOID:4362 / cervical cancer	TCGA	TCGA-EK-A2RN	-	-	-	NSSN	-
A6NHR9	SMCHD1	Structural maintenance of chromosomes flexible hinge domain-containing protein 1	2005	N	-	-	1422	NRSP	gain_of_glycosylation	-	-	1424	P	S	1	-	1|COSMIC	possibly damaging	DOID:5041 / esophageal cancer	COSMIC	-	23525077	-	-	NRSP	---
A6NHR9	SMCHD1	Structural maintenance of chromosomes flexible hinge domain-containing protein 1	2005	N	-	-	1504	NVSS	gain_of_glycosylation	-	-	1506	R	S	1	-	1/147|TCGA	benign	DOID:1793 / pancreatic cancer	TCGA	TCGA-L1-A7W4	-	-	-	NVSS	+
A6NHR9	SMCHD1	Structural maintenance of chromosomes flexible hinge domain-containing protein 1	2005	N	-	-	185	NGTG	gain_of_glycosylation	-	-	187	R	T	1	-	1/198|TCGA	possibly damaging	DOID:4362 / cervical cancer	TCGA	TCGA-IR-A3LK	-	-	-	NGTG	++
A6NHR9	SMCHD1	Structural maintenance of chromosomes flexible hinge domain-containing protein 1	2005	N	-	-	525	NLTF	gain_of_glycosylation	-	-	525	K	N	1	-	1/492|IntOGen;1|COSMIC;1/291|TCGA	probably damaging	DOID:1319 / brain cancer;DOID:3070 / malignant glioma	TCGA;COSMIC;IntOGen	TCGA-19-5955	-	-	-	NLTF	+
A6NI28	ARHGAP42	Rho GTPase-activating protein 42	874	N	-	-	59	NFSQ	gain_of_glycosylation	-	-	59	K	N	1	-	1/168|TCGA;1/156|ICGC	possibly damaging	DOID:263 / kidney cancer	ICGC;TCGA	TCGA-A4-A5DU	-	-	-	NFSQ	+
A6NIR3	AGAP5	Arf-GAP with GTPase, ANK repeat and PH domain-containing protein 5	686	N	-	-	181	NRSL	gain_of_glycosylation	-	-	181	D	N	1	-	1|COSMIC;1/248|TCGA	probably damaging	DOID:363 / uterine cancer	TCGA;COSMIC	TCGA-D1-A17Q	-	-	-	NRSL	+
A6NIV6	LRRIQ4	Leucine-rich repeat and IQ domain-containing protein 4	560	N	-	-	82	NLSS	gain_of_glycosylation	-	-	84	R	S	1	-	1/233|ICGC;1/130|TCGA;1|COSMIC	benign	DOID:11054 / urinary bladder cancer	ICGC;TCGA;COSMIC	TCGA-DK-A3X1	-	-	-	NLSS	+
A6NJ78	METTL15	Probable methyltransferase-like protein 15	407	N	-	-	50	NQTQ	gain_of_glycosylation	-	-	50	D	N	1	-	1|COSMIC	benign	DOID:219 / colon cancer	COSMIC	-	-	-	-	NQTQ	+
A6NJB7	PRR19	Proline-rich protein 19	356	N	-	-	217	NSTD	gain_of_glycosylation	-	-	219	P	T	1	-	1/248|TCGA;1|COSMIC	benign	DOID:363 / uterine cancer	TCGA;COSMIC	TCGA-AP-A059	-	-	-	NSTD	+
A6NJG2	SOWAHD	Ankyrin repeat domain-containing protein SOWAHD	315	N	-	-	291	NDTA	gain_of_glycosylation	-	-	291	K	N	1	-	1/665|IntOGen;1/178|TCGA;1/289|ICGC	benign	DOID:1324 / lung cancer	ICGC;TCGA;IntOGen	TCGA-34-5232	-	-	-	NDTA	---
A6NJL1	ZSCAN5B	Zinc finger and SCAN domain-containing protein 5B	495	N	-	Nucleus	213	NSSR	gain_of_glycosylation	-	-	215	P	S	1	-	1/323|ICGC;1/370|TCGA	possibly damaging	DOID:4159 / skin cancer	ICGC;TCGA	TCGA-D9-A4Z3	-	-	-	NSSR	++
A6NJL1	ZSCAN5B	Zinc finger and SCAN domain-containing protein 5B	495	N	-	Nucleus	302	NASS	gain_of_glycosylation	-	-	302	D	N	1	-	1|COSMIC	probably damaging	DOID:4159 / skin cancer	COSMIC	-	22622578	-	-	NASS	+
A6NJZ3	OR6C65	Olfactory receptor 6C65	312	N	-	Membrane	144	NSSW	gain_of_glycosylation	-	-	144	I	N	1	-	1|COSMIC	benign	DOID:5041 / esophageal cancer	COSMIC	-	23525077	-	-	NSSW	+
A6NK53	ZNF233	Zinc finger protein 233	670	N	-	Nucleus	665	NSSE	gain_of_glycosylation	-	-	665	D	N	1	-	1/370|TCGA;1/323|ICGC	benign	DOID:4159 / skin cancer	ICGC;TCGA	TCGA-EE-A3AG	-	-	-	NSSE	-
A6NK75	ZNF98	Zinc finger protein 98	572	N	-	Nucleus	504	NLTT	gain_of_glycosylation	-	-	504	H	N	1	-	1/178|TCGA;1/289|ICGC;1|COSMIC;1/665|IntOGen	benign	DOID:1324 / lung cancer	ICGC;TCGA;COSMIC;IntOGen	TCGA-43-5668	-	-	-	NLTT	+
A6NKB5	PCNXL2	Pecanex-like protein 2	2137	N	-	Membrane	482	NSSS	gain_of_glycosylation	-	-	482	H	N	1	-	1/198|TCGA	benign	DOID:4362 / cervical cancer	TCGA	TCGA-IR-A3LA	-	-	-	NSSS	++
A6NKC9	SH2D7	SH2 domain-containing protein 7	451	N	-	-	290	NRSD	gain_of_glycosylation	-	-	292	P	S	1	-	1/202|TCGA	benign	DOID:3571 / liver cancer	TCGA	TCGA-DD-A39Z	-	-	-	NRSD	+
A6NKC9	SH2D7	SH2 domain-containing protein 7	451	N	-	-	425	NKSK	gain_of_glycosylation	-	-	425	T	N	1	-	1/665|IntOGen	benign	DOID:1324 / lung cancer	IntOGen	-	-	-	-	NKSK	+
A6NKG5	RTL1	Retrotransposon-like protein 1	1358	N	-	Membrane	1087	NNTL	gain_of_glycosylation	-	-	1087	K	N	1	-	1/504|ICGC;1|COSMIC	possibly damaging	DOID:1793 / pancreatic cancer	ICGC;COSMIC	-	-	-	-	NNTL	++
A6NKG5	RTL1	Retrotransposon-like protein 1	1358	N	-	Membrane	586	NLSE	gain_of_glycosylation	-	-	586	D	N	1	-	2/323|ICGC;2/370|TCGA	probably damaging	DOID:4159 / skin cancer	ICGC;TCGA	TCGA-EB-A3Y7;TCGA-EE-A29D	-	-	-	NLSE	+
A6NKT7	RGPD3	RanBP2-like and GRIP domain-containing protein 3	1758	N	-	-	791	NKSY	gain_of_glycosylation	-	-	791	S	N	1	-	1|COSMIC;1/417|IntOGen;1/404|ICGC;1/451|TCGA	benign	DOID:263 / kidney cancer	ICGC;TCGA;COSMIC;IntOGen	TCGA-BP-4991	-	-	-	NKSY	-
A6NL08	OR6C75	Olfactory receptor 6C75	312	N	-	Membrane	133	NMST	gain_of_glycosylation	-	-	133	I	N	1	-	1/181|ICGC;1/316|IntOGen;1|COSMIC	probably damaging	DOID:2394 / ovarian cancer	ICGC;COSMIC;IntOGen	-	21720365	-	-	NMST	-
A6NL08	OR6C75	Olfactory receptor 6C75	312	N	-	Membrane	259	NTSA	gain_of_glycosylation	-	-	259	K	N	1	-	1/88|ICGC;1|COSMIC	probably damaging	DOID:5041 / esophageal cancer	ICGC;COSMIC	-	-	-	-	NTSA	-
A6NLC5	C3orf70	UPF0524 protein C3orf70	250	N	-	-	180	NCSS	gain_of_glycosylation	-	-	180	H	N	1	-	1|COSMIC	possibly damaging	DOID:1324 / lung cancer	COSMIC	-	-	-	-	NCSS	+
A6NLW8	DUXA	Double homeobox protein A	204	N	-	Nucleus	151	NRTS	gain_of_glycosylation	-	-	153	R	T	1	-	1|COSMIC	probably damaging	DOID:1324 / lung cancer	COSMIC	-	22980975	-	-	NRTS	+
A6NMD0	IFITM10	Interferon-induced transmembrane protein 10	228	N	-	Membrane	109	NSSK	gain_of_glycosylation	-	-	109	K	N	1	-	1/198|TCGA	-	DOID:4362 / cervical cancer	TCGA	TCGA-Q1-A73O	-	-	-	NSSK	++
A6NMS3	OR5K4	Olfactory receptor 5K4	321	N	-	Membrane	19	NYTE	gain_of_glycosylation	-	-	21	P	T	1	-	1|COSMIC;1/289|ICGC	benign	DOID:1324 / lung cancer	ICGC;COSMIC	-	-	-	-	NYTE	++
A6NMS3	OR5K4	Olfactory receptor 5K4	321	N	-	Membrane	304	NYTI	gain_of_glycosylation	-	-	306	N	T	1	-	1|COSMIC	benign	DOID:219 / colon cancer	COSMIC	-	-	-	-	NYTI	+
A6NMS7	LRRC37A	Leucine-rich repeat-containing protein 37A	1700	Y	1--35	Membrane	1322	NKSP	gain_of_glycosylation	-	-	1322	K	N	1	-	1|COSMIC	probably damaging	DOID:2531 / hematologic cancer	COSMIC	-	23297126	-	-	NKSP	---
A6NMX2	EIF4E1B	Eukaryotic translation initiation factor 4E type 1B	242	N	-	-	37	NSTR	gain_of_glycosylation	-	-	39	P	T	1	-	1|COSMIC	benign	DOID:1324 / lung cancer	COSMIC	-	-	-	-	NSTR	+++
A6NMZ7	COL6A6	Collagen alpha-6(VI) chain	2263	Y	1--19	Secreted	1193	NVST	gain_of_glycosylation	-	-	1193	D	N	1	-	1/323|ICGC;1/370|TCGA	probably damaging	DOID:4159 / skin cancer	ICGC;TCGA	TCGA-EE-A3AG	-	-	-	NVST	-
A6NMZ7	COL6A6	Collagen alpha-6(VI) chain	2263	Y	1--19	Secreted	1249	NYSP	gain_of_glycosylation	-	-	1249	K	N	1	-	1/289|TCGA;1/289|ICGC	benign	DOID:10534 / stomach cancer	ICGC;TCGA	TCGA-BR-6452	-	-	-	NYSP	---
A6NMZ7	COL6A6	Collagen alpha-6(VI) chain	2263	Y	1--19	Secreted	1902	NVSS	gain_of_glycosylation	-	-	1904	P	S	1	-	1|COSMIC;1/248|TCGA	probably damaging	DOID:363 / uterine cancer	TCGA;COSMIC	TCGA-AP-A059	-	-	-	NVSS	+
A6NMZ7	COL6A6	Collagen alpha-6(VI) chain	2263	Y	1--19	Secreted	815	NSSG	gain_of_glycosylation	-	-	815	D	N	1	-	1|COSMIC;1/977|TCGA;1/1071|ICGC	probably damaging	DOID:1612 / breast cancer	ICGC;TCGA;COSMIC	TCGA-C8-A26Y	-	-	-	NSSG	--
A6NMZ7	COL6A6	Collagen alpha-6(VI) chain	2263	Y	1--19	Secreted	981	NVTA	gain_of_glycosylation	-	-	981	D	N	1	-	1/323|ICGC;1/370|TCGA	benign	DOID:4159 / skin cancer	ICGC;TCGA	TCGA-FW-A3R5	-	-	-	NVTA	+
A6NND4	OR2AT4	Olfactory receptor 2AT4	320	N	-	Membrane	2	NATA	gain_of_glycosylation	-	-	2	D	N	1	-	1|COSMIC;1/217|TCGA;1/216|ICGC	benign	DOID:219 / colon cancer;DOID:5672 / large intestine cancer	ICGC;TCGA;COSMIC	TCGA-G4-6302	-	-	-	NATA	++
A6NNF4	ZNF726	Zinc finger protein 726	738	N	-	Nucleus	327	NLTR	gain_of_glycosylation	-	-	327	T	N	1	-	1|COSMIC	-	DOID:3571 / liver cancer	COSMIC	-	-	-	-	NLTR	+
A6NP11	ZNF716	Zinc finger protein 716	495	N	-	Nucleus	285	NYTR	gain_of_glycosylation	-	-	287	K	T	1	-	1|COSMIC;1/248|TCGA	probably damaging	DOID:363 / uterine cancer	TCGA;COSMIC	TCGA-AX-A05Z	-	-	-	NYTR	++
A6NP11	ZNF716	Zinc finger protein 716	495	N	-	Nucleus	470	NQTF	gain_of_glycosylation	-	-	470	D	N	1	-	1/217|TCGA;1|COSMIC;1/216|ICGC	possibly damaging	DOID:219 / colon cancer;DOID:5672 / large intestine cancer	ICGC;TCGA;COSMIC	TCGA-AD-6965	-	-	-	NQTF	--
A6NP11	ZNF716	Zinc finger protein 716	495	N	-	Nucleus	80	NETV	gain_of_glycosylation	KRAB.	-	82	M	T	1	-	1/248|TCGA;1|COSMIC	possibly damaging	DOID:363 / uterine cancer	TCGA;COSMIC	TCGA-B5-A0JY	-	-	-	NETV	++
A6PVY3	FAM177B	Protein FAM177B	158	N	-	-	19	NTTP	gain_of_glycosylation	-	-	19	K	N	1	-	1/248|TCGA;1|COSMIC	benign	DOID:363 / uterine cancer	TCGA;COSMIC	TCGA-B5-A0JY	-	-	-	NTTP	---
A6QL64	ANKRD36	Ankyrin repeat domain-containing protein 36A	1941	N	-	-	310	NDTS	gain_of_glycosylation	-	-	310	K	N	1	-	1|COSMIC	probably damaging	DOID:1324 / lung cancer	COSMIC	-	22980975	-	-	NDTS	++
A6QL64	ANKRD36	Ankyrin repeat domain-containing protein 36A	1941	N	-	-	660	NKTD	gain_of_glycosylation	-	-	660	D	N	1	-	1/323|ICGC;1/370|TCGA	probably damaging	DOID:4159 / skin cancer	ICGC;TCGA	TCGA-EE-A29E	-	-	-	NKTD	++
A7E2Y1	MYH7B	Myosin-7B	1941	N	-	Membrane	3	NVSE	gain_of_glycosylation	-	-	3	D	N	1	-	1|COSMIC	possibly damaging	DOID:219 / colon cancer	COSMIC	-	22895193	-	-	NVSE	++
A7E2Y1	MYH7B	Myosin-7B	1941	N	-	Membrane	558	NHTG	gain_of_glycosylation	-	-	560	A	T	1	-	1/289|ICGC;1/289|TCGA	possibly damaging	DOID:10534 / stomach cancer	ICGC;TCGA	TCGA-BR-4257	-	-	-	NHTG	+
A7XYQ1	SOBP	Sine oculis-binding protein homolog	873	N	-	-	201	NFSQ	gain_of_glycosylation	-	-	203	P	S	1	-	1|COSMIC;1/248|TCGA	benign	DOID:363 / uterine cancer	TCGA;COSMIC	TCGA-BS-A0UF	-	-	-	NFSQ	++
A7XYQ1	SOBP	Sine oculis-binding protein homolog	873	N	-	-	389	NRSP	gain_of_glycosylation	-	-	391	G	S	1	-	1|COSMIC	probably damaging	DOID:219 / colon cancer	COSMIC	-	22895193	-	-	NRSP	---
A8K4G0	CD300LB	CMRF35-like molecule 7	201	Y	1--17	Membrane	173	NGSQ	gain_of_glycosylation	-	-	173	K	N	1	-	1/202|TCGA	benign	DOID:3571 / liver cancer	TCGA	TCGA-G3-A3CK	-	-	-	NGSQ	+
A8K7I4	CLCA1	Calcium-activated chloride channel regulator 1	914	Y	1--21	Membrane;Secreted	645	NGTG	gain_of_glycosylation	-	-	647	A	T	1	-	1|COSMIC	possibly damaging	DOID:219 / colon cancer	COSMIC	-	22810696	-	-	NGTG	++
A8K855	EFCAB7	EF-hand calcium-binding domain-containing protein 7	629	N	-	-	242	NTSV	gain_of_glycosylation	-	-	242	K	N	1	-	1/261|TCGA	possibly damaging	DOID:10283 / prostate cancer	TCGA	TCGA-KK-A6E8	-	-	-	NTSV	+
A8K855	EFCAB7	EF-hand calcium-binding domain-containing protein 7	629	N	-	-	407	NLSD	gain_of_glycosylation	EF-hand 3.	-	407	T	N	1	-	1|COSMIC;1/248|TCGA	possibly damaging	DOID:363 / uterine cancer	TCGA;COSMIC	TCGA-AX-A05Z	-	-	-	NLSD	++
A8MT70	ZBBX	Zinc finger B-box domain-containing protein 1	800	N	-	-	209	NETS	gain_of_glycosylation	-	-	209	K	N	1	-	1/105|ICGC;1|COSMIC	probably damaging	DOID:1993 / rectum cancer;DOID:263 / kidney cancer	ICGC;COSMIC	-	-	-	-	NETS	+
A8MT70	ZBBX	Zinc finger B-box domain-containing protein 1	800	N	-	-	433	NNSF	gain_of_glycosylation	-	-	433	K	N	1	-	1/216|ICGC;1/217|TCGA;1|COSMIC	possibly damaging	DOID:219 / colon cancer	ICGC;TCGA;COSMIC	TCGA-CA-6717	-	-	-	NNSF	-
A8MT70	ZBBX	Zinc finger B-box domain-containing protein 1	800	N	-	-	728	NFSS	gain_of_glycosylation	-	-	728	D	N	1	-	1/202|TCGA	benign	DOID:3571 / liver cancer	TCGA	TCGA-CC-A5UD	-	-	-	NFSS	-
A8MT70	ZBBX	Zinc finger B-box domain-containing protein 1	800	N	-	-	731	NQSL	gain_of_glycosylation	-	-	731	S	N	1	-	1/370|TCGA	benign	DOID:4159 / skin cancer	TCGA	TCGA-FR-A726	-	-	-	NQSL	-
A8MT70	ZBBX	Zinc finger B-box domain-containing protein 1	800	N	-	-	798	NST-	gain_of_glycosylation	-	-	798	K	N	1	-	1/248|TCGA;1|COSMIC	benign	DOID:363 / uterine cancer	TCGA;COSMIC	TCGA-D1-A16X	-	-	-	NST-	-
A8MTJ3	GNAT3	Guanine nucleotide-binding protein G(t) subunit alpha-3	354	N	-	Cytoplasm	301	NYTK	gain_of_glycosylation	-	-	303	I	T	1	-	1/248|TCGA;1|COSMIC	probably damaging	DOID:363 / uterine cancer	TCGA;COSMIC	TCGA-B5-A0JY	-	-	-	NYTK	++
A8MUM7	LGALS16	Galectin-16	142	N	-	-	28	NSSI	gain_of_glycosylation	Galectin.	-	28	D	N	1	-	1|COSMIC;1/208|ICGC	benign	DOID:3571 / liver cancer	ICGC;COSMIC	-	-	-	-	NSSI	+
A8MV23	SERPINE3	Serpin E3	424	Y	1--20	Secreted	409	NKSS	gain_of_glycosylation	-	-	411	G	S	1	-	1/370|TCGA;1/323|ICGC	benign	DOID:4159 / skin cancer	ICGC;TCGA	TCGA-EE-A2GD	-	-	-	NKSS	+
A8MV65	VGLL3	Transcription cofactor vestigial-like protein 3	326	N	-	Nucleus	299	NGTV	gain_of_glycosylation	-	-	299	H	N	1	-	1/665|IntOGen	probably damaging	DOID:1324 / lung cancer	IntOGen	-	-	-	-	NGTV	++
A8MVX0	ARHGEF33	Rho guanine nucleotide exchange factor 33	844	N	-	-	73	NNSL	gain_of_glycosylation	-	-	73	K	N	1	-	1/977|TCGA;1/1071|ICGC;1|COSMIC	probably damaging	DOID:1612 / breast cancer	ICGC;TCGA;COSMIC	TCGA-AN-A046	-	-	-	NNSL	-
A8MW92	PHF20L1	PHD finger protein 20-like protein 1	1017	N	-	-	261	NKTK	gain_of_glycosylation	-	-	263	R	T	1	-	1/156|ICGC;1/168|TCGA	probably damaging	DOID:263 / kidney cancer	ICGC;TCGA	TCGA-BQ-5882	-	-	-	NKTK	++
A8MW92	PHF20L1	PHD finger protein 20-like protein 1	1017	N	-	-	280	NITG	gain_of_glycosylation	-	-	280	K	N	1	-	1/370|TCGA	probably damaging	DOID:4159 / skin cancer	TCGA	TCGA-GN-A4U4	-	-	-	NITG	++
A8MWY0	KIAA1324L	UPF0577 protein KIAA1324-like	1029	Y	1--47	Membrane	688	NFSN	gain_of_glycosylation	-	-	688	D	N	1	-	1/508|TCGA	benign	DOID:11934 / head and neck cancer	TCGA	TCGA-CV-A45W	-	-	-	NFSN	+
A8MWY0	KIAA1324L	UPF0577 protein KIAA1324-like	1029	Y	1--47	Membrane	840	NSTK	gain_of_glycosylation	-	-	841	P	S	1	-	1/977|TCGA;1/323|ICGC;1/1071|ICGC;1|COSMIC;1/370|TCGA;1/1148|IntOGen	probably damaging	DOID:4159 / skin cancer;DOID:1612 / breast cancer	ICGC;TCGA;COSMIC;IntOGen	TCGA-EE-A3JI;TCGA-AR-A1AP	-	-	-	NSTK	++
A8MXD5	GRXCR1	Glutaredoxin domain-containing cysteine-rich protein 1	290	N	-	-	257	NMSM	gain_of_glycosylation	-	-	257	K	N	1	-	1/977|TCGA;1|COSMIC;1/1071|ICGC	probably damaging	DOID:1612 / breast cancer	ICGC;TCGA;COSMIC	TCGA-A2-A4S3	-	-	-	NMSM	-
A8MXV4	NUDT19	Nucleoside diphosphate-linked moiety X motif 19, mitochondrial	375	N	-	-	269	NFTS	gain_of_glycosylation	-	-	271	A	T	1	-	1/508|TCGA;1/375|IntOGen	benign	DOID:0060119 / pharynx cancer;DOID:11934 / head and neck cancer	TCGA;IntOGen	TCGA-CN-6011	-	-	-	NFTS	+
A8MXY4	ZNF99	Zinc finger protein 99	864	N	-	Nucleus	575	NQSS	gain_of_glycosylation	-	-	575	K	N	1	-	1|COSMIC	benign	DOID:1993 / rectum cancer	COSMIC	-	22810696	-	-	NQSS	+
A8MXY4	ZNF99	Zinc finger protein 99	864	N	-	Nucleus	8	NVTI	gain_of_glycosylation	KRAB.	-	8	D	N	1	-	1/323|ICGC;1/370|TCGA	probably damaging	DOID:4159 / skin cancer	ICGC;TCGA	TCGA-EB-A5SE	-	-	-	NVTI	+++
A8MYU2	KCNU1	Potassium channel subfamily U member 1	1149	N	-	Membrane	1113	NSSI	gain_of_glycosylation	-	-	1115	I	S	1	-	1|COSMIC	benign	DOID:1993 / rectum cancer	COSMIC	-	22810696	-	-	NSSI	-
A8MYU2	KCNU1	Potassium channel subfamily U member 1	1149	N	-	Membrane	699	NVTL	gain_of_glycosylation	-	-	699	K	N	1	-	1|COSMIC	benign	DOID:1324 / lung cancer	COSMIC	-	22980975	-	-	NVTL	+++
A8MYU2	KCNU1	Potassium channel subfamily U member 1	1149	N	-	Membrane	867	NSSN	gain_of_glycosylation	-	-	868	P	S	1	-	1/323|ICGC;1/370|TCGA	possibly damaging	DOID:4159 / skin cancer	ICGC;TCGA	TCGA-DA-A1HY	-	-	-	NSSN	+
A9UHW6	MIF4GD	MIF4G domain-containing protein	222	N	-	Cytoplasm;Nucleus	39	NVSV	gain_of_glycosylation	MIF4G.	-	41	I	S	1	-	1|COSMIC	probably damaging	DOID:219 / colon cancer	COSMIC	-	-	-	-	NVSV	++
B0I1T2	MYO1G	Unconventional myosin-Ig	1018	N	-	Membrane	124	NQSQ	gain_of_glycosylation	-	-	125	P	Q	1	-	1/178|TCGA;1|COSMIC;1/289|ICGC;1/665|IntOGen	probably damaging	DOID:1324 / lung cancer	ICGC;TCGA;COSMIC;IntOGen	TCGA-37-3789	-	-	-	NQSQ	-
B0I1T2	MYO1G	Unconventional myosin-Ig	1018	N	-	Membrane	803	NISP	gain_of_glycosylation	-	-	805	P	S	1	-	1/665|IntOGen;1/178|TCGA;1|COSMIC;1/289|ICGC	possibly damaging	DOID:1324 / lung cancer	ICGC;TCGA;COSMIC;IntOGen	TCGA-33-4586	-	-	-	NISP	---
B1AK53	ESPN	Espin	854	N	-	Cytoplasm	232	NLSE	gain_of_glycosylation	-	-	232	S	N	1	-	1|COSMIC;1/35|ICGC	possibly damaging	DOID:1793 / pancreatic cancer;DOID:2531 / hematologic cancer	ICGC;COSMIC	-	-	-	-	NLSE	+
B1AK53	ESPN	Espin	854	N	-	Cytoplasm	387	NSSI	gain_of_glycosylation	-	-	387	H	N	1	-	1/1148|IntOGen;1/977|TCGA;1|COSMIC;1/1071|ICGC	possibly damaging	DOID:1612 / breast cancer	ICGC;TCGA;COSMIC;IntOGen	TCGA-BH-A0HP	-	-	-	NSSI	-
B1AL88	FAM155A	Transmembrane protein FAM155A	458	N	-	Membrane	387	NSSK	gain_of_glycosylation	-	-	388	P	S	1	-	1/178|TCGA;1/289|ICGC;1|COSMIC	benign	DOID:1324 / lung cancer	ICGC;TCGA;COSMIC	TCGA-18-3409	-	-	-	NSSK	-
B1ANS9	WDR64	WD repeat-containing protein 64	1081	N	-	-	618	NMSI	gain_of_glycosylation	-	-	620	A	S	1	-	1|COSMIC;1/248|TCGA	benign	DOID:363 / uterine cancer	TCGA;COSMIC	TCGA-B5-A11O	-	-	-	NMSI	+
B1ANS9	WDR64	WD repeat-containing protein 64	1081	N	-	-	640	NLTM	gain_of_glycosylation	-	-	641	P	L	1	-	1/370|TCGA;1/323|ICGC	benign	DOID:4159 / skin cancer	ICGC;TCGA	TCGA-EE-A3J7	-	-	-	NLTM	++
B1ANS9	WDR64	WD repeat-containing protein 64	1081	N	-	-	660	NLTA	gain_of_glycosylation	-	-	662	I	T	1	-	1|COSMIC;1/665|IntOGen	probably damaging	DOID:1324 / lung cancer	COSMIC;IntOGen	-	-	-	-	NLTA	+
B2RC85	RSPH10B2	Radial spoke head 10 homolog B2	870	N	-	-	69	NASQ	gain_of_glycosylation	-	-	69	D	N	1	-	1/323|ICGC;1/370|TCGA	possibly damaging	DOID:4159 / skin cancer	ICGC;TCGA	TCGA-EE-A29D	-	-	-	NASQ	+
B2RTY4	MYO9A	Unconventional myosin-IXa	2548	N	-	Membrane	2377	NSSE	gain_of_glycosylation	-	-	2377	D	N	1	-	1|COSMIC;1/1148|IntOGen;1/1071|ICGC	probably damaging	DOID:1612 / breast cancer	ICGC;COSMIC;IntOGen	-	22722201	-	-	NSSE	-
B2RTY4	MYO9A	Unconventional myosin-IXa	2548	N	-	Membrane	77	NSTD	gain_of_glycosylation	-	-	78	P	S	1	-	1/370|TCGA;1/323|ICGC	possibly damaging	DOID:4159 / skin cancer	ICGC;TCGA	TCGA-DA-A1HV	-	-	-	NSTD	++
B2RU33	POTEC	POTE ankyrin domain family member C	542	N	-	-	335	NLSG	gain_of_glycosylation	-	-	335	D	N	1	-	1/323|ICGC;1/370|TCGA	probably damaging	DOID:4159 / skin cancer	ICGC;TCGA	TCGA-FS-A1ZB	-	-	-	NLSG	+
B2RU33	POTEC	POTE ankyrin domain family member C	542	N	-	-	50	NDSF	gain_of_glycosylation	-	-	50	D	N	1	-	1/147|TCGA	possibly damaging	DOID:1793 / pancreatic cancer	TCGA	TCGA-FB-A545	-	-	-	NDSF	+
B2RU33	POTEC	POTE ankyrin domain family member C	542	N	-	-	87	NNSF	gain_of_glycosylation	-	-	87	D	N	1	-	1/323|ICGC;1/370|TCGA	probably damaging	DOID:4159 / skin cancer	ICGC;TCGA	TCGA-FW-A3R5	-	-	-	NNSF	-
B3KS81	SRRM5	Serine/arginine repetitive matrix protein 5	715	N	-	-	233	NLSP	gain_of_glycosylation	-	-	234	P	L	1	-	1/95|ICGC	possibly damaging	DOID:5041 / esophageal cancer	ICGC	-	-	-	-	NLSP	---
B3KS81	SRRM5	Serine/arginine repetitive matrix protein 5	715	N	-	-	689	NDSQ	gain_of_glycosylation	-	-	689	D	N	1	-	1/198|TCGA	possibly damaging	DOID:4362 / cervical cancer	TCGA	TCGA-C5-A3HD	-	-	-	NDSQ	+
B3KS81	SRRM5	Serine/arginine repetitive matrix protein 5	715	N	-	-	694	NATT	gain_of_glycosylation	-	-	694	D	N	1	0.19	2/75|ICGC;1/198|TCGA	benign	DOID:4362 / cervical cancer;DOID:2531 / hematologic cancer	ICGC;TCGA	TCGA-C5-A3HE	-	-	-	NATT	--
B4DU55	ZNF879	Zinc finger protein 879	563	N	-	Nucleus	300	NSSL	gain_of_glycosylation	-	-	300	S	N	1	-	1/977|TCGA;1|COSMIC;1/1071|ICGC	benign	DOID:1612 / breast cancer	ICGC;TCGA;COSMIC	TCGA-A2-A3Y0	-	-	-	NSSL	++
B7Z6K7	ZNF814	Putative uncharacterized zinc finger protein 814	855	N	-	-	164	NVSG	gain_of_glycosylation	-	-	164	H	N	1	-	1|COSMIC;1/417|IntOGen;1/404|ICGC;1/451|TCGA	possibly damaging	DOID:263 / kidney cancer	ICGC;TCGA;COSMIC;IntOGen	TCGA-CJ-5675	-	-	-	NVSG	+
B7ZBB8	PPP1R3G	Protein phosphatase 1 regulatory subunit 3G	358	N	-	-	341	NNSG	gain_of_glycosylation	CBM21.	-	343	A	S	1	-	1/198|TCGA	benign	DOID:4362 / cervical cancer	TCGA	TCGA-JW-A5VL	-	-	-	NNSG	--
C9J3I9	C5orf58	Putative uncharacterized protein C5orf58	102	N	-	-	42	NTTS	gain_of_glycosylation	-	-	44	I	T	1	-	1|COSMIC	probably damaging	DOID:3571 / liver cancer	COSMIC	-	23788652	-	-	NTTS	++
C9JQI7	TMEM232	Transmembrane protein 232	657	N	-	Membrane	443	NISW	gain_of_glycosylation	-	-	443	K	N	1	-	1/168|TCGA;1/156|ICGC	probably damaging	DOID:263 / kidney cancer	ICGC;TCGA	TCGA-AT-A5NU	-	-	-	NISW	+
C9JR72	KBTBD13	Kelch repeat and BTB domain-containing protein 13	458	N	-	Cytoplasm	373	NLTT	gain_of_glycosylation	-	-	375	A	T	1	-	1/323|ICGC;1/370|TCGA	benign	DOID:4159 / skin cancer	ICGC;TCGA	TCGA-EE-A29M	-	-	-	NLTT	+
C9JRZ8	AKR1B15	Aldo-keto reductase family 1 member B15	344	N	-	-	200	NKSG	gain_of_glycosylation	-	-	202	P	S	1	-	1|COSMIC;1/248|TCGA;1/230|IntOGen	probably damaging	DOID:363 / uterine cancer	TCGA;COSMIC;IntOGen	TCGA-BG-A186	-	-	-	NKSG	+
H0UI37	TSTD3	Thiosulfate sulfurtransferase/rhodanese-like domain-containing protein 3	97	N	-	-	29	NVTY	gain_of_glycosylation	-	-	29	D	N	1	-	1/198|TCGA	-	DOID:4362 / cervical cancer	TCGA	TCGA-IR-A3LL	-	-	-	NVTY	+
H3BUK9	POTEB2	POTE ankyrin domain family member B2	544	N	-	-	136	NRTA	gain_of_glycosylation	-	-	136	K	N	1	-	1|COSMIC	-	DOID:1324 / lung cancer	COSMIC	-	-	-	-	NRTA	+
I1YAP6	TRIM77	Tripartite motif-containing protein 77	450	N	-	-	14	NCSI	gain_of_glycosylation	-	-	14	T	N	1	-	1/289|ICGC	-	DOID:1324 / lung cancer	ICGC	-	-	-	-	NCSI	++
I1YAP6	TRIM77	Tripartite motif-containing protein 77	450	N	-	-	243	NLTQ	gain_of_glycosylation	-	-	245	P	T	1	-	1/88|ICGC	-	DOID:5041 / esophageal cancer	ICGC	-	-	-	-	NLTQ	++
I1YAP6	TRIM77	Tripartite motif-containing protein 77	450	N	-	-	314	NDTD	gain_of_glycosylation	B30.2/SPRY.	-	314	D	N	1	-	1/216|ICGC;1/217|TCGA	-	DOID:219 / colon cancer	ICGC;TCGA	TCGA-A6-6651	-	-	-	NDTD	-
O00141	SGK1	Serine/threonine-protein kinase Sgk1	431	N	-	Cytoplasm;Membrane;Nucleus	72	NSSP	gain_of_glycosylation	-	-	73	P	S	1	-	1/289|ICGC;1|COSMIC;1/665|IntOGen;1|COSMIC;1/178|TCGA	benign	DOID:1324 / lung cancer;DOID:2531 / hematologic cancer	ICGC;TCGA;COSMIC;IntOGen	TCGA-22-5471	21796119	-	-	NSSP	---
O00142	TK2	Thymidine kinase 2, mitochondrial	265	N	-	-	49	NKSV	gain_of_glycosylation	-	-	49	K	N	1	-	1/248|TCGA;1|COSMIC	probably damaging	DOID:363 / uterine cancer	TCGA;COSMIC	TCGA-D1-A17Q	-	-	-	NKSV	++
O00159	MYO1C	Unconventional myosin-Ic	1063	N	-	Cytoplasm;Membrane;Nucleus	1036	NFTP	gain_of_glycosylation	Myosin tail.	-	1036	D	N	1	-	1/665|IntOGen;1|COSMIC	probably damaging	DOID:1324 / lung cancer	COSMIC;IntOGen	-	-	-	-	NFTP	---
O00160	MYO1F	Unconventional myosin-If	1098	N	-	-	15	NQSG	gain_of_glycosylation	-	-	15	K	N	1	-	1/181|ICGC;1|COSMIC;1/316|IntOGen	probably damaging	DOID:2394 / ovarian cancer	ICGC;COSMIC;IntOGen	-	21720365	-	-	NQSG	++
O00167	EYA2	Eyes absent homolog 2	538	N	-	Cytoplasm;Nucleus	276	NETI	gain_of_glycosylation	-	-	276	D	N	1	-	1|COSMIC	probably damaging	DOID:1324 / lung cancer	COSMIC	-	22980975	-	-	NETI	+
O00167	EYA2	Eyes absent homolog 2	538	N	-	Cytoplasm;Nucleus	335	NVSS	gain_of_glycosylation	-	-	335	D	N	1	-	1|COSMIC	probably damaging	DOID:4159 / skin cancer	COSMIC	-	22842228	-	-	NVSS	++
O00192	ARVCF	Armadillo repeat protein deleted in velo-cardio-facial syndrome	962	N	-	-	781	NTTH	gain_of_glycosylation	-	-	783	I	T	1	-	1/404|TCGA;1/411|ICGC	possibly damaging	DOID:1781 / thyroid cancer	ICGC;TCGA	TCGA-BJ-A2N9	-	-	-	NTTH	-
O00192	ARVCF	Armadillo repeat protein deleted in velo-cardio-facial syndrome	962	N	-	-	869	NDST	gain_of_glycosylation	-	-	869	D	N	1	-	1/233|ICGC;1|COSMIC;1/130|TCGA	probably damaging	DOID:11054 / urinary bladder cancer	ICGC;TCGA;COSMIC	TCGA-CU-A3YL	-	-	-	NDST	--
O00193	SMAP	Small acidic protein	183	N	-	-	134	NDSE	gain_of_glycosylation	-	-	134	D	N	1	-	1/370|TCGA;1/323|ICGC	benign	DOID:4159 / skin cancer	ICGC;TCGA	TCGA-EE-A2A5	-	-	-	NDSE	-
O00203	AP3B1	AP-3 complex subunit beta-1	1094	N	-	Membrane	621	NLSH	gain_of_glycosylation	-	-	621	T	N	1	-	1/323|ICGC;1/370|TCGA	possibly damaging	DOID:4159 / skin cancer	ICGC;TCGA	TCGA-GN-A266	-	-	-	NLSH	+
O00203	AP3B1	AP-3 complex subunit beta-1	1094	N	-	Membrane	766	NSSN	gain_of_glycosylation	-	-	766	D	N	1	-	1|COSMIC	benign	DOID:4159 / skin cancer	COSMIC	-	21984974	-	-	NSSN	+
O00203	AP3B1	AP-3 complex subunit beta-1	1094	N	-	Membrane	86	NVTS	gain_of_glycosylation	-	-	88	A	T	1	-	1|COSMIC	probably damaging	DOID:2531 / hematologic cancer	COSMIC	-	23856246	-	-	NVTS	++
O00203	AP3B1	AP-3 complex subunit beta-1	1094	N	-	Membrane	959	NASF	gain_of_glycosylation	-	-	959	T	N	1	-	1/198|TCGA	-	DOID:4362 / cervical cancer	TCGA	TCGA-IR-A3LB	-	-	-	NASF	-
O00204	SULT2B1	Sulfotransferase family cytosolic 2B member 1	365	N	-	Cytoplasm;Nucleus	19	NISE	gain_of_glycosylation	-	-	19	D	N	1	-	1/370|TCGA;1/323|ICGC	benign	DOID:4159 / skin cancer	ICGC;TCGA	TCGA-FW-A3R5	-	-	-	NISE	++
O00206	TLR4	Toll-like receptor 4	839	Y	1--23	Membrane	143	NFTI	gain_of_glycosylation	-	-	145	P	T	1	-	1|COSMIC	probably damaging	DOID:1324 / lung cancer	COSMIC	-	22980975	-	-	NFTI	++
O00206	TLR4	Toll-like receptor 4	839	Y	1--23	Membrane	379	NLSR	gain_of_glycosylation	-	-	379	D	N	1	-	1|COSMIC	probably damaging	DOID:1324 / lung cancer	COSMIC	-	22980975	-	-	NLSR	++
O00206	TLR4	Toll-like receptor 4	839	Y	1--23	Membrane	405	NLSF	gain_of_glycosylation	-	-	405	D	N	1	-	1|COSMIC;1/665|IntOGen	benign	DOID:1324 / lung cancer	COSMIC;IntOGen	-	-	-	-	NLSF	++
O00206	TLR4	Toll-like receptor 4	839	Y	1--23	Membrane	502	NLSQ	gain_of_glycosylation	-	-	502	D	N	1	-	1/323|ICGC;1/370|TCGA	possibly damaging	DOID:4159 / skin cancer	ICGC;TCGA	TCGA-FW-A3R5	-	-	-	NLSQ	+
O00206	TLR4	Toll-like receptor 4	839	Y	1--23	Membrane	51	NLSF	gain_of_glycosylation	-	-	53	P	S	1	-	1/370|TCGA;1/323|ICGC	probably damaging	DOID:4159 / skin cancer	ICGC;TCGA	TCGA-FS-A4F0	-	-	-	NLSF	++
O00206	TLR4	Toll-like receptor 4	839	Y	1--23	Membrane	60	NLSF	gain_of_glycosylation	-	-	60	D	N	1	-	1/370|TCGA	probably damaging	DOID:4159 / skin cancer	TCGA	TCGA-EE-A2MD	-	-	-	NLSF	+++
O00213	APBB1	Amyloid beta A4 precursor protein-binding family B member 1	710	N	-	Cytoplasm;Membrane;Nucleus	490	NITT	gain_of_glycosylation	-	-	492	A	T	1	-	1/147|TCGA	probably damaging	DOID:1793 / pancreatic cancer	TCGA	TCGA-IB-7651	-	-	-	NITT	+
O00221	NFKBIE	NF-kappa-B inhibitor epsilon	500	N	-	Cytoplasm	392	NGTD	gain_of_glycosylation	-	-	394	A	T	1	-	1/665|IntOGen;1/289|ICGC;1|COSMIC;1/178|TCGA	possibly damaging	DOID:1324 / lung cancer	ICGC;TCGA;COSMIC;IntOGen	TCGA-66-2773	-	-	-	NGTD	++
O00221	NFKBIE	NF-kappa-B inhibitor epsilon	500	N	-	Cytoplasm	490	NISG	gain_of_glycosylation	-	-	490	K	N	1	-	1|COSMIC	probably damaging	DOID:1324 / lung cancer	COSMIC	-	22980975	-	-	NISG	-
O00222	GRM8	Metabotropic glutamate receptor 8	908	Y	1--33	Membrane	146	NISG	gain_of_glycosylation	-	-	146	K	N	1	-	1/248|TCGA;1|COSMIC	probably damaging	DOID:363 / uterine cancer	TCGA;COSMIC	TCGA-B5-A0JY	-	-	-	NISG	++
O00222	GRM8	Metabotropic glutamate receptor 8	908	Y	1--33	Membrane	699	NFSL	gain_of_glycosylation	-	-	699	T	N	1	-	1|COSMIC;1/665|IntOGen	probably damaging	DOID:1324 / lung cancer	COSMIC;IntOGen	-	-	-	-	NFSL	+
O00222	GRM8	Metabotropic glutamate receptor 8	908	Y	1--33	Membrane	874	NDTP	gain_of_glycosylation	-	-	876	R	T	1	-	1|COSMIC;1/233|ICGC;2|COSMIC;1|COSMIC	probably damaging	DOID:11054 / urinary bladder cancer	ICGC;COSMIC	-	24121792;21822268	-	-	NDTP	---
O00222	GRM8	Metabotropic glutamate receptor 8	908	Y	1--33	Membrane	891	NNTS	gain_of_glycosylation	-	-	891	T	N	1	-	1|COSMIC	benign	DOID:1324 / lung cancer	COSMIC	-	22941188	-	-	NNTS	+
O00254	F2RL2	Proteinase-activated receptor 3	374	Y	1--21	Membrane	371	NLTK	gain_of_glycosylation	-	-	371	Y	N	1	-	1|COSMIC	possibly damaging	DOID:1324 / lung cancer	COSMIC	-	-	-	-	NLTK	+
O00257	CBX4	E3 SUMO-protein ligase CBX4	560	N	-	Nucleus	544	NVTA	gain_of_glycosylation	-	-	544	D	N	1	-	1/508|TCGA;1/375|IntOGen;1|COSMIC	probably damaging	DOID:8618 / oral cavity cancer;DOID:0060119 / pharynx cancer;DOID:11934 / head and neck cancer	TCGA;COSMIC;IntOGen	TCGA-CV-6436	23619168	-	-	NVTA	+
O00264	PGRMC1	Membrane-associated progesterone receptor component 1	195	N	-	Membrane	141	NLSD	gain_of_glycosylation	Cytochrome b5 heme-binding.	-	141	D	N	1	-	1/233|ICGC;1/665|IntOGen;1/130|TCGA;1/98|IntOGen	probably damaging	DOID:1324 / lung cancer;DOID:11054 / urinary bladder cancer	ICGC;TCGA;IntOGen	TCGA-GD-A2C5	-	-	-	NLSD	+
O00264	PGRMC1	Membrane-associated progesterone receptor component 1	195	N	-	Membrane	188	NESA	gain_of_glycosylation	-	-	188	D	N	1	-	1/977|TCGA;1/1148|IntOGen;1/1071|ICGC	possibly damaging	DOID:1612 / breast cancer	ICGC;TCGA;IntOGen	TCGA-BH-A1EW	-	-	-	NESA	---
O00264	PGRMC1	Membrane-associated progesterone receptor component 1	195	N	-	Membrane	72	NFTP	gain_of_glycosylation	Cytochrome b5 heme-binding.	-	72	D	N	1	-	1/248|TCGA	probably damaging	DOID:363 / uterine cancer	TCGA	TCGA-D1-A17Q	-	-	-	NFTP	--
O00267	SUPT5H	Transcription elongation factor SPT5	1087	N	-	Nucleus	164	NITQ	gain_of_glycosylation	-	-	164	D	N	1	-	1|COSMIC;1/88|ICGC	probably damaging	DOID:5041 / esophageal cancer	ICGC;COSMIC	-	-	-	-	NITQ	+++
O00270	GPR31	12-(S)-hydroxy-5,8,10,14-eicosatetraenoic acid receptor	319	N	-	Membrane	269	NLTY	gain_of_glycosylation	-	-	269	S	N	1	-	1|COSMIC;1/229|IntOGen	probably damaging	DOID:1993 / rectum cancer;DOID:219 / colon cancer	COSMIC;IntOGen	-	-	-	-	NLTY	+
O00291	HIP1	Huntingtin-interacting protein 1	1037	N	-	Cytoplasm;Membrane;Nucleus	864	NNSR	gain_of_glycosylation	I/LWEQ.	-	864	K	N	1	-	1|COSMIC	possibly damaging	DOID:219 / colon cancer	COSMIC	-	22810696	-	-	NNSR	-
O00294	TULP1	Tubby-related protein 1	542	N	-	Cytoplasm;Membrane;Secreted	5	NETL	gain_of_glycosylation	-	-	5	D	N	1	-	1/370|TCGA;1/323|ICGC	benign	DOID:4159 / skin cancer	ICGC;TCGA	TCGA-EB-A24D	-	-	-	NETL	++
O00295	TULP2	Tubby-related protein 2	520	N	-	Cytoplasm;Secreted	207	NLSF	gain_of_glycosylation	-	-	209	A	S	1	-	1|COSMIC;1/504|ICGC	benign	DOID:1793 / pancreatic cancer	ICGC;COSMIC	-	-	-	-	NLSF	+
O00308	WWP2	NEDD4-like E3 ubiquitin-protein ligase WWP2	870	N	-	Nucleus	159	NGSQ	gain_of_glycosylation	-	-	159	D	N	1	-	1/323|ICGC;1/370|TCGA	benign	DOID:4159 / skin cancer	ICGC;TCGA	TCGA-GN-A264	-	-	-	NGSQ	+
O00308	WWP2	NEDD4-like E3 ubiquitin-protein ligase WWP2	870	N	-	Nucleus	465	NNTR	gain_of_glycosylation	-	-	465	H	N	1	-	1|COSMIC	probably damaging	DOID:3070 / malignant glioma	COSMIC	-	23917401	-	-	NNTR	+
O00308	WWP2	NEDD4-like E3 ubiquitin-protein ligase WWP2	870	N	-	Nucleus	466	NTST	gain_of_glycosylation	-	-	468	R	S	1	-	1/168|TCGA	probably damaging	DOID:263 / kidney cancer	TCGA	TCGA-G7-6793	-	-	-	NTST	+
O00311	CDC7	Cell division cycle 7-related protein kinase	574	N	-	Nucleus	420	NLTA	gain_of_glycosylation	Protein kinase.	-	420	D	N	1	-	1/289|ICGC;1|COSMIC;1/178|TCGA;1/665|IntOGen	probably damaging	DOID:1324 / lung cancer	ICGC;TCGA;COSMIC;IntOGen	TCGA-66-2768	-	-	-	NLTA	+
O00311	CDC7	Cell division cycle 7-related protein kinase	574	N	-	Nucleus	68	NFSS	gain_of_glycosylation	Protein kinase.	-	68	T	N	1	-	1/208|ICGC;1|COSMIC	probably damaging	DOID:3571 / liver cancer	ICGC;COSMIC	-	-	-	-	NFSS	+++
O00322	UPK1A	Uroplakin-1a	258	N	-	Membrane	124	NQSL	gain_of_glycosylation	-	-	125	P	Q	1	-	1/168|TCGA	probably damaging	DOID:263 / kidney cancer	TCGA	TCGA-HE-7129	-	-	-	NQSL	+
O00339	MATN2	Matrilin-2	956	Y	1--23	Secreted	296	NVSG	gain_of_glycosylation	-	-	298	P	S	1	-	1/665|IntOGen;1|COSMIC	-	DOID:1324 / lung cancer	COSMIC;IntOGen	-	-	-	-	NVSG	+++
O00339	MATN2	Matrilin-2	956	Y	1--23	Secreted	661	NGSK	gain_of_glycosylation	VWFA 2.	-	661	D	N	1	-	1|COSMIC	probably damaging	DOID:5672 / large intestine cancer	COSMIC	-	22810696	-	-	NGSK	-
O00341	SLC1A7	Excitatory amino acid transporter 5	560	N	-	Membrane	443	NITL	gain_of_glycosylation	-	-	443	D	N	1	-	1|COSMIC	probably damaging	DOID:5041 / esophageal cancer	COSMIC	-	23525077	-	-	NITL	++
O00398	P2RY10	Putative P2Y purinoceptor 10	339	N	-	Membrane	270	NETI	gain_of_glycosylation	-	-	270	K	N	1	-	1/81|TCGA;1/80|ICGC;1/248|TCGA	probably damaging	DOID:363 / uterine cancer;DOID:1993 / rectum cancer	ICGC;TCGA	TCGA-AX-A0J1;TCGA-CI-6621	-	-	-	NETI	+
O00399	DCTN6	Dynactin subunit 6	190	N	-	Cytoplasm	178	NKTM	gain_of_glycosylation	-	-	178	K	N	1	-	1|COSMIC;1/248|TCGA	benign	DOID:363 / uterine cancer	TCGA;COSMIC	TCGA-B5-A0JY	-	-	-	NKTM	+
O00408	PDE2A	cGMP-dependent 3',5'-cyclic phosphodiesterase	941	N	-	Cytoplasm;Membrane	452	NESY	gain_of_glycosylation	GAF 2.	-	452	D	N	1	-	1/370|TCGA	benign	DOID:4159 / skin cancer	TCGA	TCGA-EE-A2MR	-	-	-	NESY	-
O00410	IPO5	Importin-5	1097	N	-	Cytoplasm;Nucleus	233	NDSV	gain_of_glycosylation	-	-	233	D	N	1	-	1/233|ICGC;1|COSMIC	probably damaging	DOID:11054 / urinary bladder cancer	ICGC;COSMIC	-	-	-	-	NDSV	--
O00410	IPO5	Importin-5	1097	N	-	Cytoplasm;Nucleus	965	NVSA	gain_of_glycosylation	-	-	967	N	S	1	-	1|COSMIC;1/105|ICGC	-	DOID:1993 / rectum cancer;DOID:263 / kidney cancer	ICGC;COSMIC	-	-	-	-	NVSA	+
O00411	POLRMT	DNA-directed RNA polymerase, mitochondrial	1230	N	-	-	1097	NITY	gain_of_glycosylation	-	-	1097	S	N	1	-	1|COSMIC	benign	DOID:363 / uterine cancer	COSMIC	-	23104009	-	-	NITY	+
O00422	SAP18	Histone deacetylase complex subunit SAP18	153	N	-	Cytoplasm;Nucleus	141	NRSP	gain_of_glycosylation	-	-	143	A	S	1	-	1|COSMIC	benign	DOID:1324 / lung cancer	COSMIC	-	23033341	-	-	NRSP	---
O00442	RTCA	RNA 3'-terminal phosphate cyclase	366	N	-	Nucleus	339	NKSE	gain_of_glycosylation	-	-	339	K	N	1	-	1/216|ICGC;1/217|TCGA;1|COSMIC;1|COSMIC	benign	DOID:1993 / rectum cancer;DOID:219 / colon cancer	ICGC;TCGA;COSMIC	TCGA-AA-3510	22810696	-	-	NKSE	+
O00445	SYT5	Synaptotagmin-5	386	N	-	Membrane	307	NETF	gain_of_glycosylation	C2 2.	-	309	A	T	1	-	1/156|ICGC;1/168|TCGA	benign	DOID:263 / kidney cancer	ICGC;TCGA	TCGA-G7-6793	-	-	-	NETF	+
O00461	GOLIM4	Golgi integral membrane protein 4	696	N	-	Membrane	147	NRTF	gain_of_glycosylation	-	-	147	S	N	1	-	1/1148|IntOGen	benign	DOID:1612 / breast cancer	IntOGen	-	-	-	-	NRTF	-
O00468	AGRN	Agrin	2067	Y	1--29	Membrane;Secreted	1107	NSTL	gain_of_glycosylation	-	-	1109	A	T	1	-	1|COSMIC	benign	DOID:2394 / ovarian cancer	COSMIC	-	22102435	-	-	NSTL	++
O00469	PLOD2	Procollagen-lysine,2-oxoglutarate 5-dioxygenase 2	737	Y	1--25	Membrane	241	NNTF	gain_of_glycosylation	-	-	241	K	N	1	-	1|COSMIC;1/217|TCGA;1/216|ICGC	possibly damaging	DOID:219 / colon cancer	ICGC;TCGA;COSMIC	TCGA-CA-6717	-	-	-	NNTF	+
O00469	PLOD2	Procollagen-lysine,2-oxoglutarate 5-dioxygenase 2	737	Y	1--25	Membrane	288	NLSA	gain_of_glycosylation	-	-	288	D	N	1	-	2|COSMIC	probably damaging	DOID:219 / colon cancer	COSMIC	-	23856246	-	-	NLSA	++
O00471	EXOC5	Exocyst complex component 5	708	N	-	Cytoplasm	670	NLTQ	gain_of_glycosylation	-	-	672	K	T	1	-	1/323|ICGC;1/370|TCGA	probably damaging	DOID:4159 / skin cancer	ICGC;TCGA	TCGA-D9-A6EC	-	-	-	NLTQ	++
O00472	ELL2	RNA polymerase II elongation factor ELL2	640	N	-	Nucleus	464	NKSK	gain_of_glycosylation	-	-	464	K	N	1	-	1/665|IntOGen	probably damaging	DOID:1324 / lung cancer	IntOGen	-	-	-	-	NKSK	+
O00505	KPNA3	Importin subunit alpha-4	521	N	-	Cytoplasm;Nucleus	50	NVSQ	gain_of_glycosylation	IBB.	-	52	P	S	1	-	1/370|TCGA	probably damaging	DOID:4159 / skin cancer	TCGA	TCGA-EE-A2MJ	-	-	-	NVSQ	+++
O00507	USP9Y	Probable ubiquitin carboxyl-terminal hydrolase FAF-Y	2555	N	-	Cytoplasm	1208	NSSS	gain_of_glycosylation	-	-	1209	P	S	1	-	1/370|TCGA;1/323|ICGC	-	DOID:4159 / skin cancer	ICGC;TCGA	TCGA-EE-A29D	-	-	-	NSSS	+
O00512	BCL9	B-cell CLL/lymphoma 9 protein	1426	N	-	Nucleus	1076	NLSP	gain_of_glycosylation	-	-	1076	T	N	1	-	1|COSMIC	benign	DOID:1324 / lung cancer	COSMIC	-	20668451	-	-	NLSP	---
O00512	BCL9	B-cell CLL/lymphoma 9 protein	1426	N	-	Nucleus	1182	NLTQ	gain_of_glycosylation	-	-	1184	P	T	1	-	1|COSMIC	possibly damaging	DOID:219 / colon cancer	COSMIC	-	22810696	-	-	NLTQ	++
O00512	BCL9	B-cell CLL/lymphoma 9 protein	1426	N	-	Nucleus	251	NTTL	gain_of_glycosylation	-	-	253	R	T	1	-	1|COSMIC;1/198|TCGA	benign	DOID:4362 / cervical cancer	TCGA;COSMIC	TCGA-DR-A0ZM	-	-	-	NTTL	++
O00512	BCL9	B-cell CLL/lymphoma 9 protein	1426	N	-	Nucleus	721	NLTV	gain_of_glycosylation	-	-	723	N	T	1	-	1/370|TCGA	benign	DOID:4159 / skin cancer	TCGA	TCGA-D9-A4Z6	-	-	-	NLTV	+++
O00515	LAD1	Ladinin-1	517	N	-	Secreted	211	NTSL	gain_of_glycosylation	-	-	211	K	N	1	-	1|COSMIC;1/248|TCGA	probably damaging	DOID:363 / uterine cancer	TCGA;COSMIC	TCGA-B5-A11E	-	-	-	NTSL	+
O00515	LAD1	Ladinin-1	517	N	-	Secreted	510	NSSL	gain_of_glycosylation	-	-	510	D	N	1	-	1|COSMIC	possibly damaging	DOID:2394 / ovarian cancer	COSMIC	-	-	-	-	NSSL	-
O00533	CHL1	Neural cell adhesion molecule L1-like protein	1208	Y	1--24	Membrane;Secreted	1130	NETF	gain_of_glycosylation	-	-	1130	D	N	1	-	1/202|TCGA	probably damaging	DOID:3571 / liver cancer	TCGA	TCGA-UB-A7MA	-	-	-	NETF	---
O00533	CHL1	Neural cell adhesion molecule L1-like protein	1208	Y	1--24	Membrane;Secreted	717	NISV	gain_of_glycosylation	-	-	719	R	S	1	-	1|COSMIC	possibly damaging	DOID:2531 / hematologic cancer	COSMIC	-	21796119	-	-	NISV	+
O00534	VWA5A	von Willebrand factor A domain-containing protein 5A	786	N	-	-	269	NISE	gain_of_glycosylation	-	-	271	P	S	1	-	1|COSMIC	probably damaging	DOID:4159 / skin cancer	COSMIC	-	22842228	-	-	NISE	+
O00548	DLL1	Delta-like protein 1	723	Y	1--17	Membrane	464	NFSC	gain_of_glycosylation	-	-	464	D	N	1	-	1/98|IntOGen;1/233|ICGC;1|COSMIC;1/130|TCGA	possibly damaging	DOID:11054 / urinary bladder cancer	ICGC;TCGA;COSMIC;IntOGen	TCGA-DK-A3IN	-	-	-	NFSC	+
O00560	SDCBP	Syntenin-1	298	N	-	Cytoplasm;Membrane;Nucleus	69	NVSV	gain_of_glycosylation	-	-	71	A	S	1	-	1/198|TCGA	benign	DOID:4362 / cervical cancer	TCGA	TCGA-JW-A69B	-	-	-	NVSV	+++
O00562	PITPNM1	Membrane-associated phosphatidylinositol transfer protein 1	1244	N	-	Cytoplasm;Membrane	1005	NHTY	gain_of_glycosylation	-	-	1005	D	N	1	-	1|COSMIC;1/248|TCGA	probably damaging	DOID:363 / uterine cancer	TCGA;COSMIC	TCGA-D1-A167	-	-	-	NHTY	-
O00566	MPHOSPH10	U3 small nucleolar ribonucleoprotein protein MPP10	681	N	-	Nucleus	156	NKSD	gain_of_glycosylation	-	-	156	S	N	1	-	1/98|IntOGen;1/130|TCGA;1|COSMIC;1/233|ICGC	benign	DOID:11054 / urinary bladder cancer	ICGC;TCGA;COSMIC;IntOGen	TCGA-BT-A3PH	-	-	-	NKSD	+
O00567	NOP56	Nucleolar protein 56	594	N	-	Cytoplasm;Nucleus	295	NLSA	gain_of_glycosylation	Nop.	-	295	S	N	1	-	1|COSMIC;1/248|TCGA	-	DOID:363 / uterine cancer	TCGA;COSMIC	TCGA-B5-A11E	-	-	-	NLSA	+
O00571	DDX3X	ATP-dependent RNA helicase DDX3X	662	N	-	Cytoplasm;Membrane;Nucleus	546	NETN	gain_of_glycosylation	Helicase C-terminal.	-	548	R	T	1	-	1/316|IntOGen;1/181|ICGC	possibly damaging	DOID:2394 / ovarian cancer	ICGC;IntOGen	-	-	-	-	NETN	+
O00587	MFNG	Beta-1,3-N-acetylglucosaminyltransferase manic fringe	321	N	-	Membrane	177	NASE	gain_of_glycosylation	-	-	177	H	N	1	-	1|COSMIC	benign	DOID:219 / colon cancer	COSMIC	-	22895193	-	-	NASE	+
O00587	MFNG	Beta-1,3-N-acetylglucosaminyltransferase manic fringe	321	N	-	Membrane	204	NRTL	gain_of_glycosylation	-	-	206	K	T	1	-	1/370|TCGA;1/323|ICGC	possibly damaging	DOID:4159 / skin cancer	ICGC;TCGA	TCGA-D9-A6EC	-	-	-	NRTL	++
O00587	MFNG	Beta-1,3-N-acetylglucosaminyltransferase manic fringe	321	N	-	Membrane	232	NCTM	gain_of_glycosylation	-	-	232	D	N	1	-	1|COSMIC	probably damaging	DOID:5041 / esophageal cancer	COSMIC	-	23525077	-	-	NCTM	+
O00590	ACKR2	Atypical chemokine receptor 2	384	N	-	Membrane	87	NLTI	gain_of_glycosylation	-	-	89	A	T	1	-	1/156|ICGC;1/168|TCGA	probably damaging	DOID:263 / kidney cancer	ICGC;TCGA	TCGA-BQ-5885	-	-	-	NLTI	++
O00591	GABRP	Gamma-aminobutyric acid receptor subunit pi	440	Y	1--16	Membrane	410	NSSN	gain_of_glycosylation	-	-	411	P	S	1	-	1/370|TCGA	probably damaging	DOID:4159 / skin cancer	TCGA	TCGA-FR-A726	-	-	-	NSSN	-
O00623	PEX12	Peroxisome assembly protein 12	359	N	-	Membrane	233	NSTL	gain_of_glycosylation	-	-	235	A	T	1	-	1|COSMIC	benign	DOID:219 / colon cancer	COSMIC	-	22895193	-	-	NSTL	-
O00625	PIR	Pirin	290	N	-	Cytoplasm;Nucleus	273	NATN	gain_of_glycosylation	-	-	275	K	T	1	-	1/147|TCGA	benign	DOID:1793 / pancreatic cancer	TCGA	TCGA-IB-7651	-	-	-	NATN	--
O00716	E2F3	Transcription factor E2F3	465	N	-	Nucleus	220	NITN	gain_of_glycosylation	-	-	220	D	N	1	-	1/248|TCGA;1|COSMIC	probably damaging	DOID:363 / uterine cancer	TCGA;COSMIC	TCGA-AP-A059	-	-	-	NITN	++
O00746	NME4	Nucleoside diphosphate kinase, mitochondrial	187	N	-	-	153	NDSV	gain_of_glycosylation	-	-	153	S	N	1	-	1/508|TCGA	probably damaging	DOID:11934 / head and neck cancer	TCGA	TCGA-F7-A624	-	-	-	NDSV	-
O00750	PIK3C2B	Phosphatidylinositol 4-phosphate 3-kinase C2 domain-containing subunit beta	1634	N	-	Cytoplasm;Membrane;Nucleus	1058	NSSA	gain_of_glycosylation	-	-	1060	N	S	1	-	1/665|IntOGen;1|COSMIC	probably damaging	DOID:1324 / lung cancer	COSMIC;IntOGen	-	-	-	-	NSSA	-
O00750	PIK3C2B	Phosphatidylinositol 4-phosphate 3-kinase C2 domain-containing subunit beta	1634	N	-	Cytoplasm;Membrane;Nucleus	1536	NDSD	gain_of_glycosylation	C2.	-	1538	P	S	1	-	1|COSMIC	probably damaging	DOID:10283 / prostate cancer	COSMIC	-	22610119	-	-	NDSD	-
O00755	WNT7A	Protein Wnt-7a	349	Y	1--31	Secreted	276	NYSE	gain_of_glycosylation	-	-	278	C	S	1	-	1|COSMIC	probably damaging	DOID:1909 / melanoma	COSMIC	-	22622578	-	-	NYSE	+
O00755	WNT7A	Protein Wnt-7a	349	Y	1--31	Secreted	79	NGSW	gain_of_glycosylation	-	-	81	R	S	1	-	1/665|IntOGen	probably damaging	DOID:1324 / lung cancer	IntOGen	-	-	-	-	NGSW	+
O00763	ACACB	Acetyl-CoA carboxylase 2	2458	N	-	Membrane;Nucleus	1925	NVTI	gain_of_glycosylation	Carboxyltransferase.	-	1925	I	N	1	-	1/105|ICGC;1|COSMIC	possibly damaging	DOID:1993 / rectum cancer;DOID:263 / kidney cancer	ICGC;COSMIC	-	-	-	-	NVTI	++
O00763	ACACB	Acetyl-CoA carboxylase 2	2458	N	-	Membrane;Nucleus	2156	NWSG	gain_of_glycosylation	Carboxyltransferase.	-	2158	R	S	1	-	1|COSMIC	probably damaging	DOID:1324 / lung cancer	COSMIC	-	22980975	-	-	NWSG	-
O00763	ACACB	Acetyl-CoA carboxylase 2	2458	N	-	Membrane;Nucleus	865	NYTT	gain_of_glycosylation	-	-	865	S	N	1	-	1|COSMIC;1/216|ICGC;1/217|TCGA	probably damaging	DOID:219 / colon cancer	ICGC;TCGA;COSMIC	TCGA-F4-6570	-	-	-	NYTT	+
O00767	SCD	Acyl-CoA desaturase	359	N	-	Membrane	171	NNSR	gain_of_glycosylation	-	-	171	H	N	1	-	1/508|TCGA;1/375|IntOGen	probably damaging	DOID:0060119 / pharynx cancer;DOID:11934 / head and neck cancer	TCGA;IntOGen	TCGA-CN-4735	-	-	-	NNSR	-
O14490	DLGAP1	Disks large-associated protein 1	977	N	-	Membrane	130	NRSD	gain_of_glycosylation	-	-	130	H	N	1	-	1|COSMIC	probably damaging	DOID:1324 / lung cancer	COSMIC	-	-	-	-	NRSD	++
O14490	DLGAP1	Disks large-associated protein 1	977	N	-	Membrane	960	NESA	gain_of_glycosylation	-	-	960	T	N	1	-	1/156|ICGC;1/168|TCGA	probably damaging	DOID:263 / kidney cancer	ICGC;TCGA	TCGA-BQ-7060	-	-	-	NESA	-
O14495	PPAP2B	Lipid phosphate phosphohydrolase 3	311	N	-	Membrane	112	NKSR	gain_of_glycosylation	-	-	112	K	N	1	-	1/375|IntOGen;1|COSMIC	benign	DOID:0060119 / pharynx cancer;DOID:2596 / larynx cancer	COSMIC;IntOGen	-	21798893	-	-	NKSR	+
O14495	PPAP2B	Lipid phosphate phosphohydrolase 3	311	N	-	Membrane	165	NFSQ	gain_of_glycosylation	-	-	165	D	N	1	-	1/665|IntOGen	benign	DOID:1324 / lung cancer	IntOGen	-	-	-	-	NFSQ	-
O14495	PPAP2B	Lipid phosphate phosphohydrolase 3	311	N	-	Membrane	70	NESI	gain_of_glycosylation	-	-	70	D	N	1	-	1/370|TCGA;1/323|ICGC	probably damaging	DOID:4159 / skin cancer	ICGC;TCGA	TCGA-EE-A2A0	-	-	-	NESI	+
O14497	ARID1A	AT-rich interactive domain-containing protein 1A	2285	N	-	Nucleus	1752	NVSS	gain_of_glycosylation	-	-	1752	K	N	1	-	1/198|TCGA	-	DOID:4362 / cervical cancer	TCGA	TCGA-C5-A2LY	-	-	-	NVSS	+
O14498	ISLR	Immunoglobulin superfamily containing leucine-rich repeat protein	428	Y	1--18	Secreted	154	NHSR	gain_of_glycosylation	-	-	156	N	S	1	-	1/508|TCGA	probably damaging	DOID:11934 / head and neck cancer	TCGA	TCGA-F7-A624	-	-	-	NHSR	-
O14511	NRG2	Pro-neuregulin-2, membrane-bound isoform	850	N	-	Membrane;Secreted	548	NSSA	gain_of_glycosylation	-	-	550	P	S	1	-	1/323|ICGC;1/370|TCGA	probably damaging	DOID:4159 / skin cancer	ICGC;TCGA	TCGA-EE-A29A	-	-	-	NSSA	-
O14511	NRG2	Pro-neuregulin-2, membrane-bound isoform	850	N	-	Membrane;Secreted	548	NSTA	gain_of_glycosylation	-	-	550	P	T	1	-	1/375|IntOGen;1/508|TCGA	probably damaging	DOID:0060119 / pharynx cancer;DOID:11934 / head and neck cancer	TCGA;IntOGen	TCGA-CR-7370	-	-	-	NSTA	+
O14512	SOCS7	Suppressor of cytokine signaling 7	581	N	-	Cytoplasm;Membrane;Nucleus	129	NNSC	gain_of_glycosylation	-	-	129	T	N	1	-	1|COSMIC;1/504|ICGC	possibly damaging	DOID:1793 / pancreatic cancer	ICGC;COSMIC	-	-	-	-	NNSC	+
O14513	NCKAP5	Nck-associated protein 5	1909	N	-	-	1163	NSTV	gain_of_glycosylation	-	-	1163	S	N	1	-	1/323|ICGC;1/370|TCGA	benign	DOID:4159 / skin cancer	ICGC;TCGA	TCGA-FS-A1ZC	-	-	-	NSTV	++
O14513	NCKAP5	Nck-associated protein 5	1909	N	-	-	1457	NATD	gain_of_glycosylation	-	-	1457	T	N	1	-	1|COSMIC;1/665|IntOGen	probably damaging	DOID:1324 / lung cancer	COSMIC;IntOGen	-	-	-	-	NATD	--
O14513	NCKAP5	Nck-associated protein 5	1909	N	-	-	1614	NDTF	gain_of_glycosylation	-	-	1614	K	N	2	-	1|COSMIC;1|COSMIC	benign	DOID:5041 / esophageal cancer;DOID:1324 / lung cancer	COSMIC	-	23525077	-	-	NDTF	---
O14513	NCKAP5	Nck-associated protein 5	1909	N	-	-	728	NYTF	gain_of_glycosylation	-	-	728	D	N	1	-	1/370|TCGA	benign	DOID:4159 / skin cancer	TCGA	TCGA-FR-A726	-	-	-	NYTF	+
O14513	NCKAP5	Nck-associated protein 5	1909	N	-	-	982	NSSN	gain_of_glycosylation	-	-	982	I	N	1	-	1/316|IntOGen;1/181|ICGC	possibly damaging	DOID:2394 / ovarian cancer	ICGC;IntOGen	-	-	-	-	NSSN	+
O14514	BAI1	Brain-specific angiogenesis inhibitor 1	1584	Y	1--30	Membrane	783	NISF	gain_of_glycosylation	-	-	783	D	N	1	-	1/977|TCGA;1/1071|ICGC;1|COSMIC	benign	DOID:1612 / breast cancer	ICGC;TCGA;COSMIC	TCGA-BH-A0B6	-	-	-	NISF	++
O14522	PTPRT	Receptor-type tyrosine-protein phosphatase T	1441	Y	1--25	Membrane	1276	NETD	gain_of_glycosylation	Tyrosine-protein phosphatase 2.	-	1278	M	T	1	-	1|COSMIC	benign	DOID:5041 / esophageal cancer	COSMIC	-	23525077	-	-	NETD	+
O14522	PTPRT	Receptor-type tyrosine-protein phosphatase T	1441	Y	1--25	Membrane	269	NRSD	gain_of_glycosylation	-	-	269	I	N	1	-	1|COSMIC	probably damaging	DOID:263 / kidney cancer	COSMIC	-	23797736	-	-	NRSD	++
O14522	PTPRT	Receptor-type tyrosine-protein phosphatase T	1441	Y	1--25	Membrane	279	NYTE	gain_of_glycosylation	-	-	281	A	T	1	-	1/492|IntOGen;1|COSMIC;1/291|TCGA;1/268|ICGC;1|COSMIC	probably damaging	DOID:1319 / brain cancer;DOID:10534 / stomach cancer;DOID:3070 / malignant glioma	ICGC;TCGA;COSMIC;IntOGen	TCGA-27-1838	22484628	-	-	NYTE	++
O14522	PTPRT	Receptor-type tyrosine-protein phosphatase T	1441	Y	1--25	Membrane	329	NTTG	gain_of_glycosylation	-	-	329	T	N	1	-	1/208|ICGC;1|COSMIC	probably damaging	DOID:3571 / liver cancer	ICGC;COSMIC	-	-	-	-	NTTG	+
O14522	PTPRT	Receptor-type tyrosine-protein phosphatase T	1441	Y	1--25	Membrane	606	NITV	gain_of_glycosylation	-	-	606	T	N	1	-	1/202|TCGA	probably damaging	DOID:3571 / liver cancer	TCGA	TCGA-RC-A7SF	-	-	-	NITV	+
O14522	PTPRT	Receptor-type tyrosine-protein phosphatase T	1441	Y	1--25	Membrane	912	NRTK	gain_of_glycosylation	-	-	914	N	T	1	-	1/289|ICGC;1/289|TCGA	benign	DOID:10534 / stomach cancer	ICGC;TCGA	TCGA-BR-8369	-	-	-	NRTK	+
O14525	ASTN1	Astrotactin-1	1302	Y	1--21	Membrane	219	NASV	gain_of_glycosylation	-	-	221	R	S	1	-	1/289|TCGA	probably damaging	DOID:10534 / stomach cancer	TCGA	TCGA-BR-6707	-	-	-	NASV	+
O14525	ASTN1	Astrotactin-1	1302	Y	1--21	Membrane	323	NTSS	gain_of_glycosylation	-	-	323	H	N	1	-	1/289|TCGA;1/289|ICGC	possibly damaging	DOID:10534 / stomach cancer	ICGC;TCGA	TCGA-HU-A4GQ	-	-	-	NTSS	++
O14525	ASTN1	Astrotactin-1	1302	Y	1--21	Membrane	436	NASD	gain_of_glycosylation	-	-	436	D	N	1	-	1/370|TCGA;1/323|ICGC	probably damaging	DOID:4159 / skin cancer	ICGC;TCGA	TCGA-GN-A26C	-	-	-	NASD	+
O14525	ASTN1	Astrotactin-1	1302	Y	1--21	Membrane	555	NKSF	gain_of_glycosylation	-	-	555	S	N	1	-	1/202|TCGA	probably damaging	DOID:3571 / liver cancer	TCGA	TCGA-CC-A7IH	-	-	-	NKSF	++
O14525	ASTN1	Astrotactin-1	1302	Y	1--21	Membrane	568	NLSA	gain_of_glycosylation	-	-	569	P	L	1	-	1/323|ICGC;1/370|TCGA	probably damaging	DOID:4159 / skin cancer	ICGC;TCGA	TCGA-EB-A431	-	-	-	NLSA	++
O14525	ASTN1	Astrotactin-1	1302	Y	1--21	Membrane	576	NMTV	gain_of_glycosylation	-	-	576	D	N	1	-	1/370|TCGA;1/323|ICGC	probably damaging	DOID:4159 / skin cancer	ICGC;TCGA	TCGA-EE-A2MS	-	-	-	NMTV	+
O14525	ASTN1	Astrotactin-1	1302	Y	1--21	Membrane	611	NCSK	gain_of_glycosylation	-	-	611	D	N	1	-	1/229|IntOGen;1|COSMIC	probably damaging	DOID:219 / colon cancer	COSMIC;IntOGen	-	22810696	-	-	NCSK	+
O14525	ASTN1	Astrotactin-1	1302	Y	1--21	Membrane	647	NSSG	gain_of_glycosylation	-	-	647	D	N	1	-	1|COSMIC	probably damaging	DOID:1909 / melanoma	COSMIC	-	22622578	-	-	NSSG	--
O14526	FCHO1	FCH domain only protein 1	889	N	-	Membrane	728	NLTA	gain_of_glycosylation	MHD.	-	729	P	L	1	-	1/370|TCGA	probably damaging	DOID:4159 / skin cancer	TCGA	TCGA-EB-A44O	-	-	-	NLTA	+
O14526	FCHO1	FCH domain only protein 1	889	N	-	Membrane	728	NSTA	gain_of_glycosylation	MHD.	-	729	P	S	1	-	1/370|TCGA	probably damaging	DOID:4159 / skin cancer	TCGA	TCGA-EB-A44O	-	-	-	NSTA	-
O14529	CUX2	Homeobox protein cut-like 2	1486	N	-	Nucleus	1111	NDSH	gain_of_glycosylation	-	-	1113	P	S	1	-	1/370|TCGA;1/323|ICGC	probably damaging	DOID:4159 / skin cancer	ICGC;TCGA	TCGA-DA-A1I2	-	-	-	NDSH	+
O14529	CUX2	Homeobox protein cut-like 2	1486	N	-	Nucleus	471	NGTR	gain_of_glycosylation	-	-	471	D	N	1	-	1/198|TCGA	possibly damaging	DOID:4362 / cervical cancer	TCGA	TCGA-EK-A2RD	-	-	-	NGTR	++
O14529	CUX2	Homeobox protein cut-like 2	1486	N	-	Nucleus	80	NRSQ	gain_of_glycosylation	-	-	80	K	N	1	-	1/81|TCGA;1/80|ICGC;1|COSMIC	probably damaging	DOID:1993 / rectum cancer	ICGC;TCGA;COSMIC	TCGA-F5-6465	-	-	-	NRSQ	+
O14529	CUX2	Homeobox protein cut-like 2	1486	N	-	Nucleus	930	NVSD	gain_of_glycosylation	-	-	930	S	N	1	-	1/289|ICGC;1|COSMIC	probably damaging	DOID:1324 / lung cancer	ICGC;COSMIC	-	-	-	-	NVSD	++
O14530	TXNDC9	Thioredoxin domain-containing protein 9	226	N	-	-	211	NKTI	gain_of_glycosylation	-	-	211	K	N	1	-	1/248|TCGA;1/81|TCGA;1|COSMIC;1/80|ICGC;1|COSMIC;1|COSMIC	benign	DOID:363 / uterine cancer;DOID:1793 / pancreatic cancer;DOID:1993 / rectum cancer	ICGC;TCGA;COSMIC	TCGA-F5-6814;TCGA-AX-A05Z	-	-	-	NKTI	+
O14531	DPYSL4	Dihydropyrimidinase-related protein 4	572	N	-	Cytoplasm	387	NATK	gain_of_glycosylation	-	-	389	A	T	1	-	1|COSMIC	probably damaging	DOID:219 / colon cancer	COSMIC	-	-	-	-	NATK	-
O14545	TRAFD1	TRAF-type zinc finger domain-containing protein 1	582	N	-	-	313	NLSR	gain_of_glycosylation	-	-	314	P	L	1	-	1/323|ICGC;1/370|TCGA	probably damaging	DOID:4159 / skin cancer	ICGC;TCGA	TCGA-EB-A431	-	-	-	NLSR	+
O14576	DYNC1I1	Cytoplasmic dynein 1 intermediate chain 1	645	N	-	Cytoplasm	152	NVTQ	gain_of_glycosylation	-	-	152	K	N	1	-	1|COSMIC;1/248|TCGA	probably damaging	DOID:363 / uterine cancer	TCGA;COSMIC	TCGA-AX-A05Z	-	-	-	NVTQ	+++
O14576	DYNC1I1	Cytoplasmic dynein 1 intermediate chain 1	645	N	-	Cytoplasm	453	NNSV	gain_of_glycosylation	-	-	455	F	S	1	-	1|COSMIC	probably damaging	DOID:5041 / esophageal cancer	COSMIC	-	23525077	-	-	NNSV	+
O14578	CIT	Citron Rho-interacting kinase	2027	N	-	Cytoplasm	1431	NSTG	gain_of_glycosylation	-	-	1433	P	T	1	-	1/202|TCGA	possibly damaging	DOID:3571 / liver cancer	TCGA	TCGA-EP-A2KA	-	-	-	NSTG	-
O14578	CIT	Citron Rho-interacting kinase	2027	N	-	Cytoplasm	681	NSSE	gain_of_glycosylation	-	-	681	D	N	1	-	1/248|TCGA;1|COSMIC	probably damaging	DOID:363 / uterine cancer	TCGA;COSMIC	TCGA-D1-A17Q	-	-	-	NSSE	-
O14594	NCAN	Neurocan core protein	1321	Y	1--22	Secreted	830	NSTV	gain_of_glycosylation	-	-	830	D	N	1	-	2|COSMIC	benign	DOID:1909 / melanoma	COSMIC	-	24265154	-	-	NSTV	+
O14594	NCAN	Neurocan core protein	1321	Y	1--22	Secreted	866	NTSI	gain_of_glycosylation	-	-	866	D	N	1	-	1|COSMIC;1/233|ICGC;1/130|TCGA;1/98|IntOGen	benign	DOID:11054 / urinary bladder cancer	ICGC;TCGA;COSMIC;IntOGen	TCGA-FD-A3NA	-	-	-	NTSI	++
O14607	UTY	Histone demethylase UTY	1347	N	-	Nucleus	1168	NAST	gain_of_glycosylation	JmjC.	-	1170	G	S	1	-	1/323|ICGC;1/370|TCGA	-	DOID:4159 / skin cancer	ICGC;TCGA	TCGA-ER-A194	-	-	-	NAST	-
O14626	GPR171	Probable G-protein coupled receptor 171	319	N	-	Membrane	287	NLSK	gain_of_glycosylation	-	-	287	H	N	1	-	1/370|TCGA;1/323|ICGC	benign	DOID:4159 / skin cancer	ICGC;TCGA	TCGA-EE-A29M	-	-	-	NLSK	++
O14627	CDX4	Homeobox protein CDX-4	284	N	-	Nucleus	112	NYSN	gain_of_glycosylation	-	-	112	D	N	1	-	1/181|ICGC	benign	DOID:2394 / ovarian cancer	ICGC	-	-	-	-	NYSN	-
O14628	ZNF195	Zinc finger protein 195	629	N	-	Nucleus	368	NLSN	gain_of_glycosylation	-	-	368	S	N	1	-	2|COSMIC	benign	DOID:1909 / melanoma	COSMIC	-	24265154	-	-	NLSN	++
O14641	DVL2	Segment polarity protein dishevelled homolog DVL-2	736	N	-	Cytoplasm;Membrane	446	NITI	gain_of_glycosylation	DEP.	-	446	K	N	1	-	1/248|TCGA;1|COSMIC;1|COSMIC	probably damaging	DOID:363 / uterine cancer;DOID:1993 / rectum cancer	TCGA;COSMIC	TCGA-B5-A0JY	22810696	-	-	NITI	++
O14641	DVL2	Segment polarity protein dishevelled homolog DVL-2	736	N	-	Cytoplasm;Membrane	507	NLSG	gain_of_glycosylation	DEP.	-	507	D	N	1	-	1|COSMIC;1/230|IntOGen;1/248|TCGA	probably damaging	DOID:363 / uterine cancer	TCGA;COSMIC;IntOGen	TCGA-D1-A16J	-	-	-	NLSG	+
O14646	CHD1	Chromodomain-helicase-DNA-binding protein 1	1710	N	-	Cytoplasm;Nucleus	1382	NKSS	gain_of_glycosylation	-	-	1382	K	N	1	-	1/248|TCGA;1|COSMIC	possibly damaging	DOID:363 / uterine cancer	TCGA;COSMIC	TCGA-B5-A0JY	-	-	-	NKSS	+
O14646	CHD1	Chromodomain-helicase-DNA-binding protein 1	1710	N	-	Cytoplasm;Nucleus	1567	NKSD	gain_of_glycosylation	-	-	1567	K	N	1	-	1/375|IntOGen;1/508|TCGA	possibly damaging	DOID:0060119 / pharynx cancer;DOID:11934 / head and neck cancer	TCGA;IntOGen	TCGA-CN-6021	-	-	-	NKSD	-
O14646	CHD1	Chromodomain-helicase-DNA-binding protein 1	1710	N	-	Cytoplasm;Nucleus	330	NTSE	gain_of_glycosylation	-	-	332	W	S	1	-	1|COSMIC;1/289|ICGC;1/178|TCGA;1/665|IntOGen	probably damaging	DOID:1324 / lung cancer	ICGC;TCGA;COSMIC;IntOGen	TCGA-21-5786	-	-	-	NTSE	+
O14646	CHD1	Chromodomain-helicase-DNA-binding protein 1	1710	N	-	Cytoplasm;Nucleus	607	NWSF	gain_of_glycosylation	-	-	609	A	S	1	-	1/202|TCGA	possibly damaging	DOID:3571 / liver cancer	TCGA	TCGA-NI-A4U2	-	-	-	NWSF	+
O14647	CHD2	Chromodomain-helicase-DNA-binding protein 2	1828	N	-	Nucleus	1211	NISG	gain_of_glycosylation	-	-	1211	K	N	1	-	1|COSMIC;1/248|TCGA	probably damaging	DOID:363 / uterine cancer	TCGA;COSMIC	TCGA-B5-A11E	-	-	-	NISG	+
O14647	CHD2	Chromodomain-helicase-DNA-binding protein 2	1828	N	-	Nucleus	21	NHSA	gain_of_glycosylation	-	-	21	S	N	1	-	1|COSMIC;1/665|IntOGen	probably damaging	DOID:1324 / lung cancer	COSMIC;IntOGen	-	22941189	-	-	NHSA	-
O14647	CHD2	Chromodomain-helicase-DNA-binding protein 2	1828	N	-	Nucleus	439	NCTD	gain_of_glycosylation	-	-	441	I	T	1	-	1/289|TCGA;1/279|ICGC	probably damaging	DOID:1319 / brain cancer	ICGC;TCGA	TCGA-HT-8564	-	-	-	NCTD	++
O14649	KCNK3	Potassium channel subfamily K member 3	394	N	-	Membrane	343	NHSS	gain_of_glycosylation	-	-	343	S	N	1	-	1|COSMIC	benign	DOID:219 / colon cancer	COSMIC	-	22895193	-	-	NHSS	-
O14654	IRS4	Insulin receptor substrate 4	1257	N	-	Membrane	1191	NLSA	gain_of_glycosylation	-	-	1192	P	L	1	-	1/261|TCGA;1/264|ICGC	benign	DOID:10283 / prostate cancer	ICGC;TCGA	TCGA-J4-A67S	-	-	-	NLSA	++
O14654	IRS4	Insulin receptor substrate 4	1257	N	-	Membrane	598	NGSD	gain_of_glycosylation	-	-	598	K	N	1	-	1/665|IntOGen	possibly damaging	DOID:1324 / lung cancer	IntOGen	-	-	-	-	NGSD	+
O14654	IRS4	Insulin receptor substrate 4	1257	N	-	Membrane	974	NLSD	gain_of_glycosylation	-	-	974	D	N	1	-	1/370|TCGA	benign	DOID:4159 / skin cancer	TCGA	TCGA-FR-A726	-	-	-	NLSD	+
O14662	STX16	Syntaxin-16	325	N	-	Cytoplasm;Membrane	31	NITS	gain_of_glycosylation	-	-	31	H	N	1	-	1|COSMIC	benign	DOID:8618 / oral cavity cancer	COSMIC	-	23619168	-	-	NITS	++
O14672	ADAM10	Disintegrin and metalloproteinase domain-containing protein 10	748	Y	1--19	Membrane	488	NQSE	gain_of_glycosylation	Disintegrin.	-	490	P	S	1	-	1/508|TCGA	benign	DOID:11934 / head and neck cancer	TCGA	TCGA-CV-7568	-	-	-	NQSE	-
O14678	ABCD4	ATP-binding cassette sub-family D member 4	606	N	-	Membrane	293	NFSG	gain_of_glycosylation	-	-	293	I	N	1	-	1/289|ICGC;1|COSMIC	probably damaging	DOID:1324 / lung cancer	ICGC;COSMIC	-	-	-	-	NFSG	-
O14682	ENC1	Ectoderm-neural cortex protein 1	589	N	-	Cytoplasm;Nucleus	423	NWTM	gain_of_glycosylation	-	-	423	K	N	1	-	1/370|TCGA	possibly damaging	DOID:4159 / skin cancer	TCGA	TCGA-RP-A695	-	-	-	NWTM	-
O14686	KMT2D	Histone-lysine N-methyltransferase 2D	5537	N	-	Nucleus	2027	NFSN	gain_of_glycosylation	-	-	2029	P	S	1	-	1/370|TCGA;1/323|ICGC	probably damaging	DOID:4159 / skin cancer	ICGC;TCGA	TCGA-FS-A1ZK	-	-	-	NFSN	-
O14686	KMT2D	Histone-lysine N-methyltransferase 2D	5537	N	-	Nucleus	5364	NQST	gain_of_glycosylation	-	-	5364	Y	N	1	-	1/508|TCGA	probably damaging	DOID:11934 / head and neck cancer	TCGA	TCGA-CV-7568	-	-	-	NQST	---
O14709	ZNF197	Zinc finger protein 197	1029	N	-	Nucleus	591	NKTF	gain_of_glycosylation	-	-	591	K	N	2	-	1|COSMIC;1/248|TCGA;1|COSMIC	probably damaging	DOID:363 / uterine cancer;DOID:5041 / esophageal cancer	TCGA;COSMIC	TCGA-AP-A056	22877736	-	-	NKTF	+
O14718	RRH	Visual pigment-like receptor peropsin	337	N	-	Membrane	183	NRSF	gain_of_glycosylation	-	-	183	D	N	1	-	1|COSMIC;1/98|IntOGen;1/233|ICGC;1/130|TCGA	probably damaging	DOID:11054 / urinary bladder cancer	ICGC;TCGA;COSMIC;IntOGen	TCGA-DK-A2I4	-	-	-	NRSF	--
O14730	RIOK3	Serine/threonine-protein kinase RIO3	519	N	-	-	261	NESV	gain_of_glycosylation	Protein kinase.	-	261	K	N	1	-	1/289|TCGA;1/279|ICGC	probably damaging	DOID:1319 / brain cancer	ICGC;TCGA	TCGA-DU-7010	-	-	-	NESV	+
O14730	RIOK3	Serine/threonine-protein kinase RIO3	519	N	-	-	423	NVSQ	gain_of_glycosylation	Protein kinase.	-	423	D	N	1	-	1|COSMIC;1/248|TCGA	probably damaging	DOID:363 / uterine cancer	TCGA;COSMIC	TCGA-D1-A17Q	-	-	-	NVSQ	+
O14737	PDCD5	Programmed cell death protein 5	125	N	-	-	86	NVSE	gain_of_glycosylation	-	-	86	K	N	1	-	1/289|ICGC;1/289|TCGA	possibly damaging	DOID:10534 / stomach cancer	ICGC;TCGA	TCGA-HU-A4H3	-	-	-	NVSE	++
O14746	TERT	Telomerase reverse transcriptase	1132	N	-	Cytoplasm;Nucleus	717	NDTI	gain_of_glycosylation	Reverse transcriptase.	-	717	Y	N	1	-	1/375|IntOGen;1|COSMIC	probably damaging	DOID:0060119 / pharynx cancer;DOID:2596 / larynx cancer	COSMIC;IntOGen	-	21798893	-	-	NDTI	-
O14772	FPGT	Fucose-1-phosphate guanylyltransferase	594	N	-	Cytoplasm	130	NFTA	gain_of_glycosylation	-	-	130	I	N	1	-	1/289|ICGC;1/289|TCGA	probably damaging	DOID:10534 / stomach cancer	ICGC;TCGA	TCGA-HU-A4GT	-	-	-	NFTA	+
O14772	FPGT	Fucose-1-phosphate guanylyltransferase	594	N	-	Cytoplasm	196	NLTI	gain_of_glycosylation	-	-	196	S	N	1	-	1/665|IntOGen	benign	DOID:1324 / lung cancer	IntOGen	-	-	-	-	NLTI	++
O14773	TPP1	Tripeptidyl-peptidase 1	563	Y	1--19	-	250	NFSH	gain_of_glycosylation	Peptidase S53.	-	252	A	S	1	-	1|COSMIC	benign	DOID:3571 / liver cancer	COSMIC	-	23788652	-	-	NFSH	+
O14786	NRP1	Neuropilin-1	923	Y	1--21	Membrane;Secreted	531	NDSK	gain_of_glycosylation	-	-	531	D	N	1	-	1/1148|IntOGen;1/977|TCGA;1/1071|ICGC;1|COSMIC	probably damaging	DOID:1612 / breast cancer	ICGC;TCGA;COSMIC;IntOGen	TCGA-A8-A075	-	-	-	NDSK	+
O14787	TNPO2	Transportin-2	897	N	-	Cytoplasm;Nucleus	723	NNTT	gain_of_glycosylation	-	-	725	A	T	1	-	1/289|TCGA;1/289|ICGC	probably damaging	DOID:10534 / stomach cancer	ICGC;TCGA	TCGA-F1-6874	-	-	-	NNTT	--
O14788	TNFSF11	Tumor necrosis factor ligand superfamily member 11	317	N	-	Cytoplasm;Membrane;Secreted	225	NETS	gain_of_glycosylation	-	-	225	H	N	1	-	1|COSMIC;1/248|TCGA	probably damaging	DOID:363 / uterine cancer	TCGA;COSMIC	TCGA-B5-A0JY	-	-	-	NETS	+
O14788	TNFSF11	Tumor necrosis factor ligand superfamily member 11	317	N	-	Cytoplasm;Membrane;Secreted	295	NSSL	gain_of_glycosylation	-	-	296	P	S	1	-	1/492|IntOGen;1/268|ICGC;2|COSMIC;1/291|TCGA	possibly damaging	DOID:1319 / brain cancer;DOID:3070 / malignant glioma	ICGC;TCGA;COSMIC;IntOGen	TCGA-02-0033	23917401	-	-	NSSL	-
O14791	APOL1	Apolipoprotein L1	398	Y	1--27	Secreted	37	NVSS	gain_of_glycosylation	-	-	39	P	S	1	-	1/370|TCGA;1/323|ICGC	probably damaging	DOID:4159 / skin cancer	ICGC;TCGA	TCGA-EE-A3AG	-	-	-	NVSS	+
O14793	MSTN	Growth/differentiation factor 8	375	Y	1--23	Secreted	344	NMSP	gain_of_glycosylation	-	-	344	K	N	1	-	1/217|TCGA;1/216|ICGC;1|COSMIC	probably damaging	DOID:219 / colon cancer	ICGC;TCGA;COSMIC	TCGA-CA-6717	-	-	-	NMSP	---
O14793	MSTN	Growth/differentiation factor 8	375	Y	1--23	Secreted	49	NSSR	gain_of_glycosylation	-	-	49	K	N	1	-	1|COSMIC	possibly damaging	DOID:219 / colon cancer	COSMIC	-	-	-	-	NSSR	++
O14795	UNC13B	Protein unc-13 homolog B	1591	N	-	Cytoplasm;Membrane	297	NSSH	gain_of_glycosylation	-	-	297	H	N	1	-	1/198|TCGA	possibly damaging	DOID:4362 / cervical cancer	TCGA	TCGA-Q1-A73R	-	-	-	NSSH	-
O14802	POLR3A	DNA-directed RNA polymerase III subunit RPC1	1390	N	-	Nucleus	400	NISF	gain_of_glycosylation	-	-	402	N	S	1	-	1|COSMIC	benign	DOID:1324 / lung cancer	COSMIC	-	-	-	-	NISF	-
O14802	POLR3A	DNA-directed RNA polymerase III subunit RPC1	1390	N	-	Nucleus	410	NGSE	gain_of_glycosylation	-	-	412	P	S	1	-	2|COSMIC	benign	DOID:1324 / lung cancer	COSMIC	-	-	-	-	NGSE	++
O14802	POLR3A	DNA-directed RNA polymerase III subunit RPC1	1390	N	-	Nucleus	555	NDTF	gain_of_glycosylation	-	-	555	K	N	1	-	1|COSMIC	possibly damaging	DOID:1324 / lung cancer	COSMIC	-	-	-	-	NDTF	++
O14802	POLR3A	DNA-directed RNA polymerase III subunit RPC1	1390	N	-	Nucleus	775	NSSL	gain_of_glycosylation	-	-	777	P	S	1	-	1|COSMIC	probably damaging	DOID:219 / colon cancer	COSMIC	-	22895193	-	-	NSSL	+
O14827	RASGRF2	Ras-specific guanine nucleotide-releasing factor 2	1237	N	-	Cytoplasm;Membrane	288	NVSS	gain_of_glycosylation	-	-	288	D	N	1	-	1/248|TCGA;1|COSMIC;1/370|TCGA;1/323|ICGC	probably damaging	DOID:363 / uterine cancer;DOID:4159 / skin cancer	ICGC;TCGA;COSMIC	TCGA-D3-A51T;TCGA-B5-A11N	-	-	-	NVSS	+++
O14827	RASGRF2	Ras-specific guanine nucleotide-releasing factor 2	1237	N	-	Cytoplasm;Membrane	538	NDSK	gain_of_glycosylation	-	-	538	D	N	1	-	2|COSMIC;1|COSMIC;1/1148|IntOGen	benign	DOID:1612 / breast cancer;DOID:5672 / large intestine cancer	COSMIC;IntOGen	-	16959974	-	-	NDSK	-
O14827	RASGRF2	Ras-specific guanine nucleotide-releasing factor 2	1237	N	-	Cytoplasm;Membrane	843	NTTE	gain_of_glycosylation	-	-	843	D	N	1	-	1/370|TCGA;1/323|ICGC	benign	DOID:4159 / skin cancer	ICGC;TCGA	TCGA-FS-A4F5	-	-	-	NTTE	-
O14832	PHYH	Phytanoyl-CoA dioxygenase, peroxisomal	338	N	-	-	264	NGSG	gain_of_glycosylation	-	-	264	H	N	1	-	1/248|TCGA;1|COSMIC	probably damaging	DOID:363 / uterine cancer	TCGA;COSMIC	TCGA-AP-A051	-	-	-	NGSG	++
O14836	TNFRSF13B	Tumor necrosis factor receptor superfamily member 13B	293	N	-	Membrane	113	NLSP	gain_of_glycosylation	-	-	115	P	S	1	-	1/323|ICGC;1/370|TCGA	benign	DOID:4159 / skin cancer	ICGC;TCGA	TCGA-DA-A1HV	-	-	-	NLSP	---
O14836	TNFRSF13B	Tumor necrosis factor receptor superfamily member 13B	293	N	-	Membrane	131	NNSG	gain_of_glycosylation	-	-	131	D	N	1	-	1/370|TCGA;1/323|ICGC	possibly damaging	DOID:4159 / skin cancer	ICGC;TCGA	TCGA-D3-A51E	-	-	-	NNSG	-
O14836	TNFRSF13B	Tumor necrosis factor receptor superfamily member 13B	293	N	-	Membrane	56	NQSQ	gain_of_glycosylation	-	-	56	H	N	1	-	1|COSMIC	benign	DOID:263 / kidney cancer	COSMIC	-	20054297;21248752	-	-	NQSQ	++
O14842	FFAR1	Free fatty acid receptor 1	300	N	-	Membrane	185	NLSL	gain_of_glycosylation	-	-	185	S	N	1	-	1/323|ICGC;1/370|TCGA	possibly damaging	DOID:4159 / skin cancer	ICGC;TCGA	TCGA-EE-A2MT	-	-	-	NLSL	++
O14862	AIM2	Interferon-inducible protein AIM2	343	N	-	Cytoplasm;Nucleus	222	NSTS	gain_of_glycosylation	HIN-200.	-	224	A	T	1	-	1|COSMIC	benign	DOID:219 / colon cancer	COSMIC	-	23204322	-	-	NSTS	++
O14874	BCKDK	[3-methyl-2-oxobutanoate dehydrogenase [lipoamide]] kinase, mitochondrial	412	N	-	-	248	NASR	gain_of_glycosylation	Histidine kinase.	-	250	P	S	1	-	1/289|TCGA;1/289|ICGC	probably damaging	DOID:10534 / stomach cancer	ICGC;TCGA	TCGA-BR-4361	-	-	-	NASR	++
O14879	IFIT3	Interferon-induced protein with tetratricopeptide repeats 3	490	N	-	Cytoplasm	6	NNSL	gain_of_glycosylation	-	-	6	K	N	1	-	1|COSMIC	possibly damaging	DOID:1324 / lung cancer	COSMIC	-	22980975	-	-	NNSL	+
O14896	IRF6	Interferon regulatory factor 6	467	N	-	Cytoplasm;Nucleus	151	NQSQ	gain_of_glycosylation	-	-	151	D	N	1	-	1/508|TCGA	benign	DOID:11934 / head and neck cancer	TCGA	TCGA-CN-A49B	-	-	-	NQSQ	+
O14905	WNT9B	Protein Wnt-9b	357	Y	1--22	Secreted	242	NDSA	gain_of_glycosylation	-	-	242	Y	N	1	-	1/57|TCGA	probably damaging	DOID:363 / uterine cancer	TCGA	TCGA-N8-A4PI	-	-	-	NDSA	+
O14917	PCDH17	Protocadherin-17	1159	Y	1--17	Membrane	1051	NGSL	gain_of_glycosylation	-	-	1051	K	N	1	-	1/508|TCGA	probably damaging	DOID:11934 / head and neck cancer	TCGA	TCGA-CV-A45Z	-	-	-	NGSL	-
O14917	PCDH17	Protocadherin-17	1159	Y	1--17	Membrane	1074	NDSQ	gain_of_glycosylation	-	-	1074	T	N	1	-	1|COSMIC	benign	DOID:1324 / lung cancer	COSMIC	-	-	-	-	NDSQ	-
O14917	PCDH17	Protocadherin-17	1159	Y	1--17	Membrane	1110	NSSE	gain_of_glycosylation	-	-	1110	D	N	1	-	1/370|TCGA;1/323|ICGC	possibly damaging	DOID:4159 / skin cancer	ICGC;TCGA	TCGA-FW-A3R5	-	-	-	NSSE	-
O14917	PCDH17	Protocadherin-17	1159	Y	1--17	Membrane	188	NGTK	gain_of_glycosylation	-	-	188	D	N	1	-	1|COSMIC	probably damaging	DOID:5041 / esophageal cancer	COSMIC	-	23525077	-	-	NGTK	+++
O14917	PCDH17	Protocadherin-17	1159	Y	1--17	Membrane	238	NNSP	gain_of_glycosylation	-	-	238	D	N	1	-	1|COSMIC;1/88|ICGC	probably damaging	DOID:5041 / esophageal cancer	ICGC;COSMIC	-	-	-	-	NNSP	---
O14917	PCDH17	Protocadherin-17	1159	Y	1--17	Membrane	528	NSTN	gain_of_glycosylation	-	-	529	P	S	1	-	1/323|ICGC;1/370|TCGA	possibly damaging	DOID:4159 / skin cancer	ICGC;TCGA	TCGA-EE-A3AE	-	-	-	NSTN	++
O14917	PCDH17	Protocadherin-17	1159	Y	1--17	Membrane	703	NMSL	gain_of_glycosylation	-	-	703	D	N	1	-	1|COSMIC;1/181|ICGC;1/316|IntOGen	benign	DOID:2394 / ovarian cancer	ICGC;COSMIC;IntOGen	-	21720365	-	-	NMSL	+
O14917	PCDH17	Protocadherin-17	1159	Y	1--17	Membrane	858	NFSA	gain_of_glycosylation	-	-	860	P	S	1	-	1|COSMIC;1/323|ICGC;1/370|TCGA	benign	DOID:4159 / skin cancer	ICGC;TCGA;COSMIC	TCGA-EE-A20H	22842228	-	-	NFSA	-
O14917	PCDH17	Protocadherin-17	1159	Y	1--17	Membrane	962	NQSE	gain_of_glycosylation	-	-	964	A	S	1	-	2|COSMIC;1/208|ICGC	benign	DOID:3571 / liver cancer	ICGC;COSMIC	-	-	-	-	NQSE	-
O14917	PCDH17	Protocadherin-17	1159	Y	1--17	Membrane	991	NSTG	gain_of_glycosylation	-	-	992	P	S	1	-	1/370|TCGA;1/323|ICGC	possibly damaging	DOID:4159 / skin cancer	ICGC;TCGA	TCGA-FW-A3TV	-	-	-	NSTG	+
O14921	RGS13	Regulator of G-protein signaling 13	159	N	-	-	102	NSST	gain_of_glycosylation	RGS.	-	102	D	N	1	-	1/229|IntOGen;1|COSMIC	possibly damaging	DOID:1993 / rectum cancer;DOID:219 / colon cancer	COSMIC;IntOGen	-	22810696	-	-	NSST	+
O14924	RGS12	Regulator of G-protein signaling 12	1447	N	-	Nucleus	227	NVSM	gain_of_glycosylation	-	-	229	A	S	1	-	1|COSMIC	probably damaging	DOID:1324 / lung cancer	COSMIC	-	22980975	-	-	NVSM	++
O14924	RGS12	Regulator of G-protein signaling 12	1447	N	-	Nucleus	422	NDSG	gain_of_glycosylation	-	-	422	S	N	1	-	1|COSMIC	probably damaging	DOID:1324 / lung cancer	COSMIC	-	22980975	-	-	NDSG	-
O14936	CASK	Peripheral plasma membrane protein CASK	926	N	-	Cytoplasm;Membrane;Nucleus	362	NCSE	gain_of_glycosylation	-	-	362	D	N	1	-	1/1148|IntOGen	probably damaging	DOID:1612 / breast cancer	IntOGen	-	-	-	-	NCSE	+
O14936	CASK	Peripheral plasma membrane protein CASK	926	N	-	Cytoplasm;Membrane;Nucleus	773	NTTR	gain_of_glycosylation	Guanylate kinase-like.	-	773	H	N	1	-	1/279|ICGC;1/289|TCGA	probably damaging	DOID:1319 / brain cancer	ICGC;TCGA	TCGA-DU-8168	-	-	-	NTTR	+
O14939	PLD2	Phospholipase D2	933	N	-	Membrane	95	NFSW	gain_of_glycosylation	-	-	95	D	N	1	-	2|COSMIC;2/248|TCGA	benign	DOID:363 / uterine cancer	TCGA;COSMIC	TCGA-D1-A17Q;TCGA-BS-A0UV	-	-	-	NFSW	++
O14948	TFEC	Transcription factor EC	347	N	-	Nucleus	9	NQTL	gain_of_glycosylation	-	-	10	P	Q	1	-	1|COSMIC	benign	DOID:1324 / lung cancer	COSMIC	-	-	-	-	NQTL	+
O14948	TFEC	Transcription factor EC	347	N	-	Nucleus	170	NDTD	gain_of_glycosylation	bHLH.	-	172	P	T	1	-	1/178|TCGA;1/665|IntOGen;1|COSMIC;1/289|ICGC	probably damaging	DOID:1324 / lung cancer	ICGC;TCGA;COSMIC;IntOGen	TCGA-60-2726	-	-	-	NDTD	+
O14948	TFEC	Transcription factor EC	347	N	-	Nucleus	178	NGTI	gain_of_glycosylation	bHLH.	-	178	K	N	1	-	1|COSMIC	probably damaging	DOID:3571 / liver cancer	COSMIC	-	23788652	-	-	NGTI	+
O14948	TFEC	Transcription factor EC	347	N	-	Nucleus	291	NLSF	gain_of_glycosylation	-	-	291	D	N	1	-	1/323|ICGC;1/370|TCGA	probably damaging	DOID:4159 / skin cancer	ICGC;TCGA	TCGA-EE-A182	-	-	-	NLSF	-
O14964	HGS	Hepatocyte growth factor-regulated tyrosine kinase substrate	777	N	-	Cytoplasm;Membrane	283	NSTY	gain_of_glycosylation	-	-	283	K	N	1	-	1|COSMIC;1/233|ICGC;1|COSMIC	benign	DOID:11054 / urinary bladder cancer	ICGC;COSMIC	-	24121792	-	-	NSTY	++
O14964	HGS	Hepatocyte growth factor-regulated tyrosine kinase substrate	777	N	-	Cytoplasm;Membrane	447	NGTH	gain_of_glycosylation	-	HELIX	449	M	T	1	-	1|COSMIC	benign	DOID:1793 / pancreatic cancer	COSMIC	-	24293293	-	-	NGTH	+
O14967	CLGN	Calmegin	610	Y	1--19	Membrane	296	NESE	gain_of_glycosylation	-	-	296	D	N	1	-	1/264|ICGC;1/261|TCGA;1|COSMIC	probably damaging	DOID:10283 / prostate cancer	ICGC;TCGA;COSMIC	TCGA-CH-5761	-	-	-	NESE	+
O14967	CLGN	Calmegin	610	Y	1--19	Membrane	305	NSSV	gain_of_glycosylation	-	-	305	D	N	1	-	1/370|TCGA;1/323|ICGC	probably damaging	DOID:4159 / skin cancer	ICGC;TCGA	TCGA-EE-A20F	-	-	-	NSSV	+
O14975	SLC27A2	Very long-chain acyl-CoA synthetase	620	N	-	Membrane	428	NITQ	gain_of_glycosylation	-	-	428	K	N	1	-	1|COSMIC	possibly damaging	DOID:219 / colon cancer	COSMIC	-	22895193	-	-	NITQ	++
O14979	HNRNPDL	Heterogeneous nuclear ribonucleoprotein D-like	420	N	-	Cytoplasm;Nucleus	115	NSSV	gain_of_glycosylation	-	-	115	D	N	1	-	1/233|ICGC;1|COSMIC	benign	DOID:11054 / urinary bladder cancer	ICGC;COSMIC	-	-	-	-	NSSV	+
O14979	HNRNPDL	Heterogeneous nuclear ribonucleoprotein D-like	420	N	-	Cytoplasm;Nucleus	60	NVTA	gain_of_glycosylation	-	-	60	H	N	1	-	1|COSMIC	benign	DOID:219 / colon cancer	COSMIC	-	22895193	-	-	NVTA	++
O14980	XPO1	Exportin-1	1071	N	-	Cytoplasm;Nucleus	1029	NTSD	gain_of_glycosylation	-	-	1029	D	N	1	-	1|COSMIC	possibly damaging	DOID:4159 / skin cancer	COSMIC	-	24838835	-	-	NTSD	-
O14980	XPO1	Exportin-1	1071	N	-	Cytoplasm;Nucleus	970	NQTF	gain_of_glycosylation	-	-	972	I	T	1	-	1|COSMIC;1/1071|ICGC;1/977|TCGA	benign	DOID:1612 / breast cancer	ICGC;TCGA;COSMIC	TCGA-D8-A1XK	-	-	-	NQTF	--
O14981	BTAF1	TATA-binding protein-associated factor 172	1849	N	-	Nucleus	1678	NGSI	gain_of_glycosylation	Helicase C-terminal.	-	1678	D	N	1	-	1/289|ICGC;1/289|TCGA	probably damaging	DOID:10534 / stomach cancer	ICGC;TCGA	TCGA-CG-5717	-	-	-	NGSI	++
O14981	BTAF1	TATA-binding protein-associated factor 172	1849	N	-	Nucleus	1695	NDSS	gain_of_glycosylation	Helicase C-terminal.	-	1697	P	S	1	-	1|COSMIC	probably damaging	DOID:4159 / skin cancer	COSMIC	-	22622578	-	-	NDSS	-
O14981	BTAF1	TATA-binding protein-associated factor 172	1849	N	-	Nucleus	325	NSTL	gain_of_glycosylation	-	-	325	D	N	1	-	1|COSMIC;1/248|TCGA;1/230|IntOGen	benign	DOID:363 / uterine cancer	TCGA;COSMIC;IntOGen	TCGA-D1-A17H	-	-	-	NSTL	+++
O14986	PIP5K1B	Phosphatidylinositol 4-phosphate 5-kinase type-1 beta	540	N	-	Membrane	109	NCSE	gain_of_glycosylation	PIPK.	-	109	I	N	1	-	1/375|IntOGen;1/508|TCGA	probably damaging	DOID:0060119 / pharynx cancer;DOID:11934 / head and neck cancer	TCGA;IntOGen	TCGA-CV-7435	-	-	-	NCSE	+++
O14994	SYN3	Synapsin-3	580	N	-	Membrane	269	NITS	gain_of_glycosylation	-	-	269	D	N	1	-	1|COSMIC	possibly damaging	DOID:4159 / skin cancer	COSMIC	-	22842228	-	-	NITS	++
O15013	ARHGEF10	Rho guanine nucleotide exchange factor 10	1369	N	-	-	552	NRTT	gain_of_glycosylation	DH.	-	552	D	N	1	-	1|COSMIC;1/248|TCGA	probably damaging	DOID:363 / uterine cancer	TCGA;COSMIC	TCGA-BS-A0UV	-	-	-	NRTT	-
O15014	ZNF609	Zinc finger protein 609	1411	N	-	Nucleus	1100	NLSD	gain_of_glycosylation	-	-	1100	K	N	1	-	1|COSMIC	probably damaging	DOID:8618 / oral cavity cancer	COSMIC	-	21798897	-	-	NLSD	+
O15014	ZNF609	Zinc finger protein 609	1411	N	-	Nucleus	1319	NTSQ	gain_of_glycosylation	-	-	1319	K	N	1	-	1|COSMIC;1/81|TCGA;1/80|ICGC	probably damaging	DOID:1993 / rectum cancer	ICGC;TCGA;COSMIC	TCGA-F5-6814	-	-	-	NTSQ	+
O15014	ZNF609	Zinc finger protein 609	1411	N	-	Nucleus	912	NHSS	gain_of_glycosylation	-	-	913	P	H	1	-	1|COSMIC;1/451|TCGA	possibly damaging	DOID:263 / kidney cancer	TCGA;COSMIC	TCGA-B8-5162	-	-	-	NHSS	++
O15016	TRIM66	Tripartite motif-containing protein 66	1216	N	-	Nucleus	1016	NLTQ	gain_of_glycosylation	-	-	1016	S	N	1	-	1/202|TCGA	benign	DOID:3571 / liver cancer	TCGA	TCGA-EP-A2KA	-	-	-	NLTQ	++
O15016	TRIM66	Tripartite motif-containing protein 66	1216	N	-	Nucleus	122	NKSS	gain_of_glycosylation	-	-	122	K	N	1	-	1/289|ICGC;1|COSMIC	probably damaging	DOID:1324 / lung cancer	ICGC;COSMIC	-	-	-	-	NKSS	++
O15018	PDZD2	PDZ domain-containing protein 2	2839	N	-	Cytoplasm;Nucleus;Secreted	2344	NLTN	gain_of_glycosylation	-	-	2346	A	T	1	-	1|COSMIC	probably damaging	DOID:1192 / peripheral nervous system neoplasm	COSMIC	-	23334666	-	-	NLTN	+
O15018	PDZD2	PDZ domain-containing protein 2	2839	N	-	Cytoplasm;Nucleus;Secreted	268	NGTD	gain_of_glycosylation	-	-	270	P	T	1	-	1|COSMIC;1/208|ICGC	probably damaging	DOID:3571 / liver cancer	ICGC;COSMIC	-	-	-	-	NGTD	++
O15018	PDZD2	PDZ domain-containing protein 2	2839	N	-	Cytoplasm;Nucleus;Secreted	302	NTSN	gain_of_glycosylation	-	-	302	T	N	1	-	1/289|ICGC;1/289|TCGA	possibly damaging	DOID:10534 / stomach cancer	ICGC;TCGA	TCGA-D7-6526	-	-	-	NTSN	+
O15018	PDZD2	PDZ domain-containing protein 2	2839	N	-	Cytoplasm;Nucleus;Secreted	463	NSSV	gain_of_glycosylation	-	-	463	S	N	1	-	1|COSMIC;1/289|ICGC;1/178|TCGA	benign	DOID:1324 / lung cancer	ICGC;TCGA;COSMIC	TCGA-33-4566	-	-	-	NSSV	+
O15021	MAST4	Microtubule-associated serine/threonine-protein kinase 4	2626	N	-	Cytoplasm	1888	NSSA	gain_of_glycosylation	-	-	1890	P	S	1	-	1/665|IntOGen;1|COSMIC	benign	DOID:1324 / lung cancer	COSMIC;IntOGen	-	-	-	-	NSSA	+
O15021	MAST4	Microtubule-associated serine/threonine-protein kinase 4	2626	N	-	Cytoplasm	870	NTSY	gain_of_glycosylation	-	-	870	D	N	1	-	1/1148|IntOGen;1|COSMIC;1/1071|ICGC;1/977|TCGA	probably damaging	DOID:1612 / breast cancer	ICGC;TCGA;COSMIC;IntOGen	TCGA-AN-A0FZ	-	-	-	NTSY	+
O15027	SEC16A	Protein transport protein Sec16A	2179	N	-	Membrane	1048	NHSS	gain_of_glycosylation	-	-	1048	S	N	1	-	1/375|IntOGen;1/508|TCGA	probably damaging	DOID:0060119 / pharynx cancer;DOID:11934 / head and neck cancer	TCGA;IntOGen	TCGA-CV-6956	-	-	-	NHSS	+
O15027	SEC16A	Protein transport protein Sec16A	2179	N	-	Membrane	783	NTSV	gain_of_glycosylation	-	-	783	S	N	1	-	1|COSMIC;1/217|TCGA;1/216|ICGC	benign	DOID:219 / colon cancer	ICGC;TCGA;COSMIC	TCGA-D5-6930	-	-	-	NTSV	++
O15031	PLXNB2	Plexin-B2	1838	Y	1--19	Membrane	766	NCSL	gain_of_glycosylation	-	-	766	D	N	1	-	1/230|IntOGen;1|COSMIC;1/248|TCGA;1|COSMIC	probably damaging	DOID:363 / uterine cancer;DOID:1324 / lung cancer	TCGA;COSMIC;IntOGen	TCGA-D1-A0ZR	22975805	-	-	NCSL	++
O15031	PLXNB2	Plexin-B2	1838	Y	1--19	Membrane	916	NGTH	gain_of_glycosylation	-	-	916	H	N	1	-	1/248|TCGA;1|COSMIC	benign	DOID:363 / uterine cancer	TCGA;COSMIC	TCGA-D1-A17R	-	-	-	NGTH	++
O15033	AREL1	Apoptosis-resistant E3 ubiquitin protein ligase 1	823	N	-	Cytoplasm	197	NSTN	gain_of_glycosylation	-	-	198	P	S	1	-	1/323|ICGC;1/370|TCGA	possibly damaging	DOID:4159 / skin cancer	ICGC;TCGA	TCGA-FS-A1ZQ	-	-	-	NSTN	++
O15040	TECPR2	Tectonin beta-propeller repeat-containing protein 2	1411	N	-	-	1247	NLSL	gain_of_glycosylation	-	-	1248	P	L	1	-	1/289|ICGC;1|COSMIC;1/178|TCGA	probably damaging	DOID:1324 / lung cancer	ICGC;TCGA;COSMIC	TCGA-18-3409	-	-	-	NLSL	++
O15041	SEMA3E	Semaphorin-3E	775	Y	1--25	Secreted	283	NWST	gain_of_glycosylation	-	-	283	K	N	1	-	1|COSMIC;1/29|ICGC	probably damaging	DOID:3571 / liver cancer	ICGC;COSMIC	-	22561517	-	-	NWST	-
O15041	SEMA3E	Semaphorin-3E	775	Y	1--25	Secreted	701	NISQ	gain_of_glycosylation	-	-	701	S	N	1	-	1|COSMIC;1/216|ICGC;1/217|TCGA	benign	DOID:219 / colon cancer	ICGC;TCGA;COSMIC	TCGA-AA-3492	-	-	-	NISQ	+
O15042	U2SURP	U2 snRNP-associated SURP motif-containing protein	1029	N	-	Nucleus	395	NASM	gain_of_glycosylation	-	-	397	P	S	1	-	1/323|ICGC;1/370|TCGA	probably damaging	DOID:4159 / skin cancer	ICGC;TCGA	TCGA-EE-A29R	-	-	-	NASM	+
O15047	SETD1A	Histone-lysine N-methyltransferase SETD1A	1707	N	-	Nucleus	1601	NISQ	gain_of_glycosylation	-	-	1603	R	S	1	-	1|COSMIC	probably damaging	DOID:10283 / prostate cancer	COSMIC	-	-	-	-	NISQ	+
O15050	TRANK1	TPR and ankyrin repeat-containing protein 1	2925	N	-	-	2088	NDSG	gain_of_glycosylation	-	-	2090	P	S	1	-	1/370|TCGA;1/323|ICGC	benign	DOID:4159 / skin cancer	ICGC;TCGA	TCGA-QB-A6FS	-	-	-	NDSG	+
O15050	TRANK1	TPR and ankyrin repeat-containing protein 1	2925	N	-	-	991	NMSF	gain_of_glycosylation	-	-	993	A	S	1	-	1/370|TCGA	probably damaging	DOID:4159 / skin cancer	TCGA	TCGA-GN-A266	-	-	-	NMSF	-
O15054	KDM6B	Lysine-specific demethylase 6B	1643	N	-	Nucleus	1274	NTTI	gain_of_glycosylation	-	-	1274	H	N	1	-	1/168|TCGA	probably damaging	DOID:263 / kidney cancer	TCGA	TCGA-G7-6797	-	-	-	NTTI	-
O15055	PER2	Period circadian protein homolog 2	1255	N	-	Cytoplasm;Nucleus	36	NGSS	gain_of_glycosylation	-	-	36	S	N	1	-	1|COSMIC	possibly damaging	DOID:1324 / lung cancer	COSMIC	-	22980975	-	-	NGSS	+
O15055	PER2	Period circadian protein homolog 2	1255	N	-	Cytoplasm;Nucleus	919	NLSQ	gain_of_glycosylation	-	-	921	P	S	1	-	1/147|TCGA	benign	DOID:1793 / pancreatic cancer	TCGA	TCGA-IB-7651	-	-	-	NLSQ	++
O15055	PER2	Period circadian protein homolog 2	1255	N	-	Cytoplasm;Nucleus	951	NRTS	gain_of_glycosylation	-	-	951	S	N	1	-	1/451|TCGA;1|COSMIC	benign	DOID:263 / kidney cancer	TCGA;COSMIC	TCGA-A3-3320	-	-	-	NRTS	++
O15056	SYNJ2	Synaptojanin-2	1496	N	-	Membrane	123	NLSS	gain_of_glycosylation	-	-	123	I	N	1	-	1/370|TCGA	probably damaging	DOID:4159 / skin cancer	TCGA	TCGA-FR-A726	-	-	-	NLSS	+
O15060	ZBTB39	Zinc finger and BTB domain-containing protein 39	712	N	-	Nucleus	544	NQSF	gain_of_glycosylation	-	-	544	S	N	1	-	1/289|ICGC;1/289|TCGA	benign	DOID:10534 / stomach cancer	ICGC;TCGA	TCGA-HU-A4H3	-	-	-	NQSF	-
O15066	KIF3B	Kinesin-like protein KIF3B	747	N	-	Cytoplasm	74	NETF	gain_of_glycosylation	Kinesin motor.	-	74	D	N	1	-	1/289|ICGC;1/289|TCGA	benign	DOID:10534 / stomach cancer	ICGC;TCGA	TCGA-CG-5728	-	-	-	NETF	+
O15067	PFAS	Phosphoribosylformylglycinamidine synthase	1338	N	-	Cytoplasm	213	NQST	gain_of_glycosylation	-	-	214	P	Q	1	-	1/80|ICGC;1|COSMIC;1/81|TCGA	probably damaging	DOID:1993 / rectum cancer	ICGC;TCGA;COSMIC	TCGA-EI-6507	-	-	-	NQST	+
O15067	PFAS	Phosphoribosylformylglycinamidine synthase	1338	N	-	Cytoplasm	312	NFST	gain_of_glycosylation	-	-	314	P	S	1	-	1/370|TCGA;1/323|ICGC	probably damaging	DOID:4159 / skin cancer	ICGC;TCGA	TCGA-D3-A3C7	-	-	-	NFST	-
O15072	ADAMTS3	A disintegrin and metalloproteinase with thrombospondin motifs 3	1205	Y	1--20	Secreted	289	NESY	gain_of_glycosylation	-	-	291	I	S	1	-	1/147|TCGA	probably damaging	DOID:1793 / pancreatic cancer	TCGA	TCGA-IB-7651	-	-	-	NESY	+
O15072	ADAMTS3	A disintegrin and metalloproteinase with thrombospondin motifs 3	1205	Y	1--20	Secreted	450	NHSY	gain_of_glycosylation	-	-	450	I	N	1	-	1/217|TCGA;1|COSMIC;1/216|ICGC	probably damaging	DOID:219 / colon cancer;DOID:5672 / large intestine cancer	ICGC;TCGA;COSMIC	TCGA-AU-6004	-	-	-	NHSY	++
O15072	ADAMTS3	A disintegrin and metalloproteinase with thrombospondin motifs 3	1205	Y	1--20	Secreted	666	NGTH	gain_of_glycosylation	-	-	666	D	N	1	-	1/665|IntOGen	probably damaging	DOID:1324 / lung cancer	IntOGen	-	-	-	-	NGTH	+
O15072	ADAMTS3	A disintegrin and metalloproteinase with thrombospondin motifs 3	1205	Y	1--20	Secreted	67	NRSA	gain_of_glycosylation	-	-	67	K	N	1	-	1|COSMIC;1/248|TCGA	benign	DOID:363 / uterine cancer	TCGA;COSMIC	TCGA-AP-A0LM	-	-	-	NRSA	+
O15072	ADAMTS3	A disintegrin and metalloproteinase with thrombospondin motifs 3	1205	Y	1--20	Secreted	882	NRSF	gain_of_glycosylation	-	-	882	H	N	1	-	1|COSMIC	probably damaging	DOID:219 / colon cancer	COSMIC	-	22810696	-	-	NRSF	+
O15075	DCLK1	Serine/threonine-protein kinase DCLK1	740	N	-	-	100	NLSQ	gain_of_glycosylation	-	-	102	P	S	1	-	1/289|TCGA;1/289|ICGC	probably damaging	DOID:10534 / stomach cancer	ICGC;TCGA	TCGA-BR-8372	-	-	-	NLSQ	++
O15075	DCLK1	Serine/threonine-protein kinase DCLK1	740	N	-	-	526	NKSL	gain_of_glycosylation	Protein kinase.	-	526	S	N	1	-	1/289|TCGA;1/289|ICGC	possibly damaging	DOID:10534 / stomach cancer	ICGC;TCGA	TCGA-BR-8591	-	-	-	NKSL	+
O15078	CEP290	Centrosomal protein of 290 kDa	2479	N	-	Cytoplasm;Nucleus	1763	NISA	gain_of_glycosylation	-	-	1763	I	N	1	-	1/370|TCGA;1/323|ICGC	probably damaging	DOID:4159 / skin cancer	ICGC;TCGA	TCGA-EE-A3JD	-	-	-	NISA	-
O15078	CEP290	Centrosomal protein of 290 kDa	2479	N	-	Cytoplasm;Nucleus	1927	NKSK	gain_of_glycosylation	-	-	1929	L	S	1	-	1/248|TCGA;1|COSMIC	probably damaging	DOID:363 / uterine cancer	TCGA;COSMIC	TCGA-BS-A0UJ	-	-	-	NKSK	+
O15078	CEP290	Centrosomal protein of 290 kDa	2479	N	-	Cytoplasm;Nucleus	781	NESL	gain_of_glycosylation	-	-	783	Y	S	1	-	1/95|ICGC	probably damaging	DOID:5041 / esophageal cancer	ICGC	-	-	-	-	NESL	-
O15083	ERC2	ERC protein 2	957	N	-	Cytoplasm	144	NSTM	gain_of_glycosylation	-	-	144	D	N	1	-	1/323|ICGC;1/370|TCGA	benign	DOID:4159 / skin cancer	ICGC;TCGA	TCGA-EE-A2A2	-	-	-	NSTM	-
O15083	ERC2	ERC protein 2	957	N	-	Cytoplasm	515	NLTE	gain_of_glycosylation	-	-	515	D	N	1	-	1/323|ICGC;1/370|TCGA	possibly damaging	DOID:4159 / skin cancer	ICGC;TCGA	TCGA-EE-A2GD	-	-	-	NLTE	++
O15083	ERC2	ERC protein 2	957	N	-	Cytoplasm	738	NETN	gain_of_glycosylation	-	-	740	K	T	1	-	1|COSMIC	probably damaging	DOID:5041 / esophageal cancer	COSMIC	-	23525077	-	-	NETN	-
O15084	ANKRD28	Serine/threonine-protein phosphatase 6 regulatory ankyrin repeat subunit A	1053	N	-	Nucleus	853	NSTG	gain_of_glycosylation	-	-	853	D	N	1	-	1/279|ICGC;1/289|TCGA	probably damaging	DOID:1319 / brain cancer	ICGC;TCGA	TCGA-HW-8319	-	-	-	NSTG	--
O15090	ZNF536	Zinc finger protein 536	1300	N	-	Nucleus	1032	NNTI	gain_of_glycosylation	-	-	1032	D	N	1	-	1/370|TCGA;1/323|ICGC	probably damaging	DOID:4159 / skin cancer	ICGC;TCGA	TCGA-EE-A29V	-	-	-	NNTI	-
O15090	ZNF536	Zinc finger protein 536	1300	N	-	Nucleus	1106	NFTS	gain_of_glycosylation	-	-	1108	P	T	1	-	1/289|ICGC;1/289|TCGA	benign	DOID:10534 / stomach cancer	ICGC;TCGA	TCGA-F1-6874	-	-	-	NFTS	+
O15090	ZNF536	Zinc finger protein 536	1300	N	-	Nucleus	184	NLSK	gain_of_glycosylation	-	-	186	G	S	1	-	1/217|TCGA;1|COSMIC;1/216|ICGC	probably damaging	DOID:219 / colon cancer	ICGC;TCGA;COSMIC	TCGA-A6-5661	-	-	-	NLSK	+++
O15090	ZNF536	Zinc finger protein 536	1300	N	-	Nucleus	485	NHSL	gain_of_glycosylation	-	-	485	K	N	1	-	1/198|TCGA	probably damaging	DOID:4362 / cervical cancer	TCGA	TCGA-FU-A3HZ	-	-	-	NHSL	-
O15090	ZNF536	Zinc finger protein 536	1300	N	-	Nucleus	97	NGSV	gain_of_glycosylation	-	-	99	R	S	1	-	1/168|TCGA	probably damaging	DOID:263 / kidney cancer	TCGA	TCGA-HE-7130	-	-	-	NGSV	++
O15111	CHUK	Inhibitor of nuclear factor kappa-B kinase subunit alpha	745	N	-	Cytoplasm;Nucleus	195	NKSY	gain_of_glycosylation	Protein kinase.	-	197	P	S	1	-	1/370|TCGA;1/323|ICGC	benign	DOID:4159 / skin cancer	ICGC;TCGA	TCGA-ER-A19S	-	-	-	NKSY	++
O15111	CHUK	Inhibitor of nuclear factor kappa-B kinase subunit alpha	745	N	-	Cytoplasm;Nucleus	733	NSTM	gain_of_glycosylation	-	-	735	M	T	1	-	1/229|IntOGen;1|COSMIC	benign	DOID:219 / colon cancer	COSMIC;IntOGen	-	-	-	-	NSTM	-
O15118	NPC1	Niemann-Pick C1 protein	1278	Y	1--22	Membrane	1101	NLSV	gain_of_glycosylation	-	-	1103	G	S	1	-	1|COSMIC;1/395|IntOGen	benign	DOID:2531 / hematologic cancer	COSMIC;IntOGen	-	-	-	-	NLSV	-
O15119	TBX3	T-box transcription factor TBX3	743	N	-	Nucleus	49	NGTA	gain_of_glycosylation	-	-	51	A	T	1	-	1/508|TCGA	probably damaging	DOID:11934 / head and neck cancer	TCGA	TCGA-CQ-7071	-	-	-	NGTA	+++
O15121	DEGS1	Sphingolipid delta(4)-desaturase DES1	323	N	-	Membrane	113	NLSI	gain_of_glycosylation	-	-	115	P	S	1	-	1/80|ICGC;1|COSMIC;1/81|TCGA	possibly damaging	DOID:1993 / rectum cancer	ICGC;TCGA;COSMIC	TCGA-AF-2690	-	-	-	NLSI	+
O15123	ANGPT2	Angiopoietin-2	496	Y	1--18	Secreted	38	NGSC	gain_of_glycosylation	-	-	38	H	N	1	-	1/508|TCGA	benign	DOID:11934 / head and neck cancer	TCGA	TCGA-KU-A66S	-	-	-	NGSC	++
O15131	KPNA5	Importin subunit alpha-6	536	N	-	Cytoplasm	92	NNTD	gain_of_glycosylation	-	-	94	A	T	1	-	1|COSMIC;1/208|ICGC	benign	DOID:3571 / liver cancer	ICGC;COSMIC	-	-	-	-	NNTD	++
O15144	ARPC2	Actin-related protein 2/3 complex subunit 2	300	N	-	Cytoplasm	239	NTTN	gain_of_glycosylation	-	-	241	I	T	1	-	1/202|TCGA	probably damaging	DOID:3571 / liver cancer	TCGA	TCGA-ES-A2HT	-	-	-	NTTN	-
O15146	MUSK	Muscle, skeletal receptor tyrosine-protein kinase	869	Y	1--23	Membrane	848	NFTS	gain_of_glycosylation	Protein kinase.	-	848	S	N	1	-	1/66|TCGA	possibly damaging	DOID:263 / kidney cancer	TCGA	TCGA-KL-8328	-	-	-	NFTS	++
O15156	ZBTB7B	Zinc finger and BTB domain-containing protein 7B	539	N	-	Nucleus	35	NLTI	gain_of_glycosylation	BTB.	-	35	D	N	1	-	1/508|TCGA	probably damaging	DOID:11934 / head and neck cancer	TCGA	TCGA-UF-A7JV	-	-	-	NLTI	++
O15164	TRIM24	Transcription intermediary factor 1-alpha	1050	N	-	Cytoplasm;Nucleus	146	NDTT	gain_of_glycosylation	-	-	146	K	N	1	-	1/665|IntOGen	probably damaging	DOID:1324 / lung cancer	IntOGen	-	-	-	-	NDTT	+
O15169	AXIN1	Axin-1	862	N	-	Cytoplasm;Membrane;Nucleus	75	NASP	gain_of_glycosylation	-	-	75	S	N	1	-	1|COSMIC	probably damaging	No DO	COSMIC	-	15650354	-	-	NASP	---
O15178	T	Brachyury protein	435	N	-	Nucleus	67	NGSR	gain_of_glycosylation	-	-	69	R	S	1	-	1/168|TCGA	probably damaging	DOID:263 / kidney cancer	TCGA	TCGA-BQ-7060	-	-	-	NGSR	+
O15195	VILL	Villin-like protein	856	N	-	-	250	NVSL	gain_of_glycosylation	-	-	252	R	S	1	-	1/147|TCGA	benign	DOID:1793 / pancreatic cancer	TCGA	TCGA-XN-A8T3	-	-	-	NVSL	++
O15204	ADAMDEC1	ADAM DEC1	470	Y	1--30	Secreted	134	NNSV	gain_of_glycosylation	-	-	134	K	N	1	-	1/248|TCGA;1|COSMIC	benign	DOID:363 / uterine cancer	TCGA;COSMIC	TCGA-AX-A05Z	-	-	-	NNSV	+
O15218	GPR182	G-protein coupled receptor 182	404	N	-	Membrane	275	NVTL	gain_of_glycosylation	-	-	275	H	N	1	-	1/508|TCGA;1/375|IntOGen	probably damaging	DOID:0060119 / pharynx cancer;DOID:11934 / head and neck cancer	TCGA;IntOGen	TCGA-BB-4223	-	-	-	NVTL	+++
O15226	NKRF	NF-kappa-B-repressing factor	690	N	-	Nucleus	355	NSTS	gain_of_glycosylation	-	-	357	A	T	1	-	1/1071|ICGC;1/977|TCGA	probably damaging	DOID:1612 / breast cancer	ICGC;TCGA	TCGA-EW-A1OY	-	-	-	NSTS	++
O15232	MATN3	Matrilin-3	486	Y	1--28	Secreted	385	NKTC	gain_of_glycosylation	-	-	385	K	N	1	-	1|COSMIC	benign	DOID:5672 / large intestine cancer	COSMIC	-	22810696	-	-	NKTC	+
O15239	NDUFA1	NADH dehydrogenase [ubiquinone] 1 alpha subcomplex subunit 1	70	N	-	Membrane	44	NWSL	gain_of_glycosylation	-	-	44	H	N	1	-	1/198|TCGA	benign	DOID:4362 / cervical cancer	TCGA	TCGA-IR-A3LK	-	-	-	NWSL	++
O15244	SLC22A2	Solute carrier family 22 member 2	555	N	-	Membrane	128	NETP	gain_of_glycosylation	-	-	128	Y	N	1	-	1/370|TCGA	probably damaging	DOID:4159 / skin cancer	TCGA	TCGA-FS-A4F0	-	-	-	NETP	---
O15254	ACOX3	Peroxisomal acyl-coenzyme A oxidase 3	700	N	-	-	444	NDTN	gain_of_glycosylation	-	-	446	P	T	1	-	1/217|TCGA;1/216|ICGC;1|COSMIC	probably damaging	DOID:219 / colon cancer	ICGC;TCGA;COSMIC	TCGA-CK-4952	-	-	-	NDTN	+
O15254	ACOX3	Peroxisomal acyl-coenzyme A oxidase 3	700	N	-	-	57	NDSL	gain_of_glycosylation	-	-	59	P	S	1	-	1/370|TCGA;1/323|ICGC	probably damaging	DOID:4159 / skin cancer	ICGC;TCGA	TCGA-BF-A1PZ	-	-	-	NDSL	++
O15259	NPHP1	Nephrocystin-1	732	N	-	Cytoplasm	170	NLTF	gain_of_glycosylation	SH3.	-	170	D	N	1	-	1|COSMIC	probably damaging	DOID:4159 / skin cancer	COSMIC	-	23856246	-	-	NLTF	-
O15260	SURF4	Surfeit locus protein 4	269	N	-	Membrane	56	NTTW	gain_of_glycosylation	-	-	56	D	N	1	-	1|COSMIC;1/248|TCGA;1|COSMIC	benign	DOID:363 / uterine cancer;DOID:219 / colon cancer	TCGA;COSMIC	TCGA-D1-A17Q	-	-	-	NTTW	+
O15265	ATXN7	Ataxin-7	892	N	-	Cytoplasm;Nucleus	548	NLTV	gain_of_glycosylation	-	-	550	M	T	1	-	1/198|TCGA	possibly damaging	DOID:4362 / cervical cancer	TCGA	TCGA-C5-A2LZ	-	-	-	NLTV	+
O15266	SHOX	Short stature homeobox protein	292	N	-	Nucleus	53	NSSL	gain_of_glycosylation	-	-	53	D	N	1	-	1/370|TCGA	benign	DOID:4159 / skin cancer	TCGA	TCGA-FR-A726	-	-	-	NSSL	+++
O15287	FANCG	Fanconi anemia group G protein	622	N	-	Cytoplasm;Nucleus	183	NWSP	gain_of_glycosylation	-	-	183	T	N	1	-	1|COSMIC	benign	DOID:10283 / prostate cancer	COSMIC	-	22722839	-	-	NWSP	---
O15294	OGT	UDP-N-acetylglucosamine--peptide N-acetylglucosaminyltransferase 110 kDa subunit	1046	N	-	Cytoplasm;Membrane;Nucleus	614	NLSQ	gain_of_glycosylation	-	-	614	D	N	1	-	1/1148|IntOGen	probably damaging	DOID:1612 / breast cancer	IntOGen	-	-	-	-	NLSQ	+
O15303	GRM6	Metabotropic glutamate receptor 6	877	Y	1--24	Membrane	312	NTSP	gain_of_glycosylation	-	-	312	K	N	1	-	1/216|ICGC;1|COSMIC;1|COSMIC;1/217|TCGA;1/248|TCGA	probably damaging	DOID:363 / uterine cancer;DOID:219 / colon cancer	ICGC;TCGA;COSMIC	TCGA-B5-A0JY;TCGA-AA-3510	-	-	-	NTSP	---
O15303	GRM6	Metabotropic glutamate receptor 6	877	Y	1--24	Membrane	368	NLTS	gain_of_glycosylation	-	-	368	K	N	1	-	1|COSMIC	benign	DOID:1324 / lung cancer	COSMIC	-	-	-	-	NLTS	+++
O15303	GRM6	Metabotropic glutamate receptor 6	877	Y	1--24	Membrane	748	NLSL	gain_of_glycosylation	-	-	748	D	N	1	-	1|COSMIC	probably damaging	DOID:1324 / lung cancer	COSMIC	-	-	-	-	NLSL	+
O15327	INPP4B	Type II inositol 3,4-bisphosphate 4-phosphatase	924	N	-	-	122	NDTV	gain_of_glycosylation	C2.	-	122	H	N	1	-	1/198|TCGA	benign	DOID:4362 / cervical cancer	TCGA	TCGA-EA-A3QE	-	-	-	NDTV	+
O15327	INPP4B	Type II inositol 3,4-bisphosphate 4-phosphatase	924	N	-	-	246	NKSM	gain_of_glycosylation	-	-	248	W	S	1	-	1|COSMIC	probably damaging	DOID:11054 / urinary bladder cancer	COSMIC	-	-	-	-	NKSM	+
O15327	INPP4B	Type II inositol 3,4-bisphosphate 4-phosphatase	924	N	-	-	37	NESQ	gain_of_glycosylation	C2.	-	39	P	S	1	-	1|COSMIC	possibly damaging	DOID:1324 / lung cancer	COSMIC	-	22941188	-	-	NESQ	+
O15327	INPP4B	Type II inositol 3,4-bisphosphate 4-phosphatase	924	N	-	-	37	NETQ	gain_of_glycosylation	C2.	-	39	P	T	1	-	1/665|IntOGen	benign	DOID:1324 / lung cancer	IntOGen	-	-	-	-	NETQ	++
O15327	INPP4B	Type II inositol 3,4-bisphosphate 4-phosphatase	924	N	-	-	444	NNSL	gain_of_glycosylation	-	-	444	K	N	1	-	1|COSMIC;1|COSMIC;1/665|IntOGen;1/375|IntOGen	possibly damaging	DOID:0060119 / pharynx cancer;DOID:1324 / lung cancer	COSMIC;IntOGen	-	21798893	-	-	NNSL	-
O15335	CHAD	Chondroadherin	359	Y	1--22	Secreted	323	NATC	gain_of_glycosylation	LRRCT.	-	323	D	N	1	-	1/375|IntOGen;1/508|TCGA	benign	DOID:0060119 / pharynx cancer;DOID:11934 / head and neck cancer	TCGA;IntOGen	TCGA-CV-6940	-	-	-	NATC	+
O15354	GPR37	Prosaposin receptor GPR37	613	Y	1--26	Membrane	513	NVTA	gain_of_glycosylation	-	-	513	I	N	1	-	1|COSMIC	probably damaging	DOID:1793 / pancreatic cancer	COSMIC	-	-	-	-	NVTA	++
O15355	PPM1G	Protein phosphatase 1G	546	N	-	Cytoplasm	408	NKSL	gain_of_glycosylation	-	-	410	N	S	1	-	1|COSMIC	benign	DOID:219 / colon cancer	COSMIC	-	-	-	-	NKSL	+
O15357	INPPL1	Phosphatidylinositol 3,4,5-trisphosphate 5-phosphatase 2	1258	N	-	Cytoplasm;Membrane	978	NNSF	gain_of_glycosylation	-	-	978	K	N	1	-	1|COSMIC	probably damaging	DOID:219 / colon cancer	COSMIC	-	22895193	-	-	NNSF	---
O15360	FANCA	Fanconi anemia group A protein	1455	N	-	Cytoplasm;Nucleus	453	NASF	gain_of_glycosylation	-	-	453	K	N	1	-	1/289|TCGA;1/289|ICGC	possibly damaging	DOID:10534 / stomach cancer	ICGC;TCGA	TCGA-CG-4442	-	-	-	NASF	--
O15360	FANCA	Fanconi anemia group A protein	1455	N	-	Cytoplasm;Nucleus	533	NLSS	gain_of_glycosylation	-	-	533	D	N	1	-	1/375|IntOGen;1/508|TCGA	probably damaging	DOID:0060119 / pharynx cancer;DOID:11934 / head and neck cancer	TCGA;IntOGen	TCGA-CR-7368	-	-	-	NLSS	++
O15375	SLC16A5	Monocarboxylate transporter 6	505	N	-	Membrane	339	NVSM	gain_of_glycosylation	-	-	339	S	N	1	-	1/291|TCGA;2|COSMIC;1/492|IntOGen;1/268|ICGC	probably damaging	DOID:1319 / brain cancer;DOID:3070 / malignant glioma	ICGC;TCGA;COSMIC;IntOGen	TCGA-06-1804	23917401	-	-	NVSM	++
O15381	NVL	Nuclear valosin-containing protein-like	856	N	-	Nucleus	271	NMTL	gain_of_glycosylation	-	-	271	D	N	1	-	1|COSMIC;1/130|TCGA;1/233|ICGC	possibly damaging	DOID:11054 / urinary bladder cancer	ICGC;TCGA;COSMIC	TCGA-DK-A1AC	-	-	-	NMTL	+
O15389	SIGLEC5	Sialic acid-binding Ig-like lectin 5	551	Y	1--16	Membrane	199	NLTP	gain_of_glycosylation	-	-	199	T	N	1	-	1|COSMIC	probably damaging	DOID:1324 / lung cancer	COSMIC	-	22980975	-	-	NLTP	---
O15389	SIGLEC5	Sialic acid-binding Ig-like lectin 5	551	Y	1--16	Membrane	548	NTSK	gain_of_glycosylation	-	-	548	K	N	1	-	1|COSMIC;1/1071|ICGC;1/1148|IntOGen;1/977|TCGA	probably damaging	DOID:1612 / breast cancer	ICGC;TCGA;COSMIC;IntOGen	TCGA-D8-A27F	-	-	-	NTSK	-
O15393	TMPRSS2	Transmembrane protease serine 2	492	N	-	Membrane;Secreted	411	NSTY	gain_of_glycosylation	Peptidase S1.	-	413	R	T	1	-	1|COSMIC	benign	DOID:1324 / lung cancer	COSMIC	-	-	-	-	NSTY	+
O15393	TMPRSS2	Transmembrane protease serine 2	492	N	-	Membrane;Secreted	458	NTSW	gain_of_glycosylation	Peptidase S1.	-	458	D	N	1	-	1|COSMIC;1/248|TCGA	probably damaging	DOID:363 / uterine cancer	TCGA;COSMIC	TCGA-D1-A17Q	-	-	-	NTSW	-
O15394	NCAM2	Neural cell adhesion molecule 2	837	Y	1--19	Membrane	784	NGSP	gain_of_glycosylation	-	-	784	D	N	1	-	1/289|TCGA;1/289|ICGC	possibly damaging	DOID:10534 / stomach cancer	ICGC;TCGA	TCGA-BR-4368	-	-	-	NGSP	---
O15397	IPO8	Importin-8	1037	N	-	Cytoplasm;Nucleus	34	NFTP	gain_of_glycosylation	Importin N-terminal.	-	36	A	T	1	-	1/230|IntOGen;1/248|TCGA;1|COSMIC	benign	DOID:363 / uterine cancer	TCGA;COSMIC;IntOGen	TCGA-AP-A0LT	-	-	-	NFTP	---
O15397	IPO8	Importin-8	1037	N	-	Cytoplasm;Nucleus	503	NKSL	gain_of_glycosylation	-	-	503	K	N	1	-	1|COSMIC;1/248|TCGA	possibly damaging	DOID:363 / uterine cancer	TCGA;COSMIC	TCGA-AX-A05Z	-	-	-	NKSL	++
O15405	TOX3	TOX high mobility group box family member 3	576	N	-	Nucleus	406	NMTS	gain_of_glycosylation	-	-	408	P	T	1	-	1/248|TCGA;1|COSMIC	benign	DOID:363 / uterine cancer	TCGA;COSMIC	TCGA-BG-A0M4	-	-	-	NMTS	++
O15405	TOX3	TOX high mobility group box family member 3	576	N	-	Nucleus	43	NNSF	gain_of_glycosylation	-	-	45	A	S	1	-	1|COSMIC;1/665|IntOGen	benign	DOID:1324 / lung cancer	COSMIC;IntOGen	-	-	-	-	NNSF	-
O15409	FOXP2	Forkhead box protein P2	715	N	-	Nucleus	587	NITG	gain_of_glycosylation	-	-	587	K	N	1	-	1|COSMIC	probably damaging	DOID:1324 / lung cancer	COSMIC	-	-	-	-	NITG	+
O15417	TNRC18	Trinucleotide repeat-containing gene 18 protein	2968	N	-	-	1577	NGSE	gain_of_glycosylation	-	-	1577	K	N	1	-	1|COSMIC	probably damaging	DOID:219 / colon cancer	COSMIC	-	22895193	-	-	NGSE	+
O15417	TNRC18	Trinucleotide repeat-containing gene 18 protein	2968	N	-	-	1689	NSSR	gain_of_glycosylation	-	-	1689	K	N	1	-	1|COSMIC;1/248|TCGA	possibly damaging	DOID:363 / uterine cancer	TCGA;COSMIC	TCGA-AP-A0LM	-	-	-	NSSR	+
O15427	SLC16A3	Monocarboxylate transporter 4	465	N	-	Membrane	219	NLSV	gain_of_glycosylation	-	-	219	D	N	1	-	1/289|TCGA;1/289|ICGC	probably damaging	DOID:10534 / stomach cancer	ICGC;TCGA	TCGA-BR-A44U	-	-	-	NLSV	+++
O15427	SLC16A3	Monocarboxylate transporter 4	465	N	-	Membrane	351	NFSS	gain_of_glycosylation	-	-	351	K	N	1	-	1/504|ICGC;1|COSMIC	possibly damaging	DOID:1793 / pancreatic cancer	ICGC;COSMIC	-	-	-	-	NFSS	+
O15438	ABCC3	Canalicular multispecific organic anion transporter 2	1527	N	-	Membrane	1150	NFSE	gain_of_glycosylation	-	-	1150	H	N	1	-	1/665|IntOGen	probably damaging	DOID:1324 / lung cancer	IntOGen	-	-	-	-	NFSE	+
O15439	ABCC4	Multidrug resistance-associated protein 4	1325	N	-	Membrane	1081	NSSL	gain_of_glycosylation	ABC transporter 2.	-	1081	K	N	1	-	1|COSMIC;1/248|TCGA	probably damaging	DOID:363 / uterine cancer	TCGA;COSMIC	TCGA-AX-A0J0	-	-	-	NSSL	++
O15439	ABCC4	Multidrug resistance-associated protein 4	1325	N	-	Membrane	188	NTTT	gain_of_glycosylation	-	-	188	K	N	1	-	1|COSMIC	possibly damaging	DOID:5041 / esophageal cancer	COSMIC	-	22877736	-	-	NTTT	+
O15457	MSH4	MutS protein homolog 4	936	N	-	-	417	NITN	gain_of_glycosylation	-	-	417	K	N	1	-	1/248|TCGA;1|COSMIC	benign	DOID:363 / uterine cancer	TCGA;COSMIC	TCGA-D1-A17Q	-	-	-	NITN	+
O15457	MSH4	MutS protein homolog 4	936	N	-	-	481	NMST	gain_of_glycosylation	-	-	483	R	S	1	-	1|COSMIC	benign	DOID:1192 / peripheral nervous system neoplasm	COSMIC	-	23334666	-	-	NMST	++
O15457	MSH4	MutS protein homolog 4	936	N	-	-	564	NNSY	gain_of_glycosylation	-	-	564	K	N	1	-	1|COSMIC;1/248|TCGA	probably damaging	DOID:363 / uterine cancer	TCGA;COSMIC	TCGA-D1-A103	-	-	-	NNSY	-
O15457	MSH4	MutS protein homolog 4	936	N	-	-	656	NISA	gain_of_glycosylation	-	-	656	K	N	1	-	1/291|TCGA;1/492|IntOGen;1|COSMIC;1/268|ICGC	benign	DOID:1319 / brain cancer;DOID:3070 / malignant glioma	ICGC;TCGA;COSMIC;IntOGen	TCGA-27-1830	-	-	-	NISA	+
O15457	MSH4	MutS protein homolog 4	936	N	-	-	752	NKSL	gain_of_glycosylation	-	-	752	D	N	1	-	1/1071|ICGC;1|COSMIC;1/977|TCGA	benign	DOID:1612 / breast cancer	ICGC;TCGA;COSMIC	TCGA-E9-A3HO	-	-	-	NKSL	+
O15457	MSH4	MutS protein homolog 4	936	N	-	-	818	NNTS	gain_of_glycosylation	-	-	818	K	N	1	-	2|COSMIC;2/248|TCGA	benign	DOID:363 / uterine cancer	TCGA;COSMIC	TCGA-B5-A11E;TCGA-BS-A0UF	-	-	-	NNTS	-
O15460	P4HA2	Prolyl 4-hydroxylase subunit alpha-2	535	Y	1--21	-	432	NFSR	gain_of_glycosylation	Fe2OG dioxygenase.	-	432	D	N	1	-	1/248|TCGA;1|COSMIC;1|COSMIC	probably damaging	DOID:363 / uterine cancer	TCGA;COSMIC	TCGA-BS-A0UF	23104009	-	-	NFSR	+
O15466	ST8SIA5	Alpha-2,8-sialyltransferase 8E	376	N	-	Membrane	123	NTSL	gain_of_glycosylation	-	-	125	P	S	1	-	2|COSMIC	probably damaging	DOID:1909 / melanoma	COSMIC	-	24265154	-	-	NTSL	-
O15466	ST8SIA5	Alpha-2,8-sialyltransferase 8E	376	N	-	Membrane	183	NSTD	gain_of_glycosylation	-	-	185	A	T	1	-	1|COSMIC	benign	DOID:219 / colon cancer	COSMIC	-	22895193	-	-	NSTD	+
O15466	ST8SIA5	Alpha-2,8-sialyltransferase 8E	376	N	-	Membrane	340	NVTP	gain_of_glycosylation	-	-	342	K	T	1	-	1|COSMIC	probably damaging	DOID:5041 / esophageal cancer	COSMIC	-	23525077	-	-	NVTP	---
O15480	MAGEB3	Melanoma-associated antigen B3	346	N	-	-	172	NSTK	gain_of_glycosylation	MAGE.	-	172	D	N	1	-	1/370|TCGA;1/323|ICGC	possibly damaging	DOID:4159 / skin cancer	ICGC;TCGA	TCGA-EE-A29D	-	-	-	NSTK	++
O15480	MAGEB3	Melanoma-associated antigen B3	346	N	-	-	6	NSTL	gain_of_glycosylation	-	-	6	K	N	1	-	1/289|ICGC;1/289|TCGA	possibly damaging	DOID:10534 / stomach cancer	ICGC;TCGA	TCGA-HU-A4H3	-	-	-	NSTL	+++
O15480	MAGEB3	Melanoma-associated antigen B3	346	N	-	-	71	NTTS	gain_of_glycosylation	-	-	71	T	N	1	-	1/202|TCGA	probably damaging	DOID:3571 / liver cancer	TCGA	TCGA-G3-A25S	-	-	-	NTTS	+++
O15488	GYG2	Glycogenin-2	501	N	-	-	83	NLSK	gain_of_glycosylation	-	-	83	I	N	1	-	1/156|ICGC;1/168|TCGA	probably damaging	DOID:263 / kidney cancer	ICGC;TCGA	TCGA-A4-7732	-	-	-	NLSK	+++
O15519	CFLAR	CASP8 and FADD-like apoptosis regulator	480	N	-	-	417	NSSP	gain_of_glycosylation	-	-	417	H	N	1	-	1/178|TCGA;1/289|ICGC;1|COSMIC;1/665|IntOGen	benign	DOID:1324 / lung cancer	ICGC;TCGA;COSMIC;IntOGen	TCGA-43-3920	-	-	-	NSSP	---
O15534	PER1	Period circadian protein homolog 1	1290	N	-	Cytoplasm;Nucleus	1089	NQSS	gain_of_glycosylation	-	-	1089	S	N	1	-	1|COSMIC	probably damaging	DOID:1324 / lung cancer	COSMIC	-	22980975	-	-	NQSS	-
O15534	PER1	Period circadian protein homolog 1	1290	N	-	Cytoplasm;Nucleus	1093	NTSK	gain_of_glycosylation	-	-	1093	H	N	1	-	1|COSMIC;1/216|ICGC;1/217|TCGA	benign	DOID:219 / colon cancer;DOID:5672 / large intestine cancer	ICGC;TCGA;COSMIC	TCGA-CM-5861	-	-	-	NTSK	-
O15534	PER1	Period circadian protein homolog 1	1290	N	-	Cytoplasm;Nucleus	79	NDSA	gain_of_glycosylation	-	-	79	K	N	1	-	1|COSMIC;1/248|TCGA	probably damaging	DOID:363 / uterine cancer	TCGA;COSMIC	TCGA-B5-A0JY	-	-	-	NDSA	++
O15550	KDM6A	Lysine-specific demethylase 6A	1401	N	-	Nucleus	1149	NNSF	gain_of_glycosylation	JmjC.	-	1151	N	S	1	-	1/977|TCGA;1/1071|ICGC	probably damaging	DOID:1612 / breast cancer	ICGC;TCGA	TCGA-BH-A0HA	-	-	-	NNSF	---
O15550	KDM6A	Lysine-specific demethylase 6A	1401	N	-	Nucleus	403	NLSQ	gain_of_glycosylation	-	-	405	P	S	1	-	1/248|TCGA	possibly damaging	DOID:363 / uterine cancer	TCGA	TCGA-AP-A051	-	-	-	NLSQ	+
O15551	CLDN3	Claudin-3	220	N	-	Membrane	115	NITI	gain_of_glycosylation	-	-	115	K	N	1	-	1|COSMIC;1/208|ICGC	probably damaging	DOID:3571 / liver cancer	ICGC;COSMIC	-	-	-	-	NITI	++
O15553	MEFV	Pyrin	781	N	-	Cytoplasm;Nucleus	246	NIST	gain_of_glycosylation	-	-	246	T	N	1	-	1|COSMIC	probably damaging	DOID:1324 / lung cancer	COSMIC	-	-	-	-	NIST	+
O43143	DHX15	Putative pre-mRNA-splicing factor ATP-dependent RNA helicase DHX15	795	N	-	Nucleus	688	NISK	gain_of_glycosylation	-	-	690	R	S	1	-	1/248|TCGA;1/230|IntOGen;1|COSMIC	probably damaging	DOID:363 / uterine cancer	TCGA;COSMIC;IntOGen	TCGA-D1-A160	-	-	-	NISK	+
O43149	ZZEF1	Zinc finger ZZ-type and EF-hand domain-containing protein 1	2961	N	-	-	1486	NQSP	gain_of_glycosylation	-	-	1486	D	N	1	-	1|COSMIC;1/289|ICGC	benign	DOID:1324 / lung cancer	ICGC;COSMIC	-	-	-	-	NQSP	---
O43149	ZZEF1	Zinc finger ZZ-type and EF-hand domain-containing protein 1	2961	N	-	-	1625	NFTN	gain_of_glycosylation	-	-	1625	D	N	1	-	1/508|TCGA;1/375|IntOGen	possibly damaging	DOID:0060119 / pharynx cancer;DOID:11934 / head and neck cancer	TCGA;IntOGen	TCGA-CN-6992	-	-	-	NFTN	-
O43149	ZZEF1	Zinc finger ZZ-type and EF-hand domain-containing protein 1	2961	N	-	-	862	NGTA	gain_of_glycosylation	-	-	864	A	T	1	-	1/248|TCGA;1|COSMIC	probably damaging	DOID:363 / uterine cancer	TCGA;COSMIC	TCGA-B5-A11O	-	-	-	NGTA	+++
O43150	ASAP2	Arf-GAP with SH3 domain, ANK repeat and PH domain-containing protein 2	1006	N	-	Cytoplasm;Membrane	469	NYSR	gain_of_glycosylation	-	-	469	H	N	1	-	1|COSMIC;1/248|TCGA	probably damaging	DOID:363 / uterine cancer	TCGA;COSMIC	TCGA-AP-A059	-	-	-	NYSR	++
O43155	FLRT2	Leucine-rich repeat transmembrane protein FLRT2	660	Y	1--35	Membrane	106	NLSK	gain_of_glycosylation	-	-	108	P	S	1	-	1|COSMIC	probably damaging	DOID:4159 / skin cancer	COSMIC	-	22622578	-	-	NLSK	+++
O43155	FLRT2	Leucine-rich repeat transmembrane protein FLRT2	660	Y	1--35	Membrane	394	NYTP	gain_of_glycosylation	-	-	394	S	N	1	-	1/323|ICGC;1/370|TCGA	benign	DOID:4159 / skin cancer	ICGC;TCGA	TCGA-GN-A269	-	-	-	NYTP	---
O43155	FLRT2	Leucine-rich repeat transmembrane protein FLRT2	660	Y	1--35	Membrane	500	NYSA	gain_of_glycosylation	Fibronectin type-III.	-	502	R	S	1	-	1/665|IntOGen	possibly damaging	DOID:1324 / lung cancer	IntOGen	-	-	-	-	NYSA	+
O43155	FLRT2	Leucine-rich repeat transmembrane protein FLRT2	660	Y	1--35	Membrane	596	NNSI	gain_of_glycosylation	-	-	596	D	N	1	-	1/370|TCGA;1/323|ICGC	probably damaging	DOID:4159 / skin cancer	ICGC;TCGA	TCGA-ER-A194	-	-	-	NNSI	---
O43159	RRP8	Ribosomal RNA-processing protein 8	456	N	-	Nucleus	124	NDSA	gain_of_glycosylation	-	-	124	S	N	1	-	1|COSMIC;1/208|ICGC	benign	DOID:3571 / liver cancer	ICGC;COSMIC	-	-	-	-	NDSA	+
O43166	SIPA1L1	Signal-induced proliferation-associated 1-like protein 1	1804	N	-	Cytoplasm;Membrane	174	NNSD	gain_of_glycosylation	-	-	174	S	N	1	-	1/216|ICGC;1/217|TCGA;1|COSMIC	probably damaging	DOID:219 / colon cancer	ICGC;TCGA;COSMIC	TCGA-A6-6781	-	-	-	NNSD	+
O43169	CYB5B	Cytochrome b5 type B	146	N	-	Membrane	47	NVTR	gain_of_glycosylation	Cytochrome b5 heme-binding.	-	47	D	N	1	-	1/508|TCGA	probably damaging	DOID:11934 / head and neck cancer	TCGA	TCGA-CR-7388	-	-	-	NVTR	+++
O43182	ARHGAP6	Rho GTPase-activating protein 6	974	N	-	Cytoplasm	132	NKSM	gain_of_glycosylation	-	-	132	K	N	1	-	1/248|TCGA	probably damaging	DOID:363 / uterine cancer	TCGA	TCGA-AP-A056	-	-	-	NKSM	+
O43193	MLNR	Motilin receptor	412	N	-	Membrane	347	NASI	gain_of_glycosylation	-	-	347	S	N	1	-	1/508|TCGA	probably damaging	DOID:11934 / head and neck cancer	TCGA	TCGA-UF-A7JF	-	-	-	NASI	+
O43194	GPR39	G-protein coupled receptor 39	453	N	-	Membrane	103	NYTL	gain_of_glycosylation	-	-	103	S	N	1	-	1/395|IntOGen;1|COSMIC	benign	DOID:2531 / hematologic cancer	COSMIC;IntOGen	-	23415222	-	-	NYTL	+
O43194	GPR39	G-protein coupled receptor 39	453	N	-	Membrane	105	NLSC	gain_of_glycosylation	-	-	105	T	N	1	-	1/289|ICGC;1/289|TCGA	benign	DOID:10534 / stomach cancer	ICGC;TCGA	TCGA-CG-5723	-	-	-	NLSC	+
O43194	GPR39	G-protein coupled receptor 39	453	N	-	Membrane	48	NSTT	gain_of_glycosylation	-	-	50	A	T	1	-	1/289|ICGC;1/289|TCGA	benign	DOID:10534 / stomach cancer	ICGC;TCGA	TCGA-HU-A4G8	-	-	-	NSTT	++
O43236	2017-09-04	Septin-4	478	N	-	Cytoplasm;Nucleus	424	NRSK	gain_of_glycosylation	-	-	426	N	S	1	-	1/202|TCGA	possibly damaging	DOID:3571 / liver cancer	TCGA	TCGA-DD-A1ED	-	-	-	NRSK	-
O43247	TEX33	Testis-expressed sequence 33 protein	280	N	-	-	222	NASY	gain_of_glycosylation	-	-	222	K	N	1	-	1/665|IntOGen;1|COSMIC	-	DOID:1324 / lung cancer	COSMIC;IntOGen	-	-	-	-	NASY	+
O43255	SIAH2	E3 ubiquitin-protein ligase SIAH2	324	N	-	Cytoplasm;Nucleus	211	NLSG	gain_of_glycosylation	-	-	213	P	S	1	-	1/248|TCGA;1|COSMIC	benign	DOID:363 / uterine cancer	TCGA;COSMIC	TCGA-AX-A0J1	-	-	-	NLSG	-
O43272	PRODH	Proline dehydrogenase 1, mitochondrial	600	N	-	-	234	NLTA	gain_of_glycosylation	-	-	234	K	N	1	-	1/147|TCGA	probably damaging	DOID:1793 / pancreatic cancer	TCGA	TCGA-IB-7651	-	-	-	NLTA	++
O43283	MAP3K13	Mitogen-activated protein kinase kinase kinase 13	966	N	-	Cytoplasm;Membrane	109	NTSG	gain_of_glycosylation	-	-	109	S	N	1	-	1|COSMIC;1/208|ICGC	benign	DOID:3571 / liver cancer	ICGC;COSMIC	-	-	-	-	NTSG	-
O43283	MAP3K13	Mitogen-activated protein kinase kinase kinase 13	966	N	-	Cytoplasm;Membrane	594	NSSG	gain_of_glycosylation	-	-	596	R	S	1	-	1/92|TCGA	benign	DOID:3953 / adrenal gland cancer	TCGA	TCGA-OR-A5K9	-	-	-	NSSG	+
O43283	MAP3K13	Mitogen-activated protein kinase kinase kinase 13	966	N	-	Cytoplasm;Membrane	865	NHSN	gain_of_glycosylation	-	-	865	D	N	1	-	1/130|TCGA;1|COSMIC;1/233|ICGC	probably damaging	DOID:11054 / urinary bladder cancer	ICGC;TCGA;COSMIC	TCGA-FJ-A3ZE	-	-	-	NHSN	--
O43290	SART1	U4/U6.U5 tri-snRNP-associated protein 1	800	N	-	Nucleus	762	NDTP	gain_of_glycosylation	-	-	762	S	N	1	-	1|COSMIC;1/451|TCGA	possibly damaging	DOID:263 / kidney cancer	TCGA;COSMIC	TCGA-A3-3365	-	-	-	NDTP	---
O43291	SPINT2	Kunitz-type protease inhibitor 2	252	Y	1--27	Membrane	104	NASD	gain_of_glycosylation	-	-	106	A	S	1	-	1/248|TCGA;1|COSMIC	possibly damaging	DOID:363 / uterine cancer	TCGA;COSMIC	TCGA-AP-A059	-	-	-	NASD	-
O43291	SPINT2	Kunitz-type protease inhibitor 2	252	Y	1--27	Membrane	170	NNSY	gain_of_glycosylation	BPTI/Kunitz inhibitor 2.	-	170	K	N	1	-	1|COSMIC	possibly damaging	DOID:1993 / rectum cancer	COSMIC	-	22810696	-	-	NNSY	--
O43292	GPAA1	Glycosylphosphatidylinositol anchor attachment 1 protein	621	N	-	Membrane	82	NKSG	gain_of_glycosylation	-	-	82	K	N	1	-	1/198|TCGA	benign	DOID:4362 / cervical cancer	TCGA	TCGA-C5-A7UH	-	-	-	NKSG	+
O43295	SRGAP3	SLIT-ROBO Rho GTPase-activating protein 3	1099	N	-	-	1028	NSSS	gain_of_glycosylation	-	-	1028	S	N	1	-	1/323|ICGC;1/370|TCGA	benign	DOID:4159 / skin cancer	ICGC;TCGA	TCGA-FW-A3R5	-	-	-	NSSS	-
O43295	SRGAP3	SLIT-ROBO Rho GTPase-activating protein 3	1099	N	-	-	117	NDTF	gain_of_glycosylation	-	-	119	I	T	1	-	1/202|TCGA	probably damaging	DOID:3571 / liver cancer	TCGA	TCGA-DD-A119	-	-	-	NDTF	+
O43295	SRGAP3	SLIT-ROBO Rho GTPase-activating protein 3	1099	N	-	-	140	NKSK	gain_of_glycosylation	-	-	140	K	N	1	-	1|COSMIC;1/248|TCGA	probably damaging	DOID:363 / uterine cancer	TCGA;COSMIC	TCGA-AX-A05Z	-	-	-	NKSK	++
O43295	SRGAP3	SLIT-ROBO Rho GTPase-activating protein 3	1099	N	-	-	261	NVSD	gain_of_glycosylation	-	-	261	D	N	1	-	1|COSMIC	probably damaging	DOID:4159 / skin cancer	COSMIC	-	22842228	-	-	NVSD	++
O43295	SRGAP3	SLIT-ROBO Rho GTPase-activating protein 3	1099	N	-	-	654	NLTI	gain_of_glycosylation	-	-	656	A	T	1	-	1/508|TCGA	probably damaging	DOID:11934 / head and neck cancer	TCGA	TCGA-CV-7568	-	-	-	NLTI	++
O43301	HSPA12A	Heat shock 70 kDa protein 12A	675	N	-	-	289	NRTF	gain_of_glycosylation	-	-	289	S	N	1	-	1|COSMIC;1/248|TCGA	benign	DOID:363 / uterine cancer	TCGA;COSMIC	TCGA-AP-A059	-	-	-	NRTF	+
O43303	CCP110	Centriolar coiled-coil protein of 110 kDa	1012	N	-	Cytoplasm	311	NMSM	gain_of_glycosylation	-	-	311	S	N	1	-	1/147|TCGA	benign	DOID:1793 / pancreatic cancer	TCGA	TCGA-IB-7651	-	-	-	NMSM	++
O43304	SEC14L5	SEC14-like protein 5	696	N	-	-	122	NWTC	gain_of_glycosylation	-	-	122	D	N	1	-	1/323|ICGC;1/370|TCGA	benign	DOID:4159 / skin cancer	ICGC;TCGA	TCGA-FW-A3R5	-	-	-	NWTC	++
O43304	SEC14L5	SEC14-like protein 5	696	N	-	-	481	NVSE	gain_of_glycosylation	-	-	483	P	S	1	-	1/370|TCGA	benign	DOID:4159 / skin cancer	TCGA	TCGA-FR-A726	-	-	-	NVSE	+
O43307	ARHGEF9	Rho guanine nucleotide exchange factor 9	516	N	-	Cytoplasm	176	NLSE	gain_of_glycosylation	-	-	176	H	N	1	-	1/202|TCGA	probably damaging	DOID:3571 / liver cancer	TCGA	TCGA-ES-A2HT	-	-	-	NLSE	+
O43312	MTSS1	Metastasis suppressor protein 1	755	N	-	Cytoplasm	139	NKSS	gain_of_glycosylation	-	-	139	K	N	1	-	1|COSMIC;1/80|ICGC;1/81|TCGA	benign	DOID:1993 / rectum cancer	ICGC;TCGA;COSMIC	TCGA-F5-6814	-	-	-	NKSS	+
O43312	MTSS1	Metastasis suppressor protein 1	755	N	-	Cytoplasm	544	NSST	gain_of_glycosylation	-	-	544	K	N	1	-	1/508|TCGA	probably damaging	DOID:11934 / head and neck cancer	TCGA	TCGA-CN-A642	-	-	-	NSST	-
O43312	MTSS1	Metastasis suppressor protein 1	755	N	-	Cytoplasm	66	NNTR	gain_of_glycosylation	-	-	66	T	N	1	-	1/57|TCGA	-	DOID:363 / uterine cancer	TCGA	TCGA-N5-A4RA	-	-	-	NNTR	+
O43313	ATMIN	ATM interactor	823	N	-	Nucleus	363	NESL	gain_of_glycosylation	-	-	363	K	N	1	-	1|COSMIC	benign	DOID:2394 / ovarian cancer	COSMIC	-	-	-	-	NESL	+
O43313	ATMIN	ATM interactor	823	N	-	Nucleus	800	NTTE	gain_of_glycosylation	-	-	802	M	T	1	-	1|COSMIC	benign	DOID:1324 / lung cancer	COSMIC	-	22980975	-	-	NTTE	+
O43314	PPIP5K2	Inositol hexakisphosphate and diphosphoinositol-pentakisphosphate kinase 2	1243	N	-	Cytoplasm	1198	NSTK	gain_of_glycosylation	-	-	1198	K	N	1	-	1|COSMIC;1/977|TCGA;1/1071|ICGC	benign	DOID:1612 / breast cancer	ICGC;TCGA;COSMIC	TCGA-AC-A23H	-	-	-	NSTK	+
O43314	PPIP5K2	Inositol hexakisphosphate and diphosphoinositol-pentakisphosphate kinase 2	1243	N	-	Cytoplasm	905	NLSS	gain_of_glycosylation	-	-	907	P	S	1	-	1|COSMIC	probably damaging	DOID:1324 / lung cancer	COSMIC	-	22980975	-	-	NLSS	-
O43316	PAX4	Paired box protein Pax-4	350	N	-	Nucleus	120	NVSS	gain_of_glycosylation	Paired.	-	120	S	N	1	-	1/665|IntOGen	probably damaging	DOID:1324 / lung cancer	IntOGen	-	-	-	-	NVSS	+++
O43345	ZNF208	Zinc finger protein 208	1280	N	-	Nucleus	159	NSSR	gain_of_glycosylation	-	-	161	N	S	1	-	1|COSMIC;1/248|TCGA	possibly damaging	DOID:363 / uterine cancer	TCGA;COSMIC	TCGA-AX-A0J0	-	-	-	NSSR	++
O43345	ZNF208	Zinc finger protein 208	1280	N	-	Nucleus	285	NKSE	gain_of_glycosylation	-	-	287	C	S	1	-	1/370|TCGA;1/323|ICGC	probably damaging	DOID:4159 / skin cancer	ICGC;TCGA	TCGA-GN-A264	-	-	-	NKSE	+
O43345	ZNF208	Zinc finger protein 208	1280	N	-	Nucleus	567	NLSY	gain_of_glycosylation	-	-	567	T	N	1	-	1/202|TCGA	benign	DOID:3571 / liver cancer	TCGA	TCGA-BC-A10U	-	-	-	NLSY	+
O43345	ZNF208	Zinc finger protein 208	1280	N	-	Nucleus	620	NVST	gain_of_glycosylation	-	-	620	K	N	2	-	1/1071|ICGC;1/977|TCGA;1|COSMIC;1/316|IntOGen;1|COSMIC	probably damaging	DOID:1612 / breast cancer;DOID:2394 / ovarian cancer	ICGC;TCGA;COSMIC;IntOGen	TCGA-D8-A27G	21720365	-	-	NVST	-
O43345	ZNF208	Zinc finger protein 208	1280	N	-	Nucleus	623	NLTT	gain_of_glycosylation	-	-	623	T	N	1	-	1/289|ICGC;1/665|IntOGen;1|COSMIC;1/178|TCGA	possibly damaging	DOID:1324 / lung cancer	ICGC;TCGA;COSMIC;IntOGen	TCGA-56-6546	-	-	-	NLTT	+
O43345	ZNF208	Zinc finger protein 208	1280	N	-	Nucleus	816	NVST	gain_of_glycosylation	-	-	816	K	N	1	-	1/323|ICGC	benign	DOID:4159 / skin cancer	ICGC	-	-	-	-	NVST	-
O43347	MSI1	RNA-binding protein Musashi homolog 1	362	N	-	Cytoplasm;Nucleus	359	NGSH	gain_of_glycosylation	-	-	361	Y	S	1	-	1/147|TCGA	probably damaging	DOID:1793 / pancreatic cancer	TCGA	TCGA-IB-7651	-	-	-	NGSH	-
O43353	RIPK2	Receptor-interacting serine/threonine-protein kinase 2	540	N	-	Cytoplasm	181	NKSA	gain_of_glycosylation	-	-	181	S	N	1	-	2|COSMIC;1/504|ICGC	benign	DOID:1793 / pancreatic cancer	ICGC;COSMIC	-	24293293	-	-	NKSA	+
O43353	RIPK2	Receptor-interacting serine/threonine-protein kinase 2	540	N	-	Cytoplasm	334	NISV	gain_of_glycosylation	-	-	336	P	S	1	-	1/508|TCGA	benign	DOID:11934 / head and neck cancer	TCGA	TCGA-QK-A6VB	-	-	-	NISV	++
O43361	ZNF749	Zinc finger protein 749	778	N	-	Nucleus	737	NTSQ	gain_of_glycosylation	-	-	739	G	S	1	-	1/244|ICGC;1|COSMIC	benign	DOID:3571 / liver cancer	ICGC;COSMIC	-	-	-	-	NTSQ	-
O43364	HOXA2	Homeobox protein Hox-A2	376	N	-	Nucleus	137	NGSG	gain_of_glycosylation	-	-	137	D	N	1	-	1/370|TCGA;1/323|ICGC	benign	DOID:4159 / skin cancer	ICGC;TCGA	TCGA-EE-A2MD	-	-	-	NGSG	+
O43364	HOXA2	Homeobox protein Hox-A2	376	N	-	Nucleus	193	NRSM	gain_of_glycosylation	-	-	195	R	S	1	-	1/665|IntOGen;1|COSMIC	probably damaging	DOID:1324 / lung cancer	COSMIC;IntOGen	-	-	-	-	NRSM	-
O43365	HOXA3	Homeobox protein Hox-A3	443	N	-	Nucleus	213	NRSL	gain_of_glycosylation	-	-	215	Y	S	1	-	1|COSMIC	probably damaging	DOID:1324 / lung cancer	COSMIC	-	22980975	-	-	NRSL	+
O43379	WDR62	WD repeat-containing protein 62	1518	N	-	Cytoplasm;Nucleus	696	NISV	gain_of_glycosylation	-	-	696	S	N	1	-	1/202|TCGA	probably damaging	DOID:3571 / liver cancer	TCGA	TCGA-BC-A10R	-	-	-	NISV	+
O43379	WDR62	WD repeat-containing protein 62	1518	N	-	Cytoplasm;Nucleus	855	NRSY	gain_of_glycosylation	-	-	855	K	N	1	-	1|COSMIC;1/665|IntOGen	probably damaging	DOID:1324 / lung cancer	COSMIC;IntOGen	-	-	-	-	NRSY	+
O43405	COCH	Cochlin	550	Y	1--24	Secreted	101	NSSV	gain_of_glycosylation	-	-	101	Y	N	1	-	1/244|ICGC;2|COSMIC	probably damaging	DOID:3571 / liver cancer	ICGC;COSMIC	-	-	-	-	NSSV	+
O43423	ANP32C	Acidic leucine-rich nuclear phosphoprotein 32 family member C	234	N	-	-	98	NLST	gain_of_glycosylation	-	-	98	D	N	1	-	1|COSMIC;1|COSMIC	-	DOID:4159 / skin cancer	COSMIC	-	22842228	-	-	NLST	+
O43424	GRID2	Glutamate receptor ionotropic, delta-2	1007	Y	1--23	Membrane	607	NSTW	gain_of_glycosylation	-	-	609	M	T	1	-	1/181|ICGC;1|COSMIC	possibly damaging	DOID:2394 / ovarian cancer	ICGC;COSMIC	-	-	-	-	NSTW	+
O43424	GRID2	Glutamate receptor ionotropic, delta-2	1007	Y	1--23	Membrane	625	NTTL	gain_of_glycosylation	-	-	625	Y	N	1	-	1/370|TCGA;1/323|ICGC	probably damaging	DOID:4159 / skin cancer	ICGC;TCGA	TCGA-EE-A20F	-	-	-	NTTL	+
O43424	GRID2	Glutamate receptor ionotropic, delta-2	1007	Y	1--23	Membrane	901	NLTP	gain_of_glycosylation	-	-	901	D	N	1	-	1/370|TCGA;1/323|ICGC	probably damaging	DOID:4159 / skin cancer	ICGC;TCGA	TCGA-FW-A3R5	-	-	-	NLTP	---
O43439	CBFA2T2	Protein CBFA2T2	604	N	-	Nucleus	425	NSSP	gain_of_glycosylation	-	-	427	R	S	1	-	1/181|ICGC;1|COSMIC	benign	DOID:2394 / ovarian cancer	ICGC;COSMIC	-	-	-	-	NSSP	---
O43451	MGAM	Maltase-glucoamylase, intestinal	1857	N	-	Membrane	100	NCTP	gain_of_glycosylation	-	-	102	I	T	1	-	1|COSMIC	benign	DOID:1192 / peripheral nervous system neoplasm	COSMIC	-	23334666	-	-	NCTP	---
O43451	MGAM	Maltase-glucoamylase, intestinal	1857	N	-	Membrane	1069	NISS	gain_of_glycosylation	-	-	1071	P	S	1	-	1/370|TCGA	possibly damaging	DOID:4159 / skin cancer	TCGA	TCGA-EE-A3AE	-	-	-	NISS	++
O43451	MGAM	Maltase-glucoamylase, intestinal	1857	N	-	Membrane	1837	NVTD	gain_of_glycosylation	-	-	1837	D	N	1	-	1/92|TCGA;1/248|TCGA;1|COSMIC	benign	DOID:363 / uterine cancer;DOID:3953 / adrenal gland cancer	TCGA;COSMIC	TCGA-B5-A11E;TCGA-PK-A5HB	-	-	-	NVTD	+
O43451	MGAM	Maltase-glucoamylase, intestinal	1857	N	-	Membrane	193	NRSE	gain_of_glycosylation	-	-	195	F	S	1	-	1|COSMIC	possibly damaging	DOID:1781 / thyroid cancer	COSMIC	-	23264394	-	-	NRSE	+
O43451	MGAM	Maltase-glucoamylase, intestinal	1857	N	-	Membrane	293	NGSG	gain_of_glycosylation	-	-	295	N	S	1	-	1/323|ICGC;1/370|TCGA	benign	DOID:4159 / skin cancer	ICGC;TCGA	TCGA-D3-A3MR	-	-	-	NGSG	+
O43451	MGAM	Maltase-glucoamylase, intestinal	1857	N	-	Membrane	604	NKTS	gain_of_glycosylation	-	-	606	R	T	1	-	1/665|IntOGen;1|COSMIC	probably damaging	DOID:1324 / lung cancer	COSMIC;IntOGen	-	-	-	-	NKTS	++
O43474	KLF4	Krueppel-like factor 4	513	N	-	Nucleus	443	NSSH	gain_of_glycosylation	-	-	443	K	N	1	-	1/264|ICGC;1/261|TCGA;1|COSMIC	probably damaging	DOID:10283 / prostate cancer	ICGC;TCGA;COSMIC	TCGA-G9-6363	-	-	-	NSSH	-
O43488	AKR7A2	Aflatoxin B1 aldehyde reductase member 2	359	N	-	Cytoplasm	326	NLTA	gain_of_glycosylation	-	-	328	A	T	1	-	1/289|TCGA;1/289|ICGC	benign	DOID:10534 / stomach cancer	ICGC;TCGA	TCGA-HU-A4GU	-	-	-	NLTA	++
O43491	EPB41L2	Band 4.1-like protein 2	1005	N	-	Cytoplasm;Membrane	178	NETQ	gain_of_glycosylation	-	-	178	K	N	1	-	1/289|ICGC;1/289|TCGA	benign	DOID:10534 / stomach cancer	ICGC;TCGA	TCGA-BR-8680	-	-	-	NETQ	++
O43497	CACNA1G	Voltage-dependent T-type calcium channel subunit alpha-1G	2377	N	-	Membrane	1169	NSSF	gain_of_glycosylation	-	-	1169	K	N	1	-	1/451|TCGA	probably damaging	DOID:263 / kidney cancer	TCGA	TCGA-A3-3313	-	-	-	NSSF	-
O43497	CACNA1G	Voltage-dependent T-type calcium channel subunit alpha-1G	2377	N	-	Membrane	1771	NETH	gain_of_glycosylation	-	-	1771	D	N	1	-	1/508|TCGA;1/375|IntOGen	probably damaging	DOID:0060119 / pharynx cancer;DOID:11934 / head and neck cancer	TCGA;IntOGen	TCGA-CN-5370	-	-	-	NETH	+
O43511	SLC26A4	Pendrin	780	N	-	Membrane	376	NYTI	gain_of_glycosylation	-	-	376	D	N	1	-	1/977|TCGA;1|COSMIC;1/1071|ICGC	benign	DOID:1612 / breast cancer	ICGC;TCGA;COSMIC	TCGA-AC-A23H	-	-	-	NYTI	+
O43520	ATP8B1	Phospholipid-transporting ATPase IC	1251	N	-	Membrane	1006	NVSD	gain_of_glycosylation	-	-	1006	D	N	1	-	1/370|TCGA;1/323|ICGC	probably damaging	DOID:4159 / skin cancer	ICGC;TCGA	TCGA-EE-A2GC	-	-	-	NVSD	+
O43520	ATP8B1	Phospholipid-transporting ATPase IC	1251	N	-	Membrane	454	NKTG	gain_of_glycosylation	-	-	454	D	N	1	-	1|COSMIC;1|COSMIC;1/233|ICGC	probably damaging	DOID:11054 / urinary bladder cancer	ICGC;COSMIC	-	24121792	-	-	NKTG	++
O43525	KCNQ3	Potassium voltage-gated channel subfamily KQT member 3	872	N	-	Membrane	583	NKSQ	gain_of_glycosylation	-	-	583	K	N	1	-	1/289|TCGA	benign	DOID:10534 / stomach cancer	TCGA	TCGA-HU-A4H4	-	-	-	NKSQ	+
O43525	KCNQ3	Potassium voltage-gated channel subfamily KQT member 3	872	N	-	Membrane	601	NETY	gain_of_glycosylation	-	-	603	P	T	1	-	1/665|IntOGen;1|COSMIC;1/178|TCGA;1/289|ICGC	possibly damaging	DOID:1324 / lung cancer	ICGC;TCGA;COSMIC;IntOGen	TCGA-22-4613	-	-	-	NETY	+
O43526	KCNQ2	Potassium voltage-gated channel subfamily KQT member 2	872	N	-	Membrane	483	NWSF	gain_of_glycosylation	-	-	483	S	N	1	-	1/370|TCGA;1/323|ICGC	probably damaging	DOID:4159 / skin cancer	ICGC;TCGA	TCGA-GN-A26C	-	-	-	NWSF	---
O43526	KCNQ2	Potassium voltage-gated channel subfamily KQT member 2	872	N	-	Membrane	785	NTSI	gain_of_glycosylation	-	-	785	D	N	1	-	1/264|ICGC;1/261|TCGA;1|COSMIC;1/1071|ICGC;1/977|TCGA;2|COSMIC;1|COSMIC;1/1148|IntOGen	probably damaging	DOID:1793 / pancreatic cancer;DOID:1612 / breast cancer;DOID:10283 / prostate cancer	ICGC;TCGA;COSMIC;IntOGen	TCGA-B6-A0X7;TCGA-HC-7077	-	-	-	NTSI	--
O43543	XRCC2	DNA repair protein XRCC2	280	N	-	Cytoplasm;Nucleus	121	NSST	gain_of_glycosylation	-	-	121	S	N	1	-	1/248|TCGA;1|COSMIC	benign	DOID:363 / uterine cancer	TCGA;COSMIC	TCGA-BS-A0UF	-	-	-	NSST	+
O43559	FRS3	Fibroblast growth factor receptor substrate 3	492	N	-	Membrane	435	NLSS	gain_of_glycosylation	-	-	436	P	L	1	-	1/370|TCGA;1/323|ICGC	benign	DOID:4159 / skin cancer	ICGC;TCGA	TCGA-D3-A2J8	-	-	-	NLSS	++
O43567	RNF13	E3 ubiquitin-protein ligase RNF13	381	Y	1--34	Membrane;Nucleus	297	NSSQ	gain_of_glycosylation	-	-	297	D	N	1	-	1/233|ICGC;1|COSMIC;1/130|TCGA	probably damaging	DOID:11054 / urinary bladder cancer	ICGC;TCGA;COSMIC	TCGA-DK-A3WW	-	-	-	NSSQ	-
O43567	RNF13	E3 ubiquitin-protein ligase RNF13	381	Y	1--34	Membrane;Nucleus	69	NNSK	gain_of_glycosylation	PA.	-	69	I	N	1	-	1/370|TCGA;1/323|ICGC	benign	DOID:4159 / skin cancer	ICGC;TCGA	TCGA-D9-A6EC	-	-	-	NNSK	++
O43570	CA12	Carbonic anhydrase 12	354	Y	1--24	Membrane	231	NTTV	gain_of_glycosylation	-	-	232	P	T	1	-	1|COSMIC;1/230|IntOGen;1/248|TCGA	probably damaging	DOID:363 / uterine cancer	TCGA;COSMIC;IntOGen	TCGA-D1-A16I	-	-	-	NTTV	+
O43581	SYT7	Synaptotagmin-7	403	N	-	Membrane	246	NLTQ	gain_of_glycosylation	-	-	246	D	N	1	-	1|COSMIC	benign	DOID:4159 / skin cancer	COSMIC	-	22842228	-	-	NLTQ	+
O43592	XPOT	Exportin-T	962	N	-	Cytoplasm;Nucleus	223	NDSF	gain_of_glycosylation	-	-	225	R	S	1	-	1|COSMIC;1/665|IntOGen	benign	DOID:1324 / lung cancer	COSMIC;IntOGen	-	-	-	-	NDSF	+
O43592	XPOT	Exportin-T	962	N	-	Cytoplasm;Nucleus	848	NLSK	gain_of_glycosylation	-	-	848	I	N	1	-	2|COSMIC;1/395|IntOGen;1/109|ICGC	possibly damaging	DOID:2531 / hematologic cancer	ICGC;COSMIC;IntOGen	-	22158541	-	-	NLSK	--
O43597	SPRY2	Protein sprouty homolog 2	315	N	-	Cytoplasm;Membrane	211	NVTD	gain_of_glycosylation	SPR.	-	213	I	T	1	-	1|COSMIC	benign	DOID:10283 / prostate cancer	COSMIC	-	22610119	-	-	NVTD	+++
O43598	DNPH1	2'-deoxynucleoside 5'-phosphate N-hydrolase 1	174	N	-	Cytoplasm;Nucleus	136	NGSR	gain_of_glycosylation	-	-	136	D	N	1	-	1/370|TCGA;1/323|ICGC	benign	DOID:4159 / skin cancer	ICGC;TCGA	TCGA-EE-A2GP	-	-	-	NGSR	++
O43602	DCX	Neuronal migration protein doublecortin	441	N	-	Cytoplasm	167	NLTR	gain_of_glycosylation	-	-	167	D	N	1	-	1/178|TCGA;1/289|ICGC;1/665|IntOGen	probably damaging	DOID:1324 / lung cancer	ICGC;TCGA;IntOGen	TCGA-43-5668	-	-	-	NLTR	++
O43602	DCX	Neuronal migration protein doublecortin	441	N	-	Cytoplasm	344	NFSL	gain_of_glycosylation	Doublecortin 2.	-	344	D	N	1	-	1/370|TCGA;1/323|ICGC	probably damaging	DOID:4159 / skin cancer	ICGC;TCGA	TCGA-BF-A3DM	-	-	-	NFSL	+
O43602	DCX	Neuronal migration protein doublecortin	441	N	-	Cytoplasm	94	NTSR	gain_of_glycosylation	-	-	94	K	N	1	-	1/198|TCGA	probably damaging	DOID:4362 / cervical cancer	TCGA	TCGA-Q1-A73P	-	-	-	NTSR	++
O43603	GALR2	Galanin receptor type 2	387	N	-	Membrane	66	NLSV	gain_of_glycosylation	-	-	68	G	S	1	-	1/105|ICGC;1|COSMIC	possibly damaging	DOID:1993 / rectum cancer;DOID:263 / kidney cancer	ICGC;COSMIC	-	-	-	-	NLSV	++
O43610	SPRY3	Protein sprouty homolog 3	288	N	-	Cytoplasm;Membrane	272	NISS	gain_of_glycosylation	-	-	272	K	N	1	-	1/230|IntOGen;1/248|TCGA	probably damaging	DOID:363 / uterine cancer	TCGA;IntOGen	TCGA-B5-A11R	-	-	-	NISS	+
O43610	SPRY3	Protein sprouty homolog 3	288	N	-	Cytoplasm;Membrane	52	NWSL	gain_of_glycosylation	-	-	52	D	N	1	-	1/370|TCGA;1/323|ICGC	possibly damaging	DOID:4159 / skin cancer	ICGC;TCGA	TCGA-EE-A2GI	-	-	-	NWSL	+
O43610	SPRY3	Protein sprouty homolog 3	288	N	-	Cytoplasm;Membrane	91	NTTA	gain_of_glycosylation	-	-	91	S	N	1	-	1/248|TCGA	benign	DOID:363 / uterine cancer	TCGA	TCGA-AX-A0J1	-	-	-	NTTA	+
O43612	HCRT	Orexin	131	Y	1--33	-	7	NVSW	gain_of_glycosylation	-	-	7	K	N	1	-	1/1148|IntOGen;1|COSMIC	probably damaging	DOID:1612 / breast cancer	COSMIC;IntOGen	-	22495314	-	-	NVSW	++
O43614	HCRTR2	Orexin receptor type 2	444	N	-	Membrane	171	NSTV	gain_of_glycosylation	-	-	173	I	T	1	-	1|COSMIC	probably damaging	DOID:1324 / lung cancer	COSMIC	-	22980975	-	-	NSTV	++
O43615	TIMM44	Mitochondrial import inner membrane translocase subunit TIM44	452	N	-	Membrane	191	NDSV	gain_of_glycosylation	-	-	191	D	N	1	-	2|COSMIC;1/244|ICGC	benign	DOID:3571 / liver cancer	ICGC;COSMIC	-	-	-	-	NDSV	-
O43615	TIMM44	Mitochondrial import inner membrane translocase subunit TIM44	452	N	-	Membrane	442	NISA	gain_of_glycosylation	-	STRAND	442	D	N	1	-	1/977|TCGA	probably damaging	DOID:1612 / breast cancer	TCGA	TCGA-AC-A5XU	-	-	-	NISA	+
O43638	FOXS1	Forkhead box protein S1	330	N	-	Nucleus	73	NESF	gain_of_glycosylation	-	-	75	C	S	1	-	1/244|ICGC;2|COSMIC	probably damaging	DOID:3571 / liver cancer	ICGC;COSMIC	-	-	-	-	NESF	+
O43660	PLRG1	Pleiotropic regulator 1	514	N	-	Nucleus	173	NNSA	gain_of_glycosylation	-	-	173	K	N	1	-	1/248|TCGA;1|COSMIC	possibly damaging	DOID:363 / uterine cancer	TCGA;COSMIC	TCGA-B5-A0JY	-	-	-	NNSA	+
O43679	LDB2	LIM domain-binding protein 2	373	N	-	Nucleus	349	NSSW	gain_of_glycosylation	-	-	351	P	S	1	-	1/323|ICGC;1/370|TCGA	probably damaging	DOID:4159 / skin cancer	ICGC;TCGA	TCGA-D9-A6EC	-	-	-	NSSW	-
O43679	LDB2	LIM domain-binding protein 2	373	N	-	Nucleus	362	NKSE	gain_of_glycosylation	-	-	362	T	N	1	-	1/88|ICGC;1|COSMIC	-	DOID:5041 / esophageal cancer	ICGC;COSMIC	-	-	-	-	NKSE	-
O43679	LDB2	LIM domain-binding protein 2	373	N	-	Nucleus	62	NATL	gain_of_glycosylation	-	-	62	D	N	1	-	1|COSMIC	probably damaging	DOID:4159 / skin cancer	COSMIC	-	22842228	-	-	NATL	+++
O43683	BUB1	Mitotic checkpoint serine/threonine-protein kinase BUB1	1085	N	-	Nucleus	181	NMTC	gain_of_glycosylation	-	-	183	A	T	1	-	1|COSMIC;1/248|TCGA	benign	DOID:363 / uterine cancer	TCGA;COSMIC	TCGA-A5-A0G9	-	-	-	NMTC	+
O43684	BUB3	Mitotic checkpoint protein BUB3	328	N	-	Nucleus	117	NQTV	gain_of_glycosylation	-	-	117	D	N	1	-	1/1148|IntOGen	probably damaging	DOID:1612 / breast cancer	IntOGen	-	-	-	-	NQTV	++
O43692	PI15	Peptidase inhibitor 15	258	Y	1--19	Secreted	243	NLSF	gain_of_glycosylation	-	-	245	C	S	1	-	1|COSMIC	probably damaging	DOID:3070 / malignant glioma	COSMIC	-	18772890	-	-	NLSF	-
O43699	SIGLEC6	Sialic acid-binding Ig-like lectin 6	453	Y	1--26	Membrane;Secreted	249	NSTA	gain_of_glycosylation	Ig-like C2-type 2.	-	251	A	T	1	-	1/229|IntOGen;1|COSMIC;1/492|IntOGen;2|COSMIC;1/291|TCGA;1/268|ICGC	benign	DOID:1319 / brain cancer;DOID:219 / colon cancer;DOID:3070 / malignant glioma	ICGC;TCGA;COSMIC;IntOGen	TCGA-06-0129	23917401	-	-	NSTA	+
O43699	SIGLEC6	Sialic acid-binding Ig-like lectin 6	453	Y	1--26	Membrane;Secreted	440	NVTD	gain_of_glycosylation	-	-	440	K	N	1	-	1|COSMIC;1/216|ICGC;1/217|TCGA	benign	DOID:219 / colon cancer;DOID:5672 / large intestine cancer	ICGC;TCGA;COSMIC	TCGA-A6-6141	-	-	-	NVTD	++
O43699	SIGLEC6	Sialic acid-binding Ig-like lectin 6	453	Y	1--26	Membrane;Secreted	79	NDTD	gain_of_glycosylation	-	-	81	P	T	1	-	1|COSMIC	probably damaging	DOID:1192 / peripheral nervous system neoplasm	COSMIC	-	23334666	-	-	NDTD	+++
O43704	SULT1B1	Sulfotransferase family cytosolic 1B member 1	296	N	-	Cytoplasm	100	NLSP	gain_of_glycosylation	-	-	101	P	L	1	-	1|COSMIC	probably damaging	DOID:1324 / lung cancer	COSMIC	-	-	-	-	NLSP	---
O43711	TLX3	T-cell leukemia homeobox protein 3	291	N	-	Nucleus	124	NFSW	gain_of_glycosylation	-	-	126	P	S	1	-	1/323|ICGC;1/370|TCGA	probably damaging	DOID:4159 / skin cancer	ICGC;TCGA	TCGA-EE-A29B	-	-	-	NFSW	++
O43711	TLX3	T-cell leukemia homeobox protein 3	291	N	-	Nucleus	25	NSTD	gain_of_glycosylation	-	-	27	P	T	1	-	1/202|TCGA	benign	DOID:3571 / liver cancer	TCGA	TCGA-DD-A1EK	-	-	-	NSTD	+
O43716	GATC	Glutamyl-tRNA(Gln) amidotransferase subunit C, mitochondrial	136	N	-	-	98	NCTD	gain_of_glycosylation	-	-	100	A	T	1	-	2|COSMIC;1|COSMIC;1/233|ICGC	benign	DOID:11054 / urinary bladder cancer	ICGC;COSMIC	-	24121792;21822268	-	-	NCTD	+
O43734	TRAF3IP2	Adapter protein CIKS	574	N	-	-	50	NMSP	gain_of_glycosylation	-	-	52	A	S	1	-	1|COSMIC;1/665|IntOGen	possibly damaging	DOID:1324 / lung cancer	COSMIC;IntOGen	-	-	-	-	NMSP	---
O43736	ITM2A	Integral membrane protein 2A	263	N	-	Membrane	122	NITI	gain_of_glycosylation	-	-	124	A	T	1	-	1/665|IntOGen	probably damaging	DOID:1324 / lung cancer	IntOGen	-	-	-	-	NITI	++
O43747	AP1G1	AP-1 complex subunit gamma-1	822	N	-	Membrane	105	NCTK	gain_of_glycosylation	-	-	107	I	T	1	-	1|COSMIC;2|COSMIC	possibly damaging	DOID:1993 / rectum cancer;DOID:219 / colon cancer	COSMIC	-	-	-	-	NCTK	+++
O43781	DYRK3	Dual specificity tyrosine-phosphorylation-regulated kinase 3	588	N	-	Nucleus	535	NVSG	gain_of_glycosylation	-	-	535	K	N	1	-	1/216|ICGC;1|COSMIC;1/217|TCGA	benign	DOID:219 / colon cancer;DOID:5672 / large intestine cancer	ICGC;TCGA;COSMIC	TCGA-D5-6540	-	-	-	NVSG	+
O43791	SPOP	Speckle-type POZ protein	374	N	-	Nucleus	103	NFSI	gain_of_glycosylation	-	-	103	K	N	1	-	1/230|IntOGen;1|COSMIC;1/248|TCGA	probably damaging	DOID:363 / uterine cancer	TCGA;COSMIC;IntOGen	TCGA-BG-A0M7	-	-	-	NFSI	-
O43815	STRN	Striatin	780	N	-	Cytoplasm;Membrane	727	NCSI	gain_of_glycosylation	-	-	727	D	N	1	-	1/665|IntOGen;1|COSMIC	probably damaging	DOID:1324 / lung cancer	COSMIC;IntOGen	-	-	-	-	NCSI	+
O43827	ANGPTL7	Angiopoietin-related protein 7	346	Y	1--26	Secreted	138	NYSI	gain_of_glycosylation	Fibrinogen C-terminal.	-	140	R	S	1	-	1/147|TCGA	possibly damaging	DOID:1793 / pancreatic cancer	TCGA	TCGA-HZ-A77Q	-	-	-	NYSI	-
O43827	ANGPTL7	Angiopoietin-related protein 7	346	Y	1--26	Secreted	44	NCSE	gain_of_glycosylation	-	-	46	C	S	1	-	1/665|IntOGen	probably damaging	DOID:1324 / lung cancer	IntOGen	-	-	-	-	NCSE	++
O43847	NRD1	Nardilysin	1150	Y	1--20	-	911	NKSD	gain_of_glycosylation	-	-	913	G	S	1	-	1/492|IntOGen;1|COSMIC;1/268|ICGC;1/291|TCGA	-	DOID:1319 / brain cancer;DOID:3070 / malignant glioma	ICGC;TCGA;COSMIC;IntOGen	TCGA-27-1836	-	-	-	NKSD	+
O43854	EDIL3	EGF-like repeat and discoidin I-like domain-containing protein 3	480	Y	1--23	Secreted	278	NTSY	gain_of_glycosylation	-	-	280	P	S	1	-	1/323|ICGC;1/370|TCGA	probably damaging	DOID:4159 / skin cancer	ICGC;TCGA	TCGA-EE-A2GR	-	-	-	NTSY	-
O43861	ATP9B	Probable phospholipid-transporting ATPase IIB	1147	N	-	Membrane	328	NLSI	gain_of_glycosylation	-	-	328	S	N	1	-	1|COSMIC;1/248|TCGA	probably damaging	DOID:363 / uterine cancer	TCGA;COSMIC	TCGA-AP-A056	-	-	-	NLSI	++
O43866	CD5L	CD5 antigen-like	347	Y	1--19	Secreted	312	NVSC	gain_of_glycosylation	SRCR 3.	-	314	R	S	1	-	1/147|TCGA	benign	DOID:1793 / pancreatic cancer	TCGA	TCGA-L1-A7W4	-	-	-	NVSC	+
O43895	XPNPEP2	Xaa-Pro aminopeptidase 2	674	Y	1--21	Membrane	599	NLTD	gain_of_glycosylation	-	-	601	I	T	1	-	1/665|IntOGen	probably damaging	DOID:1324 / lung cancer	IntOGen	-	-	-	-	NLTD	+
O43896	KIF1C	Kinesin-like protein KIF1C	1103	N	-	Cytoplasm	1097	NESG	gain_of_glycosylation	-	-	1097	K	N	1	-	1/323|ICGC;1/370|TCGA	probably damaging	DOID:4159 / skin cancer	ICGC;TCGA	TCGA-GF-A3OT	-	-	-	NESG	-
O43897	TLL1	Tolloid-like protein 1	1013	Y	1--30	Secreted	477	NYSD	gain_of_glycosylation	-	-	479	P	S	1	-	1/323|ICGC;1/370|TCGA	probably damaging	DOID:4159 / skin cancer	ICGC;TCGA	TCGA-FS-A1ZA	-	-	-	NYSD	+
O43897	TLL1	Tolloid-like protein 1	1013	Y	1--30	Secreted	563	NKTG	gain_of_glycosylation	-	-	565	A	T	1	-	1|COSMIC;1/181|ICGC	possibly damaging	DOID:2394 / ovarian cancer	ICGC;COSMIC	-	-	-	-	NKTG	++
O43897	TLL1	Tolloid-like protein 1	1013	Y	1--30	Secreted	641	NKSC	gain_of_glycosylation	-	-	643	N	S	1	-	1|COSMIC	possibly damaging	DOID:1324 / lung cancer	COSMIC	-	-	-	-	NKSC	+
O43897	TLL1	Tolloid-like protein 1	1013	Y	1--30	Secreted	641	NKTC	gain_of_glycosylation	-	-	643	N	T	1	-	1|COSMIC	possibly damaging	DOID:5041 / esophageal cancer	COSMIC	-	23525077	-	-	NKTC	+
O43903	GAS2	Growth arrest-specific protein 2	313	N	-	Cytoplasm;Membrane	196	NSTG	gain_of_glycosylation	-	-	196	K	N	1	-	1|COSMIC;1/665|IntOGen	possibly damaging	DOID:1324 / lung cancer	COSMIC;IntOGen	-	22941188	-	-	NSTG	-
O43908	KLRC4	NKG2-F type II integral membrane protein	158	N	-	Membrane	70	NLTA	gain_of_glycosylation	-	-	70	K	N	1	-	1|COSMIC	probably damaging	DOID:219 / colon cancer	COSMIC	-	22895193	-	-	NLTA	++
O43909	EXTL3	Exostosin-like 3	919	N	-	Membrane	842	NITR	gain_of_glycosylation	-	-	842	H	N	1	-	1|COSMIC	probably damaging	DOID:2394 / ovarian cancer	COSMIC	-	23856246	-	-	NITR	+
O43913	ORC5	Origin recognition complex subunit 5	435	N	-	Nucleus	346	NTSN	gain_of_glycosylation	-	-	346	K	N	1	-	1/248|TCGA;1|COSMIC	benign	DOID:363 / uterine cancer	TCGA;COSMIC	TCGA-AP-A0LM	-	-	-	NTSN	+
O43915	FIGF	Vascular endothelial growth factor D	354	Y	1--21	Secreted	157	NTSY	gain_of_glycosylation	-	-	157	S	N	1	-	1/370|TCGA;1/323|ICGC	probably damaging	DOID:4159 / skin cancer	ICGC;TCGA	TCGA-FS-A4F5	-	-	-	NTSY	+
O43916	CHST1	Carbohydrate sulfotransferase 1	411	N	-	Membrane	146	NTTD	gain_of_glycosylation	-	-	146	H	N	1	-	1/80|ICGC;1|COSMIC;1/81|TCGA	probably damaging	DOID:1993 / rectum cancer	ICGC;TCGA;COSMIC	TCGA-EI-6507	-	-	-	NTTD	+
O43927	CXCL13	C-X-C motif chemokine 13	109	Y	1--22	Secreted	93	NRSS	gain_of_glycosylation	-	-	93	K	N	1	-	1/411|ICGC;1/404|TCGA	possibly damaging	DOID:1781 / thyroid cancer	ICGC;TCGA	TCGA-EM-A2CR	-	-	-	NRSS	+
O43933	PEX1	Peroxisome biogenesis factor 1	1283	N	-	Cytoplasm;Membrane	395	NNTI	gain_of_glycosylation	-	-	397	A	T	1	-	1/289|ICGC;1/289|TCGA	benign	DOID:10534 / stomach cancer	ICGC;TCGA	TCGA-BR-8078	-	-	-	NNTI	+
O43933	PEX1	Peroxisome biogenesis factor 1	1283	N	-	Cytoplasm;Membrane	868	NLSI	gain_of_glycosylation	-	-	870	P	S	1	-	1|COSMIC;1/230|IntOGen;1/248|TCGA	probably damaging	DOID:363 / uterine cancer	TCGA;COSMIC;IntOGen	TCGA-B5-A11X	-	-	-	NLSI	++
O60216	RAD21	Double-strand-break repair protein rad21 homolog	631	N	-	Nucleus	79	NESF	gain_of_glycosylation	-	-	81	A	S	1	-	1|COSMIC;1/217|TCGA;1/216|ICGC	probably damaging	DOID:219 / colon cancer;DOID:5672 / large intestine cancer	ICGC;TCGA;COSMIC	TCGA-AZ-6598	-	-	-	NESF	-
O60229	KALRN	Kalirin	2985	N	-	Cytoplasm	1735	NGSK	gain_of_glycosylation	-	-	1737	G	S	1	-	1/370|TCGA;1/323|ICGC	benign	DOID:4159 / skin cancer	ICGC;TCGA	TCGA-ER-A194	-	-	-	NGSK	+
O60229	KALRN	Kalirin	2985	N	-	Cytoplasm	1885	NLSL	gain_of_glycosylation	-	-	1885	K	N	1	-	1|COSMIC	probably damaging	DOID:1324 / lung cancer	COSMIC	-	-	-	-	NLSL	+
O60229	KALRN	Kalirin	2985	N	-	Cytoplasm	195	NSSV	gain_of_glycosylation	-	-	197	A	S	1	-	1/665|IntOGen	probably damaging	DOID:1324 / lung cancer	IntOGen	-	-	-	-	NSSV	+
O60229	KALRN	Kalirin	2985	N	-	Cytoplasm	2187	NDSC	gain_of_glycosylation	-	-	2189	P	S	1	-	1/323|ICGC;1/370|TCGA	probably damaging	DOID:4159 / skin cancer	ICGC;TCGA	TCGA-FW-A3R5	-	-	-	NDSC	---
O60229	KALRN	Kalirin	2985	N	-	Cytoplasm	2366	NHSP	gain_of_glycosylation	-	-	2366	D	N	1	-	1/323|ICGC;1/370|TCGA	possibly damaging	DOID:4159 / skin cancer	ICGC;TCGA	TCGA-FW-A3R5	-	-	-	NHSP	---
O60229	KALRN	Kalirin	2985	N	-	Cytoplasm	2881	NESK	gain_of_glycosylation	Protein kinase.	-	2881	D	N	1	-	1/370|TCGA;1/323|ICGC	probably damaging	DOID:4159 / skin cancer	ICGC;TCGA	TCGA-D3-A3MU	-	-	-	NESK	-
O60234	GMFG	Glia maturation factor gamma	142	N	-	-	128	NLTE	gain_of_glycosylation	ADF-H.	-	128	D	N	1	-	1/178|TCGA;1/289|ICGC;1|COSMIC;1/665|IntOGen	possibly damaging	DOID:1324 / lung cancer	ICGC;TCGA;COSMIC;IntOGen	TCGA-60-2719	-	-	-	NLTE	+
O60234	GMFG	Glia maturation factor gamma	142	N	-	-	29	NATI	gain_of_glycosylation	ADF-H.	-	31	A	T	1	-	1|COSMIC	probably damaging	DOID:219 / colon cancer	COSMIC	-	22810696	-	-	NATI	++
O60235	TMPRSS11D	Transmembrane protease serine 11D	418	N	-	Membrane;Secreted	263	NYTS	gain_of_glycosylation	Peptidase S1.	-	265	K	T	1	-	1|COSMIC;1/217|TCGA;1/216|ICGC	benign	DOID:219 / colon cancer;DOID:5672 / large intestine cancer	ICGC;TCGA;COSMIC	TCGA-AZ-4315	-	-	-	NYTS	+
O60235	TMPRSS11D	Transmembrane protease serine 11D	418	N	-	Membrane;Secreted	299	NISP	gain_of_glycosylation	Peptidase S1.	-	301	P	S	1	-	2|COSMIC	benign	DOID:1909 / melanoma	COSMIC	-	24265154	-	-	NISP	---
O60237	PPP1R12B	Protein phosphatase 1 regulatory subunit 12B	982	N	-	Cytoplasm	113	NRTN	gain_of_glycosylation	-	-	115	A	T	1	-	1|COSMIC;1/248|TCGA	probably damaging	DOID:363 / uterine cancer	TCGA;COSMIC	TCGA-D1-A16N	-	-	-	NRTN	+
O60237	PPP1R12B	Protein phosphatase 1 regulatory subunit 12B	982	N	-	Cytoplasm	843	NTTT	gain_of_glycosylation	-	-	844	P	T	1	-	1/1148|IntOGen	benign	DOID:1612 / breast cancer	IntOGen	-	-	-	-	NTTT	-
O60237	PPP1R12B	Protein phosphatase 1 regulatory subunit 12B	982	N	-	Cytoplasm	945	NMSE	gain_of_glycosylation	-	-	945	K	N	1	-	1|COSMIC	probably damaging	DOID:2394 / ovarian cancer	COSMIC	-	23856246	-	-	NMSE	+
O60241	BAI2	Brain-specific angiogenesis inhibitor 2	1585	Y	1--32	Membrane	997	NMTA	gain_of_glycosylation	-	-	997	T	N	1	-	1|COSMIC;1/316|IntOGen	probably damaging	DOID:2394 / ovarian cancer	COSMIC;IntOGen	-	21720365	-	-	NMTA	+
O60242	BAI3	Brain-specific angiogenesis inhibitor 3	1522	Y	1--24	Membrane	1360	NMTL	gain_of_glycosylation	-	-	1362	N	T	1	-	1|COSMIC	benign	DOID:5041 / esophageal cancer	COSMIC	-	23525077	-	-	NMTL	-
O60242	BAI3	Brain-specific angiogenesis inhibitor 3	1522	Y	1--24	Membrane	1442	NQTF	gain_of_glycosylation	-	-	1444	K	T	1	-	1|COSMIC;1/248|TCGA	probably damaging	DOID:363 / uterine cancer	TCGA;COSMIC	TCGA-AX-A05Z	-	-	-	NQTF	-
O60242	BAI3	Brain-specific angiogenesis inhibitor 3	1522	Y	1--24	Membrane	325	NCSG	gain_of_glycosylation	-	-	325	H	N	1	-	1|COSMIC	possibly damaging	DOID:4159 / skin cancer	COSMIC	-	22622578	-	-	NCSG	+
O60242	BAI3	Brain-specific angiogenesis inhibitor 3	1522	Y	1--24	Membrane	719	NFTM	gain_of_glycosylation	-	-	721	P	T	1	-	1|COSMIC	probably damaging	DOID:5041 / esophageal cancer	COSMIC	-	23525077	-	-	NFTM	--
O60242	BAI3	Brain-specific angiogenesis inhibitor 3	1522	Y	1--24	Membrane	916	NFSL	gain_of_glycosylation	-	-	918	C	S	1	-	1|COSMIC	probably damaging	DOID:3571 / liver cancer	COSMIC	-	23788652	-	-	NFSL	+
O60245	PCDH7	Protocadherin-7	1069	Y	1--28	Membrane	138	NNTP	gain_of_glycosylation	-	-	138	D	N	1	-	1|COSMIC	probably damaging	DOID:4159 / skin cancer	COSMIC	-	-	-	-	NNTP	---
O60245	PCDH7	Protocadherin-7	1069	Y	1--28	Membrane	59	NGSG	gain_of_glycosylation	-	-	59	T	N	1	-	1/244|ICGC;2|COSMIC	possibly damaging	DOID:3571 / liver cancer	ICGC;COSMIC	-	-	-	-	NGSG	+++
O60245	PCDH7	Protocadherin-7	1069	Y	1--28	Membrane	736	NDSA	gain_of_glycosylation	-	-	738	N	S	1	-	1/665|IntOGen;1/289|ICGC;1|COSMIC;1/178|TCGA	probably damaging	DOID:1324 / lung cancer	ICGC;TCGA;COSMIC;IntOGen	TCGA-39-5022	-	-	-	NDSA	-
O60256	PRPSAP2	Phosphoribosyl pyrophosphate synthase-associated protein 2	369	N	-	-	157	NISV	gain_of_glycosylation	-	-	159	P	S	1	-	1/323|ICGC;1/370|TCGA	probably damaging	DOID:4159 / skin cancer	ICGC;TCGA	TCGA-QB-A6FS	-	-	-	NISV	+
O60260	PARK2	E3 ubiquitin-protein ligase parkin	465	N	-	Cytoplasm;Nucleus	129	NDSP	gain_of_glycosylation	-	-	129	K	N	1	-	1|COSMIC	benign	DOID:219 / colon cancer	COSMIC	-	22895193	-	-	NDSP	---
O60264	SMARCA5	SWI/SNF-related matrix-associated actin-dependent regulator of chromatin subfamily A member 5	1052	N	-	Nucleus	458	NHSY	gain_of_glycosylation	-	-	460	P	S	1	-	1/1071|ICGC;1/977|TCGA;1|COSMIC	probably damaging	DOID:1612 / breast cancer	ICGC;TCGA;COSMIC	TCGA-AO-A03M	-	-	-	NHSY	+
O60266	ADCY3	Adenylate cyclase type 3	1144	N	-	Membrane	158	NFTR	gain_of_glycosylation	-	-	160	A	T	1	-	1|COSMIC	benign	DOID:219 / colon cancer	COSMIC	-	22895193	-	-	NFTR	+++
O60266	ADCY3	Adenylate cyclase type 3	1144	N	-	Membrane	557	NSSF	gain_of_glycosylation	-	-	558	P	S	1	-	1/289|TCGA;1/289|ICGC	possibly damaging	DOID:10534 / stomach cancer	ICGC;TCGA	TCGA-F1-A448	-	-	-	NSSF	+
O60269	GPRIN2	G protein-regulated inducer of neurite outgrowth 2	458	N	-	-	184	NSTW	gain_of_glycosylation	-	-	186	A	T	1	-	1/370|TCGA;1/323|ICGC	probably damaging	DOID:4159 / skin cancer	ICGC;TCGA	TCGA-EE-A2M5	-	-	-	NSTW	+
O60271	SPAG9	C-Jun-amino-terminal kinase-interacting protein 4	1321	N	-	Cytoplasm	1184	NRSG	gain_of_glycosylation	-	-	1186	P	S	1	-	1|COSMIC	probably damaging	DOID:219 / colon cancer	COSMIC	-	22895193	-	-	NRSG	-
O60281	ZNF292	Zinc finger protein 292	2723	N	-	Nucleus	2017	NESQ	gain_of_glycosylation	-	-	2017	K	N	1	-	1|COSMIC;1/248|TCGA	benign	DOID:363 / uterine cancer	TCGA;COSMIC	TCGA-AP-A051	-	-	-	NESQ	-
O60281	ZNF292	Zinc finger protein 292	2723	N	-	Nucleus	2716	NATG	gain_of_glycosylation	-	-	2716	K	N	1	-	1|COSMIC	benign	DOID:219 / colon cancer	COSMIC	-	-	-	-	NATG	-
O60281	ZNF292	Zinc finger protein 292	2723	N	-	Nucleus	860	NTSE	gain_of_glycosylation	-	-	862	A	S	1	-	1/248|TCGA;1|COSMIC	benign	DOID:363 / uterine cancer	TCGA;COSMIC	TCGA-AX-A0J1	-	-	-	NTSE	+
O60282	KIF5C	Kinesin heavy chain isoform 5C	957	N	-	Cytoplasm	132	NVSY	gain_of_glycosylation	Kinesin motor.	-	132	K	N	1	-	1|COSMIC;1/404|ICGC;1/451|TCGA;1/417|IntOGen	probably damaging	DOID:263 / kidney cancer	ICGC;TCGA;COSMIC;IntOGen	TCGA-BP-5004	-	-	-	NVSY	++
O60282	KIF5C	Kinesin heavy chain isoform 5C	957	N	-	Cytoplasm	254	NISK	gain_of_glycosylation	Kinesin motor.	-	256	N	S	1	-	1/375|IntOGen;1/508|TCGA	probably damaging	DOID:0060119 / pharynx cancer;DOID:11934 / head and neck cancer	TCGA;IntOGen	TCGA-CV-7263	-	-	-	NISK	+
O60282	KIF5C	Kinesin heavy chain isoform 5C	957	N	-	Cytoplasm	395	NTTI	gain_of_glycosylation	-	-	397	P	T	1	-	1/208|ICGC;1|COSMIC	benign	DOID:3571 / liver cancer	ICGC;COSMIC	-	-	-	-	NTTI	++
O60284	ST18	Suppression of tumorigenicity 18 protein	1047	N	-	Nucleus	180	NDSQ	gain_of_glycosylation	-	-	180	D	N	1	-	1|COSMIC;1/130|TCGA;1/233|ICGC;1/98|IntOGen	benign	DOID:11054 / urinary bladder cancer	ICGC;TCGA;COSMIC;IntOGen	TCGA-DK-A1A5	-	-	-	NDSQ	+
O60284	ST18	Suppression of tumorigenicity 18 protein	1047	N	-	Nucleus	33	NCSM	gain_of_glycosylation	-	-	33	D	N	1	-	1/370|TCGA;1/323|ICGC	benign	DOID:4159 / skin cancer	ICGC;TCGA	TCGA-GN-A266	-	-	-	NCSM	+
O60284	ST18	Suppression of tumorigenicity 18 protein	1047	N	-	Nucleus	7	NKTL	gain_of_glycosylation	-	-	7	D	N	1	-	1/323|ICGC;1/370|TCGA	benign	DOID:4159 / skin cancer	ICGC;TCGA	TCGA-D3-A3MR	-	-	-	NKTL	+++
O60285	NUAK1	NUAK family SNF1-like kinase 1	661	N	-	Cytoplasm;Nucleus	260	NLTR	gain_of_glycosylation	Protein kinase.	-	262	I	T	1	-	1|COSMIC	possibly damaging	DOID:5041 / esophageal cancer	COSMIC	-	23525077	-	-	NLTR	+
O60285	NUAK1	NUAK family SNF1-like kinase 1	661	N	-	Cytoplasm;Nucleus	391	NLSS	gain_of_glycosylation	-	-	391	K	N	1	-	1|COSMIC;1/248|TCGA	possibly damaging	DOID:363 / uterine cancer	TCGA;COSMIC	TCGA-AP-A0LM	-	-	-	NLSS	+
O60285	NUAK1	NUAK family SNF1-like kinase 1	661	N	-	Cytoplasm;Nucleus	527	NSSK	gain_of_glycosylation	-	-	527	H	N	1	-	1/156|ICGC;1/168|TCGA	possibly damaging	DOID:263 / kidney cancer	ICGC;TCGA	TCGA-BQ-5890	-	-	-	NSSK	-
O60287	URB1	Nucleolar pre-ribosomal-associated protein 1	2271	N	-	Nucleus	1751	NVSN	gain_of_glycosylation	-	-	1751	K	N	1	-	1|COSMIC;1/248|TCGA	possibly damaging	DOID:363 / uterine cancer	TCGA;COSMIC	TCGA-D1-A17U	-	-	-	NVSN	++
O60290	ZNF862	Zinc finger protein 862	1169	N	-	Nucleus	130	NRTL	gain_of_glycosylation	-	-	132	K	T	1	-	1|COSMIC;1/248|TCGA	possibly damaging	DOID:363 / uterine cancer	TCGA;COSMIC	TCGA-AX-A0J0	-	-	-	NRTL	+
O60292	SIPA1L3	Signal-induced proliferation-associated 1-like protein 3	1781	N	-	-	1460	NRTE	gain_of_glycosylation	-	-	1460	K	N	1	-	1/130|TCGA;1|COSMIC;1/98|IntOGen;1/233|ICGC	probably damaging	DOID:11054 / urinary bladder cancer	ICGC;TCGA;COSMIC;IntOGen	TCGA-FD-A3B6	-	-	-	NRTE	+
O60292	SIPA1L3	Signal-induced proliferation-associated 1-like protein 3	1781	N	-	-	298	NSSI	gain_of_glycosylation	-	-	298	D	N	1	-	1|COSMIC	possibly damaging	DOID:1319 / brain cancer	COSMIC	-	22820256	-	-	NSSI	+
O60293	ZFC3H1	Zinc finger C3H1 domain-containing protein	1989	N	-	-	947	NSSP	gain_of_glycosylation	-	-	947	D	N	1	-	1|COSMIC;1|COSMIC	benign	DOID:1324 / lung cancer	COSMIC	-	20505728;23033341	-	-	NSSP	---
O60304	ZNF500	Zinc finger protein 500	480	N	-	Nucleus	364	NRSN	gain_of_glycosylation	-	-	364	D	N	1	-	1|COSMIC;1/316|IntOGen;1|COSMIC	probably damaging	DOID:2394 / ovarian cancer;DOID:219 / colon cancer	COSMIC;IntOGen	-	21720365	-	-	NRSN	+
O60306	AQR	Intron-binding protein aquarius	1485	N	-	Nucleus	856	NQTL	gain_of_glycosylation	-	-	858	A	T	1	-	1|COSMIC	probably damaging	DOID:2531 / hematologic cancer	COSMIC	-	23856246	-	-	NQTL	-
O60307	MAST3	Microtubule-associated serine/threonine-protein kinase 3	1309	N	-	-	402	NLTL	gain_of_glycosylation	-	-	404	I	T	1	-	1|COSMIC;1/80|ICGC;1/81|TCGA	benign	DOID:1993 / rectum cancer	ICGC;TCGA;COSMIC	TCGA-EI-6917	-	-	-	NLTL	+
O60307	MAST3	Microtubule-associated serine/threonine-protein kinase 3	1309	N	-	-	418	NLTF	gain_of_glycosylation	-	-	418	I	N	1	-	1|COSMIC	probably damaging	DOID:263 / kidney cancer	COSMIC	-	23797736	-	-	NLTF	++
O60307	MAST3	Microtubule-associated serine/threonine-protein kinase 3	1309	N	-	-	928	NLSS	gain_of_glycosylation	-	-	929	P	L	1	-	1|COSMIC	probably damaging	DOID:219 / colon cancer	COSMIC	-	22895193	-	-	NLSS	++
O60307	MAST3	Microtubule-associated serine/threonine-protein kinase 3	1309	N	-	-	96	NNTP	gain_of_glycosylation	-	-	96	T	N	1	-	1|COSMIC	probably damaging	DOID:263 / kidney cancer	COSMIC	-	23797736	-	-	NNTP	---
O60312	ATP10A	Probable phospholipid-transporting ATPase VA	1499	N	-	Membrane	1332	NDSG	gain_of_glycosylation	-	-	1332	K	N	1	-	1|COSMIC;1/289|TCGA;1/289|ICGC;1/248|TCGA	benign	DOID:363 / uterine cancer;DOID:10534 / stomach cancer	ICGC;TCGA;COSMIC	TCGA-AP-A056;TCGA-BR-8487	-	-	-	NDSG	-
O60312	ATP10A	Probable phospholipid-transporting ATPase VA	1499	N	-	Membrane	1345	NTSV	gain_of_glycosylation	-	-	1345	K	N	1	-	1|COSMIC;1/198|TCGA	benign	DOID:4362 / cervical cancer;DOID:1324 / lung cancer	TCGA;COSMIC	TCGA-FU-A3HZ	22980975	-	-	NTSV	-
O60315	ZEB2	Zinc finger E-box-binding homeobox 2	1214	N	-	Nucleus	470	NVSR	gain_of_glycosylation	-	-	470	T	N	1	-	1/178|TCGA;1|COSMIC;1/665|IntOGen;1/289|ICGC	probably damaging	DOID:1324 / lung cancer	ICGC;TCGA;COSMIC;IntOGen	TCGA-66-2787	-	-	-	NVSR	-
O60315	ZEB2	Zinc finger E-box-binding homeobox 2	1214	N	-	Nucleus	587	NESF	gain_of_glycosylation	-	-	587	K	N	1	-	2|COSMIC;1/665|IntOGen	probably damaging	DOID:1324 / lung cancer	COSMIC;IntOGen	-	22980975	-	-	NESF	-
O60315	ZEB2	Zinc finger E-box-binding homeobox 2	1214	N	-	Nucleus	797	NSSS	gain_of_glycosylation	-	-	797	H	N	1	-	1|COSMIC;1/508|TCGA	possibly damaging	DOID:10283 / prostate cancer;DOID:11934 / head and neck cancer	TCGA;COSMIC	TCGA-CV-7248	-	-	-	NSSS	+
O60315	ZEB2	Zinc finger E-box-binding homeobox 2	1214	N	-	Nucleus	846	NNSV	gain_of_glycosylation	-	-	846	H	N	1	-	1|COSMIC	possibly damaging	DOID:1324 / lung cancer	COSMIC	-	22980975	-	-	NNSV	-
O60318	MCM3AP	Germinal-center associated nuclear protein	1980	N	-	Cytoplasm;Nucleus	1230	NETL	gain_of_glycosylation	-	HELIX	1230	K	N	1	-	1/248|TCGA;1|COSMIC	probably damaging	DOID:363 / uterine cancer	TCGA;COSMIC	TCGA-D1-A17Q	-	-	-	NETL	+
O60330	PCDHGA12	Protocadherin gamma-A12	932	Y	1--29	Membrane	446	NDSP	gain_of_glycosylation	-	-	448	N	S	1	-	1/75|ICGC	probably damaging	DOID:2531 / hematologic cancer	ICGC	-	-	-	-	NDSP	---
O60333	KIF1B	Kinesin-like protein KIF1B	1816	N	-	Cytoplasm	1246	NMSK	gain_of_glycosylation	-	-	1246	S	N	1	-	1|COSMIC;1/248|TCGA	benign	DOID:363 / uterine cancer	TCGA;COSMIC	TCGA-B5-A11E	-	-	-	NMSK	+
O60333	KIF1B	Kinesin-like protein KIF1B	1816	N	-	Cytoplasm	339	NETL	gain_of_glycosylation	-	-	339	D	N	1	-	1/248|TCGA;1|COSMIC	probably damaging	DOID:363 / uterine cancer	TCGA;COSMIC	TCGA-D1-A101	-	-	-	NETL	+++
O60333	KIF1B	Kinesin-like protein KIF1B	1816	N	-	Cytoplasm	536	NLSE	gain_of_glycosylation	-	-	538	N	S	1	-	1/208|ICGC;1|COSMIC	probably damaging	DOID:3571 / liver cancer	ICGC;COSMIC	-	-	-	-	NLSE	+
O60333	KIF1B	Kinesin-like protein KIF1B	1816	N	-	Cytoplasm	635	NHSE	gain_of_glycosylation	-	-	637	P	S	1	-	1|COSMIC	probably damaging	DOID:4159 / skin cancer	COSMIC	-	22842228	-	-	NHSE	+
O60336	MAPKBP1	Mitogen-activated protein kinase-binding protein 1	1514	N	-	-	1140	NGTN	gain_of_glycosylation	-	-	1142	A	T	1	-	1/202|TCGA	possibly damaging	DOID:3571 / liver cancer	TCGA	TCGA-DD-A113	-	-	-	NGTN	++
O60336	MAPKBP1	Mitogen-activated protein kinase-binding protein 1	1514	N	-	-	472	NASL	gain_of_glycosylation	-	-	472	D	N	1	-	1|COSMIC;1/233|ICGC;1/98|IntOGen;1/130|TCGA	probably damaging	DOID:11054 / urinary bladder cancer	ICGC;TCGA;COSMIC;IntOGen	TCGA-DK-A1A3	-	-	-	NASL	-
O60336	MAPKBP1	Mitogen-activated protein kinase-binding protein 1	1514	N	-	-	520	NDSE	gain_of_glycosylation	-	-	520	H	N	1	-	1/404|ICGC;1/451|TCGA;1/417|IntOGen;1|COSMIC	probably damaging	DOID:263 / kidney cancer	ICGC;TCGA;COSMIC;IntOGen	TCGA-BP-5177	-	-	-	NDSE	-
O60337	2017-03-06	E3 ubiquitin-protein ligase MARCH6	910	N	-	Membrane	594	NNTI	gain_of_glycosylation	-	-	596	A	T	1	-	1/665|IntOGen;1|COSMIC;1|COSMIC;1/178|TCGA;1/289|ICGC	possibly damaging	DOID:219 / colon cancer;DOID:1324 / lung cancer	ICGC;TCGA;COSMIC;IntOGen	TCGA-43-5668	22895193	-	-	NNTI	+
O60343	TBC1D4	TBC1 domain family member 4	1298	N	-	Cytoplasm	688	NESN	gain_of_glycosylation	-	-	688	K	N	1	-	1/244|ICGC;2|COSMIC	benign	DOID:3571 / liver cancer	ICGC;COSMIC	-	-	-	-	NESN	+
O60344	ECE2	Endothelin-converting enzyme 2	883	N	-	Membrane	370	NQSG	gain_of_glycosylation	-	-	370	D	N	1	-	1|COSMIC	probably damaging	DOID:4159 / skin cancer	COSMIC	-	22842228	-	-	NQSG	-
O60344	ECE2	Endothelin-converting enzyme 2	883	N	-	Membrane	44	NFSS	gain_of_glycosylation	-	-	44	D	N	1	-	1/370|TCGA;1/323|ICGC	benign	DOID:4159 / skin cancer	ICGC;TCGA	TCGA-D9-A148	-	-	-	NFSS	++
O60344	ECE2	Endothelin-converting enzyme 2	883	N	-	Membrane	514	NTTS	gain_of_glycosylation	-	-	514	K	N	1	-	1/217|TCGA;1/216|ICGC;1|COSMIC	probably damaging	DOID:219 / colon cancer	ICGC;TCGA;COSMIC	TCGA-F4-6809	-	-	-	NTTS	++
O60344	ECE2	Endothelin-converting enzyme 2	883	N	-	Membrane	672	NMTP	gain_of_glycosylation	-	-	672	S	N	1	-	1/395|IntOGen;1/109|ICGC;1|COSMIC;2|COSMIC	probably damaging	DOID:2531 / hematologic cancer	ICGC;COSMIC;IntOGen	-	22158541	-	-	NMTP	---
O60346	PHLPP1	PH domain leucine-rich repeat-containing protein phosphatase 1	1717	N	-	Cytoplasm;Membrane;Nucleus	611	NQTY	gain_of_glycosylation	-	-	611	S	N	1	-	1/370|TCGA;1/323|ICGC	probably damaging	DOID:4159 / skin cancer	ICGC;TCGA	TCGA-D3-A2JK	-	-	-	NQTY	+
O60359	CACNG3	Voltage-dependent calcium channel gamma-3 subunit	315	N	-	Membrane	217	NKST	gain_of_glycosylation	-	-	217	K	N	1	-	1|COSMIC	possibly damaging	DOID:1993 / rectum cancer	COSMIC	-	-	-	-	NKST	+
O60359	CACNG3	Voltage-dependent calcium channel gamma-3 subunit	315	N	-	Membrane	300	NESL	gain_of_glycosylation	-	-	300	K	N	1	-	1|COSMIC	benign	DOID:10283 / prostate cancer	COSMIC	-	22722839	-	-	NESL	+
O60383	GDF9	Growth/differentiation factor 9	454	Y	1--24	Secreted	269	NTSA	gain_of_glycosylation	-	-	269	D	N	1	-	1/404|ICGC;1/451|TCGA;1/202|TCGA;1|COSMIC;1/417|IntOGen	probably damaging	DOID:3571 / liver cancer;DOID:263 / kidney cancer	ICGC;TCGA;COSMIC;IntOGen	TCGA-B0-5095;TCGA-G3-A25V	-	-	-	NTSA	-
O60403	OR10H2	Olfactory receptor 10H2	315	N	-	Membrane	192	NVSA	gain_of_glycosylation	-	-	194	P	S	1	-	1/289|ICGC;1/178|TCGA;1|COSMIC	benign	DOID:1324 / lung cancer	ICGC;TCGA;COSMIC	TCGA-18-3409	-	-	-	NVSA	+
O60404	OR10H3	Olfactory receptor 10H3	316	N	-	Membrane	192	NKTS	gain_of_glycosylation	-	-	192	S	N	1	-	1/216|ICGC;1/217|TCGA;1|COSMIC	benign	DOID:219 / colon cancer	ICGC;TCGA;COSMIC	TCGA-AD-6889	-	-	-	NKTS	++
O60404	OR10H3	Olfactory receptor 10H3	316	N	-	Membrane	6	NRTI	gain_of_glycosylation	-	-	6	Y	N	1	-	1|COSMIC	benign	DOID:1324 / lung cancer	COSMIC	-	-	-	-	NRTI	+++
O60412	OR7C2	Olfactory receptor 7C2	319	N	-	Membrane	46	NLTI	gain_of_glycosylation	-	-	46	I	N	1	-	1/198|TCGA	probably damaging	DOID:4362 / cervical cancer	TCGA	TCGA-EK-A2PM	-	-	-	NLTI	+++
O60423	ATP8B3	Phospholipid-transporting ATPase IK	1300	N	-	Membrane	1156	NMTT	gain_of_glycosylation	-	-	1156	I	N	1	-	1/370|TCGA;1/323|ICGC	probably damaging	DOID:4159 / skin cancer	ICGC;TCGA	TCGA-EE-A29E	-	-	-	NMTT	-
O60437	PPL	Periplakin	1756	N	-	Cytoplasm;Membrane;Nucleus	1132	NLTR	gain_of_glycosylation	-	-	1132	D	N	1	-	1/289|TCGA;1/289|ICGC	benign	DOID:10534 / stomach cancer	ICGC;TCGA	TCGA-HU-A4GT	-	-	-	NLTR	+
O60449	LY75	Lymphocyte antigen 75	1722	Y	1--27	Membrane	1345	NETF	gain_of_glycosylation	-	-	1347	K	T	1	-	1/289|TCGA	possibly damaging	DOID:10534 / stomach cancer	TCGA	TCGA-D7-6818	-	-	-	NETF	--
O60449	LY75	Lymphocyte antigen 75	1722	Y	1--27	Membrane	1591	NNSI	gain_of_glycosylation	C-type lectin 10.	-	1593	N	S	1	-	1/156|ICGC;1/168|TCGA	probably damaging	DOID:263 / kidney cancer	ICGC;TCGA	TCGA-A4-7286	-	-	-	NNSI	+
O60449	LY75	Lymphocyte antigen 75	1722	Y	1--27	Membrane	549	NKSL	gain_of_glycosylation	-	-	549	D	N	1	-	1/665|IntOGen;1|COSMIC	possibly damaging	DOID:1324 / lung cancer	COSMIC;IntOGen	-	-	-	-	NKSL	++
O60449	LY75	Lymphocyte antigen 75	1722	Y	1--27	Membrane	885	NFTY	gain_of_glycosylation	-	-	885	H	N	1	-	1/147|TCGA	benign	DOID:1793 / pancreatic cancer	TCGA	TCGA-IB-A7LX	-	-	-	NFTY	++
O60469	DSCAM	Down syndrome cell adhesion molecule	2012	Y	1--17	Membrane;Secreted	1562	NFTT	gain_of_glycosylation	Fibronectin type-III 6.	-	1564	A	T	1	-	1/289|ICGC;1/289|TCGA	probably damaging	DOID:10534 / stomach cancer	ICGC;TCGA	TCGA-CG-5724	-	-	-	NFTT	-
O60469	DSCAM	Down syndrome cell adhesion molecule	2012	Y	1--17	Membrane;Secreted	1569	NGST	gain_of_glycosylation	Fibronectin type-III 6.	-	1569	D	N	1	-	1/370|TCGA;1/323|ICGC;1/248|TCGA;1|COSMIC;1/230|IntOGen	probably damaging	DOID:363 / uterine cancer;DOID:4159 / skin cancer	ICGC;TCGA;COSMIC;IntOGen	TCGA-A5-A0G5;TCGA-D3-A3ML	-	-	-	NGST	++
O60469	DSCAM	Down syndrome cell adhesion molecule	2012	Y	1--17	Membrane;Secreted	1680	NRST	gain_of_glycosylation	-	-	1680	D	N	1	-	1/370|TCGA	probably damaging	DOID:4159 / skin cancer	TCGA	TCGA-ER-A42L	-	-	-	NRST	-
O60469	DSCAM	Down syndrome cell adhesion molecule	2012	Y	1--17	Membrane;Secreted	1886	NMTV	gain_of_glycosylation	-	-	1888	A	T	1	-	1/289|TCGA;1/289|ICGC	probably damaging	DOID:10534 / stomach cancer	ICGC;TCGA	TCGA-BR-7707	-	-	-	NMTV	+
O60469	DSCAM	Down syndrome cell adhesion molecule	2012	Y	1--17	Membrane;Secreted	211	NSTR	gain_of_glycosylation	-	-	213	A	T	1	-	1/1071|ICGC;1/1148|IntOGen;1/95|ICGC;1/57|TCGA;1/147|TCGA;1|COSMIC;1/977|TCGA	probably damaging	DOID:363 / uterine cancer;DOID:1612 / breast cancer;DOID:1793 / pancreatic cancer;DOID:5041 / esophageal cancer	ICGC;TCGA;COSMIC;IntOGen	TCGA-D8-A1XR;TCGA-N9-A4Q1;TCGA-IB-7651	-	-	-	NSTR	++
O60469	DSCAM	Down syndrome cell adhesion molecule	2012	Y	1--17	Membrane;Secreted	767	NVSN	gain_of_glycosylation	-	-	767	K	N	1	-	1/316|IntOGen;1|COSMIC	possibly damaging	DOID:2394 / ovarian cancer	COSMIC;IntOGen	-	21720365	-	-	NVSN	++
O60469	DSCAM	Down syndrome cell adhesion molecule	2012	Y	1--17	Membrane;Secreted	808	NCTA	gain_of_glycosylation	-	-	808	S	N	1	-	1/370|TCGA	probably damaging	DOID:4159 / skin cancer	TCGA	TCGA-GF-A6C9	-	-	-	NCTA	+
O60469	DSCAM	Down syndrome cell adhesion molecule	2012	Y	1--17	Membrane;Secreted	912	NSTI	gain_of_glycosylation	-	-	914	P	T	1	-	1/665|IntOGen;2|COSMIC	probably damaging	DOID:1324 / lung cancer	COSMIC;IntOGen	-	22941189;22941188	-	-	NSTI	+
O60469	DSCAM	Down syndrome cell adhesion molecule	2012	Y	1--17	Membrane;Secreted	97	NNTY	gain_of_glycosylation	-	-	97	D	N	1	-	1/370|TCGA;1/323|ICGC	possibly damaging	DOID:4159 / skin cancer	ICGC;TCGA	TCGA-EE-A2MK	-	-	-	NNTY	++
O60476	MAN1A2	Mannosyl-oligosaccharide 1,2-alpha-mannosidase IB	641	N	-	Membrane	216	NISG	gain_of_glycosylation	-	-	218	F	S	1	-	1|COSMIC;1/217|TCGA;1/216|ICGC	probably damaging	DOID:219 / colon cancer;DOID:5672 / large intestine cancer	ICGC;TCGA;COSMIC	TCGA-AZ-6598	-	-	-	NISG	-
O60476	MAN1A2	Mannosyl-oligosaccharide 1,2-alpha-mannosidase IB	641	N	-	Membrane	473	NGSR	gain_of_glycosylation	-	-	473	D	N	1	-	1/665|IntOGen	possibly damaging	DOID:1324 / lung cancer	IntOGen	-	-	-	-	NGSR	+
O60477	BRINP1	BMP/retinoic acid-inducible neural-specific protein 1	761	Y	1--19	Cytoplasm	651	NISD	gain_of_glycosylation	-	-	651	K	N	1	-	1|COSMIC	probably damaging	DOID:1324 / lung cancer	COSMIC	-	-	-	-	NISD	+
O60478	GPR137B	Integral membrane protein GPR137B	399	N	-	Membrane	135	NFTQ	gain_of_glycosylation	-	-	135	Y	N	1	-	1|COSMIC	probably damaging	DOID:1324 / lung cancer	COSMIC	-	-	-	-	NFTQ	+++
O60478	GPR137B	Integral membrane protein GPR137B	399	N	-	Membrane	317	NHTK	gain_of_glycosylation	-	-	318	P	H	1	-	1/147|TCGA	-	DOID:1793 / pancreatic cancer	TCGA	TCGA-IB-7651	-	-	-	NHTK	-
O60486	PLXNC1	Plexin-C1	1568	Y	1--34	Membrane	1397	NKTI	gain_of_glycosylation	-	-	1399	K	T	1	-	1/216|ICGC;1/217|TCGA;1|COSMIC	probably damaging	DOID:219 / colon cancer;DOID:5672 / large intestine cancer	ICGC;TCGA;COSMIC	TCGA-AZ-4315	-	-	-	NKTI	+
O60487	MPZL2	Myelin protein zero-like protein 2	215	Y	1--26	Membrane	4	NSST	gain_of_glycosylation	-	-	4	K	N	1	-	1|COSMIC	benign	DOID:1993 / rectum cancer	COSMIC	-	-	-	-	NSST	++
O60494	CUBN	Cubilin	3623	Y	1--23	Membrane	1609	NRSF	gain_of_glycosylation	-	-	1611	G	S	1	-	1|COSMIC	probably damaging	DOID:4159 / skin cancer	COSMIC	-	22842228	-	-	NRSF	+
O60494	CUBN	Cubilin	3623	Y	1--23	Membrane	192	NTTG	gain_of_glycosylation	-	-	194	M	T	1	-	1|COSMIC;1/451|TCGA	benign	DOID:263 / kidney cancer	TCGA;COSMIC	TCGA-B0-5098	-	-	-	NTTG	+
O60494	CUBN	Cubilin	3623	Y	1--23	Membrane	2078	NVTR	gain_of_glycosylation	-	-	2078	S	N	1	-	1|COSMIC	probably damaging	DOID:1324 / lung cancer	COSMIC	-	-	-	-	NVTR	++
O60494	CUBN	Cubilin	3623	Y	1--23	Membrane	2360	NLSC	gain_of_glycosylation	-	-	2362	F	S	1	-	1/665|IntOGen	benign	DOID:1324 / lung cancer	IntOGen	-	-	-	-	NLSC	+
O60494	CUBN	Cubilin	3623	Y	1--23	Membrane	2935	NYTK	gain_of_glycosylation	-	-	2937	P	T	1	-	1/289|ICGC;1|COSMIC;1/178|TCGA	probably damaging	DOID:1324 / lung cancer	ICGC;TCGA;COSMIC	TCGA-33-4566	-	-	-	NYTK	+
O60494	CUBN	Cubilin	3623	Y	1--23	Membrane	326	NTSG	gain_of_glycosylation	-	-	328	P	S	1	-	1/370|TCGA;1/323|ICGC	benign	DOID:4159 / skin cancer	ICGC;TCGA	TCGA-EE-A181	-	-	-	NTSG	-
O60494	CUBN	Cubilin	3623	Y	1--23	Membrane	759	NDSS	gain_of_glycosylation	-	-	759	S	N	1	-	1|COSMIC;1/229|IntOGen	benign	DOID:219 / colon cancer	COSMIC;IntOGen	-	22810696	-	-	NDSS	++
O60494	CUBN	Cubilin	3623	Y	1--23	Membrane	760	NSSQ	gain_of_glycosylation	-	-	760	D	N	1	-	1/198|TCGA	benign	DOID:4362 / cervical cancer	TCGA	TCGA-IR-A3LH	-	-	-	NSSQ	-
O60503	ADCY9	Adenylate cyclase type 9	1353	N	-	Membrane	773	NNSP	gain_of_glycosylation	-	-	773	K	N	1	-	1/404|ICGC;1|COSMIC;1/451|TCGA;1/417|IntOGen	benign	DOID:263 / kidney cancer	ICGC;TCGA;COSMIC;IntOGen	TCGA-CJ-4639	-	-	-	NNSP	---
O60519	CREBL2	cAMP-responsive element-binding protein-like 2	120	N	-	Nucleus	116	NSSS	gain_of_glycosylation	-	-	118	N	S	1	-	1|COSMIC;1/248|TCGA;1/230|IntOGen	benign	DOID:363 / uterine cancer	TCGA;COSMIC;IntOGen	TCGA-AP-A054	-	-	-	NSSS	--
O60522	TDRD6	Tudor domain-containing protein 6	2096	N	-	Cytoplasm	1043	NYTD	gain_of_glycosylation	-	-	1043	K	N	1	-	1/289|TCGA;1/289|ICGC	probably damaging	DOID:10534 / stomach cancer	ICGC;TCGA	TCGA-BR-6452	-	-	-	NYTD	+
O60522	TDRD6	Tudor domain-containing protein 6	2096	N	-	Cytoplasm	498	NLSE	gain_of_glycosylation	-	-	499	P	L	1	-	1|COSMIC	probably damaging	DOID:4159 / skin cancer	COSMIC	-	22622578	-	-	NLSE	+
O60524	NEMF	Nuclear export mediator factor NEMF	1076	N	-	Nucleus	1051	NDTD	gain_of_glycosylation	-	-	1051	K	N	1	-	1|COSMIC;1|COSMIC;1/233|ICGC	probably damaging	DOID:11054 / urinary bladder cancer	ICGC;COSMIC	-	24121792	-	-	NDTD	-
O60524	NEMF	Nuclear export mediator factor NEMF	1076	N	-	Nucleus	503	NKTK	gain_of_glycosylation	-	-	503	K	N	1	-	1|COSMIC	probably damaging	DOID:1993 / rectum cancer	COSMIC	-	22810696	-	-	NKTK	+++
O60543	CIDEA	Cell death activator CIDE-A	219	N	-	Nucleus	95	NNTH	gain_of_glycosylation	CIDE-N.	STRAND	95	D	N	1	-	1|COSMIC;1/248|TCGA	probably damaging	DOID:363 / uterine cancer	TCGA;COSMIC	TCGA-AP-A0LM	-	-	-	NNTH	+
O60547	GMDS	GDP-mannose 4,6 dehydratase	372	N	-	-	35	NGSY	gain_of_glycosylation	-	-	35	D	N	1	-	1|COSMIC	probably damaging	DOID:4159 / skin cancer	COSMIC	-	22842228	-	-	NGSY	+
O60551	NMT2	Glycylpeptide N-tetradecanoyltransferase 2	498	N	-	Cytoplasm;Membrane	336	NTSG	gain_of_glycosylation	-	-	336	K	N	1	-	1/977|TCGA;1|COSMIC;1/1148|IntOGen;1/1071|ICGC	probably damaging	DOID:1612 / breast cancer	ICGC;TCGA;COSMIC;IntOGen	TCGA-EW-A1P4	-	-	-	NTSG	-
O60563	CCNT1	Cyclin-T1	726	N	-	Nucleus	277	NTSE	gain_of_glycosylation	-	-	277	K	N	1	-	1|COSMIC;1/665|IntOGen	benign	DOID:1324 / lung cancer	COSMIC;IntOGen	-	-	-	-	NTSE	+
O60566	BUB1B	Mitotic checkpoint serine/threonine-protein kinase BUB1 beta	1050	N	-	Cytoplasm;Nucleus	88	NYSQ	gain_of_glycosylation	-	-	90	P	S	1	-	1/508|TCGA;1/375|IntOGen	probably damaging	DOID:0060119 / pharynx cancer;DOID:11934 / head and neck cancer	TCGA;IntOGen	TCGA-CR-7374	-	-	-	NYSQ	+
O60568	PLOD3	Procollagen-lysine,2-oxoglutarate 5-dioxygenase 3	738	Y	1--24	Membrane	255	NGST	gain_of_glycosylation	-	-	257	P	S	1	-	1/370|TCGA;1/323|ICGC	probably damaging	DOID:4159 / skin cancer	ICGC;TCGA	TCGA-ER-A19G	-	-	-	NGST	-
O60573	EIF4E2	Eukaryotic translation initiation factor 4E type 2	245	N	-	-	209	NTTM	gain_of_glycosylation	-	-	211	I	T	1	-	1|COSMIC	benign	DOID:3571 / liver cancer	COSMIC	-	23788652	-	-	NTTM	+
O60583	CCNT2	Cyclin-T2	730	N	-	Nucleus	613	NSSS	gain_of_glycosylation	-	-	613	S	N	1	-	1/316|IntOGen;1|COSMIC	probably damaging	DOID:2394 / ovarian cancer	COSMIC;IntOGen	-	21720365	-	-	NSSS	+
O60583	CCNT2	Cyclin-T2	730	N	-	Nucleus	663	NHSL	gain_of_glycosylation	-	-	665	P	S	1	-	1/323|ICGC;1/370|TCGA	probably damaging	DOID:4159 / skin cancer	ICGC;TCGA	TCGA-EB-A431	-	-	-	NHSL	-
O60602	TLR5	Toll-like receptor 5	858	Y	1--20	Membrane	377	NQTF	gain_of_glycosylation	-	-	377	D	N	1	-	1/130|TCGA;1/98|IntOGen;1/233|ICGC;1|COSMIC	benign	DOID:11054 / urinary bladder cancer	ICGC;TCGA;COSMIC;IntOGen	TCGA-G2-A2ES	-	-	-	NQTF	-
O60602	TLR5	Toll-like receptor 5	858	Y	1--20	Membrane	472	NSSL	gain_of_glycosylation	-	-	473	P	S	1	-	1/323|ICGC;1/370|TCGA	benign	DOID:4159 / skin cancer	ICGC;TCGA	TCGA-EE-A29D	-	-	-	NSSL	+
O60602	TLR5	Toll-like receptor 5	858	Y	1--20	Membrane	575	NITH	gain_of_glycosylation	-	-	575	D	N	1	-	1/323|ICGC;1/370|TCGA	possibly damaging	DOID:4159 / skin cancer	ICGC;TCGA	TCGA-EE-A2MR	-	-	-	NITH	+
O60602	TLR5	Toll-like receptor 5	858	Y	1--20	Membrane	856	NIS-	gain_of_glycosylation	-	-	856	T	N	1	-	1/230|IntOGen;1/248|TCGA;1|COSMIC	probably damaging	DOID:363 / uterine cancer	TCGA;COSMIC;IntOGen	TCGA-AX-A05S	-	-	-	NIS-	---
O60603	TLR2	Toll-like receptor 2	784	Y	1--18	Membrane	300	NDTV	gain_of_glycosylation	-	-	302	R	T	1	-	1|COSMIC	benign	DOID:1324 / lung cancer	COSMIC	-	22980975	-	-	NDTV	++
O60603	TLR2	Toll-like receptor 2	784	Y	1--18	Membrane	422	NNSF	gain_of_glycosylation	-	-	422	K	N	1	-	1/80|ICGC;1|COSMIC;1/81|TCGA	benign	DOID:1993 / rectum cancer	ICGC;TCGA;COSMIC	TCGA-EI-6917	-	-	-	NNSF	---
O60603	TLR2	Toll-like receptor 2	784	Y	1--18	Membrane	505	NISR	gain_of_glycosylation	-	-	505	K	N	1	-	1/57|TCGA	benign	DOID:363 / uterine cancer	TCGA	TCGA-ND-A4WC	-	-	-	NISR	++
O60641	SNAP91	Clathrin coat assembly protein AP180	907	N	-	Membrane	323	NTSP	gain_of_glycosylation	-	-	323	D	N	1	-	1/370|TCGA	benign	DOID:4159 / skin cancer	TCGA	TCGA-ER-A193	-	-	-	NTSP	---
O60641	SNAP91	Clathrin coat assembly protein AP180	907	N	-	Membrane	662	NSSA	gain_of_glycosylation	-	-	662	S	N	1	-	1/289|ICGC;1|COSMIC	benign	DOID:1324 / lung cancer	ICGC;COSMIC	-	-	-	-	NSSA	-
O60645	EXOC3	Exocyst complex component 3	756	N	-	-	357	NYTS	gain_of_glycosylation	-	-	357	T	N	1	-	1|COSMIC;1/316|IntOGen	probably damaging	DOID:2394 / ovarian cancer	COSMIC;IntOGen	-	21720365	-	-	NYTS	++
O60656	UGT1A9	UDP-glucuronosyltransferase 1-9	530	Y	1--25	Membrane	247	NTSI	gain_of_glycosylation	-	-	247	H	N	1	-	1/198|TCGA	benign	DOID:4362 / cervical cancer	TCGA	TCGA-C5-A7CO	-	-	-	NTSI	+
O60663	LMX1B	LIM homeobox transcription factor 1-beta	402	N	-	Nucleus	362	NTSL	gain_of_glycosylation	-	-	362	D	N	1	-	1/370|TCGA;1/323|ICGC	probably damaging	DOID:4159 / skin cancer	ICGC;TCGA	TCGA-EE-A29M	-	-	-	NTSL	+
O60669	SLC16A7	Monocarboxylate transporter 2	478	N	-	Membrane	398	NLTG	gain_of_glycosylation	-	-	398	D	N	1	-	1|COSMIC	probably damaging	DOID:219 / colon cancer	COSMIC	-	-	-	-	NLTG	+
O60673	REV3L	DNA polymerase zeta catalytic subunit	3130	N	-	Nucleus	1613	NNSV	gain_of_glycosylation	-	-	1613	D	N	1	-	1|COSMIC	benign	DOID:4159 / skin cancer	COSMIC	-	21984974	-	-	NNSV	-
O60673	REV3L	DNA polymerase zeta catalytic subunit	3130	N	-	Nucleus	1756	NSTM	gain_of_glycosylation	-	-	1758	I	T	1	-	1/57|TCGA	possibly damaging	DOID:363 / uterine cancer	TCGA	TCGA-N9-A4PZ	-	-	-	NSTM	+
O60673	REV3L	DNA polymerase zeta catalytic subunit	3130	N	-	Nucleus	1943	NFSL	gain_of_glycosylation	-	-	1943	D	N	1	-	1/508|TCGA	probably damaging	DOID:11934 / head and neck cancer	TCGA	TCGA-P3-A6T5	-	-	-	NFSL	+
O60673	REV3L	DNA polymerase zeta catalytic subunit	3130	N	-	Nucleus	3047	NLTQ	gain_of_glycosylation	-	-	3047	D	N	1	-	1|COSMIC	benign	DOID:1324 / lung cancer	COSMIC	-	22941188	-	-	NLTQ	+
O60674	JAK2	Tyrosine-protein kinase JAK2	1132	N	-	Cytoplasm;Membrane;Nucleus	126	NGSN	gain_of_glycosylation	-	-	126	S	N	1	-	1/289|TCGA;1/323|ICGC;1/370|TCGA;1/289|ICGC	benign	DOID:4159 / skin cancer;DOID:10534 / stomach cancer	ICGC;TCGA	TCGA-BR-6452;TCGA-EB-A551	-	-	-	NGSN	++
O60674	JAK2	Tyrosine-protein kinase JAK2	1132	N	-	Cytoplasm;Membrane;Nucleus	322	NISD	gain_of_glycosylation	-	-	324	I	S	1	-	1/244|ICGC;2|COSMIC	benign	DOID:3571 / liver cancer	ICGC;COSMIC	-	21499249	-	-	NISD	+
O60674	JAK2	Tyrosine-protein kinase JAK2	1132	N	-	Cytoplasm;Membrane;Nucleus	873	NNTG	gain_of_glycosylation	Protein kinase 2.	-	873	D	N	1	-	1|COSMIC	probably damaging	DOID:2531 / hematologic cancer	COSMIC	-	21680795	-	-	NNTG	+
O60676	CST8	Cystatin-8	142	Y	1--21	Secreted	58	NESE	gain_of_glycosylation	-	-	58	K	N	1	-	1/57|TCGA	benign	DOID:363 / uterine cancer	TCGA	TCGA-ND-A4WC	-	-	-	NESE	+
O60682	MSC	Musculin	206	N	-	Nucleus	110	NASN	gain_of_glycosylation	bHLH.	-	112	A	S	1	-	1|COSMIC;1/233|ICGC;1/98|IntOGen;1/130|TCGA	probably damaging	DOID:11054 / urinary bladder cancer	ICGC;TCGA;COSMIC;IntOGen	TCGA-HQ-A2OE	-	-	-	NASN	-
O60684	KPNA6	Importin subunit alpha-7	536	N	-	-	19	NNSL	gain_of_glycosylation	IBB.	-	21	A	S	1	-	1/198|TCGA	benign	DOID:4362 / cervical cancer	TCGA	TCGA-C5-A1M6	-	-	-	NNSL	+
O60687	SRPX2	Sushi repeat-containing protein SRPX2	465	Y	1--23	Cytoplasm;Secreted	327	NVSS	gain_of_glycosylation	-	-	329	N	S	1	-	1/404|ICGC;1/417|IntOGen;1/451|TCGA	possibly damaging	DOID:263 / kidney cancer	ICGC;TCGA;IntOGen	TCGA-BP-4771	-	-	-	NVSS	+++
O60706	ABCC9	ATP-binding cassette sub-family C member 9	1549	N	-	Membrane	1165	NSTQ	gain_of_glycosylation	-	-	1165	D	N	1	-	1|COSMIC;1/504|ICGC	possibly damaging	DOID:1793 / pancreatic cancer	ICGC;COSMIC	-	-	-	-	NSTQ	+
O60706	ABCC9	ATP-binding cassette sub-family C member 9	1549	N	-	Membrane	493	NKTN	gain_of_glycosylation	-	-	493	K	N	1	-	1|COSMIC;1/248|TCGA	probably damaging	DOID:363 / uterine cancer	TCGA;COSMIC	TCGA-D1-A17Q	-	-	-	NKTN	+++
O60706	ABCC9	ATP-binding cassette sub-family C member 9	1549	N	-	Membrane	543	NASI	gain_of_glycosylation	-	-	545	A	S	1	-	1|COSMIC;1/665|IntOGen	benign	DOID:1324 / lung cancer	COSMIC;IntOGen	-	-	-	-	NASI	+
O60716	CTNND1	Catenin delta-1	968	N	-	Cytoplasm;Membrane;Nucleus	675	NKTP	gain_of_glycosylation	-	-	675	S	N	1	-	1/248|TCGA;1|COSMIC	probably damaging	DOID:363 / uterine cancer	TCGA;COSMIC	TCGA-AP-A051	-	-	-	NKTP	---
O60732	MAGEC1	Melanoma-associated antigen C1	1142	N	-	-	1092	NNTV	gain_of_glycosylation	MAGE.	-	1092	K	N	1	-	1/248|TCGA	benign	DOID:363 / uterine cancer	TCGA	TCGA-D1-A17Q	-	-	-	NNTV	+
O60732	MAGEC1	Melanoma-associated antigen C1	1142	N	-	-	1122	NDST	gain_of_glycosylation	-	-	1122	D	N	1	-	1/370|TCGA	probably damaging	DOID:4159 / skin cancer	TCGA	TCGA-FR-A726	-	-	-	NDST	---
O60732	MAGEC1	Melanoma-associated antigen C1	1142	N	-	-	203	NRSF	gain_of_glycosylation	-	-	203	S	N	1	-	1/248|TCGA	possibly damaging	DOID:363 / uterine cancer	TCGA	TCGA-B5-A11N	-	-	-	NRSF	++
O60732	MAGEC1	Melanoma-associated antigen C1	1142	N	-	-	326	NHST	gain_of_glycosylation	-	-	326	T	N	1	-	1/80|ICGC;1/81|TCGA	possibly damaging	DOID:1993 / rectum cancer	ICGC;TCGA	TCGA-F5-6814	-	-	-	NHST	-
O60732	MAGEC1	Melanoma-associated antigen C1	1142	N	-	-	413	NSSF	gain_of_glycosylation	-	-	413	T	N	1	-	1/279|ICGC;1/289|TCGA	benign	DOID:1319 / brain cancer	ICGC;TCGA	TCGA-HT-7874	-	-	-	NSSF	-
O60732	MAGEC1	Melanoma-associated antigen C1	1142	N	-	-	45	NDTL	gain_of_glycosylation	-	-	45	D	N	1	-	1/289|TCGA;1/289|ICGC	possibly damaging	DOID:10534 / stomach cancer	ICGC;TCGA	TCGA-EQ-8122	-	-	-	NDTL	+
O60732	MAGEC1	Melanoma-associated antigen C1	1142	N	-	-	467	NSTF	gain_of_glycosylation	-	-	467	H	N	1	-	1/370|TCGA	benign	DOID:4159 / skin cancer	TCGA	TCGA-RP-A693	-	-	-	NSTF	++
O60733	PLA2G6	85/88 kDa calcium-independent phospholipase A2	806	N	-	Cytoplasm;Membrane	49	NTSN	gain_of_glycosylation	-	-	51	P	S	1	-	1/323|ICGC;1/370|TCGA	benign	DOID:4159 / skin cancer	ICGC;TCGA	TCGA-D3-A2JF	-	-	-	NTSN	++
O60741	HCN1	Potassium/sodium hyperpolarization-activated cyclic nucleotide-gated channel 1	890	N	-	Membrane	179	NVSS	gain_of_glycosylation	-	-	181	A	S	1	-	1/261|TCGA;1/264|ICGC	benign	DOID:10283 / prostate cancer	ICGC;TCGA	TCGA-HC-7738	-	-	-	NVSS	+
O60741	HCN1	Potassium/sodium hyperpolarization-activated cyclic nucleotide-gated channel 1	890	N	-	Membrane	193	NFST	gain_of_glycosylation	-	-	195	R	S	1	-	1|COSMIC	possibly damaging	DOID:1324 / lung cancer	COSMIC	-	-	-	-	NFST	-
O60741	HCN1	Potassium/sodium hyperpolarization-activated cyclic nucleotide-gated channel 1	890	N	-	Membrane	401	NSSR	gain_of_glycosylation	-	-	401	D	N	1	-	1/370|TCGA;1/323|ICGC	benign	DOID:4159 / skin cancer	ICGC;TCGA	TCGA-GN-A266	-	-	-	NSSR	-
O60741	HCN1	Potassium/sodium hyperpolarization-activated cyclic nucleotide-gated channel 1	890	N	-	Membrane	531	NLTD	gain_of_glycosylation	-	-	531	K	N	1	-	1|COSMIC;1/248|TCGA	benign	DOID:363 / uterine cancer	TCGA;COSMIC	TCGA-BS-A0UV	-	-	-	NLTD	+
O60741	HCN1	Potassium/sodium hyperpolarization-activated cyclic nucleotide-gated channel 1	890	N	-	Membrane	534	NGSY	gain_of_glycosylation	-	-	534	D	N	1	-	1/198|TCGA	probably damaging	DOID:4362 / cervical cancer	TCGA	TCGA-IR-A3LA	-	-	-	NGSY	++
O60741	HCN1	Potassium/sodium hyperpolarization-activated cyclic nucleotide-gated channel 1	890	N	-	Membrane	640	NYSQ	gain_of_glycosylation	-	-	642	P	S	1	-	1/508|TCGA	benign	DOID:11934 / head and neck cancer	TCGA	TCGA-QK-A6V9	-	-	-	NYSQ	-
O60741	HCN1	Potassium/sodium hyperpolarization-activated cyclic nucleotide-gated channel 1	890	N	-	Membrane	769	NSTQ	gain_of_glycosylation	-	-	769	K	N	1	-	1/1071|ICGC;1|COSMIC;1/1148|IntOGen	benign	DOID:1612 / breast cancer	ICGC;COSMIC;IntOGen	-	22722201	-	-	NSTQ	+
O60759	CYTIP	Cytohesin-interacting protein	359	N	-	Cytoplasm	182	NQTL	gain_of_glycosylation	-	-	182	K	N	1	-	1/665|IntOGen	probably damaging	DOID:1324 / lung cancer	IntOGen	-	-	-	-	NQTL	+
O60765	ZNF354A	Zinc finger protein 354A	605	N	-	Nucleus	375	NHTG	gain_of_glycosylation	-	-	375	I	N	1	-	1|COSMIC	probably damaging	No DO	COSMIC	-	22855342	-	-	NHTG	+
O60765	ZNF354A	Zinc finger protein 354A	605	N	-	Nucleus	46	NYTN	gain_of_glycosylation	KRAB.	-	48	R	T	1	-	1/977|TCGA;1|COSMIC;1/1071|ICGC;1/1148|IntOGen	benign	DOID:1612 / breast cancer	ICGC;TCGA;COSMIC;IntOGen	TCGA-E9-A1RF	-	-	-	NYTN	++
O60784	TOM1	Target of Myb protein 1	492	N	-	Cytoplasm;Membrane	22	NGSL	gain_of_glycosylation	-	-	22	D	N	1	-	1|COSMIC;1/1148|IntOGen;1/1071|ICGC	probably damaging	DOID:1612 / breast cancer	ICGC;COSMIC;IntOGen	-	22722201	-	-	NGSL	+++
O60814	HIST1H2BK	Histone H2B type 1-K	126	N	-	Nucleus	121	NYTS	gain_of_glycosylation	-	HELIX	121	K	N	1	-	2|COSMIC	possibly damaging	DOID:2531 / hematologic cancer	COSMIC	-	23292937	-	-	NYTS	+
O60832	DKC1	H/ACA ribonucleoprotein complex subunit 4	514	N	-	Cytoplasm;Nucleus	278	NESY	gain_of_glycosylation	-	-	278	D	N	1	-	1/370|TCGA;1/323|ICGC	benign	DOID:4159 / skin cancer	ICGC;TCGA	TCGA-FS-A1ZZ	-	-	-	NESY	---
O60840	CACNA1F	Voltage-dependent L-type calcium channel subunit alpha-1F	1977	N	-	Membrane	121	NTTN	gain_of_glycosylation	-	-	123	A	T	1	-	1/508|TCGA	benign	DOID:11934 / head and neck cancer	TCGA	TCGA-P3-A6T0	-	-	-	NTTN	+
O60840	CACNA1F	Voltage-dependent L-type calcium channel subunit alpha-1F	1977	N	-	Membrane	1415	NFSI	gain_of_glycosylation	-	-	1417	A	S	1	-	1/375|IntOGen	probably damaging	DOID:0060119 / pharynx cancer	IntOGen	-	-	-	-	NFSI	-
O60841	EIF5B	Eukaryotic translation initiation factor 5B	1220	N	-	Cytoplasm	672	NVSL	gain_of_glycosylation	tr-type G.	-	674	P	S	1	-	1/370|TCGA	probably damaging	DOID:4159 / skin cancer	TCGA	TCGA-GN-A4U3	-	-	-	NVSL	++
O60870	KIN	DNA/RNA-binding protein KIN17	393	N	-	Cytoplasm;Nucleus	190	NFTE	gain_of_glycosylation	-	-	190	T	N	1	-	1/181|ICGC;1|COSMIC	possibly damaging	DOID:2394 / ovarian cancer	ICGC;COSMIC	-	-	-	-	NFTE	-
O60879	DIAPH2	Protein diaphanous homolog 2	1101	N	-	Cytoplasm	694	NKTG	gain_of_glycosylation	-	-	694	K	N	1	-	1/216|ICGC;1/217|TCGA	benign	DOID:219 / colon cancer	ICGC;TCGA	TCGA-CA-6717	-	-	-	NKTG	++
O60880	SH2D1A	SH2 domain-containing protein 1A	128	N	-	Cytoplasm	104	NKSS	gain_of_glycosylation	SH2.	-	104	K	N	1	-	1/248|TCGA	benign	DOID:363 / uterine cancer	TCGA	TCGA-BS-A0UF	-	-	-	NKSS	+
O60885	BRD4	Bromodomain-containing protein 4	1362	N	-	Nucleus	491	NSSS	gain_of_glycosylation	-	-	491	D	N	1	-	1|COSMIC;1/230|IntOGen;1/248|TCGA	probably damaging	DOID:363 / uterine cancer	TCGA;COSMIC;IntOGen	TCGA-B5-A11H	-	-	-	NSSS	+
O60885	BRD4	Bromodomain-containing protein 4	1362	N	-	Nucleus	93	NLSD	gain_of_glycosylation	-	-	95	P	S	1	-	1/323|ICGC;1/370|TCGA	probably damaging	DOID:4159 / skin cancer	ICGC;TCGA	TCGA-FW-A3R5	-	-	-	NLSD	++
O60890	OPHN1	Oligophrenin-1	802	N	-	Cytoplasm	150	NLSS	gain_of_glycosylation	-	-	150	H	N	1	-	1/289|ICGC;1/665|IntOGen;1/178|TCGA	benign	DOID:1324 / lung cancer	ICGC;TCGA;IntOGen	TCGA-60-2708	-	-	-	NLSS	+
O60890	OPHN1	Oligophrenin-1	802	N	-	Cytoplasm	690	NGSM	gain_of_glycosylation	-	-	692	P	S	1	-	1/248|TCGA	benign	DOID:363 / uterine cancer	TCGA	TCGA-D1-A103	-	-	-	NGSM	++
O60890	OPHN1	Oligophrenin-1	802	N	-	Cytoplasm	82	NISE	gain_of_glycosylation	-	-	84	A	S	1	-	1/665|IntOGen	probably damaging	DOID:1324 / lung cancer	IntOGen	-	-	-	-	NISE	+
O60902	SHOX2	Short stature homeobox protein 2	331	N	-	Nucleus	50	NRSS	gain_of_glycosylation	-	-	50	D	N	1	-	1|COSMIC	possibly damaging	DOID:1324 / lung cancer	COSMIC	-	-	-	-	NRSS	+++
O60906	SMPD2	Sphingomyelin phosphodiesterase 2	423	N	-	Membrane	208	NGSE	gain_of_glycosylation	-	-	208	K	N	1	-	1/217|TCGA;1/216|ICGC;1|COSMIC	benign	DOID:219 / colon cancer;DOID:5672 / large intestine cancer	ICGC;TCGA;COSMIC	TCGA-DM-A1D4	-	-	-	NGSE	+
O60907	TBL1X	F-box-like/WD repeat-containing protein TBL1X	577	N	-	Nucleus	207	NHTK	gain_of_glycosylation	-	-	209	A	T	1	-	1/977|TCGA;1/1071|ICGC	benign	DOID:1612 / breast cancer	ICGC;TCGA	TCGA-A8-A09Z	-	-	-	NHTK	+
O60938	KERA	Keratocan	352	Y	1--20	Secreted	106	NITN	gain_of_glycosylation	-	-	106	K	N	1	-	1/147|TCGA	probably damaging	DOID:1793 / pancreatic cancer	TCGA	TCGA-IB-7651	-	-	-	NITN	+
O60938	KERA	Keratocan	352	Y	1--20	Secreted	330	NETK	gain_of_glycosylation	-	-	332	I	T	1	-	1|COSMIC;1/248|TCGA	possibly damaging	DOID:363 / uterine cancer	TCGA;COSMIC	TCGA-AP-A056	-	-	-	NETK	++
O60942	RNGTT	mRNA-capping enzyme	597	N	-	Nucleus	290	NVSW	gain_of_glycosylation	-	-	290	K	N	1	-	1|COSMIC	probably damaging	DOID:1324 / lung cancer	COSMIC	-	-	-	-	NVSW	+
O60942	RNGTT	mRNA-capping enzyme	597	N	-	Nucleus	378	NVSL	gain_of_glycosylation	-	-	380	R	S	1	-	1/147|TCGA	probably damaging	DOID:1793 / pancreatic cancer	TCGA	TCGA-L1-A7W4	-	-	-	NVSL	+
O75019	LILRA1	Leukocyte immunoglobulin-like receptor subfamily A member 1	489	Y	1--16	Membrane	64	NKTA	gain_of_glycosylation	-	-	64	K	N	1	-	1/1071|ICGC;1|COSMIC;1/977|TCGA	benign	DOID:1612 / breast cancer	ICGC;TCGA;COSMIC	TCGA-AN-A046	-	-	-	NKTA	++
O75023	LILRB5	Leukocyte immunoglobulin-like receptor subfamily B member 5	590	Y	1--23	Membrane	239	NLTL	gain_of_glycosylation	-	-	239	S	N	1	-	1/370|TCGA;1/323|ICGC	benign	DOID:4159 / skin cancer	ICGC;TCGA	TCGA-EE-A2MK	-	-	-	NLTL	+++
O75030	MITF	Microphthalmia-associated transcription factor	526	N	-	Nucleus	188	NSSC	gain_of_glycosylation	-	-	190	N	S	1	-	1/404|TCGA;1/411|ICGC	benign	DOID:1781 / thyroid cancer	ICGC;TCGA	TCGA-BJ-A0ZE	-	-	-	NSSC	++
O75030	MITF	Microphthalmia-associated transcription factor	526	N	-	Nucleus	284	NLTN	gain_of_glycosylation	-	-	286	P	T	1	-	1|COSMIC	benign	DOID:1192 / peripheral nervous system neoplasm	COSMIC	-	22367537	-	-	NLTN	+
O75030	MITF	Microphthalmia-associated transcription factor	526	N	-	Nucleus	449	NLTD	gain_of_glycosylation	-	-	449	D	N	1	-	1/248|TCGA;1|COSMIC;1/370|TCGA	probably damaging	DOID:363 / uterine cancer;DOID:4159 / skin cancer	TCGA;COSMIC	TCGA-GF-A6C9;TCGA-AX-A05Z	-	-	-	NLTD	++
O75030	MITF	Microphthalmia-associated transcription factor	526	N	-	Nucleus	487	NDTL	gain_of_glycosylation	-	-	487	D	N	1	-	1|COSMIC	probably damaging	DOID:4159 / skin cancer	COSMIC	-	19422606	-	-	NDTL	+
O75037	KIF21B	Kinesin-like protein KIF21B	1637	N	-	Cytoplasm	1327	NRSC	gain_of_glycosylation	-	-	1327	D	N	1	-	1|COSMIC	probably damaging	DOID:4159 / skin cancer	COSMIC	-	22842228	-	-	NRSC	-
O75037	KIF21B	Kinesin-like protein KIF21B	1637	N	-	Cytoplasm	254	NGTP	gain_of_glycosylation	Kinesin motor.	-	254	D	N	1	-	1/323|ICGC;1/370|TCGA	possibly damaging	DOID:4159 / skin cancer	ICGC;TCGA	TCGA-QB-A6FS	-	-	-	NGTP	---
O75038	PLCH2	1-phosphatidylinositol 4,5-bisphosphate phosphodiesterase eta-2	1416	N	-	Cytoplasm;Membrane	202	NVSL	gain_of_glycosylation	-	-	204	N	S	1	-	1/323|ICGC;1/370|TCGA	benign	DOID:4159 / skin cancer	ICGC;TCGA	TCGA-EE-A2A2	-	-	-	NVSL	+++
O75038	PLCH2	1-phosphatidylinositol 4,5-bisphosphate phosphodiesterase eta-2	1416	N	-	Cytoplasm;Membrane	505	NAST	gain_of_glycosylation	-	-	505	D	N	1	-	1/323|ICGC;1/370|TCGA	possibly damaging	DOID:4159 / skin cancer	ICGC;TCGA	TCGA-EE-A3AG	-	-	-	NAST	+
O75051	PLXNA2	Plexin-A2	1894	Y	1--34	Membrane	120	NYSE	gain_of_glycosylation	-	-	120	D	N	1	-	1/198|TCGA	probably damaging	DOID:4362 / cervical cancer	TCGA	TCGA-JX-A3Q0	-	-	-	NYSE	++
O75051	PLXNA2	Plexin-A2	1894	Y	1--34	Membrane	1859	NYSE	gain_of_glycosylation	-	-	1859	K	N	1	-	1|COSMIC	probably damaging	DOID:219 / colon cancer	COSMIC	-	-	-	-	NYSE	-
O75052	NOS1AP	Carboxyl-terminal PDZ ligand of neuronal nitric oxide synthase protein	506	N	-	-	150	NKSQ	gain_of_glycosylation	PID.	-	150	K	N	1	-	1|COSMIC	probably damaging	DOID:1324 / lung cancer	COSMIC	-	22980975	-	-	NKSQ	+
O75054	IGSF3	Immunoglobulin superfamily member 3	1194	Y	1--19	Membrane	466	NGTV	gain_of_glycosylation	-	-	466	D	N	1	-	1|COSMIC	probably damaging	DOID:4159 / skin cancer	COSMIC	-	22842228	-	-	NGTV	++
O75054	IGSF3	Immunoglobulin superfamily member 3	1194	Y	1--19	Membrane	512	NVTE	gain_of_glycosylation	-	-	512	H	N	1	-	1/411|ICGC;1|COSMIC	possibly damaging	DOID:1781 / thyroid cancer	ICGC;COSMIC	-	-	-	-	NVTE	+
O75061	DNAJC6	Putative tyrosine-protein phosphatase auxilin	913	N	-	-	898	NDSW	gain_of_glycosylation	J.	-	900	A	S	1	-	1/248|TCGA;1|COSMIC	probably damaging	DOID:363 / uterine cancer	TCGA;COSMIC	TCGA-D1-A17H	-	-	-	NDSW	-
O75064	DENND4B	DENN domain-containing protein 4B	1496	N	-	-	855	NKSV	gain_of_glycosylation	-	-	857	A	S	1	-	1|COSMIC	probably damaging	DOID:1324 / lung cancer	COSMIC	-	-	-	-	NKSV	++
O75077	ADAM23	Disintegrin and metalloproteinase domain-containing protein 23	832	Y	1--59	Membrane;Secreted	710	NGTP	gain_of_glycosylation	-	-	710	D	N	1	-	1/289|ICGC;1/178|TCGA;1|COSMIC	probably damaging	DOID:1324 / lung cancer	ICGC;TCGA;COSMIC	TCGA-60-2698	-	-	-	NGTP	---
O75078	ADAM11	Disintegrin and metalloproteinase domain-containing protein 11	769	Y	1--23	Membrane	645	NLSY	gain_of_glycosylation	-	-	645	D	N	1	-	1/375|IntOGen;1/508|TCGA	probably damaging	DOID:0060119 / pharynx cancer;DOID:11934 / head and neck cancer	TCGA;IntOGen	TCGA-CV-7427	-	-	-	NLSY	+
O75094	SLIT3	Slit homolog 3 protein	1523	Y	1--33	Secreted	781	NLSN	gain_of_glycosylation	-	-	781	D	N	1	-	1/323|ICGC;1/370|TCGA	probably damaging	DOID:4159 / skin cancer	ICGC;TCGA	TCGA-ER-A194	-	-	-	NLSN	+
O75096	LRP4	Low-density lipoprotein receptor-related protein 4	1905	Y	1--20	Membrane	1010	NGSC	gain_of_glycosylation	-	-	1012	G	S	1	-	1/375|IntOGen;1/508|TCGA	probably damaging	DOID:0060119 / pharynx cancer;DOID:11934 / head and neck cancer	TCGA;IntOGen	TCGA-CV-7424	-	-	-	NGSC	+
O75096	LRP4	Low-density lipoprotein receptor-related protein 4	1905	Y	1--20	Membrane	1022	NASG	gain_of_glycosylation	-	-	1023	P	A	1	-	1/375|IntOGen;1/508|TCGA	probably damaging	DOID:0060119 / pharynx cancer;DOID:11934 / head and neck cancer	TCGA;IntOGen	TCGA-BA-6868	-	-	-	NASG	-
O75096	LRP4	Low-density lipoprotein receptor-related protein 4	1905	Y	1--20	Membrane	397	NESA	gain_of_glycosylation	-	-	399	C	S	1	-	1/411|ICGC;1|COSMIC	probably damaging	DOID:1781 / thyroid cancer	ICGC;COSMIC	-	-	-	-	NESA	+
O75096	LRP4	Low-density lipoprotein receptor-related protein 4	1905	Y	1--20	Membrane	575	NTSR	gain_of_glycosylation	-	-	577	P	S	1	-	1/323|ICGC;1/370|TCGA	probably damaging	DOID:4159 / skin cancer	ICGC;TCGA	TCGA-EB-A41A	-	-	-	NTSR	++
O75110	ATP9A	Probable phospholipid-transporting ATPase IIA	1047	N	-	Membrane	557	NEST	gain_of_glycosylation	-	-	557	D	N	1	-	1/323|ICGC;1/370|TCGA	benign	DOID:4159 / skin cancer	ICGC;TCGA	TCGA-EE-A3AE	-	-	-	NEST	-
O75110	ATP9A	Probable phospholipid-transporting ATPase IIA	1047	N	-	Membrane	590	NMTR	gain_of_glycosylation	-	-	592	A	T	1	-	1|COSMIC	probably damaging	DOID:219 / colon cancer	COSMIC	-	22895193	-	-	NMTR	++
O75110	ATP9A	Probable phospholipid-transporting ATPase IIA	1047	N	-	Membrane	603	NKSL	gain_of_glycosylation	-	-	603	K	N	1	-	1/248|TCGA;1|COSMIC	probably damaging	DOID:363 / uterine cancer	TCGA;COSMIC	TCGA-AX-A0J0	-	-	-	NKSL	+
O75112	LDB3	LIM domain-binding protein 3	727	N	-	Cytoplasm	67	NKSK	gain_of_glycosylation	-	-	69	I	S	1	-	1|COSMIC	probably damaging	DOID:219 / colon cancer	COSMIC	-	22810696	-	-	NKSK	++
O75113	N4BP1	NEDD4-binding protein 1	896	N	-	Nucleus	278	NETI	gain_of_glycosylation	-	-	280	R	T	1	-	1/508|TCGA	probably damaging	DOID:11934 / head and neck cancer	TCGA	TCGA-BA-A6DA	-	-	-	NETI	++
O75113	N4BP1	NEDD4-binding protein 1	896	N	-	Nucleus	424	NSTP	gain_of_glycosylation	-	-	424	D	N	1	-	1/198|TCGA	benign	DOID:4362 / cervical cancer	TCGA	TCGA-JW-A5VL	-	-	-	NSTP	---
O75116	ROCK2	Rho-associated protein kinase 2	1388	N	-	Cytoplasm;Membrane;Nucleus	65	NKTI	gain_of_glycosylation	-	-	67	N	T	1	-	1/216|ICGC;1|COSMIC;1/217|TCGA	possibly damaging	DOID:219 / colon cancer;DOID:5672 / large intestine cancer	ICGC;TCGA;COSMIC	TCGA-AZ-4315	-	-	-	NKTI	++
O75128	COBL	Protein cordon-bleu	1261	N	-	Cytoplasm;Membrane	99	NLSH	gain_of_glycosylation	-	-	100	P	L	1	-	1/323|ICGC;1/370|TCGA	probably damaging	DOID:4159 / skin cancer	ICGC;TCGA	TCGA-FW-A3R5	-	-	-	NLSH	+
O75128	COBL	Protein cordon-bleu	1261	N	-	Cytoplasm;Membrane	99	NTSH	gain_of_glycosylation	-	-	100	P	T	1	-	1/665|IntOGen;1|COSMIC	probably damaging	DOID:1324 / lung cancer	COSMIC;IntOGen	-	-	-	-	NTSH	+
O75128	COBL	Protein cordon-bleu	1261	N	-	Cytoplasm;Membrane	1233	NTSD	gain_of_glycosylation	-	-	1235	A	S	1	-	1|COSMIC	possibly damaging	DOID:1324 / lung cancer	COSMIC	-	22980975	-	-	NTSD	-
O75128	COBL	Protein cordon-bleu	1261	N	-	Cytoplasm;Membrane	362	NSTM	gain_of_glycosylation	-	-	362	K	N	1	-	1|COSMIC	-	DOID:10283 / prostate cancer	COSMIC	-	22610119	-	-	NSTM	+
O75128	COBL	Protein cordon-bleu	1261	N	-	Cytoplasm;Membrane	402	NTTE	gain_of_glycosylation	-	-	402	D	N	1	-	1|COSMIC;1/248|TCGA;1/230|IntOGen	probably damaging	DOID:363 / uterine cancer	TCGA;COSMIC;IntOGen	TCGA-AP-A05N	-	-	-	NTTE	+
O75129	ASTN2	Astrotactin-2	1339	Y	1--49	Membrane	398	NGTS	gain_of_glycosylation	-	-	398	K	N	1	-	1|COSMIC	probably damaging	DOID:4159 / skin cancer	COSMIC	-	22842228	-	-	NGTS	++
O75129	ASTN2	Astrotactin-2	1339	Y	1--49	Membrane	407	NETQ	gain_of_glycosylation	-	-	407	D	N	1	-	1/323|ICGC;1/370|TCGA	probably damaging	DOID:4159 / skin cancer	ICGC;TCGA	TCGA-EE-A29L	-	-	-	NETQ	++
O75129	ASTN2	Astrotactin-2	1339	Y	1--49	Membrane	598	NKSF	gain_of_glycosylation	-	-	598	S	N	1	-	1|COSMIC;1/665|IntOGen	probably damaging	DOID:1324 / lung cancer	COSMIC;IntOGen	-	-	-	-	NKSF	+
O75129	ASTN2	Astrotactin-2	1339	Y	1--49	Membrane	696	NHSK	gain_of_glycosylation	-	-	696	D	N	1	-	1|COSMIC	probably damaging	DOID:1324 / lung cancer	COSMIC	-	23856246	-	-	NHSK	+
O75129	ASTN2	Astrotactin-2	1339	Y	1--49	Membrane	886	NESS	gain_of_glycosylation	-	-	886	K	N	1	-	1|COSMIC;1/248|TCGA	possibly damaging	DOID:363 / uterine cancer	TCGA;COSMIC	TCGA-AX-A0J1	-	-	-	NESS	++
O75146	HIP1R	Huntingtin-interacting protein 1-related protein	1068	N	-	Cytoplasm;Membrane	338	NQTF	gain_of_glycosylation	-	-	338	D	N	1	-	1|COSMIC;1/248|TCGA	benign	DOID:363 / uterine cancer	TCGA;COSMIC	TCGA-B5-A0JY	-	-	-	NQTF	-
O75146	HIP1R	Huntingtin-interacting protein 1-related protein	1068	N	-	Cytoplasm;Membrane	943	NESA	gain_of_glycosylation	I/LWEQ.	HELIX	945	R	S	1	-	1|COSMIC;1/216|ICGC;1/217|TCGA	-	DOID:219 / colon cancer;DOID:5672 / large intestine cancer	ICGC;TCGA;COSMIC	TCGA-AU-6004	-	-	-	NESA	-
O75146	HIP1R	Huntingtin-interacting protein 1-related protein	1068	N	-	Cytoplasm;Membrane	967	NFSG	gain_of_glycosylation	I/LWEQ.	-	967	D	N	1	-	1/80|ICGC;1|COSMIC;1/81|TCGA	probably damaging	DOID:1993 / rectum cancer	ICGC;TCGA;COSMIC	TCGA-EI-6917	-	-	-	NFSG	-
O75147	OBSL1	Obscurin-like protein 1	1896	N	-	Cytoplasm	1395	NGTV	gain_of_glycosylation	-	-	1397	A	T	1	-	1/977|TCGA;1|COSMIC;1/1071|ICGC	benign	DOID:1612 / breast cancer	ICGC;TCGA;COSMIC	TCGA-AN-A0AK	-	-	-	NGTV	++
O75150	RNF40	E3 ubiquitin-protein ligase BRE1B	1001	N	-	Nucleus	759	NVTG	gain_of_glycosylation	-	-	759	D	N	1	-	1|COSMIC	probably damaging	DOID:1324 / lung cancer	COSMIC	-	22980975	-	-	NVTG	++
O75151	PHF2	Lysine-specific demethylase PHF2	1096	N	-	Nucleus	732	NSSD	gain_of_glycosylation	-	-	732	D	N	1	-	1/289|ICGC;1|COSMIC	benign	DOID:1324 / lung cancer	ICGC;COSMIC	-	-	-	-	NSSD	+
O75152	ZC3H11A	Zinc finger CCCH domain-containing protein 11A	810	N	-	-	130	NSSP	gain_of_glycosylation	-	-	131	P	S	1	-	1/323|ICGC;1/370|TCGA	probably damaging	DOID:4159 / skin cancer	ICGC;TCGA	TCGA-EE-A2MS	-	-	-	NSSP	---
O75152	ZC3H11A	Zinc finger CCCH domain-containing protein 11A	810	N	-	-	158	NATD	gain_of_glycosylation	-	-	160	A	T	1	-	1/248|TCGA;1/230|IntOGen;1|COSMIC	probably damaging	DOID:363 / uterine cancer	TCGA;COSMIC;IntOGen	TCGA-AP-A0LE	-	-	-	NATD	+
O75152	ZC3H11A	Zinc finger CCCH domain-containing protein 11A	810	N	-	-	79	NCTF	gain_of_glycosylation	-	-	81	A	T	1	-	1|COSMIC;1/248|TCGA	possibly damaging	DOID:363 / uterine cancer	TCGA;COSMIC	TCGA-D1-A17Q	-	-	-	NCTF	++
O75153	CLUH	Clustered mitochondria protein homolog	1309	N	-	Cytoplasm	926	NITL	gain_of_glycosylation	-	-	926	K	N	1	-	1|COSMIC	probably damaging	DOID:1324 / lung cancer	COSMIC	-	23033341	-	-	NITL	+++
O75154	RAB11FIP3	Rab11 family-interacting protein 3	756	N	-	Cytoplasm;Membrane	731	NFSL	gain_of_glycosylation	FIP-RBD.	-	733	R	S	1	-	1/198|TCGA	probably damaging	DOID:4362 / cervical cancer	TCGA	TCGA-C5-A7CL	-	-	-	NFSL	+
O75155	CAND2	Cullin-associated NEDD8-dissociated protein 2	1236	N	-	Nucleus	1036	NSTV	gain_of_glycosylation	-	-	1038	A	T	1	0.0005	1/230|IntOGen;1/248|TCGA;1|COSMIC	probably damaging	DOID:363 / uterine cancer	TCGA;COSMIC;IntOGen	TCGA-BG-A0VW	-	-	-	NSTV	-
O75159	SOCS5	Suppressor of cytokine signaling 5	536	N	-	-	73	NNSS	gain_of_glycosylation	-	-	73	K	N	1	-	1/248|TCGA;1/230|IntOGen;1|COSMIC	benign	DOID:363 / uterine cancer	TCGA;COSMIC;IntOGen	TCGA-BS-A0TC	-	-	-	NNSS	+
O75161	NPHP4	Nephrocystin-4	1426	N	-	Cytoplasm	1213	NYSD	gain_of_glycosylation	-	-	1213	I	N	1	-	1|COSMIC;1/1071|ICGC	probably damaging	DOID:1612 / breast cancer	ICGC;COSMIC	-	22608084	-	-	NYSD	-
O75164	KDM4A	Lysine-specific demethylase 4A	1064	N	-	Nucleus	172	NTTY	gain_of_glycosylation	-	-	174	P	T	1	-	1|COSMIC	probably damaging	DOID:1324 / lung cancer	COSMIC	-	-	-	-	NTTY	+
O75165	DNAJC13	DnaJ homolog subfamily C member 13	2243	N	-	-	1187	NFSE	gain_of_glycosylation	-	-	1187	K	N	1	-	1/147|TCGA	possibly damaging	DOID:1793 / pancreatic cancer	TCGA	TCGA-IB-7652	-	-	-	NFSE	+
O75165	DNAJC13	DnaJ homolog subfamily C member 13	2243	N	-	-	1602	NSTI	gain_of_glycosylation	-	-	1603	P	S	1	-	1/508|TCGA	possibly damaging	DOID:11934 / head and neck cancer	TCGA	TCGA-CQ-5333	-	-	-	NSTI	-
O75165	DNAJC13	DnaJ homolog subfamily C member 13	2243	N	-	-	229	NESI	gain_of_glycosylation	-	-	229	D	N	1	-	1/370|TCGA;1/323|ICGC	benign	DOID:4159 / skin cancer	ICGC;TCGA	TCGA-EE-A182	-	-	-	NESI	+
O75173	ADAMTS4	A disintegrin and metalloproteinase with thrombospondin motifs 4	837	Y	1--51	Secreted	385	NTSR	gain_of_glycosylation	-	-	385	S	N	1	-	1/289|TCGA;1/289|ICGC	benign	DOID:10534 / stomach cancer	ICGC;TCGA	TCGA-CD-A4MG	-	-	-	NTSR	++
O75179	ANKRD17	Ankyrin repeat domain-containing protein 17	2603	N	-	Cytoplasm;Nucleus	1616	NMTI	gain_of_glycosylation	-	-	1618	R	T	1	-	1/665|IntOGen;1/289|ICGC;1|COSMIC;1/178|TCGA	possibly damaging	DOID:1324 / lung cancer	ICGC;TCGA;COSMIC;IntOGen	TCGA-18-3416	-	-	-	NMTI	-
O75179	ANKRD17	Ankyrin repeat domain-containing protein 17	2603	N	-	Cytoplasm;Nucleus	1811	NSSA	gain_of_glycosylation	-	-	1811	S	N	1	-	1/289|TCGA;1/289|ICGC	benign	DOID:10534 / stomach cancer	ICGC;TCGA	TCGA-CG-5734	-	-	-	NSSA	-
O75179	ANKRD17	Ankyrin repeat domain-containing protein 17	2603	N	-	Cytoplasm;Nucleus	2190	NNSA	gain_of_glycosylation	-	-	2190	K	N	1	-	1/248|TCGA;1|COSMIC	possibly damaging	DOID:363 / uterine cancer	TCGA;COSMIC	TCGA-BS-A0UF	-	-	-	NNSA	-
O75182	SIN3B	Paired amphipathic helix protein Sin3b	1162	N	-	Nucleus	443	NNTC	gain_of_glycosylation	-	-	443	K	N	1	-	1|COSMIC;1/248|TCGA	benign	DOID:363 / uterine cancer	TCGA;COSMIC	TCGA-B5-A0JY	-	-	-	NNTC	+
O75197	LRP5	Low-density lipoprotein receptor-related protein 5	1615	Y	1--31	Membrane	687	NHSY	gain_of_glycosylation	-	-	689	I	S	1	-	1/289|ICGC;1|COSMIC	possibly damaging	DOID:1324 / lung cancer	ICGC;COSMIC	-	-	-	-	NHSY	-
O75309	CDH16	Cadherin-16	829	Y	1--18	Membrane	36	NFSL	gain_of_glycosylation	-	-	38	P	S	1	-	1/370|TCGA;1/323|ICGC	probably damaging	DOID:4159 / skin cancer	ICGC;TCGA	TCGA-EB-A553	-	-	-	NFSL	+
O75310	UGT2B11	UDP-glucuronosyltransferase 2B11	529	Y	1--21	Membrane	434	NDSL	gain_of_glycosylation	-	-	436	P	S	1	-	1/370|TCGA;1/323|ICGC	possibly damaging	DOID:4159 / skin cancer	ICGC;TCGA	TCGA-FS-A1ZZ	-	-	-	NDSL	-
O75312	ZPR1	Zinc finger protein ZPR1	459	N	-	Cytoplasm;Nucleus	374	NSSN	gain_of_glycosylation	-	-	374	D	N	1	-	1/147|TCGA	probably damaging	DOID:1793 / pancreatic cancer	TCGA	TCGA-HZ-7919	-	-	-	NSSN	+
O75319	DUSP11	RNA/RNP complex-1-interacting phosphatase	330	N	-	Nucleus	114	NFTV	gain_of_glycosylation	-	-	114	I	N	1	-	1|COSMIC	probably damaging	DOID:5672 / large intestine cancer	COSMIC	-	-	-	-	NFTV	+
O75326	SEMA7A	Semaphorin-7A	666	Y	1--44	Membrane	117	NGSC	gain_of_glycosylation	-	-	117	K	N	1	-	1/168|TCGA	benign	DOID:263 / kidney cancer	TCGA	TCGA-DZ-6135	-	-	-	NGSC	+
O75326	SEMA7A	Semaphorin-7A	666	Y	1--44	Membrane	553	NVSL	gain_of_glycosylation	Ig-like C2-type.	-	553	K	N	1	-	1|COSMIC	possibly damaging	DOID:1324 / lung cancer	COSMIC	-	-	-	-	NVSL	++
O75326	SEMA7A	Semaphorin-7A	666	Y	1--44	Membrane	84	NSSV	gain_of_glycosylation	-	-	84	S	N	1	-	1|COSMIC	possibly damaging	No DO	COSMIC	-	23563269	-	-	NSSV	++
O75334	PPFIA2	Liprin-alpha-2	1257	N	-	Cytoplasm	715	NSSP	gain_of_glycosylation	-	-	715	S	N	1	-	1/323|ICGC;1/370|TCGA	probably damaging	DOID:4159 / skin cancer	ICGC;TCGA	TCGA-EE-A3J5	-	-	-	NSSP	---
O75334	PPFIA2	Liprin-alpha-2	1257	N	-	Cytoplasm	989	NLTA	gain_of_glycosylation	-	-	991	A	T	1	-	1/216|ICGC;1/217|TCGA;1|COSMIC	benign	DOID:219 / colon cancer	ICGC;TCGA;COSMIC	TCGA-CM-6170	-	-	-	NLTA	+
O75335	PPFIA4	Liprin-alpha-4	1185	N	-	Cytoplasm	733	NRSS	gain_of_glycosylation	-	-	734	P	R	1	-	1/289|TCGA;1/279|ICGC	benign	DOID:1319 / brain cancer	ICGC;TCGA	TCGA-DU-7301	-	-	-	NRSS	-
O75335	PPFIA4	Liprin-alpha-4	1185	N	-	Cytoplasm	733	NTSS	gain_of_glycosylation	-	-	734	P	T	1	-	1/289|ICGC;1|COSMIC;1/178|TCGA;1/665|IntOGen	possibly damaging	DOID:1324 / lung cancer	ICGC;TCGA;COSMIC;IntOGen	TCGA-34-5928	-	-	-	NTSS	-
O75339	CILP	Cartilage intermediate layer protein 1	1184	Y	1--21	Secreted	924	NNTV	gain_of_glycosylation	-	-	924	Y	N	1	-	1/665|IntOGen	probably damaging	DOID:1324 / lung cancer	IntOGen	-	-	-	-	NNTV	+
O75342	ALOX12B	Arachidonate 12-lipoxygenase, 12R-type	701	N	-	Cytoplasm	500	NDSL	gain_of_glycosylation	Lipoxygenase.	-	500	D	N	1	-	1|COSMIC	probably damaging	DOID:1324 / lung cancer	COSMIC	-	22980975	-	-	NDSL	+
O75346	ZNF253	Zinc finger protein 253	499	N	-	Nucleus	238	NQSS	gain_of_glycosylation	-	-	238	K	N	1	-	1|COSMIC	benign	DOID:2394 / ovarian cancer	COSMIC	-	-	-	-	NQSS	++
O75346	ZNF253	Zinc finger protein 253	499	N	-	Nucleus	270	NLTT	gain_of_glycosylation	-	-	270	D	N	1	-	1|COSMIC;1/233|ICGC	benign	DOID:11054 / urinary bladder cancer	ICGC;COSMIC	-	-	-	-	NLTT	+
O75351	VPS4B	Vacuolar protein sorting-associated protein 4B	444	N	-	Membrane	279	NISW	gain_of_glycosylation	-	-	281	P	S	1	-	1/323|ICGC;1/370|TCGA	probably damaging	DOID:4159 / skin cancer	ICGC;TCGA	TCGA-D9-A6EC	-	-	-	NISW	++
O75354	ENTPD6	Ectonucleoside triphosphate diphosphohydrolase 6	484	N	-	Membrane;Secreted	180	NATA	gain_of_glycosylation	-	-	180	K	N	1	-	1|COSMIC;1/105|ICGC	-	DOID:1993 / rectum cancer;DOID:263 / kidney cancer	ICGC;COSMIC	-	-	-	-	NATA	+
O75362	ZNF217	Zinc finger protein 217	1048	N	-	Nucleus	326	NSSS	gain_of_glycosylation	-	-	326	D	N	1	-	1|COSMIC;1|COSMIC;1/248|TCGA	probably damaging	DOID:363 / uterine cancer;DOID:4159 / skin cancer	TCGA;COSMIC	TCGA-D1-A17Q	21984974	-	-	NSSS	++
O75362	ZNF217	Zinc finger protein 217	1048	N	-	Nucleus	652	NGST	gain_of_glycosylation	-	-	652	D	N	1	-	1/323|ICGC;1/370|TCGA	benign	DOID:4159 / skin cancer	ICGC;TCGA	TCGA-EE-A3JD	-	-	-	NGST	+
O75364	PITX3	Pituitary homeobox 3	302	N	-	Nucleus	112	NRSA	gain_of_glycosylation	-	-	114	R	S	1	-	1/289|ICGC;1/178|TCGA;1|COSMIC;1/665|IntOGen	probably damaging	DOID:1324 / lung cancer	ICGC;TCGA;COSMIC;IntOGen	TCGA-46-6026	-	-	-	NRSA	-
O75369	FLNB	Filamin-B	2602	N	-	Cytoplasm	1656	NGTE	gain_of_glycosylation	-	-	1656	D	N	1	-	1|COSMIC	probably damaging	DOID:1324 / lung cancer	COSMIC	-	22980975	-	-	NGTE	+
O75373	ZNF737	Zinc finger protein 737	536	N	-	Nucleus	278	NHTG	gain_of_glycosylation	-	-	278	I	N	1	-	1/508|TCGA;1/375|IntOGen	possibly damaging	DOID:0060119 / pharynx cancer;DOID:11934 / head and neck cancer	TCGA;IntOGen	TCGA-CV-7418	-	-	-	NHTG	-
O75376	NCOR1	Nuclear receptor corepressor 1	2440	N	-	Nucleus	1017	NLSE	gain_of_glycosylation	-	-	1019	P	S	1	-	1/370|TCGA;1/323|ICGC	-	DOID:4159 / skin cancer	ICGC;TCGA	TCGA-EE-A2MJ	-	-	-	NLSE	+
O75376	NCOR1	Nuclear receptor corepressor 1	2440	N	-	Nucleus	1815	NTTA	gain_of_glycosylation	-	-	1817	A	T	1	-	1/1071|ICGC;1|COSMIC;1/977|TCGA	probably damaging	DOID:1612 / breast cancer	ICGC;TCGA;COSMIC	TCGA-C8-A133	-	-	-	NTTA	+
O75376	NCOR1	Nuclear receptor corepressor 1	2440	N	-	Nucleus	31	NTSH	gain_of_glycosylation	-	-	33	R	S	1	-	1/92|TCGA	probably damaging	DOID:3953 / adrenal gland cancer	TCGA	TCGA-OR-A5LF	-	-	-	NTSH	+
O75381	PEX14	Peroxisomal membrane protein PEX14	377	N	-	Membrane	259	NSSS	gain_of_glycosylation	-	-	259	H	N	1	-	1/57|TCGA	benign	DOID:363 / uterine cancer	TCGA	TCGA-NF-A4X2	-	-	-	NSSS	+
O75386	TULP3	Tubby-related protein 3	442	N	-	Cytoplasm;Membrane;Nucleus;Secreted	363	NKSP	gain_of_glycosylation	-	-	365	A	S	1	-	1/244|ICGC;2|COSMIC	benign	DOID:3571 / liver cancer	ICGC;COSMIC	-	-	-	-	NKSP	---
O75388	GPR32	Probable G-protein coupled receptor 32	356	N	-	Membrane	22	NRSC	gain_of_glycosylation	-	-	22	D	N	1	-	1/508|TCGA;1/375|IntOGen	benign	DOID:0060119 / pharynx cancer;DOID:11934 / head and neck cancer	TCGA;IntOGen	TCGA-BA-6871	-	-	-	NRSC	+
O75388	GPR32	Probable G-protein coupled receptor 32	356	N	-	Membrane	252	NRSK	gain_of_glycosylation	-	-	254	P	S	1	-	1/492|IntOGen;1/268|ICGC;1|COSMIC;1/291|TCGA	probably damaging	DOID:1319 / brain cancer;DOID:3070 / malignant glioma	ICGC;TCGA;COSMIC;IntOGen	TCGA-74-6575	-	-	-	NRSK	+
O75400	PRPF40A	Pre-mRNA-processing factor 40 homolog A	957	N	-	Nucleus	385	NKTY	gain_of_glycosylation	-	-	385	K	N	1	-	1|COSMIC	probably damaging	DOID:1324 / lung cancer	COSMIC	-	-	-	-	NKTY	++
O75400	PRPF40A	Pre-mRNA-processing factor 40 homolog A	957	N	-	Nucleus	560	NTTF	gain_of_glycosylation	-	-	561	P	T	1	-	1/289|ICGC;1/289|TCGA	probably damaging	DOID:10534 / stomach cancer	ICGC;TCGA	TCGA-CG-4437	-	-	-	NTTF	++
O75400	PRPF40A	Pre-mRNA-processing factor 40 homolog A	957	N	-	Nucleus	816	NKSK	gain_of_glycosylation	-	-	816	K	N	1	-	1/217|TCGA;1/216|ICGC;1|COSMIC	probably damaging	DOID:219 / colon cancer;DOID:5672 / large intestine cancer	ICGC;TCGA;COSMIC	TCGA-AZ-4315	-	-	-	NKSK	+
O75400	PRPF40A	Pre-mRNA-processing factor 40 homolog A	957	N	-	Nucleus	837	NDSH	gain_of_glycosylation	-	-	837	D	N	1	-	1/291|TCGA;1/268|ICGC;1|COSMIC;1/492|IntOGen	possibly damaging	DOID:1319 / brain cancer;DOID:3070 / malignant glioma	ICGC;TCGA;COSMIC;IntOGen	TCGA-06-0140	-	-	-	NDSH	-
O75410	TACC1	Transforming acidic coiled-coil-containing protein 1	805	N	-	Cytoplasm;Nucleus	602	NKTA	gain_of_glycosylation	-	-	602	D	N	1	-	1|COSMIC	probably damaging	DOID:4159 / skin cancer	COSMIC	-	22817889	-	-	NKTA	+
O75417	POLQ	DNA polymerase theta	2590	N	-	-	1036	NRSF	gain_of_glycosylation	-	-	1036	S	N	1	-	1/665|IntOGen;1|COSMIC	benign	DOID:1324 / lung cancer	COSMIC;IntOGen	-	-	-	-	NRSF	--
O75417	POLQ	DNA polymerase theta	2590	N	-	-	1053	NSSP	gain_of_glycosylation	-	-	1053	D	N	1	-	1/248|TCGA;1|COSMIC	benign	DOID:363 / uterine cancer	TCGA;COSMIC	TCGA-AP-A059	-	-	-	NSSP	---
O75417	POLQ	DNA polymerase theta	2590	N	-	-	1521	NFSD	gain_of_glycosylation	-	-	1521	H	N	1	-	1|COSMIC;1/208|ICGC	possibly damaging	DOID:3571 / liver cancer	ICGC;COSMIC	-	-	-	-	NFSD	--
O75417	POLQ	DNA polymerase theta	2590	N	-	-	1796	NSSI	gain_of_glycosylation	-	-	1798	P	S	1	-	1/289|ICGC;1/665|IntOGen;1/178|TCGA;1|COSMIC	benign	DOID:1324 / lung cancer	ICGC;TCGA;COSMIC;IntOGen	TCGA-63-6202	-	-	-	NSSI	-
O75417	POLQ	DNA polymerase theta	2590	N	-	-	1824	NLSI	gain_of_glycosylation	-	-	1824	S	N	1	-	1/208|ICGC;1|COSMIC	benign	DOID:3571 / liver cancer	ICGC;COSMIC	-	-	-	-	NLSI	+
O75417	POLQ	DNA polymerase theta	2590	N	-	-	1896	NDTL	gain_of_glycosylation	-	-	1896	D	N	1	-	1|COSMIC	probably damaging	DOID:4159 / skin cancer	COSMIC	-	22622578	-	-	NDTL	+
O75419	CDC45	Cell division control protein 45 homolog	566	N	-	Cytoplasm;Nucleus	543	NLSV	gain_of_glycosylation	-	-	543	D	N	1	-	1/1148|IntOGen;1/1071|ICGC;1|COSMIC;1/977|TCGA	possibly damaging	DOID:1612 / breast cancer	ICGC;TCGA;COSMIC;IntOGen	TCGA-BH-A0H7	-	-	-	NLSV	+
O75420	GIGYF1	PERQ amino acid-rich with GYF domain-containing protein 1	1035	N	-	-	503	NFSM	gain_of_glycosylation	GYF.	-	503	Y	N	1	-	1|COSMIC;1/248|TCGA	probably damaging	DOID:363 / uterine cancer	TCGA;COSMIC	TCGA-AX-A0J1	-	-	-	NFSM	+
O75425	MOSPD3	Motile sperm domain-containing protein 3	235	N	-	Membrane	59	NLTG	gain_of_glycosylation	MSP.	-	60	P	L	1	-	1/323|ICGC;1/370|TCGA	probably damaging	DOID:4159 / skin cancer	ICGC;TCGA	TCGA-FW-A3R5	-	-	-	NLTG	+++
O75426	FBXO24	F-box only protein 24	580	N	-	-	125	NKSV	gain_of_glycosylation	-	-	125	S	N	1	-	1|COSMIC;1/451|TCGA	probably damaging	DOID:263 / kidney cancer	TCGA;COSMIC	TCGA-BP-5189	-	-	-	NKSV	+++
O75427	LRCH4	Leucine-rich repeat and calponin homology domain-containing protein 4	683	N	-	-	74	NLSR	gain_of_glycosylation	-	-	74	D	N	1	-	1/289|ICGC;1/665|IntOGen;1/178|TCGA;1|COSMIC	probably damaging	DOID:1324 / lung cancer	ICGC;TCGA;COSMIC;IntOGen	TCGA-66-2783	-	-	-	NLSR	+
O75431	MTX2	Metaxin-2	263	N	-	Membrane	154	NHSL	gain_of_glycosylation	-	-	156	I	S	1	-	1/248|TCGA;1|COSMIC	possibly damaging	DOID:363 / uterine cancer	TCGA;COSMIC	TCGA-AP-A051	-	-	-	NHSL	+
O75436	VPS26A	Vacuolar protein sorting-associated protein 26A	327	N	-	Cytoplasm;Membrane	265	NKTF	gain_of_glycosylation	-	-	267	K	T	1	-	1/57|TCGA	probably damaging	DOID:363 / uterine cancer	TCGA	TCGA-ND-A4WC	-	-	-	NKTF	+
O75437	ZNF254	Zinc finger protein 254	659	N	-	Nucleus	179	NKSF	gain_of_glycosylation	-	-	179	K	N	1	-	3/248|TCGA;1|COSMIC;3|COSMIC	possibly damaging	DOID:363 / uterine cancer;DOID:5672 / large intestine cancer	TCGA;COSMIC	TCGA-B5-A0JY;TCGA-AX-A0J0;TCGA-AP-A056	22810696	-	-	NKSF	-
O75437	ZNF254	Zinc finger protein 254	659	N	-	Nucleus	45	NYSN	gain_of_glycosylation	KRAB.	-	47	R	S	1	-	1/508|TCGA	probably damaging	DOID:11934 / head and neck cancer	TCGA	TCGA-UF-A71A	-	-	-	NYSN	++
O75439	PMPCB	Mitochondrial-processing peptidase subunit beta	489	N	-	-	113	NRSQ	gain_of_glycosylation	-	-	113	K	N	1	-	1|COSMIC;1/229|IntOGen	benign	DOID:1993 / rectum cancer;DOID:219 / colon cancer	COSMIC;IntOGen	-	22810696	-	-	NRSQ	+
O75439	PMPCB	Mitochondrial-processing peptidase subunit beta	489	N	-	-	125	NMSA	gain_of_glycosylation	-	-	127	G	S	1	-	1|COSMIC;1/248|TCGA	probably damaging	DOID:363 / uterine cancer	TCGA;COSMIC	TCGA-BS-A0UV	-	-	-	NMSA	+
O75443	TECTA	Alpha-tectorin	2155	Y	1--22	Membrane;Secreted	1319	NLTF	gain_of_glycosylation	-	-	1320	P	L	1	-	1|COSMIC	probably damaging	DOID:4159 / skin cancer	COSMIC	-	22842228	-	-	NLTF	++
O75443	TECTA	Alpha-tectorin	2155	Y	1--22	Membrane;Secreted	1444	NCTR	gain_of_glycosylation	-	-	1444	D	N	1	-	1|COSMIC	probably damaging	DOID:219 / colon cancer	COSMIC	-	22895193	-	-	NCTR	+
O75443	TECTA	Alpha-tectorin	2155	Y	1--22	Membrane;Secreted	1508	NCTF	gain_of_glycosylation	-	-	1510	A	T	1	-	1|COSMIC	probably damaging	DOID:219 / colon cancer	COSMIC	-	22895193	-	-	NCTF	+
O75443	TECTA	Alpha-tectorin	2155	Y	1--22	Membrane;Secreted	238	NVTV	gain_of_glycosylation	-	-	240	N	T	1	-	1/665|IntOGen;1|COSMIC;1/178|TCGA;1/289|ICGC	probably damaging	DOID:1324 / lung cancer	ICGC;TCGA;COSMIC;IntOGen	TCGA-18-4086	-	-	-	NVTV	++
O75443	TECTA	Alpha-tectorin	2155	Y	1--22	Membrane;Secreted	45	NSSE	gain_of_glycosylation	-	-	45	S	N	1	-	1|COSMIC	probably damaging	DOID:219 / colon cancer	COSMIC	-	22895193	-	-	NSSE	+
O75443	TECTA	Alpha-tectorin	2155	Y	1--22	Membrane;Secreted	616	NLTA	gain_of_glycosylation	-	-	616	D	N	1	-	1|COSMIC;1/289|ICGC;1/289|TCGA	probably damaging	DOID:4159 / skin cancer;DOID:10534 / stomach cancer	ICGC;TCGA;COSMIC	TCGA-HU-8604	22842228	-	-	NLTA	+
O75443	TECTA	Alpha-tectorin	2155	Y	1--22	Membrane;Secreted	811	NKSS	gain_of_glycosylation	-	-	813	N	S	1	-	2|COSMIC	benign	DOID:219 / colon cancer	COSMIC	-	-	-	-	NKSS	++
O75443	TECTA	Alpha-tectorin	2155	Y	1--22	Membrane;Secreted	811	NKTS	gain_of_glycosylation	-	-	813	N	T	1	-	1|COSMIC;1/1148|IntOGen	possibly damaging	DOID:1612 / breast cancer	COSMIC;IntOGen	-	16959974	-	-	NKTS	+++
O75443	TECTA	Alpha-tectorin	2155	Y	1--22	Membrane;Secreted	814	NTTV	gain_of_glycosylation	-	-	814	S	N	1	-	1|COSMIC	benign	DOID:3571 / liver cancer	COSMIC	-	21822264	-	-	NTTV	-
O75444	MAF	Transcription factor Maf	373	N	-	Nucleus	365	NLSS	gain_of_glycosylation	-	-	366	P	L	1	-	1|COSMIC;1/216|ICGC;1/217|TCGA	probably damaging	DOID:219 / colon cancer	ICGC;TCGA;COSMIC	TCGA-D5-6928	-	-	-	NLSS	+
O75444	MAF	Transcription factor Maf	373	N	-	Nucleus	42	NISQ	gain_of_glycosylation	-	-	42	I	N	1	-	1/289|TCGA;1/289|ICGC	benign	DOID:10534 / stomach cancer	ICGC;TCGA	TCGA-BR-6454	-	-	-	NISQ	++
O75445	USH2A	Usherin	5202	Y	1--31	Membrane;Secreted	1168	NWTT	gain_of_glycosylation	-	-	1168	T	N	1	-	1|COSMIC;1/504|ICGC	benign	DOID:1793 / pancreatic cancer	ICGC;COSMIC	-	-	-	-	NWTT	-
O75445	USH2A	Usherin	5202	Y	1--31	Membrane;Secreted	1253	NISS	gain_of_glycosylation	-	-	1253	K	N	1	-	1/217|TCGA;1|COSMIC;1/216|ICGC	benign	DOID:219 / colon cancer	ICGC;TCGA;COSMIC	TCGA-CA-6717	-	-	-	NISS	++
O75445	USH2A	Usherin	5202	Y	1--31	Membrane;Secreted	1494	NGSS	gain_of_glycosylation	-	-	1496	P	S	1	-	1|COSMIC;1/248|TCGA	probably damaging	DOID:363 / uterine cancer	TCGA;COSMIC	TCGA-AX-A0J1	-	-	-	NGSS	++
O75445	USH2A	Usherin	5202	Y	1--31	Membrane;Secreted	1593	NTTN	gain_of_glycosylation	-	-	1593	T	N	1	-	1/156|ICGC;1/168|TCGA	probably damaging	DOID:263 / kidney cancer	ICGC;TCGA	TCGA-DW-7963	-	-	-	NTTN	+
O75445	USH2A	Usherin	5202	Y	1--31	Membrane;Secreted	2104	NYTV	gain_of_glycosylation	-	-	2106	I	T	1	0.62	1|COSMIC	benign	DOID:10534 / stomach cancer	COSMIC	-	-	-	-	NYTV	++
O75445	USH2A	Usherin	5202	Y	1--31	Membrane;Secreted	219	NQTK	gain_of_glycosylation	-	-	219	H	N	1	-	1|COSMIC;1/411|ICGC	possibly damaging	DOID:1781 / thyroid cancer	ICGC;COSMIC	-	-	-	-	NQTK	++
O75445	USH2A	Usherin	5202	Y	1--31	Membrane;Secreted	243	NGSI	gain_of_glycosylation	-	-	243	S	N	1	-	1|COSMIC	benign	DOID:4159 / skin cancer	COSMIC	-	22842228	-	-	NGSI	++
O75445	USH2A	Usherin	5202	Y	1--31	Membrane;Secreted	2488	NLSA	gain_of_glycosylation	-	-	2489	P	L	1	-	1/370|TCGA;1/323|ICGC	probably damaging	DOID:4159 / skin cancer	ICGC;TCGA	TCGA-EE-A29N	-	-	-	NLSA	+
O75445	USH2A	Usherin	5202	Y	1--31	Membrane;Secreted	2767	NLTN	gain_of_glycosylation	-	-	2767	T	N	1	-	1|COSMIC;1/665|IntOGen	benign	DOID:1324 / lung cancer	COSMIC;IntOGen	-	-	-	-	NLTN	-
O75445	USH2A	Usherin	5202	Y	1--31	Membrane;Secreted	2848	NGTN	gain_of_glycosylation	-	-	2850	P	T	1	-	1|COSMIC	probably damaging	DOID:5041 / esophageal cancer	COSMIC	-	23525077	-	-	NGTN	+
O75445	USH2A	Usherin	5202	Y	1--31	Membrane;Secreted	3058	NNTL	gain_of_glycosylation	-	-	3060	K	T	1	-	1|COSMIC;1/248|TCGA	benign	DOID:363 / uterine cancer	TCGA;COSMIC	TCGA-D1-A17Q	-	-	-	NNTL	+
O75445	USH2A	Usherin	5202	Y	1--31	Membrane;Secreted	31	NESR	gain_of_glycosylation	-	-	31	T	N	1	-	1/289|TCGA;1/289|ICGC	possibly damaging	DOID:10534 / stomach cancer	ICGC;TCGA	TCGA-HU-A4H2	-	-	-	NESR	+
O75445	USH2A	Usherin	5202	Y	1--31	Membrane;Secreted	3813	NGSV	gain_of_glycosylation	-	-	3813	D	N	1	-	1|COSMIC;1/375|IntOGen	benign	DOID:8618 / oral cavity cancer;DOID:0060119 / pharynx cancer	COSMIC;IntOGen	-	21798893	-	-	NGSV	-
O75445	USH2A	Usherin	5202	Y	1--31	Membrane;Secreted	4385	NITK	gain_of_glycosylation	-	-	4385	K	N	1	-	1/88|ICGC;1|COSMIC	benign	DOID:5041 / esophageal cancer	ICGC;COSMIC	-	-	-	-	NITK	+++
O75445	USH2A	Usherin	5202	Y	1--31	Membrane;Secreted	4426	NGSC	gain_of_glycosylation	-	-	4428	G	S	1	-	1/375|IntOGen;1/508|TCGA	probably damaging	DOID:0060119 / pharynx cancer;DOID:11934 / head and neck cancer	TCGA;IntOGen	TCGA-CV-7101	-	-	-	NGSC	+
O75445	USH2A	Usherin	5202	Y	1--31	Membrane;Secreted	4482	NGTI	gain_of_glycosylation	-	-	4482	D	N	1	-	1/665|IntOGen;1|COSMIC;1/178|TCGA;1/289|ICGC	probably damaging	DOID:1324 / lung cancer	ICGC;TCGA;COSMIC;IntOGen	TCGA-22-5492	-	-	-	NGTI	+++
O75445	USH2A	Usherin	5202	Y	1--31	Membrane;Secreted	4506	NYTV	gain_of_glycosylation	-	-	4506	S	N	1	-	1|COSMIC	benign	DOID:3571 / liver cancer	COSMIC	-	23788652	-	-	NYTV	++
O75445	USH2A	Usherin	5202	Y	1--31	Membrane;Secreted	469	NFSN	gain_of_glycosylation	-	-	471	Y	S	1	-	1/665|IntOGen	probably damaging	DOID:1324 / lung cancer	IntOGen	-	-	-	-	NFSN	++
O75460	ERN1	Serine/threonine-protein kinase/endoribonuclease IRE1	977	Y	1--18	Membrane	750	NSTY	gain_of_glycosylation	-	-	751	P	S	1	-	1/147|TCGA	benign	DOID:1793 / pancreatic cancer	TCGA	TCGA-IB-7651	-	-	-	NSTY	-
O75473	LGR5	Leucine-rich repeat-containing G-protein coupled receptor 5	907	Y	1--21	Membrane	280	NHSL	gain_of_glycosylation	-	-	281	P	H	1	-	1/168|TCGA	probably damaging	DOID:263 / kidney cancer	TCGA	TCGA-A4-7583	-	-	-	NHSL	++
O75478	TADA2A	Transcriptional adapter 2-alpha	443	N	-	Nucleus	147	NSTD	gain_of_glycosylation	-	-	147	H	N	1	-	1|COSMIC;1/248|TCGA	benign	DOID:363 / uterine cancer	TCGA;COSMIC	TCGA-D1-A16X	-	-	-	NSTD	++
O75478	TADA2A	Transcriptional adapter 2-alpha	443	N	-	Nucleus	195	NDSD	gain_of_glycosylation	-	-	195	D	N	1	-	1|COSMIC;1/98|IntOGen;1/130|TCGA;1/233|ICGC	possibly damaging	DOID:11054 / urinary bladder cancer	ICGC;TCGA;COSMIC;IntOGen	TCGA-G2-A3IE	-	-	-	NDSD	+
O75486	SUPT3H	Transcription initiation protein SPT3 homolog	399	N	-	Nucleus	211	NASK	gain_of_glycosylation	-	-	213	N	S	1	-	1|COSMIC	probably damaging	DOID:219 / colon cancer	COSMIC	-	-	-	-	NASK	+
O75486	SUPT3H	Transcription initiation protein SPT3 homolog	399	N	-	Nucleus	278	NASK	gain_of_glycosylation	-	-	278	K	N	1	-	1/323|ICGC;1/370|TCGA	probably damaging	DOID:4159 / skin cancer	ICGC;TCGA	TCGA-D9-A6EC	-	-	-	NASK	-
O75487	GPC4	Glypican-4	556	Y	1--18	Membrane;Secreted	491	NESS	gain_of_glycosylation	-	-	491	D	N	1	-	1/198|TCGA	probably damaging	DOID:4362 / cervical cancer	TCGA	TCGA-DS-A1OB	-	-	-	NESS	-
O75496	GMNN	Geminin	209	N	-	Cytoplasm;Nucleus	75	NKSL	gain_of_glycosylation	-	-	77	N	S	1	-	1/665|IntOGen;1/289|ICGC;1|COSMIC;1/178|TCGA	benign	DOID:1324 / lung cancer	ICGC;TCGA;COSMIC;IntOGen	TCGA-22-1002	-	-	-	NKSL	+
O75506	HSBP1	Heat shock factor-binding protein 1	76	N	-	Nucleus	51	NITD	gain_of_glycosylation	-	-	53	A	T	1	-	1|COSMIC	benign	DOID:219 / colon cancer	COSMIC	-	22895193	-	-	NITD	+
O75509	TNFRSF21	Tumor necrosis factor receptor superfamily member 21	655	Y	1--41	Membrane	532	NSTL	gain_of_glycosylation	-	-	534	A	T	1	-	1/977|TCGA;1|COSMIC;1/1071|ICGC;1/1148|IntOGen	benign	DOID:1612 / breast cancer	ICGC;TCGA;COSMIC;IntOGen	TCGA-A8-A097	-	-	-	NSTL	+
O75529	TAF5L	TAF5-like RNA polymerase II p300/CBP-associated factor-associated factor 65 kDa subunit 5L	589	N	-	Nucleus	363	NMSI	gain_of_glycosylation	-	-	363	D	N	1	-	1/156|ICGC;1/168|TCGA	probably damaging	DOID:263 / kidney cancer	ICGC;TCGA	TCGA-PJ-A5Z8	-	-	-	NMSI	--
O75533	SF3B1	Splicing factor 3B subunit 1	1304	N	-	Nucleus	34	NSTG	gain_of_glycosylation	-	-	34	D	N	1	-	1/81|TCGA;1/80|ICGC;1|COSMIC	possibly damaging	DOID:1993 / rectum cancer	ICGC;TCGA;COSMIC	TCGA-EI-6917	-	-	-	NSTG	++
O75533	SF3B1	Splicing factor 3B subunit 1	1304	N	-	Nucleus	463	NLSF	gain_of_glycosylation	-	-	465	P	S	1	-	1/323|ICGC;1/370|TCGA	possibly damaging	DOID:4159 / skin cancer	ICGC;TCGA	TCGA-EE-A29L	-	-	-	NLSF	-
O75534	CSDE1	Cold shock domain-containing protein E1	798	N	-	Cytoplasm	302	NDTK	gain_of_glycosylation	-	-	302	K	N	1	-	1/202|TCGA	probably damaging	DOID:3571 / liver cancer	TCGA	TCGA-UB-A7MB	-	-	-	NDTK	++
O75534	CSDE1	Cold shock domain-containing protein E1	798	N	-	Cytoplasm	437	NFSN	gain_of_glycosylation	-	-	437	T	N	1	-	1/375|IntOGen;1/508|TCGA	probably damaging	DOID:0060119 / pharynx cancer;DOID:11934 / head and neck cancer	TCGA;IntOGen	TCGA-CN-4739	-	-	-	NFSN	+
O75553	DAB1	Disabled homolog 1	588	N	-	-	284	NMST	gain_of_glycosylation	-	-	284	D	N	1	-	1/323|ICGC;1/370|TCGA	probably damaging	DOID:4159 / skin cancer	ICGC;TCGA	TCGA-ER-A19M	-	-	-	NMST	++
O75553	DAB1	Disabled homolog 1	588	N	-	-	290	NITS	gain_of_glycosylation	-	-	290	D	N	1	-	1/370|TCGA;1/323|ICGC	probably damaging	DOID:4159 / skin cancer	ICGC;TCGA	TCGA-EE-A29S	-	-	-	NITS	++
O75575	CRCP	DNA-directed RNA polymerase III subunit RPC9	148	N	-	Membrane;Nucleus	134	NNTN	gain_of_glycosylation	-	-	134	K	N	1	-	1/198|TCGA	possibly damaging	DOID:4362 / cervical cancer	TCGA	TCGA-JW-A5VL	-	-	-	NNTN	-
O75578	ITGA10	Integrin alpha-10	1167	Y	1--22	Membrane	585	NGTQ	gain_of_glycosylation	-	-	585	H	N	1	-	1/178|TCGA;1/289|ICGC;1|COSMIC;1/665|IntOGen	probably damaging	DOID:1324 / lung cancer	ICGC;TCGA;COSMIC;IntOGen	TCGA-46-3768	-	-	-	NGTQ	++
O75582	RPS6KA5	Ribosomal protein S6 kinase alpha-5	802	N	-	Cytoplasm;Nucleus	135	NGSE	gain_of_glycosylation	-	-	137	G	S	1	-	1|COSMIC	probably damaging	DOID:4159 / skin cancer	COSMIC	-	22622578	-	-	NGSE	+
O75582	RPS6KA5	Ribosomal protein S6 kinase alpha-5	802	N	-	Cytoplasm;Nucleus	600	NESC	gain_of_glycosylation	Protein kinase 2.	-	600	D	N	1	-	1/370|TCGA	probably damaging	DOID:4159 / skin cancer	TCGA	TCGA-BF-A5ER	-	-	-	NESC	-
O75582	RPS6KA5	Ribosomal protein S6 kinase alpha-5	802	N	-	Cytoplasm;Nucleus	677	NMSG	gain_of_glycosylation	Protein kinase 2.	-	677	K	N	1	-	1/198|TCGA	benign	DOID:4362 / cervical cancer	TCGA	TCGA-FU-A3HZ	-	-	-	NMSG	+
O75592	MYCBP2	E3 ubiquitin-protein ligase MYCBP2	4640	N	-	Nucleus	1328	NKSN	gain_of_glycosylation	-	-	1328	K	N	2	-	1/977|TCGA;1|COSMIC;1/1071|ICGC;1|COSMIC;1/248|TCGA	probably damaging	DOID:363 / uterine cancer;DOID:1612 / breast cancer	ICGC;TCGA;COSMIC	TCGA-AC-A23H;TCGA-AX-A05Z	-	-	-	NKSN	+
O75592	MYCBP2	E3 ubiquitin-protein ligase MYCBP2	4640	N	-	Nucleus	1765	NTTD	gain_of_glycosylation	-	-	1765	Y	N	1	-	1|COSMIC	probably damaging	DOID:4159 / skin cancer	COSMIC	-	22842228	-	-	NTTD	+
O75592	MYCBP2	E3 ubiquitin-protein ligase MYCBP2	4640	N	-	Nucleus	2279	NMSL	gain_of_glycosylation	-	-	2279	K	N	1	-	1|COSMIC;1/248|TCGA	probably damaging	DOID:363 / uterine cancer	TCGA;COSMIC	TCGA-D1-A17Q	-	-	-	NMSL	-
O75592	MYCBP2	E3 ubiquitin-protein ligase MYCBP2	4640	N	-	Nucleus	3165	NKSK	gain_of_glycosylation	-	-	3165	K	N	1	-	1|COSMIC;1/248|TCGA	probably damaging	DOID:363 / uterine cancer	TCGA;COSMIC	TCGA-AX-A0J0	-	-	-	NKSK	+
O75592	MYCBP2	E3 ubiquitin-protein ligase MYCBP2	4640	N	-	Nucleus	48	NDSD	gain_of_glycosylation	-	-	50	R	S	1	-	1/168|TCGA	benign	DOID:263 / kidney cancer	TCGA	TCGA-HE-7130	-	-	-	NDSD	+
O75592	MYCBP2	E3 ubiquitin-protein ligase MYCBP2	4640	N	-	Nucleus	632	NSSS	gain_of_glycosylation	-	-	632	D	N	1	-	1/198|TCGA	probably damaging	DOID:4362 / cervical cancer	TCGA	TCGA-C5-A1M8	-	-	-	NSSS	++
O75594	PGLYRP1	Peptidoglycan recognition protein 1	196	Y	1--21	Secreted	189	NWSH	gain_of_glycosylation	-	-	191	P	S	1	-	1/508|TCGA	benign	DOID:11934 / head and neck cancer	TCGA	TCGA-F7-A61S	-	-	-	NWSH	-
O75626	PRDM1	PR domain zinc finger protein 1	825	N	-	Cytoplasm;Nucleus	259	NHSK	gain_of_glycosylation	-	-	260	P	H	1	-	1/57|TCGA	benign	DOID:363 / uterine cancer	TCGA	TCGA-N5-A4RV	-	-	-	NHSK	-
O75626	PRDM1	PR domain zinc finger protein 1	825	N	-	Cytoplasm;Nucleus	514	NGSP	gain_of_glycosylation	-	-	514	S	N	1	-	1|COSMIC;1/1148|IntOGen	possibly damaging	DOID:1612 / breast cancer	COSMIC;IntOGen	-	22495314	-	-	NGSP	---
O75628	REM1	GTP-binding protein REM 1	298	N	-	-	142	NKSW	gain_of_glycosylation	-	-	142	D	N	1	-	1/289|ICGC;1/178|TCGA;1|COSMIC;1/665|IntOGen	benign	DOID:1324 / lung cancer	ICGC;TCGA;COSMIC;IntOGen	TCGA-66-2786	-	-	-	NKSW	+
O75628	REM1	GTP-binding protein REM 1	298	N	-	-	195	NKTD	gain_of_glycosylation	-	-	197	A	T	1	-	1/289|ICGC;1|COSMIC;1/178|TCGA	benign	DOID:1324 / lung cancer	ICGC;TCGA;COSMIC	TCGA-18-3409	-	-	-	NKTD	+
O75635	SERPINB7	Serpin B7	380	N	-	Cytoplasm	141	NISK	gain_of_glycosylation	-	-	143	N	S	1	-	1/404|ICGC;1/451|TCGA;1/417|IntOGen;1|COSMIC	probably damaging	DOID:263 / kidney cancer	ICGC;TCGA;COSMIC;IntOGen	TCGA-A3-3346	-	-	-	NISK	+
O75635	SERPINB7	Serpin B7	380	N	-	Cytoplasm	245	NLSE	gain_of_glycosylation	-	-	245	D	N	1	-	1/370|TCGA;1/323|ICGC	benign	DOID:4159 / skin cancer	ICGC;TCGA	TCGA-GN-A26C	-	-	-	NLSE	+
O75648	TRMU	Mitochondrial tRNA-specific 2-thiouridylase 1	421	N	-	-	282	NDSV	gain_of_glycosylation	-	-	282	K	N	1	-	1/508|TCGA	probably damaging	DOID:11934 / head and neck cancer	TCGA	TCGA-CV-A6K1	-	-	-	NDSV	-
O75665	OFD1	Oral-facial-digital syndrome 1 protein	1012	N	-	Cytoplasm;Nucleus	806	NKSE	gain_of_glycosylation	-	-	806	D	N	1	-	1/248|TCGA	benign	DOID:363 / uterine cancer	TCGA	TCGA-BS-A0UV	-	-	-	NKSE	+
O75665	OFD1	Oral-facial-digital syndrome 1 protein	1012	N	-	Cytoplasm;Nucleus	949	NKSA	gain_of_glycosylation	-	-	949	D	N	1	-	1/289|TCGA;1/289|ICGC	benign	DOID:10534 / stomach cancer	ICGC;TCGA	TCGA-BR-4184	-	-	-	NKSA	--
O75679	RFPL3	Ret finger protein-like 3	317	N	-	-	222	NGSR	gain_of_glycosylation	B30.2/SPRY.	-	222	D	N	1	-	1/248|TCGA;1|COSMIC	benign	DOID:363 / uterine cancer	TCGA;COSMIC	TCGA-BS-A0UV	-	-	-	NGSR	-
O75689	ADAP1	Arf-GAP with dual PH domain-containing protein 1	374	N	-	Cytoplasm;Nucleus	202	NNST	gain_of_glycosylation	-	-	202	D	N	1	-	1/323|ICGC;1/370|TCGA	probably damaging	DOID:4159 / skin cancer	ICGC;TCGA	TCGA-FS-A1Z3	-	-	-	NNST	-
O75691	UTP20	Small subunit processome component 20 homolog	2785	N	-	Nucleus	1129	NVSH	gain_of_glycosylation	-	-	1129	T	N	1	-	1|COSMIC	possibly damaging	DOID:2394 / ovarian cancer	COSMIC	-	-	-	-	NVSH	+
O75691	UTP20	Small subunit processome component 20 homolog	2785	N	-	Nucleus	2450	NISQ	gain_of_glycosylation	-	-	2452	I	S	1	-	1/198|TCGA	benign	DOID:4362 / cervical cancer	TCGA	TCGA-IR-A3LL	-	-	-	NISQ	+
O75691	UTP20	Small subunit processome component 20 homolog	2785	N	-	Nucleus	2450	NITQ	gain_of_glycosylation	-	-	2452	I	T	1	-	1|COSMIC	benign	DOID:219 / colon cancer	COSMIC	-	-	-	-	NITQ	+
O75695	RP2	Protein XRP2	350	N	-	Membrane	176	NFTP	gain_of_glycosylation	C-CAP/cofactor C-like.	-	176	D	N	1	-	1/289|ICGC;1/289|TCGA	probably damaging	DOID:10534 / stomach cancer	ICGC;TCGA	TCGA-HU-A4GH	-	-	-	NFTP	---
O75715	GPX5	Epididymal secretory glutathione peroxidase	221	Y	1--21	Secreted	153	NHSC	gain_of_glycosylation	-	-	153	K	N	1	-	1|COSMIC	probably damaging	DOID:1324 / lung cancer	COSMIC	-	22980975	-	-	NHSC	+
O75746	SLC25A12	Calcium-binding mitochondrial carrier protein Aralar1	678	N	-	Membrane	416	NFTR	gain_of_glycosylation	-	-	416	K	N	1	-	1|COSMIC	possibly damaging	DOID:219 / colon cancer	COSMIC	-	22895193	-	-	NFTR	++
O75747	PIK3C2G	Phosphatidylinositol 4-phosphate 3-kinase C2 domain-containing subunit gamma	1445	N	-	Membrane	1036	NDTI	gain_of_glycosylation	-	-	1038	N	T	1	-	1/248|TCGA;1|COSMIC	probably damaging	DOID:363 / uterine cancer	TCGA;COSMIC	TCGA-AX-A05Z	-	-	-	NDTI	+
O75747	PIK3C2G	Phosphatidylinositol 4-phosphate 3-kinase C2 domain-containing subunit gamma	1445	N	-	Membrane	192	NKSS	gain_of_glycosylation	-	-	194	R	S	1	-	1|COSMIC	benign	DOID:5041 / esophageal cancer	COSMIC	-	23525077	-	-	NKSS	++
O75747	PIK3C2G	Phosphatidylinositol 4-phosphate 3-kinase C2 domain-containing subunit gamma	1445	N	-	Membrane	509	NVSR	gain_of_glycosylation	-	-	511	P	S	1	-	1/370|TCGA	benign	DOID:4159 / skin cancer	TCGA	TCGA-EB-A4IS	-	-	-	NVSR	+
O75747	PIK3C2G	Phosphatidylinositol 4-phosphate 3-kinase C2 domain-containing subunit gamma	1445	N	-	Membrane	72	NSTG	gain_of_glycosylation	-	-	72	D	N	1	-	1/370|TCGA;1/323|ICGC	benign	DOID:4159 / skin cancer	ICGC;TCGA	TCGA-FS-A1ZZ	-	-	-	NSTG	+
O75762	TRPA1	Transient receptor potential cation channel subfamily A member 1	1119	N	-	Membrane	1081	NDSH	gain_of_glycosylation	-	-	1081	D	N	1	-	1|COSMIC	benign	DOID:263 / kidney cancer	COSMIC	-	23797736	-	-	NDSH	--
O75762	TRPA1	Transient receptor potential cation channel subfamily A member 1	1119	N	-	Membrane	446	NKSP	gain_of_glycosylation	-	-	446	K	N	1	-	1|COSMIC	benign	DOID:1324 / lung cancer	COSMIC	-	22941188	-	-	NKSP	---
O75762	TRPA1	Transient receptor potential cation channel subfamily A member 1	1119	N	-	Membrane	476	NESD	gain_of_glycosylation	-	-	478	G	S	1	-	1/92|TCGA	probably damaging	DOID:3953 / adrenal gland cancer	TCGA	TCGA-OR-A5K1	-	-	-	NESD	++
O75762	TRPA1	Transient receptor potential cation channel subfamily A member 1	1119	N	-	Membrane	549	NTSL	gain_of_glycosylation	-	-	551	A	S	1	-	1/229|IntOGen;1|COSMIC	probably damaging	DOID:1993 / rectum cancer;DOID:219 / colon cancer	COSMIC;IntOGen	-	-	-	-	NTSL	+
O75762	TRPA1	Transient receptor potential cation channel subfamily A member 1	1119	N	-	Membrane	615	NSSG	gain_of_glycosylation	-	-	617	P	S	1	-	1/80|ICGC;1|COSMIC;1/81|TCGA	benign	DOID:1993 / rectum cancer	ICGC;TCGA;COSMIC	TCGA-F5-6814	-	-	-	NSSG	-
O75762	TRPA1	Transient receptor potential cation channel subfamily A member 1	1119	N	-	Membrane	85	NSSL	gain_of_glycosylation	-	-	85	D	N	1	-	1/370|TCGA	possibly damaging	DOID:4159 / skin cancer	TCGA	TCGA-ER-A42L	-	-	-	NSSL	+
O75771	RAD51D	DNA repair protein RAD51 homolog 4	328	N	-	Cytoplasm;Nucleus	76	NTST	gain_of_glycosylation	-	-	76	K	N	1	-	1|COSMIC	possibly damaging	DOID:219 / colon cancer	COSMIC	-	22810696	-	-	NTST	++
O75791	GRAP2	GRB2-related adapter protein 2	330	N	-	Cytoplasm;Nucleus	8	NFTA	gain_of_glycosylation	-	-	8	D	N	1	-	1/370|TCGA;1/323|ICGC	probably damaging	DOID:4159 / skin cancer	ICGC;TCGA	TCGA-EB-A44O	-	-	-	NFTA	+
O75794	CDC123	Cell division cycle protein 123 homolog	336	N	-	Cytoplasm	135	NSSD	gain_of_glycosylation	-	-	135	K	N	1	-	1|COSMIC;1/323|ICGC	probably damaging	DOID:4159 / skin cancer	ICGC;COSMIC	-	22842228	-	-	NSSD	++
O75795	UGT2B17	UDP-glucuronosyltransferase 2B17	530	Y	1--23	Membrane	166	NISF	gain_of_glycosylation	-	-	168	P	S	1	-	1/95|ICGC	-	DOID:5041 / esophageal cancer	ICGC	-	-	-	-	NISF	+
O75807	PPP1R15A	Protein phosphatase 1 regulatory subunit 15A	674	N	-	Membrane	455	NDSE	gain_of_glycosylation	-	-	455	D	N	1	-	1|COSMIC	benign	DOID:1993 / rectum cancer	COSMIC	-	-	-	-	NDSE	-
O75808	CAPN15	Calpain-15	1086	N	-	-	1003	NCTD	gain_of_glycosylation	-	-	1003	D	N	1	-	1/198|TCGA	probably damaging	DOID:4362 / cervical cancer	TCGA	TCGA-C5-A1MN	-	-	-	NCTD	+
O75815	BCAR3	Breast cancer anti-estrogen resistance protein 3	825	N	-	-	128	NRTP	gain_of_glycosylation	-	-	128	D	N	1	-	1/977|TCGA;1|COSMIC;1/1071|ICGC	probably damaging	DOID:1612 / breast cancer	ICGC;TCGA;COSMIC	TCGA-A2-A0CP	-	-	-	NRTP	---
O75820	ZNF189	Zinc finger protein 189	626	N	-	Nucleus	216	NSTL	gain_of_glycosylation	-	-	216	S	N	1	-	1/217|TCGA;1/216|ICGC;1|COSMIC	benign	DOID:219 / colon cancer	ICGC;TCGA;COSMIC	TCGA-AA-3510	-	-	-	NSTL	++
O75828	CBR3	Carbonyl reductase [NADPH] 3	277	N	-	Cytoplasm	90	NATV	gain_of_glycosylation	-	-	92	A	T	1	-	1/289|ICGC;1/289|TCGA	possibly damaging	DOID:10534 / stomach cancer	ICGC;TCGA	TCGA-BR-4361	-	-	-	NATV	+
O75830	SERPINI2	Serpin I2	405	Y	1--18	Secreted	368	NHTF	gain_of_glycosylation	-	-	370	P	T	1	-	1/665|IntOGen;1|COSMIC	probably damaging	DOID:1324 / lung cancer	COSMIC;IntOGen	-	-	-	-	NHTF	-
O75830	SERPINI2	Serpin I2	405	Y	1--18	Secreted	378	NSTE	gain_of_glycosylation	-	-	379	P	S	1	-	1/50|ICGC;1|COSMIC	possibly damaging	DOID:8618 / oral cavity cancer	ICGC;COSMIC	-	24292195	-	-	NSTE	-
O75840	KLF7	Krueppel-like factor 7	302	N	-	Nucleus	121	NYTA	gain_of_glycosylation	-	-	121	S	N	1	-	1/289|ICGC;1/289|TCGA	benign	DOID:10534 / stomach cancer	ICGC;TCGA	TCGA-BR-8078	-	-	-	NYTA	++
O75840	KLF7	Krueppel-like factor 7	302	N	-	Nucleus	126	NQSQ	gain_of_glycosylation	-	-	128	A	S	1	-	1|COSMIC	probably damaging	DOID:1324 / lung cancer	COSMIC	-	22980975	-	-	NQSQ	++
O75871	CEACAM4	Carcinoembryonic antigen-related cell adhesion molecule 4	244	Y	1--35	Membrane	89	NISG	gain_of_glycosylation	Ig-like V-type.	-	91	P	S	1	-	1/665|IntOGen	benign	DOID:1324 / lung cancer	IntOGen	-	-	-	-	NISG	+
O75871	CEACAM4	Carcinoembryonic antigen-related cell adhesion molecule 4	244	Y	1--35	Membrane	89	NITG	gain_of_glycosylation	Ig-like V-type.	-	91	P	T	1	-	1|COSMIC;1|COSMIC	benign	DOID:1324 / lung cancer;DOID:5672 / large intestine cancer	COSMIC	-	22941188	-	-	NITG	+
O75881	CYP7B1	25-hydroxycholesterol 7-alpha-hydroxylase	506	N	-	Membrane	205	NNTF	gain_of_glycosylation	-	-	207	K	T	1	-	1/248|TCGA;1|COSMIC	benign	DOID:363 / uterine cancer	TCGA;COSMIC	TCGA-AP-A059	-	-	-	NNTF	-
O75881	CYP7B1	25-hydroxycholesterol 7-alpha-hydroxylase	506	N	-	Membrane	375	NLTL	gain_of_glycosylation	-	-	375	D	N	1	-	1/323|ICGC;1/370|TCGA	probably damaging	DOID:4159 / skin cancer	ICGC;TCGA	TCGA-FW-A3R5	-	-	-	NLTL	+
O75882	ATRN	Attractin	1429	Y	1--28	Membrane;Secreted	336	NLTL	gain_of_glycosylation	-	-	338	K	T	1	-	1/217|TCGA;1|COSMIC;1/216|ICGC	possibly damaging	DOID:219 / colon cancer;DOID:5672 / large intestine cancer	ICGC;TCGA;COSMIC	TCGA-AA-3663	-	-	-	NLTL	+++
O75882	ATRN	Attractin	1429	Y	1--28	Membrane;Secreted	871	NMSP	gain_of_glycosylation	-	-	871	D	N	1	-	1/233|ICGC;1/130|TCGA;1/98|IntOGen;1|COSMIC	probably damaging	DOID:11054 / urinary bladder cancer	ICGC;TCGA;COSMIC;IntOGen	TCGA-GD-A3OP	-	-	-	NMSP	---
O75886	STAM2	Signal transducing adapter molecule 2	525	N	-	Cytoplasm;Membrane	99	NKTH	gain_of_glycosylation	-	-	101	A	T	1	-	1/492|IntOGen;1/268|ICGC;2|COSMIC;1/291|TCGA	benign	DOID:1319 / brain cancer;DOID:3070 / malignant glioma	ICGC;TCGA;COSMIC;IntOGen	TCGA-02-2470	23917401	-	-	NKTH	+
O75886	STAM2	Signal transducing adapter molecule 2	525	N	-	Cytoplasm;Membrane	25	NWSL	gain_of_glycosylation	-	-	25	D	N	1	-	1|COSMIC	possibly damaging	DOID:3571 / liver cancer	COSMIC	-	23788652	-	-	NWSL	+
O75886	STAM2	Signal transducing adapter molecule 2	525	N	-	Cytoplasm;Membrane	283	NKSE	gain_of_glycosylation	-	-	283	K	N	1	-	1/1071|ICGC;1/977|TCGA;1|COSMIC	benign	DOID:1612 / breast cancer	ICGC;TCGA;COSMIC	TCGA-AN-A046	-	-	-	NKSE	+
O75886	STAM2	Signal transducing adapter molecule 2	525	N	-	Cytoplasm;Membrane	362	NKSV	gain_of_glycosylation	ITAM.	-	364	L	S	1	-	1|COSMIC;1/248|TCGA	probably damaging	DOID:363 / uterine cancer	TCGA;COSMIC	TCGA-AP-A059	-	-	-	NKSV	++
O75886	STAM2	Signal transducing adapter molecule 2	525	N	-	Cytoplasm;Membrane	458	NATY	gain_of_glycosylation	-	-	459	P	A	1	-	1/665|IntOGen;1|COSMIC;1/178|TCGA;1/289|ICGC	benign	DOID:1324 / lung cancer	ICGC;TCGA;COSMIC;IntOGen	TCGA-37-3789	-	-	-	NATY	-
O75886	STAM2	Signal transducing adapter molecule 2	525	N	-	Cytoplasm;Membrane	458	NHTY	gain_of_glycosylation	-	-	459	P	H	1	-	1/178|TCGA;1/289|ICGC;1|COSMIC;1/665|IntOGen	benign	DOID:1324 / lung cancer	ICGC;TCGA;COSMIC;IntOGen	TCGA-66-2727	-	-	-	NHTY	--
O75886	STAM2	Signal transducing adapter molecule 2	525	N	-	Cytoplasm;Membrane	463	NQSS	gain_of_glycosylation	-	-	465	N	S	1	-	1|COSMIC;1/229|IntOGen	benign	DOID:219 / colon cancer	COSMIC;IntOGen	-	-	-	-	NQSS	+
O75891	ALDH1L1	Cytosolic 10-formyltetrahydrofolate dehydrogenase	902	N	-	Cytoplasm	437	NTSE	gain_of_glycosylation	-	-	437	K	N	1	-	1/248|TCGA;1|COSMIC	benign	DOID:363 / uterine cancer	TCGA;COSMIC	TCGA-B5-A0JY	-	-	-	NTSE	-
O75891	ALDH1L1	Cytosolic 10-formyltetrahydrofolate dehydrogenase	902	N	-	Cytoplasm	689	NKSV	gain_of_glycosylation	-	-	691	A	S	1	-	1/375|IntOGen	probably damaging	DOID:0060119 / pharynx cancer	IntOGen	-	-	-	-	NKSV	-
O75899	GABBR2	Gamma-aminobutyric acid type B receptor subunit 2	941	Y	1--41	Membrane	638	NISI	gain_of_glycosylation	-	-	638	D	N	1	-	1/323|ICGC;1/370|TCGA	probably damaging	DOID:4159 / skin cancer	ICGC;TCGA	TCGA-EE-A29E	-	-	-	NISI	+
O75899	GABBR2	Gamma-aminobutyric acid type B receptor subunit 2	941	Y	1--41	Membrane	883	NSSE	gain_of_glycosylation	-	-	885	P	S	1	-	1/216|ICGC;1/217|TCGA;1|COSMIC	probably damaging	DOID:219 / colon cancer	ICGC;TCGA;COSMIC	TCGA-AZ-6601	-	-	-	NSSE	-
O75899	GABBR2	Gamma-aminobutyric acid type B receptor subunit 2	941	Y	1--41	Membrane	922	NASP	gain_of_glycosylation	-	-	922	T	N	1	-	1|COSMIC	benign	DOID:1324 / lung cancer	COSMIC	-	22980975	-	-	NASP	---
O75908	SOAT2	Sterol O-acyltransferase 2	522	N	-	Membrane	300	NFTQ	gain_of_glycosylation	-	-	302	A	T	1	-	1|COSMIC	possibly damaging	DOID:3571 / liver cancer	COSMIC	-	21822264	-	-	NFTQ	+
O75911	DHRS3	Short-chain dehydrogenase/reductase 3	302	N	-	Membrane	213	NATT	gain_of_glycosylation	-	-	213	S	N	1	-	1/289|ICGC;1/289|TCGA	benign	DOID:10534 / stomach cancer	ICGC;TCGA	TCGA-CG-5718	-	-	-	NATT	-
O75912	DGKI	Diacylglycerol kinase iota	1065	N	-	Cytoplasm;Nucleus	609	NISR	gain_of_glycosylation	-	-	611	P	S	1	-	1/370|TCGA;1/323|ICGC	probably damaging	DOID:4159 / skin cancer	ICGC;TCGA	TCGA-EE-A180	-	-	-	NISR	+
O75912	DGKI	Diacylglycerol kinase iota	1065	N	-	Cytoplasm;Nucleus	811	NETS	gain_of_glycosylation	-	-	811	H	N	1	-	1/198|TCGA	benign	DOID:4362 / cervical cancer	TCGA	TCGA-EK-A2PL	-	-	-	NETS	+
O75914	PAK3	Serine/threonine-protein kinase PAK 3	559	N	-	Cytoplasm	24	NSSA	gain_of_glycosylation	-	-	24	D	N	1	-	1/665|IntOGen	benign	DOID:1324 / lung cancer	IntOGen	-	-	-	-	NSSA	-
O75914	PAK3	Serine/threonine-protein kinase PAK 3	559	N	-	Cytoplasm	257	NKSK	gain_of_glycosylation	-	-	257	K	N	1	-	1/217|TCGA;1/216|ICGC	benign	DOID:219 / colon cancer	ICGC;TCGA	TCGA-AA-3510	-	-	-	NKSK	-
O75916	RGS9	Regulator of G-protein signaling 9	674	N	-	Membrane	129	NITK	gain_of_glycosylation	-	-	131	K	T	1	-	1|COSMIC	probably damaging	DOID:219 / colon cancer	COSMIC	-	23856246	-	-	NITK	+
O75923	DYSF	Dysferlin	2080	N	-	Membrane	1196	NLTW	gain_of_glycosylation	-	-	1197	P	L	1	-	1/323|ICGC;1/370|TCGA	probably damaging	DOID:4159 / skin cancer	ICGC;TCGA	TCGA-EE-A2MS	-	-	-	NLTW	+
O75923	DYSF	Dysferlin	2080	N	-	Membrane	1200	NQTL	gain_of_glycosylation	-	-	1200	D	N	1	-	1/323|ICGC;1/370|TCGA	probably damaging	DOID:4159 / skin cancer	ICGC;TCGA	TCGA-EE-A182	-	-	-	NQTL	+
O75923	DYSF	Dysferlin	2080	N	-	Membrane	1446	NVSL	gain_of_glycosylation	-	-	1446	D	N	1	-	1|COSMIC	possibly damaging	DOID:219 / colon cancer	COSMIC	-	-	-	-	NVSL	++
O75923	DYSF	Dysferlin	2080	N	-	Membrane	1644	NITL	gain_of_glycosylation	-	-	1644	K	N	1	-	1|COSMIC;1/248|TCGA	possibly damaging	DOID:363 / uterine cancer	TCGA;COSMIC	TCGA-AP-A0LM	-	-	-	NITL	++
O75923	DYSF	Dysferlin	2080	N	-	Membrane	2022	NTSF	gain_of_glycosylation	-	-	2022	D	N	1	-	2|COSMIC	probably damaging	DOID:219 / colon cancer	COSMIC	-	23856246;22895193	-	-	NTSF	--
O75923	DYSF	Dysferlin	2080	N	-	Membrane	258	NSSL	gain_of_glycosylation	-	-	260	P	S	1	-	1/323|ICGC;1/370|TCGA	probably damaging	DOID:4159 / skin cancer	ICGC;TCGA	TCGA-EE-A29C	-	-	-	NSSL	+
O75925	PIAS1	E3 SUMO-protein ligase PIAS1	651	N	-	Nucleus	492	NKSI	gain_of_glycosylation	-	-	494	G	S	1	-	1/323|ICGC;1/370|TCGA	benign	DOID:4159 / skin cancer	ICGC;TCGA	TCGA-EE-A3JA	-	-	-	NKSI	-
O75925	PIAS1	E3 SUMO-protein ligase PIAS1	651	N	-	Nucleus	74	NLSI	gain_of_glycosylation	-	-	74	D	N	1	-	1/230|IntOGen;1/248|TCGA;1|COSMIC	benign	DOID:363 / uterine cancer	TCGA;COSMIC;IntOGen	TCGA-D1-A16E	-	-	-	NLSI	++
O75928	PIAS2	E3 SUMO-protein ligase PIAS2	621	N	-	Nucleus	543	NMSS	gain_of_glycosylation	-	-	543	S	N	1	-	1|COSMIC	possibly damaging	DOID:219 / colon cancer	COSMIC	-	22895193	-	-	NMSS	+
O75937	DNAJC8	DnaJ homolog subfamily C member 8	253	N	-	-	7	NGTS	gain_of_glycosylation	-	-	7	S	N	1	-	1/217|TCGA;1/216|ICGC;1|COSMIC	benign	DOID:219 / colon cancer	ICGC;TCGA;COSMIC	TCGA-G4-6304	-	-	-	NGTS	++
O75943	RAD17	Cell cycle checkpoint protein RAD17	681	N	-	Nucleus	494	NTSI	gain_of_glycosylation	-	-	494	S	N	1	-	1|COSMIC;1/504|ICGC	probably damaging	DOID:1793 / pancreatic cancer	ICGC;COSMIC	-	-	-	-	NTSI	+
O75953	DNAJB5	DnaJ homolog subfamily B member 5	348	N	-	-	232	NATP	gain_of_glycosylation	-	-	232	D	N	1	-	1/1148|IntOGen;1/977|TCGA;1|COSMIC;1/1071|ICGC	probably damaging	DOID:1612 / breast cancer	ICGC;TCGA;COSMIC;IntOGen	TCGA-D8-A1JN	-	-	-	NATP	---
O75954	TSPAN9	Tetraspanin-9	239	N	-	Membrane	114	NATK	gain_of_glycosylation	-	-	116	K	T	1	-	1/248|TCGA;1|COSMIC	benign	DOID:363 / uterine cancer	TCGA;COSMIC	TCGA-B5-A11E	-	-	-	NATK	++
O75956	CDK2AP2	Cyclin-dependent kinase 2-associated protein 2	126	N	-	-	95	NKSA	gain_of_glycosylation	-	-	95	S	N	1	-	1/66|TCGA	probably damaging	DOID:263 / kidney cancer	TCGA	TCGA-KO-8406	-	-	-	NKSA	++
O75962	TRIO	Triple functional domain protein	3097	N	-	Cytoplasm	2120	NASL	gain_of_glycosylation	-	-	2120	K	N	1	-	1|COSMIC;1/105|ICGC	probably damaging	DOID:1993 / rectum cancer;DOID:263 / kidney cancer	ICGC;COSMIC	-	-	-	-	NASL	---
O75964	ATP5L	ATP synthase subunit g, mitochondrial	103	N	-	Membrane	58	NSSQ	gain_of_glycosylation	-	-	60	A	S	1	-	1/105|ICGC;1|COSMIC	benign	DOID:1993 / rectum cancer;DOID:263 / kidney cancer	ICGC;COSMIC	-	-	-	-	NSSQ	++
O75969	AKAP3	A-kinase anchor protein 3	853	N	-	-	148	NGSE	gain_of_glycosylation	-	-	148	D	N	1	-	1/665|IntOGen;1|COSMIC	benign	DOID:1324 / lung cancer	COSMIC;IntOGen	-	-	-	-	NGSE	+
O75969	AKAP3	A-kinase anchor protein 3	853	N	-	-	211	NLTY	gain_of_glycosylation	-	-	213	K	T	1	-	1/156|ICGC;1/168|TCGA	probably damaging	DOID:263 / kidney cancer	ICGC;TCGA	TCGA-A4-8098	-	-	-	NLTY	++
O75969	AKAP3	A-kinase anchor protein 3	853	N	-	-	285	NMTY	gain_of_glycosylation	-	-	285	I	N	1	-	1|COSMIC	probably damaging	DOID:1793 / pancreatic cancer	COSMIC	-	24293293	-	-	NMTY	+
O75969	AKAP3	A-kinase anchor protein 3	853	N	-	-	51	NSTA	gain_of_glycosylation	-	-	51	K	N	1	-	1|COSMIC	probably damaging	No DO	COSMIC	-	23856246	-	-	NSTA	++
O75970	MPDZ	Multiple PDZ domain protein	2070	N	-	Membrane	1460	NETE	gain_of_glycosylation	-	-	1460	K	N	1	-	1|COSMIC	possibly damaging	DOID:263 / kidney cancer	COSMIC	-	23797736	-	-	NETE	+
O76001	OR2J3	Olfactory receptor 2J3	311	N	-	Membrane	162	NSSF	gain_of_glycosylation	-	-	162	H	N	1	-	1/130|TCGA;1/98|IntOGen;1/233|ICGC;1|COSMIC	possibly damaging	DOID:11054 / urinary bladder cancer	ICGC;TCGA;COSMIC;IntOGen	TCGA-G2-A2ES	-	-	-	NSSF	+
O76002	OR2J2	Olfactory receptor 2J2	312	N	-	Membrane	76	NSSI	gain_of_glycosylation	-	-	76	T	N	1	-	1|COSMIC;1/1148|IntOGen	possibly damaging	DOID:1612 / breast cancer	COSMIC;IntOGen	-	-	-	-	NSSI	-
O76013	KRT36	Keratin, type I cuticular Ha6	467	N	-	-	101	NDSL	gain_of_glycosylation	-	-	103	R	S	1	-	1|COSMIC;1/66|ICGC	probably damaging	DOID:184 / bone cancer	ICGC;COSMIC	-	23770606	-	-	NDSL	+
O76021	RSL1D1	Ribosomal L1 domain-containing protein 1	490	N	-	Nucleus	327	NTTV	gain_of_glycosylation	-	-	327	D	N	1	-	1/198|TCGA	possibly damaging	DOID:4362 / cervical cancer	TCGA	TCGA-DS-A1OB	-	-	-	NTTV	+
O76027	ANXA9	Annexin A9	345	N	-	-	269	NNTP	gain_of_glycosylation	-	-	269	K	N	1	-	1|COSMIC;1/217|TCGA;1/216|ICGC	benign	DOID:219 / colon cancer	ICGC;TCGA;COSMIC	TCGA-CA-6717	-	-	-	NNTP	---
O76031	CLPX	ATP-dependent Clp protease ATP-binding subunit clpX-like, mitochondrial	633	N	-	-	394	NVSE	gain_of_glycosylation	-	-	396	P	S	1	-	1/370|TCGA	probably damaging	DOID:4159 / skin cancer	TCGA	TCGA-EE-A2MF	-	-	-	NVSE	+
O76039	CDKL5	Cyclin-dependent kinase-like 5	1030	N	-	Nucleus	1024	NATL	gain_of_glycosylation	-	-	1026	A	T	1	-	1/147|TCGA	benign	DOID:1793 / pancreatic cancer	TCGA	TCGA-IB-7651	-	-	-	NATL	+
O76039	CDKL5	Cyclin-dependent kinase-like 5	1030	N	-	Nucleus	370	NLTG	gain_of_glycosylation	-	-	372	A	T	1	-	1/57|TCGA	benign	DOID:363 / uterine cancer	TCGA	TCGA-N6-A4VE	-	-	-	NLTG	+++
O76039	CDKL5	Cyclin-dependent kinase-like 5	1030	N	-	Nucleus	463	NQSR	gain_of_glycosylation	-	-	463	K	N	1	-	1/289|TCGA	probably damaging	DOID:1319 / brain cancer	TCGA	TCGA-DU-6399	-	-	-	NQSR	+
O76039	CDKL5	Cyclin-dependent kinase-like 5	1030	N	-	Nucleus	825	NISD	gain_of_glycosylation	-	-	825	K	N	1	-	1/248|TCGA	probably damaging	DOID:363 / uterine cancer	TCGA	TCGA-BS-A0UV	-	-	-	NISD	+
O76041	NEBL	Nebulette	1014	N	-	Cytoplasm	418	NETK	gain_of_glycosylation	-	-	420	I	T	1	-	1|COSMIC	possibly damaging	DOID:1324 / lung cancer	COSMIC	-	22980975	-	-	NETK	+
O76074	PDE5A	cGMP-specific 3',5'-cyclic phosphodiesterase	875	N	-	-	121	NVSF	gain_of_glycosylation	-	-	121	T	N	1	-	1/248|TCGA;1|COSMIC	benign	DOID:363 / uterine cancer	TCGA;COSMIC	TCGA-AX-A0J1	-	-	-	NVSF	+
O76074	PDE5A	cGMP-specific 3',5'-cyclic phosphodiesterase	875	N	-	-	710	NTTL	gain_of_glycosylation	-	-	710	K	N	1	-	1|COSMIC	possibly damaging	DOID:1993 / rectum cancer	COSMIC	-	-	-	-	NTTL	-
O76080	ZFAND5	AN1-type zinc finger protein 5	213	N	-	Cytoplasm	111	NITT	gain_of_glycosylation	-	-	111	K	N	1	-	1/80|ICGC;1|COSMIC;1/81|TCGA	benign	DOID:1993 / rectum cancer	ICGC;TCGA;COSMIC	TCGA-F5-6814	-	-	-	NITT	++
O76080	ZFAND5	AN1-type zinc finger protein 5	213	N	-	Cytoplasm	70	NTSL	gain_of_glycosylation	-	-	70	D	N	1	-	1/289|ICGC;1|COSMIC	benign	DOID:1324 / lung cancer	ICGC;COSMIC	-	-	-	-	NTSL	+
O76081	RGS20	Regulator of G-protein signaling 20	388	N	-	Cytoplasm;Membrane;Nucleus	370	NSTV	gain_of_glycosylation	RGS.	-	372	A	T	1	-	1/248|TCGA;1|COSMIC	benign	DOID:363 / uterine cancer	TCGA;COSMIC	TCGA-AP-A059	-	-	-	NSTV	+
O76083	PDE9A	High affinity cGMP-specific 3',5'-cyclic phosphodiesterase 9A	593	N	-	Cytoplasm;Membrane	220	NCSC	gain_of_glycosylation	-	-	222	P	S	1	-	1/370|TCGA	possibly damaging	DOID:4159 / skin cancer	TCGA	TCGA-EE-A2MJ	-	-	-	NCSC	+
O76083	PDE9A	High affinity cGMP-specific 3',5'-cyclic phosphodiesterase 9A	593	N	-	Cytoplasm;Membrane	506	NVTK	gain_of_glycosylation	-	-	506	K	N	1	-	1|COSMIC	probably damaging	DOID:5672 / large intestine cancer	COSMIC	-	-	-	-	NVTK	++
O76090	BEST1	Bestrophin-1	585	N	-	Membrane	564	NTTL	gain_of_glycosylation	-	-	564	H	N	1	-	1|COSMIC;1/665|IntOGen	benign	DOID:1324 / lung cancer	COSMIC;IntOGen	-	22941188	-	-	NTTL	-
O94759	TRPM2	Transient receptor potential cation channel subfamily M member 2	1503	N	-	Membrane	373	NITI	gain_of_glycosylation	-	-	373	D	N	1	-	1/289|ICGC;1/289|TCGA	benign	DOID:10534 / stomach cancer	ICGC;TCGA	TCGA-BR-4292	-	-	-	NITI	+
O94759	TRPM2	Transient receptor potential cation channel subfamily M member 2	1503	N	-	Membrane	614	NVTF	gain_of_glycosylation	-	-	614	H	N	1	-	1/370|TCGA;1/323|ICGC	benign	DOID:4159 / skin cancer	ICGC;TCGA	TCGA-D9-A4Z5	-	-	-	NVTF	++
O94759	TRPM2	Transient receptor potential cation channel subfamily M member 2	1503	N	-	Membrane	959	NESR	gain_of_glycosylation	-	-	961	R	S	1	-	1/665|IntOGen;1|COSMIC	benign	DOID:1324 / lung cancer	COSMIC;IntOGen	-	-	-	-	NESR	+
O94762	RECQL5	ATP-dependent DNA helicase Q5	991	N	-	Cytoplasm;Nucleus	450	NSSW	gain_of_glycosylation	-	-	450	S	N	1	-	1|COSMIC;1/217|TCGA;1/216|ICGC	benign	DOID:219 / colon cancer;DOID:5672 / large intestine cancer	ICGC;TCGA;COSMIC	TCGA-AA-3663	-	-	-	NSSW	-
O94769	ECM2	Extracellular matrix protein 2	699	Y	1--20	Secreted	373	NLSK	gain_of_glycosylation	-	-	373	D	N	1	-	1/370|TCGA;1/323|ICGC	possibly damaging	DOID:4159 / skin cancer	ICGC;TCGA	TCGA-FW-A3R5	-	-	-	NLSK	++
O94779	CNTN5	Contactin-5	1100	Y	1--18	Membrane	81	NLSH	gain_of_glycosylation	-	-	83	Y	S	1	-	1/168|TCGA	probably damaging	DOID:263 / kidney cancer	TCGA	TCGA-A4-7288	-	-	-	NLSH	++
O94782	USP1	Ubiquitin carboxyl-terminal hydrolase 1	785	N	-	Nucleus	296	NQSQ	gain_of_glycosylation	USP.	-	298	R	S	1	-	1|COSMIC	probably damaging	DOID:3571 / liver cancer	COSMIC	-	23788652	-	-	NQSQ	++
O94788	ALDH1A2	Retinal dehydrogenase 2	518	N	-	Cytoplasm	293	NITF	gain_of_glycosylation	-	-	295	I	T	1	-	1|COSMIC	probably damaging	DOID:219 / colon cancer	COSMIC	-	22895193	-	-	NITF	+
O94804	STK10	Serine/threonine-protein kinase 10	968	N	-	Membrane	300	NKTL	gain_of_glycosylation	-	-	302	A	T	1	-	1|COSMIC	possibly damaging	DOID:4159 / skin cancer	COSMIC	-	22842228	-	-	NKTL	++
O94805	ACTL6B	Actin-like protein 6B	426	N	-	Nucleus	101	NHTY	gain_of_glycosylation	-	-	101	D	N	1	-	2/370|TCGA;2/323|ICGC	benign	DOID:4159 / skin cancer	ICGC;TCGA	TCGA-EE-A20B;TCGA-EB-A431	-	-	-	NHTY	+
O94806	PRKD3	Serine/threonine-protein kinase D3	890	N	-	Cytoplasm;Membrane	503	NSSH	gain_of_glycosylation	-	-	503	D	N	1	-	1|COSMIC;1/451|TCGA	benign	DOID:263 / kidney cancer	TCGA;COSMIC	TCGA-B0-5098	-	-	-	NSSH	+
O94806	PRKD3	Serine/threonine-protein kinase D3	890	N	-	Cytoplasm;Membrane	852	NITH	gain_of_glycosylation	-	-	852	Y	N	1	-	1/411|ICGC;1|COSMIC	probably damaging	DOID:1781 / thyroid cancer	ICGC;COSMIC	-	-	-	-	NITH	+
O94812	BAIAP3	BAI1-associated protein 3	1187	N	-	-	862	NLTS	gain_of_glycosylation	-	-	862	H	N	1	-	1/411|ICGC;1|COSMIC	probably damaging	DOID:1781 / thyroid cancer	ICGC;COSMIC	-	-	-	-	NLTS	++
O94813	SLIT2	Slit homolog 2 protein	1529	Y	1--30	Secreted	1221	NGSH	gain_of_glycosylation	-	-	1221	T	N	1	-	1|COSMIC	-	DOID:1324 / lung cancer	COSMIC	-	23856246	-	-	NGSH	+
O94813	SLIT2	Slit homolog 2 protein	1529	Y	1--30	Secreted	1249	NQSL	gain_of_glycosylation	-	-	1249	D	N	1	-	1/370|TCGA;1/323|ICGC	benign	DOID:4159 / skin cancer	ICGC;TCGA	TCGA-FR-A3YN	-	-	-	NQSL	+
O94813	SLIT2	Slit homolog 2 protein	1529	Y	1--30	Secreted	301	NITE	gain_of_glycosylation	-	-	301	T	N	1	-	1|COSMIC	possibly damaging	DOID:1324 / lung cancer	COSMIC	-	22980975	-	-	NITE	+++
O94813	SLIT2	Slit homolog 2 protein	1529	Y	1--30	Secreted	495	NLSG	gain_of_glycosylation	-	-	495	K	N	1	-	1|COSMIC;1/504|ICGC	possibly damaging	DOID:1793 / pancreatic cancer	ICGC;COSMIC	-	-	-	-	NLSG	+
O94813	SLIT2	Slit homolog 2 protein	1529	Y	1--30	Secreted	930	NGTC	gain_of_glycosylation	-	-	930	D	N	1	-	1/370|TCGA;1/323|ICGC	benign	DOID:4159 / skin cancer	ICGC;TCGA	TCGA-EE-A183	-	-	-	NGTC	-
O94817	ATG12	Ubiquitin-like protein ATG12	140	N	-	Cytoplasm;Membrane	24	NVSP	gain_of_glycosylation	-	-	24	D	N	1	-	1|COSMIC	benign	DOID:4159 / skin cancer	COSMIC	-	22842228	-	-	NVSP	---
O94818	NOL4	Nucleolar protein 4	638	N	-	Nucleus	237	NLSS	gain_of_glycosylation	-	-	237	D	N	1	-	1/323|ICGC;1/370|TCGA	probably damaging	DOID:4159 / skin cancer	ICGC;TCGA	TCGA-EE-A29V	-	-	-	NLSS	++
O94818	NOL4	Nucleolar protein 4	638	N	-	Nucleus	351	NKSP	gain_of_glycosylation	-	-	351	S	N	1	-	1|COSMIC	probably damaging	DOID:4159 / skin cancer	COSMIC	-	21984974	-	-	NKSP	---
O94818	NOL4	Nucleolar protein 4	638	N	-	Nucleus	50	NATF	gain_of_glycosylation	-	-	52	K	T	1	-	1/217|TCGA;1|COSMIC;1/216|ICGC	probably damaging	DOID:219 / colon cancer;DOID:5672 / large intestine cancer	ICGC;TCGA;COSMIC	TCGA-AZ-4315	-	-	-	NATF	+
O94822	LTN1	E3 ubiquitin-protein ligase listerin	1766	N	-	-	1298	NLSV	gain_of_glycosylation	-	-	1300	P	S	1	-	1|COSMIC	probably damaging	DOID:3070 / malignant glioma	COSMIC	-	18772396	-	-	NLSV	+
O94822	LTN1	E3 ubiquitin-protein ligase listerin	1766	N	-	-	1298	NLTV	gain_of_glycosylation	-	-	1300	P	T	1	-	1/492|IntOGen	probably damaging	DOID:1319 / brain cancer	IntOGen	-	-	-	-	NLTV	++
O94822	LTN1	E3 ubiquitin-protein ligase listerin	1766	N	-	-	1523	NLTY	gain_of_glycosylation	-	-	1524	P	L	1	-	1|COSMIC	probably damaging	DOID:4159 / skin cancer	COSMIC	-	22842228	-	-	NLTY	++
O94823	ATP10B	Probable phospholipid-transporting ATPase VB	1461	N	-	Membrane	665	NASV	gain_of_glycosylation	-	-	665	D	N	1	-	1/665|IntOGen	benign	DOID:1324 / lung cancer	IntOGen	-	-	-	-	NASV	+
O94830	DDHD2	Phospholipase DDHD2	711	N	-	Cytoplasm	360	NLTN	gain_of_glycosylation	-	-	360	I	N	1	-	1/289|ICGC;1/289|TCGA	probably damaging	DOID:10534 / stomach cancer	ICGC;TCGA	TCGA-BR-6452	-	-	-	NLTN	++
O94850	DDN	Dendrin	711	N	-	Cytoplasm;Membrane;Nucleus	326	NSSS	gain_of_glycosylation	-	-	328	G	S	1	-	1/156|ICGC;1/168|TCGA	possibly damaging	DOID:263 / kidney cancer	ICGC;TCGA	TCGA-Q2-A5QZ	-	-	-	NSSS	+
O94854	KIAA0754	Uncharacterized protein KIAA0754	1291	N	-	-	232	NTSV	gain_of_glycosylation	-	-	234	A	S	1	-	1/289|ICGC;1/665|IntOGen;1|COSMIC;1/178|TCGA	possibly damaging	DOID:1324 / lung cancer	ICGC;TCGA;COSMIC;IntOGen	TCGA-21-5787	-	-	-	NTSV	+
O94856	NFASC	Neurofascin	1347	Y	1--24	Membrane	1265	NGSF	gain_of_glycosylation	-	-	1265	D	N	1	-	1|COSMIC	benign	DOID:10283 / prostate cancer	COSMIC	-	22722839	-	-	NGSF	+
O94864	SUPT7L	STAGA complex 65 subunit gamma	414	N	-	Nucleus	78	NLTA	gain_of_glycosylation	-	-	80	I	T	1	-	1|COSMIC;1/181|ICGC	possibly damaging	DOID:2394 / ovarian cancer	ICGC;COSMIC	-	-	-	-	NLTA	++
O94874	UFL1	E3 UFM1-protein ligase 1	794	N	-	Cytoplasm	460	NESQ	gain_of_glycosylation	-	-	460	D	N	1	-	1|COSMIC	benign	DOID:1324 / lung cancer	COSMIC	-	22975805	-	-	NESQ	-
O94874	UFL1	E3 UFM1-protein ligase 1	794	N	-	Cytoplasm	717	NSTI	gain_of_glycosylation	-	-	719	K	T	1	-	1/248|TCGA;1|COSMIC	possibly damaging	DOID:363 / uterine cancer	TCGA;COSMIC	TCGA-B5-A0JY	-	-	-	NSTI	-
O94875	SORBS2	Sorbin and SH3 domain-containing protein 2	1100	N	-	Cytoplasm	273	NASR	gain_of_glycosylation	-	-	273	S	N	1	-	1/451|TCGA;1|COSMIC;1/417|IntOGen;1/404|ICGC	benign	DOID:263 / kidney cancer	ICGC;TCGA;COSMIC;IntOGen	TCGA-CJ-5672	-	-	-	NASR	+
O94875	SORBS2	Sorbin and SH3 domain-containing protein 2	1100	N	-	Cytoplasm	32	NSTD	gain_of_glycosylation	-	-	32	D	N	1	-	1/289|ICGC;1/289|TCGA	probably damaging	DOID:10534 / stomach cancer	ICGC;TCGA	TCGA-BR-4368	-	-	-	NSTD	++
O94875	SORBS2	Sorbin and SH3 domain-containing protein 2	1100	N	-	Cytoplasm	803	NDSG	gain_of_glycosylation	-	-	805	C	S	1	-	1/1148|IntOGen;1/1071|ICGC;1|COSMIC;1/977|TCGA	benign	DOID:1612 / breast cancer	ICGC;TCGA;COSMIC;IntOGen	TCGA-A2-A0SV	-	-	-	NDSG	+
O94876	TMCC1	Transmembrane and coiled-coil domains protein 1	653	N	-	Membrane	132	NGSP	gain_of_glycosylation	-	-	132	K	N	1	-	1|COSMIC	possibly damaging	DOID:1324 / lung cancer	COSMIC	-	-	-	-	NGSP	---
O94880	PHF14	PHD finger protein 14	888	N	-	-	279	NSTD	gain_of_glycosylation	-	-	281	A	T	1	-	1|COSMIC	possibly damaging	DOID:1324 / lung cancer	COSMIC	-	22980975	-	-	NSTD	++
O94880	PHF14	PHD finger protein 14	888	N	-	-	35	NASD	gain_of_glycosylation	-	-	35	D	N	1	-	1|COSMIC;1/248|TCGA	possibly damaging	DOID:363 / uterine cancer	TCGA;COSMIC	TCGA-AP-A0LM	-	-	-	NASD	++
O94886	TMEM63A	CSC1-like protein 1	807	N	-	Membrane	625	NITC	gain_of_glycosylation	-	-	625	S	N	1	-	1|COSMIC	probably damaging	DOID:1993 / rectum cancer	COSMIC	-	-	-	-	NITC	+
O94887	FARP2	FERM, RhoGEF and pleckstrin domain-containing protein 2	1054	N	-	-	1025	NSSA	gain_of_glycosylation	PH 2.	-	1025	S	N	1	-	1|COSMIC;1/233|ICGC;1/130|TCGA;1/98|IntOGen	-	DOID:11054 / urinary bladder cancer	ICGC;TCGA;COSMIC;IntOGen	TCGA-GV-A3QH	-	-	-	NSSA	---
O94888	UBXN7	UBX domain-containing protein 7	489	N	-	Nucleus	304	NSTQ	gain_of_glycosylation	-	-	304	D	N	1	-	1/504|ICGC;1|COSMIC	benign	DOID:1793 / pancreatic cancer	ICGC;COSMIC	-	-	-	-	NSTQ	+
O94889	KLHL18	Kelch-like protein 18	574	N	-	-	100	NLSI	gain_of_glycosylation	-	-	102	A	S	1	-	1|COSMIC;1/229|IntOGen	benign	DOID:219 / colon cancer	COSMIC;IntOGen	-	22810696	-	-	NLSI	+
O94889	KLHL18	Kelch-like protein 18	574	N	-	-	94	NFSY	gain_of_glycosylation	-	-	96	A	S	1	-	1/289|ICGC;1/289|TCGA	possibly damaging	DOID:10534 / stomach cancer	ICGC;TCGA	TCGA-D7-6820	-	-	-	NFSY	+
O94892	ZNF432	Zinc finger protein 432	652	N	-	Nucleus	127	NDTF	gain_of_glycosylation	-	-	127	H	N	1	-	1/147|TCGA	benign	DOID:1793 / pancreatic cancer	TCGA	TCGA-L1-A7W4	-	-	-	NDTF	+
O94898	LRIG2	Leucine-rich repeats and immunoglobulin-like domains protein 2	1065	Y	1--40	Cytoplasm;Membrane	105	NYSE	gain_of_glycosylation	-	-	107	N	S	1	-	1/202|TCGA	probably damaging	DOID:3571 / liver cancer	TCGA	TCGA-G3-A5SJ	-	-	-	NYSE	+
O94898	LRIG2	Leucine-rich repeats and immunoglobulin-like domains protein 2	1065	Y	1--40	Cytoplasm;Membrane	160	NTSS	gain_of_glycosylation	-	-	160	K	N	1	-	1|COSMIC;1/248|TCGA	benign	DOID:363 / uterine cancer	TCGA;COSMIC	TCGA-B5-A11E	-	-	-	NTSS	+
O94898	LRIG2	Leucine-rich repeats and immunoglobulin-like domains protein 2	1065	Y	1--40	Cytoplasm;Membrane	943	NETY	gain_of_glycosylation	-	-	943	K	N	1	-	1|COSMIC	benign	DOID:219 / colon cancer	COSMIC	-	-	-	-	NETY	-
O94900	TOX	Thymocyte selection-associated high mobility group box protein TOX	526	N	-	Nucleus	203	NSSS	gain_of_glycosylation	-	-	205	P	S	1	-	1|COSMIC	probably damaging	DOID:219 / colon cancer	COSMIC	-	-	-	-	NSSS	++
O94900	TOX	Thymocyte selection-associated high mobility group box protein TOX	526	N	-	Nucleus	227	NDTS	gain_of_glycosylation	-	-	227	D	N	1	-	1|COSMIC;1/248|TCGA;1|COSMIC	benign	DOID:363 / uterine cancer;DOID:219 / colon cancer	TCGA;COSMIC	TCGA-AP-A059	22895193	-	-	NDTS	+
O94900	TOX	Thymocyte selection-associated high mobility group box protein TOX	526	N	-	Nucleus	312	NKTE	gain_of_glycosylation	-	-	312	K	N	1	-	1|COSMIC	probably damaging	DOID:219 / colon cancer	COSMIC	-	-	-	-	NKTE	+
O94900	TOX	Thymocyte selection-associated high mobility group box protein TOX	526	N	-	Nucleus	344	NTSQ	gain_of_glycosylation	-	-	344	K	N	1	-	1/130|TCGA;1/98|IntOGen;1/233|ICGC;1|COSMIC	possibly damaging	DOID:11054 / urinary bladder cancer	ICGC;TCGA;COSMIC;IntOGen	TCGA-G2-A2ES	-	-	-	NTSQ	+
O94901	SUN1	SUN domain-containing protein 1	812	N	-	Membrane;Nucleus	162	NKTA	gain_of_glycosylation	-	-	164	A	T	1	-	1/323|ICGC;1/370|TCGA	possibly damaging	DOID:4159 / skin cancer	ICGC;TCGA	TCGA-EE-A29P	-	-	-	NKTA	+++
O94901	SUN1	SUN domain-containing protein 1	812	N	-	Membrane;Nucleus	2	NFSR	gain_of_glycosylation	-	-	2	D	N	1	-	1/216|ICGC;1|COSMIC;1/217|TCGA	probably damaging	DOID:219 / colon cancer;DOID:5672 / large intestine cancer	ICGC;TCGA;COSMIC	TCGA-AZ-6599	-	-	-	NFSR	+
O94905	ERLIN2	Erlin-2	339	N	-	Membrane	241	NISE	gain_of_glycosylation	-	-	241	K	N	1	-	1|COSMIC	benign	DOID:1993 / rectum cancer	COSMIC	-	-	-	-	NISE	+
O94910	LPHN1	Latrophilin-1	1474	Y	1--24	Membrane	1046	NKSW	gain_of_glycosylation	-	-	1046	I	N	1	-	1|COSMIC;1/29|ICGC	probably damaging	DOID:3571 / liver cancer	ICGC;COSMIC	-	22561517	-	-	NKSW	-
O94910	LPHN1	Latrophilin-1	1474	Y	1--24	Membrane	505	NGTR	gain_of_glycosylation	-	-	505	K	N	1	-	1/168|TCGA	probably damaging	DOID:263 / kidney cancer	TCGA	TCGA-HE-7128	-	-	-	NGTR	+
O94910	LPHN1	Latrophilin-1	1474	Y	1--24	Membrane	528	NLSN	gain_of_glycosylation	-	-	528	D	N	1	-	1/198|TCGA;1|COSMIC	probably damaging	DOID:4362 / cervical cancer	TCGA;COSMIC	TCGA-DR-A0ZM	-	-	-	NLSN	+
O94911	ABCA8	ATP-binding cassette sub-family A member 8	1581	N	-	Membrane	1033	NVSL	gain_of_glycosylation	-	-	1033	D	N	1	-	1|COSMIC;1/665|IntOGen	probably damaging	DOID:1324 / lung cancer	COSMIC;IntOGen	-	-	-	-	NVSL	++
O94911	ABCA8	ATP-binding cassette sub-family A member 8	1581	N	-	Membrane	1541	NLSQ	gain_of_glycosylation	-	-	1541	S	N	1	-	1/289|ICGC;1/289|TCGA	probably damaging	DOID:10534 / stomach cancer	ICGC;TCGA	TCGA-BR-4184	-	-	-	NLSQ	+
O94911	ABCA8	ATP-binding cassette sub-family A member 8	1581	N	-	Membrane	5	NISV	gain_of_glycosylation	-	-	5	K	N	1	-	1/665|IntOGen	benign	DOID:1324 / lung cancer	IntOGen	-	-	-	-	NISV	++
O94913	PCF11	Pre-mRNA cleavage complex 2 protein Pcf11	1555	N	-	Nucleus	1495	NKTP	gain_of_glycosylation	-	-	1495	S	N	1	-	1|COSMIC	possibly damaging	DOID:219 / colon cancer	COSMIC	-	22810696	-	-	NKTP	---
O94913	PCF11	Pre-mRNA cleavage complex 2 protein Pcf11	1555	N	-	Nucleus	28	NLTF	gain_of_glycosylation	CID.	-	28	D	N	1	-	1/323|ICGC;1/370|TCGA	probably damaging	DOID:4159 / skin cancer	ICGC;TCGA	TCGA-EE-A3J5	-	-	-	NLTF	++
O94913	PCF11	Pre-mRNA cleavage complex 2 protein Pcf11	1555	N	-	Nucleus	330	NKTI	gain_of_glycosylation	-	-	330	S	N	1	-	1|COSMIC	benign	DOID:219 / colon cancer	COSMIC	-	22895193	-	-	NKTI	+
O94913	PCF11	Pre-mRNA cleavage complex 2 protein Pcf11	1555	N	-	Nucleus	398	NKTD	gain_of_glycosylation	-	-	400	R	T	1	-	1/130|TCGA;1/98|IntOGen;1/233|ICGC;1|COSMIC	probably damaging	DOID:11054 / urinary bladder cancer	ICGC;TCGA;COSMIC;IntOGen	TCGA-DK-A3IU	-	-	-	NKTD	++
O94915	FRYL	Protein furry homolog-like	3013	N	-	-	1168	NLTY	gain_of_glycosylation	-	-	1170	M	T	1	-	1/665|IntOGen;1/178|TCGA;1/289|ICGC;1|COSMIC	possibly damaging	DOID:1324 / lung cancer	ICGC;TCGA;COSMIC;IntOGen	TCGA-18-3412	-	-	-	NLTY	+
O94915	FRYL	Protein furry homolog-like	3013	N	-	-	1484	NNTM	gain_of_glycosylation	-	-	1484	S	N	1	-	1/233|ICGC;1/98|IntOGen;1|COSMIC;1/130|TCGA	probably damaging	DOID:11054 / urinary bladder cancer	ICGC;TCGA;COSMIC;IntOGen	TCGA-BT-A3PJ	-	-	-	NNTM	-
O94915	FRYL	Protein furry homolog-like	3013	N	-	-	2143	NLSH	gain_of_glycosylation	-	-	2145	A	S	1	-	1/411|ICGC;1|COSMIC	probably damaging	DOID:1781 / thyroid cancer	ICGC;COSMIC	-	-	-	-	NLSH	+
O94915	FRYL	Protein furry homolog-like	3013	N	-	-	2487	NESS	gain_of_glycosylation	-	-	2487	D	N	1	-	1|COSMIC	probably damaging	DOID:1324 / lung cancer	COSMIC	-	-	-	-	NESS	-
O94921	CDK14	Cyclin-dependent kinase 14	469	N	-	Cytoplasm;Membrane;Nucleus	385	NLSY	gain_of_glycosylation	Protein kinase.	-	385	K	N	2	-	1|COSMIC;2/665|IntOGen;1|COSMIC	probably damaging	DOID:1612 / breast cancer;DOID:1324 / lung cancer	COSMIC;IntOGen	-	23856246;18948947	-	-	NLSY	-
O94921	CDK14	Cyclin-dependent kinase 14	469	N	-	Cytoplasm;Membrane;Nucleus	390	NHSE	gain_of_glycosylation	Protein kinase.	-	392	A	S	1	-	1|COSMIC	probably damaging	DOID:1324 / lung cancer	COSMIC	-	22980975	-	-	NHSE	+
O94921	CDK14	Cyclin-dependent kinase 14	469	N	-	Cytoplasm;Membrane;Nucleus	431	NMSS	gain_of_glycosylation	-	-	431	D	N	1	-	1/1148|IntOGen;1/977|TCGA;1|COSMIC;1/1071|ICGC	possibly damaging	DOID:1612 / breast cancer	ICGC;TCGA;COSMIC;IntOGen	TCGA-A7-A0CE	-	-	-	NMSS	+
O94933	SLITRK3	SLIT and NTRK-like protein 3	977	Y	1--26	Membrane	356	NQSP	gain_of_glycosylation	-	-	358	P	S	1	-	1/289|ICGC;1/665|IntOGen;1/178|TCGA;1|COSMIC	benign	DOID:1324 / lung cancer	ICGC;TCGA;COSMIC;IntOGen	TCGA-18-4083	-	-	-	NQSP	---
O94933	SLITRK3	SLIT and NTRK-like protein 3	977	Y	1--26	Membrane	441	NNSI	gain_of_glycosylation	-	-	443	R	S	1	-	1/665|IntOGen;1|COSMIC	probably damaging	DOID:1324 / lung cancer	COSMIC;IntOGen	-	-	-	-	NNSI	+
O94933	SLITRK3	SLIT and NTRK-like protein 3	977	Y	1--26	Membrane	464	NGTD	gain_of_glycosylation	-	-	466	N	T	1	-	1|COSMIC;1/44|ICGC	probably damaging	DOID:2531 / hematologic cancer	ICGC;COSMIC	-	-	-	-	NGTD	++
O94933	SLITRK3	SLIT and NTRK-like protein 3	977	Y	1--26	Membrane	932	NETL	gain_of_glycosylation	-	-	932	K	N	1	-	1|COSMIC	benign	DOID:1324 / lung cancer	COSMIC	-	22941188	-	-	NETL	+
O94952	FBXO21	F-box only protein 21	628	N	-	-	236	NSSH	gain_of_glycosylation	-	-	238	R	S	1	-	1/147|TCGA	possibly damaging	DOID:1793 / pancreatic cancer	TCGA	TCGA-L1-A7W4	-	-	-	NSSH	-
O94953	KDM4B	Lysine-specific demethylase 4B	1096	N	-	Nucleus	291	NFTT	gain_of_glycosylation	-	-	293	A	T	1	-	1|COSMIC	probably damaging	DOID:219 / colon cancer	COSMIC	-	22895193	-	-	NFTT	+
O94956	SLCO2B1	Solute carrier organic anion transporter family member 2B1	709	N	-	Membrane	17	NETK	gain_of_glycosylation	-	-	17	K	N	1	-	1|COSMIC;1/411|ICGC	possibly damaging	DOID:1781 / thyroid cancer	ICGC;COSMIC	-	-	-	-	NETK	++
O94964	SOGA1	Protein SOGA1	1423	N	-	Secreted	775	NATW	gain_of_glycosylation	-	-	775	K	N	1	-	1/289|ICGC;1/289|TCGA	probably damaging	DOID:10534 / stomach cancer	ICGC;TCGA	TCGA-CG-4305	-	-	-	NATW	-
O94966	USP19	Ubiquitin carboxyl-terminal hydrolase 19	1318	N	-	Membrane	1190	NSTV	gain_of_glycosylation	USP.	-	1190	D	N	1	-	1/198|TCGA	probably damaging	DOID:4362 / cervical cancer	TCGA	TCGA-Q1-A73O	-	-	-	NSTV	++
O94966	USP19	Ubiquitin carboxyl-terminal hydrolase 19	1318	N	-	Membrane	405	NSTP	gain_of_glycosylation	-	-	405	D	N	1	-	1|COSMIC;1/81|TCGA;1/80|ICGC	probably damaging	DOID:1993 / rectum cancer	ICGC;TCGA;COSMIC	TCGA-CI-6624	-	-	-	NSTP	---
O94967	WDR47	WD repeat-containing protein 47	919	N	-	Cytoplasm	874	NLTK	gain_of_glycosylation	-	-	874	D	N	1	-	1|COSMIC;1/216|ICGC;1/217|TCGA	possibly damaging	DOID:219 / colon cancer	ICGC;TCGA;COSMIC	TCGA-AA-3510	-	-	-	NLTK	++
O94972	TRIM37	E3 ubiquitin-protein ligase TRIM37	964	N	-	Cytoplasm	267	NFTS	gain_of_glycosylation	-	-	267	D	N	1	-	1/217|TCGA;1/216|ICGC;1|COSMIC	benign	DOID:219 / colon cancer	ICGC;TCGA;COSMIC	TCGA-CA-6717	-	-	-	NFTS	++
O94972	TRIM37	E3 ubiquitin-protein ligase TRIM37	964	N	-	Cytoplasm	30	NCSK	gain_of_glycosylation	-	-	30	H	N	1	-	1|COSMIC;1/178|TCGA;1/289|ICGC	probably damaging	DOID:1324 / lung cancer	ICGC;TCGA;COSMIC	TCGA-60-2698	-	-	-	NCSK	++
O94972	TRIM37	E3 ubiquitin-protein ligase TRIM37	964	N	-	Cytoplasm	549	NDTD	gain_of_glycosylation	-	-	551	I	T	1	-	1/289|ICGC;1/289|TCGA	probably damaging	DOID:10534 / stomach cancer	ICGC;TCGA	TCGA-BR-6452	-	-	-	NDTD	+
O94973	AP2A2	AP-2 complex subunit alpha-2	939	N	-	Membrane	113	NNTI	gain_of_glycosylation	-	-	115	A	T	1	-	1/217|TCGA;1|COSMIC;1/977|TCGA;1/216|ICGC;1/1071|ICGC;1|COSMIC	-	DOID:1612 / breast cancer;DOID:219 / colon cancer;DOID:5672 / large intestine cancer	ICGC;TCGA;COSMIC	TCGA-F4-6856;TCGA-A7-A4SF	-	-	-	NNTI	-
O94979	SEC31A	Protein transport protein Sec31A	1220	N	-	Cytoplasm;Membrane	797	NESP	gain_of_glycosylation	-	-	797	H	N	1	-	1/404|ICGC;1|COSMIC;1/417|IntOGen;1/451|TCGA	benign	DOID:263 / kidney cancer	ICGC;TCGA;COSMIC;IntOGen	TCGA-BP-4960	-	-	-	NESP	---
O94983	CAMTA2	Calmodulin-binding transcription activator 2	1202	N	-	Nucleus	447	NDSG	gain_of_glycosylation	-	-	447	D	N	1	-	1/202|TCGA	probably damaging	DOID:3571 / liver cancer	TCGA	TCGA-BC-A10R	-	-	-	NDSG	+
O94986	CEP152	Centrosomal protein of 152 kDa	1710	N	-	Cytoplasm	1253	NASL	gain_of_glycosylation	-	-	1255	C	S	1	-	1|COSMIC;1/216|ICGC;1/217|TCGA	benign	DOID:219 / colon cancer	ICGC;TCGA;COSMIC	TCGA-CM-5341	-	-	-	NASL	-
O94986	CEP152	Centrosomal protein of 152 kDa	1710	N	-	Cytoplasm	1528	NETL	gain_of_glycosylation	-	-	1530	R	T	1	-	1/198|TCGA	benign	DOID:4362 / cervical cancer	TCGA	TCGA-DS-A1OB	-	-	-	NETL	-
O94989	ARHGEF15	Rho guanine nucleotide exchange factor 15	841	N	-	-	190	NGSG	gain_of_glycosylation	-	-	190	T	N	1	-	1/178|TCGA;1/289|ICGC;1|COSMIC;1/665|IntOGen	benign	DOID:1324 / lung cancer	ICGC;TCGA;COSMIC;IntOGen	TCGA-37-5819	-	-	-	NGSG	++
O94991	SLITRK5	SLIT and NTRK-like protein 5	958	Y	1--40	Membrane	513	NNSL	gain_of_glycosylation	-	-	515	N	S	1	-	1/289|TCGA;1/289|ICGC	probably damaging	DOID:10534 / stomach cancer	ICGC;TCGA	TCGA-HU-8243	-	-	-	NNSL	-
O94991	SLITRK5	SLIT and NTRK-like protein 5	958	Y	1--40	Membrane	698	NHTS	gain_of_glycosylation	-	-	698	D	N	1	-	1/95|ICGC	possibly damaging	DOID:5041 / esophageal cancer	ICGC	-	-	-	-	NHTS	+
O94991	SLITRK5	SLIT and NTRK-like protein 5	958	Y	1--40	Membrane	70	NISL	gain_of_glycosylation	-	-	70	I	N	1	-	1|COSMIC;1|COSMIC	probably damaging	DOID:1324 / lung cancer	COSMIC	-	20505728;23033341	-	-	NISL	++
O94992	HEXIM1	Protein HEXIM1	359	N	-	Cytoplasm;Nucleus	235	NTSD	gain_of_glycosylation	-	-	235	D	N	1	-	1/289|ICGC;1/289|TCGA	probably damaging	DOID:10534 / stomach cancer	ICGC;TCGA	TCGA-BR-7851	-	-	-	NTSD	++
O94993	SOX30	Transcription factor SOX-30	753	N	-	Nucleus	147	NQSV	gain_of_glycosylation	-	-	147	D	N	1	-	1/168|TCGA;1/156|ICGC	benign	DOID:263 / kidney cancer	ICGC;TCGA	TCGA-DW-7840	-	-	-	NQSV	+
O94993	SOX30	Transcription factor SOX-30	753	N	-	Nucleus	422	NVSS	gain_of_glycosylation	-	-	424	F	S	1	-	1|COSMIC	probably damaging	DOID:5672 / large intestine cancer	COSMIC	-	-	-	-	NVSS	+
O95006	OR2F2	Olfactory receptor 2F2	317	N	-	Membrane	307	NFSG	gain_of_glycosylation	-	-	307	K	N	1	-	1/323|ICGC;1/370|TCGA	benign	DOID:4159 / skin cancer	ICGC;TCGA	TCGA-EE-A29M	-	-	-	NFSG	-
O95007	OR6B1	Olfactory receptor 6B1	311	N	-	Membrane	52	NRSL	gain_of_glycosylation	-	-	54	P	S	1	-	1/289|TCGA;1/289|ICGC	benign	DOID:10534 / stomach cancer	ICGC;TCGA	TCGA-HU-8602	-	-	-	NRSL	+
O95025	SEMA3D	Semaphorin-3D	777	Y	1--36	Secreted	239	NGTK	gain_of_glycosylation	-	-	241	A	T	1	-	1/216|ICGC;1/217|TCGA;1|COSMIC	probably damaging	DOID:219 / colon cancer;DOID:5672 / large intestine cancer	ICGC;TCGA;COSMIC	TCGA-AZ-4315	-	-	-	NGTK	+++
O95025	SEMA3D	Semaphorin-3D	777	Y	1--36	Secreted	26	NMTM	gain_of_glycosylation	-	-	26	S	N	1	-	1/130|TCGA;1/233|ICGC;1|COSMIC;1/98|IntOGen	benign	DOID:11054 / urinary bladder cancer	ICGC;TCGA;COSMIC;IntOGen	TCGA-DK-A2I6	-	-	-	NMTM	++
O95025	SEMA3D	Semaphorin-3D	777	Y	1--36	Secreted	346	NTTS	gain_of_glycosylation	-	-	346	T	N	1	-	1/508|TCGA	probably damaging	DOID:11934 / head and neck cancer	TCGA	TCGA-BB-7870	-	-	-	NTTS	++
O95025	SEMA3D	Semaphorin-3D	777	Y	1--36	Secreted	370	NGTY	gain_of_glycosylation	-	-	372	P	T	1	-	1/147|TCGA	probably damaging	DOID:1793 / pancreatic cancer	TCGA	TCGA-IB-7651	-	-	-	NGTY	-
O95025	SEMA3D	Semaphorin-3D	777	Y	1--36	Secreted	590	NISH	gain_of_glycosylation	-	-	590	S	N	1	-	1/216|ICGC;1|COSMIC;1/217|TCGA	benign	DOID:219 / colon cancer	ICGC;TCGA;COSMIC	TCGA-G4-6586	-	-	-	NISH	+
O95045	UPP2	Uridine phosphorylase 2	317	N	-	-	139	NVTI	gain_of_glycosylation	-	-	139	D	N	1	-	1/80|ICGC;1|COSMIC;1/81|TCGA	benign	DOID:1993 / rectum cancer	ICGC;TCGA;COSMIC	TCGA-F5-6814	-	-	-	NVTI	+++
O95071	UBR5	E3 ubiquitin-protein ligase UBR5	2799	N	-	Nucleus	126	NTSG	gain_of_glycosylation	-	-	128	L	S	1	-	1/370|TCGA;1/323|ICGC	possibly damaging	DOID:4159 / skin cancer	ICGC;TCGA	TCGA-ER-A193	-	-	-	NTSG	++
O95071	UBR5	E3 ubiquitin-protein ligase UBR5	2799	N	-	Nucleus	1664	NDSQ	gain_of_glycosylation	-	-	1664	D	N	1	-	1|COSMIC	probably damaging	DOID:263 / kidney cancer	COSMIC	-	23797736	-	-	NDSQ	-
O95071	UBR5	E3 ubiquitin-protein ligase UBR5	2799	N	-	Nucleus	1751	NLSR	gain_of_glycosylation	-	-	1753	R	S	1	-	1|COSMIC;1/208|ICGC	possibly damaging	DOID:3571 / liver cancer	ICGC;COSMIC	-	-	-	-	NLSR	-
O95071	UBR5	E3 ubiquitin-protein ligase UBR5	2799	N	-	Nucleus	1840	NWTV	gain_of_glycosylation	-	-	1842	M	T	1	-	1/451|TCGA;1/404|ICGC;1|COSMIC;1/417|IntOGen	possibly damaging	DOID:263 / kidney cancer	ICGC;TCGA;COSMIC;IntOGen	TCGA-CJ-5678	-	-	-	NWTV	-
O95071	UBR5	E3 ubiquitin-protein ligase UBR5	2799	N	-	Nucleus	2060	NATK	gain_of_glycosylation	-	-	2062	R	T	1	-	1/665|IntOGen;1|COSMIC	probably damaging	DOID:1324 / lung cancer	COSMIC;IntOGen	-	-	-	-	NATK	+
O95071	UBR5	E3 ubiquitin-protein ligase UBR5	2799	N	-	Nucleus	346	NNTP	gain_of_glycosylation	-	-	346	K	N	1	-	1|COSMIC	probably damaging	DOID:1993 / rectum cancer	COSMIC	-	-	-	-	NNTP	---
O95125	ZNF202	Zinc finger protein 202	648	N	-	Nucleus	168	NSTP	gain_of_glycosylation	-	-	168	S	N	1	-	1/323|ICGC;1/370|TCGA	benign	DOID:4159 / skin cancer	ICGC;TCGA	TCGA-EE-A3AA	-	-	-	NSTP	---
O95125	ZNF202	Zinc finger protein 202	648	N	-	Nucleus	349	NQTP	gain_of_glycosylation	-	-	349	H	N	1	-	1/147|TCGA	benign	DOID:1793 / pancreatic cancer	TCGA	TCGA-L1-A7W4	-	-	-	NQTP	---
O95125	ZNF202	Zinc finger protein 202	648	N	-	Nucleus	398	NCSV	gain_of_glycosylation	-	-	398	D	N	1	-	1/451|TCGA;1|COSMIC	benign	DOID:263 / kidney cancer	TCGA;COSMIC	TCGA-B4-5838	-	-	-	NCSV	+
O95157	NXPH3	Neurexophilin-3	252	Y	1--22	Secreted	168	NASK	gain_of_glycosylation	-	-	168	K	N	1	-	1|COSMIC;1/229|IntOGen	probably damaging	DOID:1993 / rectum cancer;DOID:219 / colon cancer	COSMIC;IntOGen	-	-	-	-	NASK	+
O95163	IKBKAP	Elongator complex protein 1	1332	N	-	Cytoplasm;Nucleus	390	NVTV	gain_of_glycosylation	-	-	392	A	T	1	-	1|COSMIC	probably damaging	DOID:5041 / esophageal cancer	COSMIC	-	23525077	-	-	NVTV	++
O95163	IKBKAP	Elongator complex protein 1	1332	N	-	Cytoplasm;Nucleus	845	NKTT	gain_of_glycosylation	-	-	845	K	N	1	-	1/208|ICGC;1|COSMIC	probably damaging	DOID:3571 / liver cancer	ICGC;COSMIC	-	-	-	-	NKTT	+
O95171	SCEL	Sciellin	688	N	-	Cytoplasm;Membrane	121	NMSM	gain_of_glycosylation	-	-	121	S	N	1	-	1/248|TCGA;1|COSMIC	benign	DOID:363 / uterine cancer	TCGA;COSMIC	TCGA-AX-A0J0	-	-	-	NMSM	+
O95171	SCEL	Sciellin	688	N	-	Cytoplasm;Membrane	317	NQST	gain_of_glycosylation	-	-	319	R	S	1	-	1|COSMIC;1/248|TCGA	benign	DOID:363 / uterine cancer	TCGA;COSMIC	TCGA-AP-A0LM	-	-	-	NQST	-
O95171	SCEL	Sciellin	688	N	-	Cytoplasm;Membrane	381	NKSI	gain_of_glycosylation	-	-	383	N	S	1	-	1/130|TCGA;1/98|IntOGen;1/233|ICGC;1|COSMIC	benign	DOID:11054 / urinary bladder cancer	ICGC;TCGA;COSMIC;IntOGen	TCGA-CU-A0YR	-	-	-	NKSI	+
O95180	CACNA1H	Voltage-dependent T-type calcium channel subunit alpha-1H	2353	N	-	Membrane	2186	NMSP	gain_of_glycosylation	-	-	2186	K	N	1	-	1/95|ICGC	probably damaging	DOID:5041 / esophageal cancer	ICGC	-	-	-	-	NMSP	---
O95183	VAMP5	Vesicle-associated membrane protein 5	116	N	-	Membrane	57	NLTQ	gain_of_glycosylation	v-SNARE coiled-coil homology.	-	59	A	T	1	-	1/248|TCGA;1|COSMIC	probably damaging	DOID:363 / uterine cancer	TCGA;COSMIC	TCGA-AX-A0J1	-	-	-	NLTQ	+
O95185	UNC5C	Netrin receptor UNC5C	931	Y	1--40	Membrane	467	NSSI	gain_of_glycosylation	-	-	469	P	S	1	-	1/248|TCGA;1|COSMIC	probably damaging	DOID:363 / uterine cancer	TCGA;COSMIC	TCGA-AX-A0J0	-	-	-	NSSI	-
O95185	UNC5C	Netrin receptor UNC5C	931	Y	1--40	Membrane	493	NLSE	gain_of_glycosylation	-	-	493	D	N	1	-	1/665|IntOGen;1|COSMIC	benign	DOID:1324 / lung cancer	COSMIC;IntOGen	-	-	-	-	NLSE	+
O95185	UNC5C	Netrin receptor UNC5C	931	Y	1--40	Membrane	574	NETM	gain_of_glycosylation	-	-	574	K	N	1	-	1|COSMIC	possibly damaging	DOID:1793 / pancreatic cancer	COSMIC	-	-	-	-	NETM	+
O95185	UNC5C	Netrin receptor UNC5C	931	Y	1--40	Membrane	659	NLTE	gain_of_glycosylation	-	-	659	I	N	1	-	2|COSMIC;1/244|ICGC	probably damaging	DOID:3571 / liver cancer	ICGC;COSMIC	-	-	-	-	NLTE	+
O95185	UNC5C	Netrin receptor UNC5C	931	Y	1--40	Membrane	672	NSTT	gain_of_glycosylation	-	-	672	H	N	1	-	1/229|IntOGen;1|COSMIC	benign	DOID:1993 / rectum cancer;DOID:219 / colon cancer	COSMIC;IntOGen	-	-	-	-	NSTT	-
O95196	CSPG5	Chondroitin sulfate proteoglycan 5	566	Y	1--30	Membrane	261	NESD	gain_of_glycosylation	-	-	261	D	N	1	-	1/289|TCGA;1/289|ICGC	probably damaging	DOID:10534 / stomach cancer	ICGC;TCGA	TCGA-BR-6452	-	-	-	NESD	+
O95198	KLHL2	Kelch-like protein 2	593	N	-	Cytoplasm	385	NMSD	gain_of_glycosylation	-	-	387	R	S	1	-	1|COSMIC	benign	DOID:4159 / skin cancer	COSMIC	-	22842228	-	-	NMSD	+
O95199	RCBTB2	RCC1 and BTB domain-containing protein 2	551	N	-	-	377	NLTV	gain_of_glycosylation	-	-	377	H	N	1	-	1/168|TCGA	possibly damaging	DOID:263 / kidney cancer	TCGA	TCGA-BQ-7045	-	-	-	NLTV	++
O95202	LETM1	LETM1 and EF-hand domain-containing protein 1, mitochondrial	739	N	-	Membrane	701	NIST	gain_of_glycosylation	-	-	701	H	N	1	-	1/147|TCGA	benign	DOID:1793 / pancreatic cancer	TCGA	TCGA-L1-A7W4	-	-	-	NIST	--
O95206	PCDH8	Protocadherin-8	1070	Y	1--29	Membrane	56	NVSG	gain_of_glycosylation	-	-	56	K	N	1	-	1|COSMIC	benign	DOID:1324 / lung cancer	COSMIC	-	22980975	-	-	NVSG	++
O95214	LEPROTL1	Leptin receptor overlapping transcript-like 1	131	N	-	Membrane	125	NFSW	gain_of_glycosylation	-	-	125	D	N	1	-	1|COSMIC	probably damaging	DOID:219 / colon cancer	COSMIC	-	-	-	-	NFSW	+
O95218	ZRANB2	Zinc finger Ran-binding domain-containing protein 2	330	N	-	Nucleus	107	NETE	gain_of_glycosylation	-	-	109	R	T	1	-	1/198|TCGA	probably damaging	DOID:4362 / cervical cancer	TCGA	TCGA-FU-A3HY	-	-	-	NETE	+
O95218	ZRANB2	Zinc finger Ran-binding domain-containing protein 2	330	N	-	Nucleus	78	NWTR	gain_of_glycosylation	-	-	80	A	T	1	-	1/248|TCGA;1|COSMIC;1/230|IntOGen	probably damaging	DOID:363 / uterine cancer	TCGA;COSMIC;IntOGen	TCGA-D1-A17U	-	-	-	NWTR	++
O95221	OR5F1	Olfactory receptor 5F1	314	N	-	Membrane	310	NSSF	gain_of_glycosylation	-	-	310	T	N	1	-	1|COSMIC	benign	DOID:1192 / peripheral nervous system neoplasm	COSMIC	-	23334666	-	-	NSSF	---
O95222	OR6A2	Olfactory receptor 6A2	327	N	-	Membrane	177	NITN	gain_of_glycosylation	-	-	179	I	T	1	-	1/395|IntOGen;1|COSMIC	possibly damaging	DOID:2531 / hematologic cancer	COSMIC;IntOGen	-	23415222	-	-	NITN	+
O95235	KIF20A	Kinesin-like protein KIF20A	890	N	-	Cytoplasm	786	NQTL	gain_of_glycosylation	-	-	786	D	N	1	-	1/504|ICGC;1|COSMIC	benign	DOID:1793 / pancreatic cancer	ICGC;COSMIC	-	-	-	-	NQTL	+
O95239	KIF4A	Chromosome-associated kinesin KIF4A	1232	N	-	Cytoplasm;Nucleus	1179	NKTP	gain_of_glycosylation	-	-	1179	K	N	1	-	1/977|TCGA;1/1071|ICGC	benign	DOID:1612 / breast cancer	ICGC;TCGA	TCGA-A7-A5ZV	-	-	-	NKTP	---
O95239	KIF4A	Chromosome-associated kinesin KIF4A	1232	N	-	Cytoplasm;Nucleus	626	NEST	gain_of_glycosylation	-	-	626	K	N	1	-	1/404|ICGC;1/417|IntOGen;1/451|TCGA	probably damaging	DOID:263 / kidney cancer	ICGC;TCGA;IntOGen	TCGA-B8-5163	-	-	-	NEST	+
O95243	MBD4	Methyl-CpG-binding domain protein 4	580	N	-	Nucleus	299	NLSV	gain_of_glycosylation	-	-	299	T	N	1	-	1|COSMIC	benign	DOID:2531 / hematologic cancer	COSMIC	-	22976956	-	-	NLSV	+
O95243	MBD4	Methyl-CpG-binding domain protein 4	580	N	-	Nucleus	518	NFSD	gain_of_glycosylation	-	-	518	K	N	1	-	1|COSMIC	probably damaging	DOID:4159 / skin cancer	COSMIC	-	22842228	-	-	NFSD	+
O95248	SBF1	Myotubularin-related protein 5	1867	N	-	Nucleus	140	NHTE	gain_of_glycosylation	-	-	140	D	N	1	-	1|COSMIC	possibly damaging	DOID:219 / colon cancer	COSMIC	-	22895193	-	-	NHTE	++
O95251	KAT7	Histone acetyltransferase KAT7	611	N	-	Nucleus	141	NISS	gain_of_glycosylation	-	-	141	D	N	1	-	1|COSMIC	possibly damaging	DOID:4159 / skin cancer	COSMIC	-	22622578	-	-	NISS	+
O95251	KAT7	Histone acetyltransferase KAT7	611	N	-	Nucleus	464	NNSF	gain_of_glycosylation	MYST-type HAT.	-	464	K	N	1	-	1|COSMIC;1/248|TCGA	probably damaging	DOID:363 / uterine cancer	TCGA;COSMIC	TCGA-AP-A0LM	-	-	-	NNSF	-
O95251	KAT7	Histone acetyltransferase KAT7	611	N	-	Nucleus	55	NSSP	gain_of_glycosylation	-	-	55	D	N	1	-	1/168|TCGA;1/156|ICGC	probably damaging	DOID:263 / kidney cancer	ICGC;TCGA	TCGA-P4-A5E6	-	-	-	NSSP	---
O95256	IL18RAP	Interleukin-18 receptor accessory protein	599	Y	1--19	Membrane	177	NLSC	gain_of_glycosylation	-	-	177	S	N	1	-	1|COSMIC;1/178|TCGA;1/289|ICGC	possibly damaging	DOID:1324 / lung cancer	ICGC;TCGA;COSMIC	TCGA-33-4566	-	-	-	NLSC	+
O95258	SLC25A14	Brain mitochondrial carrier protein 1	325	N	-	Membrane	160	NLTD	gain_of_glycosylation	-	-	161	P	L	1	-	1/665|IntOGen	probably damaging	DOID:1324 / lung cancer	IntOGen	-	-	-	-	NLTD	++
O95258	SLC25A14	Brain mitochondrial carrier protein 1	325	N	-	Membrane	219	NITK	gain_of_glycosylation	-	-	219	D	N	1	-	1/1148|IntOGen	probably damaging	DOID:1612 / breast cancer	IntOGen	-	-	-	-	NITK	++
O95258	SLC25A14	Brain mitochondrial carrier protein 1	325	N	-	Membrane	29	NTTV	gain_of_glycosylation	-	-	29	S	N	1	-	1/248|TCGA	benign	DOID:363 / uterine cancer	TCGA	TCGA-AP-A051	-	-	-	NTTV	+
O95259	KCNH1	Potassium voltage-gated channel subfamily H member 1	989	N	-	Membrane;Nucleus	468	NISP	gain_of_glycosylation	-	-	470	A	S	1	-	1/178|TCGA;1/289|ICGC;1|COSMIC;1/665|IntOGen	possibly damaging	DOID:1324 / lung cancer	ICGC;TCGA;COSMIC;IntOGen	TCGA-22-5478	-	-	-	NISP	---
O95259	KCNH1	Potassium voltage-gated channel subfamily H member 1	989	N	-	Membrane;Nucleus	468	NITP	gain_of_glycosylation	-	-	470	A	T	1	-	1|COSMIC	probably damaging	DOID:5672 / large intestine cancer	COSMIC	-	-	-	-	NITP	---
O95267	RASGRP1	RAS guanyl-releasing protein 1	797	N	-	Cytoplasm;Membrane	310	NETS	gain_of_glycosylation	-	-	310	K	N	1	-	1|COSMIC;1/248|TCGA	probably damaging	DOID:363 / uterine cancer	TCGA;COSMIC	TCGA-AP-A0LM	-	-	-	NETS	++
O95273	CCNDBP1	Cyclin-D1-binding protein 1	360	N	-	Cytoplasm;Nucleus	301	NLTV	gain_of_glycosylation	-	-	301	H	N	1	-	1/147|TCGA	possibly damaging	DOID:1793 / pancreatic cancer	TCGA	TCGA-L1-A7W4	-	-	-	NLTV	++
O95279	KCNK5	Potassium channel subfamily K member 5	499	N	-	Membrane	189	NYTE	gain_of_glycosylation	-	-	191	I	T	1	-	1/404|ICGC;1/451|TCGA;1/417|IntOGen;1|COSMIC	benign	DOID:263 / kidney cancer	ICGC;TCGA;COSMIC;IntOGen	TCGA-CZ-5463	-	-	-	NYTE	+
O95292	VAPB	Vesicle-associated membrane protein-associated protein B/C	243	N	-	Membrane	138	NKTI	gain_of_glycosylation	-	-	140	I	T	1	-	1/404|ICGC;1/451|TCGA;1|COSMIC;1/417|IntOGen	possibly damaging	DOID:263 / kidney cancer	ICGC;TCGA;COSMIC;IntOGen	TCGA-A3-3365	-	-	-	NKTI	+
O95294	RASAL1	RasGAP-activating-like protein 1	804	N	-	-	642	NGTG	gain_of_glycosylation	PH.	-	642	D	N	1	-	1|COSMIC;1/316|IntOGen	benign	DOID:2394 / ovarian cancer	COSMIC;IntOGen	-	21720365	-	-	NGTG	-
O95299	NDUFA10	NADH dehydrogenase [ubiquinone] 1 alpha subcomplex subunit 10, mitochondrial	355	N	-	-	29	NSSV	gain_of_glycosylation	-	-	29	H	N	1	-	1/147|TCGA	probably damaging	DOID:1793 / pancreatic cancer	TCGA	TCGA-L1-A7W4	-	-	-	NSSV	++
O95302	FKBP9	Peptidyl-prolyl cis-trans isomerase FKBP9	570	Y	1--24	-	366	NHSD	gain_of_glycosylation	-	-	367	P	H	1	-	1|COSMIC	probably damaging	DOID:219 / colon cancer	COSMIC	-	22895193	-	-	NHSD	-
O95302	FKBP9	Peptidyl-prolyl cis-trans isomerase FKBP9	570	Y	1--24	-	381	NCSV	gain_of_glycosylation	-	-	381	D	N	1	-	1|COSMIC	benign	DOID:2531 / hematologic cancer	COSMIC	-	21804550	-	-	NCSV	+
O95340	PAPSS2	Bifunctional 3'-phosphoadenosine 5'-phosphosulfate synthase 2	614	N	-	-	24	NVSR	gain_of_glycosylation	-	-	24	H	N	1	-	1/289|TCGA;1/289|ICGC	benign	DOID:10534 / stomach cancer	ICGC;TCGA	TCGA-HU-A4H4	-	-	-	NVSR	+++
O95340	PAPSS2	Bifunctional 3'-phosphoadenosine 5'-phosphosulfate synthase 2	614	N	-	-	306	NKTR	gain_of_glycosylation	-	-	306	D	N	1	-	1/248|TCGA;1|COSMIC	benign	DOID:363 / uterine cancer	TCGA;COSMIC	TCGA-BS-A0UV	-	-	-	NKTR	+
O95340	PAPSS2	Bifunctional 3'-phosphoadenosine 5'-phosphosulfate synthase 2	614	N	-	-	556	NKSK	gain_of_glycosylation	-	-	558	A	S	1	-	1/95|ICGC	benign	DOID:5041 / esophageal cancer	ICGC	-	-	-	-	NKSK	+
O95342	ABCB11	Bile salt export pump	1321	N	-	Membrane	199	NTTF	gain_of_glycosylation	-	-	201	R	T	1	-	1/665|IntOGen	probably damaging	DOID:1324 / lung cancer	IntOGen	-	-	-	-	NTTF	++
O95347	SMC2	Structural maintenance of chromosomes protein 2	1197	N	-	Cytoplasm;Nucleus	1053	NATL	gain_of_glycosylation	-	-	1055	M	T	1	-	1|COSMIC;1/665|IntOGen	benign	DOID:1324 / lung cancer	COSMIC;IntOGen	-	22941189	-	-	NATL	--
O95347	SMC2	Structural maintenance of chromosomes protein 2	1197	N	-	Cytoplasm;Nucleus	124	NTTV	gain_of_glycosylation	-	-	126	R	T	1	-	1/279|ICGC;1/289|TCGA	probably damaging	DOID:1319 / brain cancer	ICGC;TCGA	TCGA-DU-5849	-	-	-	NTTV	+
O95347	SMC2	Structural maintenance of chromosomes protein 2	1197	N	-	Cytoplasm;Nucleus	408	NISK	gain_of_glycosylation	-	-	408	D	N	1	-	1|COSMIC	benign	DOID:1612 / breast cancer	COSMIC	-	-	-	-	NISK	+
O95347	SMC2	Structural maintenance of chromosomes protein 2	1197	N	-	Cytoplasm;Nucleus	707	NTTE	gain_of_glycosylation	-	-	709	A	T	1	-	1|COSMIC;1/411|ICGC	probably damaging	DOID:1781 / thyroid cancer	ICGC;COSMIC	-	-	-	-	NTTE	+
O95352	ATG7	Ubiquitin-like modifier-activating enzyme ATG7	703	N	-	Cytoplasm	389	NISY	gain_of_glycosylation	-	-	389	K	N	1	-	1/289|ICGC;1/289|TCGA	possibly damaging	DOID:10534 / stomach cancer	ICGC;TCGA	TCGA-BR-4362	-	-	-	NISY	-
O95352	ATG7	Ubiquitin-like modifier-activating enzyme ATG7	703	N	-	Cytoplasm	542	NISG	gain_of_glycosylation	-	-	544	P	S	1	-	1|COSMIC	probably damaging	DOID:4159 / skin cancer	COSMIC	-	21984974	-	-	NISG	+
O95352	ATG7	Ubiquitin-like modifier-activating enzyme ATG7	703	N	-	Cytoplasm	696	NMSD	gain_of_glycosylation	-	-	696	D	N	1	-	1/1148|IntOGen;1|COSMIC;1/977|TCGA;1/1071|ICGC	possibly damaging	DOID:1612 / breast cancer	ICGC;TCGA;COSMIC;IntOGen	TCGA-BH-A0EE	-	-	-	NMSD	+
O95359	TACC2	Transforming acidic coiled-coil-containing protein 2	2948	N	-	Cytoplasm;Nucleus	1848	NETR	gain_of_glycosylation	-	-	1848	D	N	1	-	1/370|TCGA	benign	DOID:4159 / skin cancer	TCGA	TCGA-FR-A726	-	-	-	NETR	-
O95359	TACC2	Transforming acidic coiled-coil-containing protein 2	2948	N	-	Cytoplasm;Nucleus	195	NQSP	gain_of_glycosylation	-	-	195	D	N	1	-	1/248|TCGA;1|COSMIC	probably damaging	DOID:363 / uterine cancer	TCGA;COSMIC	TCGA-D1-A103	-	-	-	NQSP	---
O95359	TACC2	Transforming acidic coiled-coil-containing protein 2	2948	N	-	Cytoplasm;Nucleus	2346	NFSP	gain_of_glycosylation	SPAZ.	-	2348	N	S	1	-	1|COSMIC;1/229|IntOGen	probably damaging	DOID:219 / colon cancer	COSMIC;IntOGen	-	-	-	-	NFSP	---
O95359	TACC2	Transforming acidic coiled-coil-containing protein 2	2948	N	-	Cytoplasm;Nucleus	2509	NFSS	gain_of_glycosylation	-	-	2509	K	N	1	-	1/289|TCGA;1/289|ICGC	probably damaging	DOID:10534 / stomach cancer	ICGC;TCGA	TCGA-HU-A4GH	-	-	-	NFSS	-
O95359	TACC2	Transforming acidic coiled-coil-containing protein 2	2948	N	-	Cytoplasm;Nucleus	326	NASS	gain_of_glycosylation	-	-	328	A	S	1	-	1|COSMIC	benign	DOID:1324 / lung cancer	COSMIC	-	22980975	-	-	NASS	+
O95365	ZBTB7A	Zinc finger and BTB domain-containing protein 7A	584	N	-	Nucleus	403	NHTG	gain_of_glycosylation	-	-	403	T	N	1	-	1/289|ICGC;1|COSMIC;1/665|IntOGen;1/178|TCGA	probably damaging	DOID:1324 / lung cancer	ICGC;TCGA;COSMIC;IntOGen	TCGA-66-2786	-	-	-	NHTG	-
O95373	IPO7	Importin-7	1038	N	-	Cytoplasm;Nucleus	194	NQSV	gain_of_glycosylation	-	-	194	D	N	1	-	1|COSMIC;1/233|ICGC;1/98|IntOGen;1/130|TCGA	benign	DOID:11054 / urinary bladder cancer	ICGC;TCGA;COSMIC;IntOGen	TCGA-BT-A3PJ	-	-	-	NQSV	-
O95373	IPO7	Importin-7	1038	N	-	Cytoplasm;Nucleus	971	NRSP	gain_of_glycosylation	-	-	973	N	S	1	-	1/665|IntOGen;1|COSMIC	benign	DOID:1324 / lung cancer	COSMIC;IntOGen	-	-	-	-	NRSP	---
O95376	ARIH2	E3 ubiquitin-protein ligase ARIH2	493	N	-	Cytoplasm;Nucleus	125	NASK	gain_of_glycosylation	-	-	126	P	A	1	-	1/178|TCGA;1/665|IntOGen;1/289|ICGC;1|COSMIC	benign	DOID:1324 / lung cancer	ICGC;TCGA;COSMIC;IntOGen	TCGA-39-5036	-	-	-	NASK	+
O95376	ARIH2	E3 ubiquitin-protein ligase ARIH2	493	N	-	Cytoplasm;Nucleus	125	NSSK	gain_of_glycosylation	-	-	126	P	S	1	-	1/370|TCGA;1/323|ICGC	benign	DOID:4159 / skin cancer	ICGC;TCGA	TCGA-EE-A29C	-	-	-	NSSK	+
O95379	TNFAIP8	Tumor necrosis factor alpha-induced protein 8	198	N	-	Cytoplasm	120	NYTF	gain_of_glycosylation	-	-	120	D	N	1	-	1/370|TCGA;1/323|ICGC	possibly damaging	DOID:4159 / skin cancer	ICGC;TCGA	TCGA-GN-A26C	-	-	-	NYTF	++
O95389	WISP3	WNT1-inducible-signaling pathway protein 3	354	Y	1--23	Secreted	172	NKSD	gain_of_glycosylation	-	-	172	K	N	1	-	1|COSMIC	benign	DOID:219 / colon cancer	COSMIC	-	-	-	-	NKSD	++
O95393	BMP10	Bone morphogenetic protein 10	424	Y	1--21	Secreted	379	NNSQ	gain_of_glycosylation	-	-	379	K	N	1	-	1/248|TCGA;1|COSMIC	probably damaging	DOID:363 / uterine cancer	TCGA;COSMIC	TCGA-B5-A11E	-	-	-	NNSQ	-
O95396	MOCS3	Adenylyltransferase and sulfurtransferase MOCS3	460	N	-	Cytoplasm	238	NCTD	gain_of_glycosylation	-	-	240	A	T	1	-	1/289|ICGC;1/289|TCGA	possibly damaging	DOID:10534 / stomach cancer	ICGC;TCGA	TCGA-BR-8591	-	-	-	NCTD	+
O95402	MED26	Mediator of RNA polymerase II transcription subunit 26	600	N	-	Nucleus	164	NVSK	gain_of_glycosylation	-	-	164	K	N	1	-	1|COSMIC;1/248|TCGA	probably damaging	DOID:363 / uterine cancer	TCGA;COSMIC	TCGA-D1-A17Q	-	-	-	NVSK	+
O95405	ZFYVE9	Zinc finger FYVE domain-containing protein 9	1425	N	-	Cytoplasm;Membrane	1247	NFTI	gain_of_glycosylation	-	-	1247	D	N	1	-	1|COSMIC	probably damaging	DOID:4159 / skin cancer	COSMIC	-	22842228	-	-	NFTI	-
O95416	SOX14	Transcription factor SOX-14	240	N	-	Nucleus	174	NGTF	gain_of_glycosylation	-	-	176	A	T	1	-	1|COSMIC;1/268|ICGC;1/291|TCGA;1/492|IntOGen	possibly damaging	DOID:1319 / brain cancer;DOID:3070 / malignant glioma	ICGC;TCGA;COSMIC;IntOGen	TCGA-02-2486	-	-	-	NGTF	+
O95425	SVIL	Supervillin	2214	N	-	Cytoplasm;Membrane	1087	NSSE	gain_of_glycosylation	-	-	1087	D	N	1	-	1|COSMIC	possibly damaging	DOID:4606 / bile duct cancer	COSMIC	-	24185509	-	-	NSSE	+
O95425	SVIL	Supervillin	2214	N	-	Cytoplasm;Membrane	453	NKTL	gain_of_glycosylation	-	-	453	K	N	1	-	1/508|TCGA;1/375|IntOGen	benign	DOID:0060119 / pharynx cancer;DOID:11934 / head and neck cancer	TCGA;IntOGen	TCGA-CV-6961	-	-	-	NKTL	++
O95425	SVIL	Supervillin	2214	N	-	Cytoplasm;Membrane	847	NASY	gain_of_glycosylation	-	-	849	R	S	1	-	1/147|TCGA	probably damaging	DOID:1793 / pancreatic cancer	TCGA	TCGA-IB-A7LX	-	-	-	NASY	+
O95428	PAPLN	Papilin	1278	Y	1--18	Secreted	1094	NGSL	gain_of_glycosylation	-	-	1094	D	N	1	-	1/198|TCGA	probably damaging	DOID:4362 / cervical cancer	TCGA	TCGA-EA-A3HU	-	-	-	NGSL	+
O95428	PAPLN	Papilin	1278	Y	1--18	Secreted	1184	NGTL	gain_of_glycosylation	-	-	1184	D	N	1	-	1/323|ICGC;1/370|TCGA	probably damaging	DOID:4159 / skin cancer	ICGC;TCGA	TCGA-GN-A266	-	-	-	NGTL	+
O95428	PAPLN	Papilin	1278	Y	1--18	Secreted	1212	NRST	gain_of_glycosylation	-	-	1212	S	N	1	-	1|COSMIC	probably damaging	DOID:219 / colon cancer	COSMIC	-	23856246	-	-	NRST	+
O95428	PAPLN	Papilin	1278	Y	1--18	Secreted	227	NVSG	gain_of_glycosylation	-	-	229	R	S	1	-	1/147|TCGA	probably damaging	DOID:1793 / pancreatic cancer	TCGA	TCGA-XN-A8T3	-	-	-	NVSG	+
O95436	SLC34A2	Sodium-dependent phosphate transport protein 2B	690	N	-	Membrane	346	NISK	gain_of_glycosylation	-	-	348	A	S	1	-	1/248|TCGA;1|COSMIC	benign	DOID:363 / uterine cancer	TCGA;COSMIC	TCGA-D1-A15W	-	-	-	NISK	+
O95447	LCA5L	Lebercilin-like protein	670	N	-	-	30	NRSP	gain_of_glycosylation	-	-	30	K	N	1	-	1|COSMIC	benign	DOID:1324 / lung cancer	COSMIC	-	-	-	-	NRSP	---
O95450	ADAMTS2	A disintegrin and metalloproteinase with thrombospondin motifs 2	1211	Y	1--29	Secreted	1056	NISS	gain_of_glycosylation	-	-	1056	K	N	1	-	1|COSMIC;1/248|TCGA	benign	DOID:363 / uterine cancer	TCGA;COSMIC	TCGA-BS-A0UF	-	-	-	NISS	-
O95450	ADAMTS2	A disintegrin and metalloproteinase with thrombospondin motifs 2	1211	Y	1--29	Secreted	951	NRSV	gain_of_glycosylation	-	-	951	T	N	1	-	1/233|ICGC;1/98|IntOGen;1/130|TCGA;1|COSMIC	benign	DOID:11054 / urinary bladder cancer	ICGC;TCGA;COSMIC;IntOGen	TCGA-BT-A3PK	-	-	-	NRSV	+
O95455	TGDS	dTDP-D-glucose 4,6-dehydratase	350	N	-	-	69	NYTF	gain_of_glycosylation	-	-	71	K	T	1	-	1/248|TCGA;1|COSMIC	benign	DOID:363 / uterine cancer	TCGA;COSMIC	TCGA-D1-A17Q	-	-	-	NYTF	+
O95461	LARGE	Glycosyltransferase-like protein LARGE1	756	N	-	Membrane	382	NSSK	gain_of_glycosylation	-	-	384	P	S	1	-	1/323|ICGC;1/370|TCGA;1|COSMIC	probably damaging	DOID:4159 / skin cancer	ICGC;TCGA;COSMIC	TCGA-GN-A266	21984974	-	-	NSSK	+
O95461	LARGE	Glycosyltransferase-like protein LARGE1	756	N	-	Membrane	713	NITK	gain_of_glycosylation	-	-	713	D	N	1	-	1/202|TCGA	probably damaging	DOID:3571 / liver cancer	TCGA	TCGA-DD-A118	-	-	-	NITK	+
O95466	FMNL1	Formin-like protein 1	1100	N	-	Cytoplasm;Membrane	217	NSSI	gain_of_glycosylation	-	-	219	R	S	1	-	1/168|TCGA	probably damaging	DOID:263 / kidney cancer	TCGA	TCGA-G7-6797	-	-	-	NSSI	+
O95466	FMNL1	Formin-like protein 1	1100	N	-	Cytoplasm;Membrane	979	NTTS	gain_of_glycosylation	-	-	979	K	N	1	-	1|COSMIC;1/248|TCGA	probably damaging	DOID:363 / uterine cancer	TCGA;COSMIC	TCGA-BS-A0UV	-	-	-	NTTS	+
O95473	SYNGR4	Synaptogyrin-4	234	N	-	Membrane	48	NKTE	gain_of_glycosylation	MARVEL.	-	50	M	T	1	0.0014	1/216|ICGC;1/217|TCGA;1|COSMIC	benign	DOID:219 / colon cancer	ICGC;TCGA;COSMIC	TCGA-AM-5820	-	-	-	NKTE	++
O95475	SIX6	Homeobox protein SIX6	246	N	-	Nucleus	66	NYSE	gain_of_glycosylation	-	-	68	R	S	1	-	1|COSMIC;1/214|IntOGen;1|COSMIC	possibly damaging	DOID:1793 / pancreatic cancer;DOID:1324 / lung cancer	COSMIC;IntOGen	-	-	-	-	NYSE	+
O95477	ABCA1	ATP-binding cassette sub-family A member 1	2261	N	-	Membrane	136	NKSS	gain_of_glycosylation	-	-	136	K	N	1	-	1|COSMIC;1/217|TCGA;1/216|ICGC	benign	DOID:219 / colon cancer;DOID:5672 / large intestine cancer	ICGC;TCGA;COSMIC	TCGA-AZ-4315	-	-	-	NKSS	+
O95486	SEC24A	Protein transport protein Sec24A	1093	N	-	Cytoplasm;Membrane	878	NRSS	gain_of_glycosylation	-	-	878	Y	N	1	-	1|COSMIC	probably damaging	DOID:263 / kidney cancer	COSMIC	-	23797736	-	-	NRSS	-
O95487	SEC24B	Protein transport protein Sec24B	1268	N	-	Cytoplasm;Membrane	190	NASY	gain_of_glycosylation	-	-	192	A	S	1	-	1|COSMIC	possibly damaging	DOID:1324 / lung cancer	COSMIC	-	-	-	-	NASY	-
O95487	SEC24B	Protein transport protein Sec24B	1268	N	-	Cytoplasm;Membrane	288	NLTI	gain_of_glycosylation	-	-	289	P	L	1	-	1|COSMIC;1/229|IntOGen	benign	DOID:1993 / rectum cancer;DOID:219 / colon cancer	COSMIC;IntOGen	-	-	-	-	NLTI	++
O95490	LPHN2	Latrophilin-2	1459	Y	1--25	Membrane	1114	NSSV	gain_of_glycosylation	-	-	1114	H	N	1	-	1/665|IntOGen	probably damaging	DOID:1324 / lung cancer	IntOGen	-	-	-	-	NSSV	-
O95490	LPHN2	Latrophilin-2	1459	Y	1--25	Membrane	1213	NNTR	gain_of_glycosylation	-	-	1215	A	T	1	-	1/230|IntOGen;1/248|TCGA;1|COSMIC	possibly damaging	DOID:363 / uterine cancer	TCGA;COSMIC;IntOGen	TCGA-D1-A174	-	-	-	NNTR	-
O95490	LPHN2	Latrophilin-2	1459	Y	1--25	Membrane	1217	NTSA	gain_of_glycosylation	-	-	1217	D	N	1	-	1|COSMIC;1/977|TCGA;1/1071|ICGC	probably damaging	DOID:1612 / breast cancer	ICGC;TCGA;COSMIC	TCGA-BH-A0B6	-	-	-	NTSA	-
O95490	LPHN2	Latrophilin-2	1459	Y	1--25	Membrane	1393	NLSP	gain_of_glycosylation	-	-	1393	D	N	1	-	1|COSMIC	possibly damaging	DOID:219 / colon cancer	COSMIC	-	22810696	-	-	NLSP	---
O95490	LPHN2	Latrophilin-2	1459	Y	1--25	Membrane	337	NNSI	gain_of_glycosylation	-	-	337	K	N	1	-	1|COSMIC	benign	DOID:1324 / lung cancer	COSMIC	-	-	-	-	NNSI	-
O95497	VNN1	Pantetheinase	513	Y	1--21	Membrane	189	NVSK	gain_of_glycosylation	CN hydrolase.	-	191	P	S	1	-	1/323|ICGC;1/370|TCGA	probably damaging	DOID:4159 / skin cancer	ICGC;TCGA	TCGA-EB-A4P0	-	-	-	NVSK	+
O95497	VNN1	Pantetheinase	513	Y	1--21	Membrane	240	NVSP	gain_of_glycosylation	CN hydrolase.	-	242	L	S	1	-	1/233|ICGC;1/130|TCGA	probably damaging	DOID:11054 / urinary bladder cancer	ICGC;TCGA	TCGA-BT-A42C	-	-	-	NVSP	---
O95521	PRAMEF1	PRAME family member 1	474	N	-	-	420	NSSV	gain_of_glycosylation	-	-	422	L	S	1	-	1/156|ICGC;1/168|TCGA	possibly damaging	DOID:263 / kidney cancer	ICGC;TCGA	TCGA-G7-7502	-	-	-	NSSV	-
O95544	NADK	NAD kinase	446	N	-	-	151	NESF	gain_of_glycosylation	-	-	151	D	N	1	-	1/665|IntOGen;1|COSMIC	possibly damaging	DOID:1324 / lung cancer	COSMIC;IntOGen	-	22941189	-	-	NESF	+
O95544	NADK	NAD kinase	446	N	-	-	184	NGTL	gain_of_glycosylation	-	-	184	D	N	1	-	1|COSMIC	probably damaging	DOID:1324 / lung cancer	COSMIC	-	22980975	-	-	NGTL	+
O95544	NADK	NAD kinase	446	N	-	-	7	NMTM	gain_of_glycosylation	-	-	7	K	N	1	-	1|COSMIC	benign	DOID:3070 / malignant glioma	COSMIC	-	23917401	-	-	NMTM	++
O95567	C22orf31	Uncharacterized protein C22orf31	290	N	-	-	52	NATA	gain_of_glycosylation	-	-	54	P	T	1	-	1|COSMIC;1/665|IntOGen	benign	DOID:1324 / lung cancer	COSMIC;IntOGen	-	-	-	-	NATA	+
O95600	KLF8	Krueppel-like factor 8	359	N	-	Nucleus	287	NSSH	gain_of_glycosylation	-	-	287	K	N	1	-	1/248|TCGA	probably damaging	DOID:363 / uterine cancer	TCGA	TCGA-AP-A056	-	-	-	NSSH	-
O95602	POLR1A	DNA-directed RNA polymerase I subunit RPA1	1720	N	-	Nucleus	877	NKSC	gain_of_glycosylation	-	-	879	A	S	1	-	1|COSMIC;1/50|ICGC	possibly damaging	DOID:8618 / oral cavity cancer	ICGC;COSMIC	-	24292195	-	-	NKSC	-
O95613	PCNT	Pericentrin	3336	N	-	Cytoplasm	3188	NTSR	gain_of_glycosylation	-	-	3188	I	N	1	-	1/508|TCGA	benign	DOID:11934 / head and neck cancer	TCGA	TCGA-CV-A45X	-	-	-	NTSR	-
O95613	PCNT	Pericentrin	3336	N	-	Cytoplasm	827	NLTS	gain_of_glycosylation	-	-	827	D	N	1	-	1/1148|IntOGen;1|COSMIC;1/1071|ICGC;1/977|TCGA	benign	DOID:1612 / breast cancer	ICGC;TCGA;COSMIC;IntOGen	TCGA-E2-A14W	-	-	-	NLTS	++
O95625	ZBTB11	Zinc finger and BTB domain-containing protein 11	1053	N	-	Nucleus	427	NNTE	gain_of_glycosylation	-	-	429	R	T	1	-	2/198|TCGA	benign	DOID:4362 / cervical cancer	TCGA	TCGA-C5-A1BQ;TCGA-C5-A3HL	-	-	-	NNTE	+
O95625	ZBTB11	Zinc finger and BTB domain-containing protein 11	1053	N	-	Nucleus	672	NHTG	gain_of_glycosylation	-	-	672	K	N	1	-	1|COSMIC	benign	DOID:219 / colon cancer	COSMIC	-	-	-	-	NHTG	+
O95625	ZBTB11	Zinc finger and BTB domain-containing protein 11	1053	N	-	Nucleus	95	NLSK	gain_of_glycosylation	-	-	95	Y	N	1	-	1/230|IntOGen;1|COSMIC;1/248|TCGA	benign	DOID:363 / uterine cancer	TCGA;COSMIC;IntOGen	TCGA-BS-A0UL	-	-	-	NLSK	+++
O95626	ANP32D	Acidic leucine-rich nuclear phosphoprotein 32 family member D	131	N	-	-	27	NQSN	gain_of_glycosylation	-	-	27	S	N	1	-	1|COSMIC	benign	DOID:2531 / hematologic cancer	COSMIC	-	23415222	-	-	NQSN	+
O95626	ANP32D	Acidic leucine-rich nuclear phosphoprotein 32 family member D	131	N	-	-	48	NTTN	gain_of_glycosylation	-	-	50	I	T	1	-	1/665|IntOGen;1/289|ICGC;1|COSMIC;1/178|TCGA	benign	DOID:1324 / lung cancer	ICGC;TCGA;COSMIC;IntOGen	TCGA-37-5819	-	-	-	NTTN	+
O95631	NTN1	Netrin-1	604	Y	1--24	Secreted	444	NRSP	gain_of_glycosylation	-	-	444	S	N	1	-	1|COSMIC;1|COSMIC	probably damaging	DOID:1324 / lung cancer	COSMIC	-	20505728;23033341	-	-	NRSP	---
O95644	NFATC1	Nuclear factor of activated T-cells, cytoplasmic 1	943	N	-	Cytoplasm;Nucleus	556	NNTR	gain_of_glycosylation	RHD.	-	556	K	N	1	-	1|COSMIC	probably damaging	DOID:219 / colon cancer	COSMIC	-	22810696	-	-	NNTR	+
O95644	NFATC1	Nuclear factor of activated T-cells, cytoplasmic 1	943	N	-	Cytoplasm;Nucleus	665	NQSI	gain_of_glycosylation	-	-	667	R	S	1	-	1/977|TCGA	probably damaging	DOID:1612 / breast cancer	TCGA	TCGA-PE-A5DE	-	-	-	NQSI	-
O95661	DIRAS3	GTP-binding protein Di-Ras3	229	N	-	Membrane	98	NRTL	gain_of_glycosylation	-	-	100	A	T	1	-	1/1071|ICGC;1/1148|IntOGen;1|COSMIC;1|COSMIC	probably damaging	DOID:1612 / breast cancer;DOID:263 / kidney cancer	ICGC;COSMIC;IntOGen	-	22397650;22722201	-	-	NRTL	+++
O95677	EYA4	Eyes absent homolog 4	639	N	-	Cytoplasm;Nucleus	307	NSTY	gain_of_glycosylation	-	-	307	T	N	1	-	1/66|TCGA	benign	DOID:263 / kidney cancer	TCGA	TCGA-KM-8439	-	-	-	NSTY	+
O95677	EYA4	Eyes absent homolog 4	639	N	-	Cytoplasm;Nucleus	359	NLSP	gain_of_glycosylation	-	-	360	P	L	1	-	1/323|ICGC;1/370|TCGA	possibly damaging	DOID:4159 / skin cancer	ICGC;TCGA	TCGA-FS-A1ZA	-	-	-	NLSP	---
O95677	EYA4	Eyes absent homolog 4	639	N	-	Cytoplasm;Nucleus	436	NVSS	gain_of_glycosylation	-	-	436	D	N	1	-	1/323|ICGC;1/370|TCGA	probably damaging	DOID:4159 / skin cancer	ICGC;TCGA	TCGA-EE-A2MS	-	-	-	NVSS	++
O95678	KRT75	Keratin, type II cytoskeletal 75	551	N	-	-	213	NITT	gain_of_glycosylation	-	-	213	S	N	1	-	1|COSMIC	benign	DOID:1324 / lung cancer	COSMIC	-	22980975	-	-	NITT	++
O95685	PPP1R3D	Protein phosphatase 1 regulatory subunit 3D	299	N	-	-	197	NVTF	gain_of_glycosylation	CBM21.	-	199	A	T	1	-	1/289|TCGA;1/289|ICGC	probably damaging	DOID:10534 / stomach cancer	ICGC;TCGA	TCGA-F1-6874	-	-	-	NVTF	-
O95696	BRD1	Bromodomain-containing protein 1	1058	N	-	Nucleus	238	NLTV	gain_of_glycosylation	-	-	240	A	T	1	-	1/264|ICGC;1/261|TCGA	probably damaging	DOID:10283 / prostate cancer	ICGC;TCGA	TCGA-HC-7210	-	-	-	NLTV	+
O95696	BRD1	Bromodomain-containing protein 1	1058	N	-	Nucleus	726	NLTC	gain_of_glycosylation	-	-	726	D	N	1	-	1/147|TCGA	probably damaging	DOID:1793 / pancreatic cancer	TCGA	TCGA-IB-7651	-	-	-	NLTC	++
O95696	BRD1	Bromodomain-containing protein 1	1058	N	-	Nucleus	994	NKSS	gain_of_glycosylation	PWWP.	-	996	R	S	1	-	1/80|ICGC;1|COSMIC;1/81|TCGA	probably damaging	DOID:1993 / rectum cancer	ICGC;TCGA;COSMIC	TCGA-DY-A1DD	-	-	-	NKSS	+
O95704	APBB3	Amyloid beta A4 precursor protein-binding family B member 3	486	N	-	Cytoplasm;Nucleus	436	NRTS	gain_of_glycosylation	PID 2.	-	436	K	N	1	-	1/147|TCGA	probably damaging	DOID:1793 / pancreatic cancer	TCGA	TCGA-IB-7651	-	-	-	NRTS	++
O95714	HERC2	E3 ubiquitin-protein ligase HERC2	4834	N	-	Cytoplasm;Nucleus	1076	NISS	gain_of_glycosylation	-	-	1076	D	N	1	-	1/248|TCGA;1|COSMIC	benign	DOID:363 / uterine cancer	TCGA;COSMIC	TCGA-AP-A0LM	-	-	-	NISS	+
O95714	HERC2	E3 ubiquitin-protein ligase HERC2	4834	N	-	Cytoplasm;Nucleus	2085	NKTE	gain_of_glycosylation	-	-	2085	D	N	1	-	1|COSMIC;1/248|TCGA	probably damaging	DOID:363 / uterine cancer	TCGA;COSMIC	TCGA-AX-A0J0	-	-	-	NKTE	+
O95714	HERC2	E3 ubiquitin-protein ligase HERC2	4834	N	-	Cytoplasm;Nucleus	2232	NVTR	gain_of_glycosylation	-	-	2232	T	N	1	-	1/248|TCGA;1|COSMIC	probably damaging	DOID:363 / uterine cancer	TCGA;COSMIC	TCGA-AP-A059	-	-	-	NVTR	+++
O95714	HERC2	E3 ubiquitin-protein ligase HERC2	4834	N	-	Cytoplasm;Nucleus	3310	NITR	gain_of_glycosylation	-	-	3310	K	N	1	-	1/178|TCGA;1/665|IntOGen;1|COSMIC;1/289|ICGC	probably damaging	DOID:1324 / lung cancer	ICGC;TCGA;COSMIC;IntOGen	TCGA-60-2720	-	-	-	NITR	+
O95714	HERC2	E3 ubiquitin-protein ligase HERC2	4834	N	-	Cytoplasm;Nucleus	3791	NISR	gain_of_glycosylation	-	-	3793	N	S	1	-	1|COSMIC;1/279|ICGC;1/217|TCGA;1/289|TCGA;1/216|ICGC	benign	DOID:1319 / brain cancer;DOID:219 / colon cancer;DOID:5672 / large intestine cancer	ICGC;TCGA;COSMIC	TCGA-AU-6004;TCGA-FG-5962	-	-	-	NISR	---
O95714	HERC2	E3 ubiquitin-protein ligase HERC2	4834	N	-	Cytoplasm;Nucleus	4438	NGTK	gain_of_glycosylation	-	-	4438	D	N	1	-	1|COSMIC;1/248|TCGA	possibly damaging	DOID:363 / uterine cancer	TCGA;COSMIC	TCGA-AP-A0LM	-	-	-	NGTK	++
O95714	HERC2	E3 ubiquitin-protein ligase HERC2	4834	N	-	Cytoplasm;Nucleus	579	NYSR	gain_of_glycosylation	-	-	581	G	S	1	-	1|COSMIC	probably damaging	DOID:219 / colon cancer	COSMIC	-	22895193	-	-	NYSR	+
O95727	CRTAM	Cytotoxic and regulatory T-cell molecule	393	Y	1--17	Membrane	242	NSTV	gain_of_glycosylation	-	-	242	T	N	1	-	1|COSMIC	benign	DOID:5041 / esophageal cancer	COSMIC	-	23525077	-	-	NSTV	++
O95747	OXSR1	Serine/threonine-protein kinase OSR1	527	N	-	Cytoplasm	242	NDSP	gain_of_glycosylation	Protein kinase.	-	244	P	S	1	-	1/323|ICGC;1/370|TCGA	probably damaging	DOID:4159 / skin cancer	ICGC;TCGA	TCGA-EE-A29D	-	-	-	NDSP	---
O95747	OXSR1	Serine/threonine-protein kinase OSR1	527	N	-	Cytoplasm	525	NIS-	gain_of_glycosylation	-	STRAND	525	S	N	1	-	1|COSMIC;1/451|TCGA;1/404|ICGC;1/417|IntOGen	probably damaging	DOID:263 / kidney cancer	ICGC;TCGA;COSMIC;IntOGen	TCGA-B0-5075	-	-	-	NIS-	-
O95749	GGPS1	Geranylgeranyl pyrophosphate synthase	300	N	-	Cytoplasm	212	NFSF	gain_of_glycosylation	-	-	212	K	N	1	-	1|COSMIC	probably damaging	DOID:1993 / rectum cancer	COSMIC	-	-	-	-	NFSF	-
O95751	LDOC1	Protein LDOC1	146	N	-	Nucleus	84	NDTM	gain_of_glycosylation	-	-	86	A	T	1	-	1/248|TCGA	possibly damaging	DOID:363 / uterine cancer	TCGA	TCGA-D1-A103	-	-	-	NDTM	-
O95757	HSPA4L	Heat shock 70 kDa protein 4L	839	N	-	Cytoplasm;Nucleus	50	NASK	gain_of_glycosylation	-	-	52	A	S	1	-	1/198|TCGA	possibly damaging	DOID:4362 / cervical cancer	TCGA	TCGA-EK-A2H1	-	-	-	NASK	++
O95758	PTBP3	Polypyrimidine tract-binding protein 3	552	N	-	-	548	NKST	gain_of_glycosylation	RRM 4.	-	548	S	N	1	0.53	2/75|ICGC	-	DOID:2531 / hematologic cancer	ICGC	-	-	-	-	NKST	--
O95759	TBC1D8	TBC1 domain family member 8	1140	N	-	-	315	NTTG	gain_of_glycosylation	-	-	315	H	N	1	-	1|COSMIC;1/665|IntOGen	possibly damaging	DOID:1324 / lung cancer	COSMIC;IntOGen	-	22941189	-	-	NTTG	++
O95772	STARD3NL	MLN64 N-terminal domain homolog	234	N	-	Membrane	13	NGSQ	gain_of_glycosylation	-	-	13	T	N	1	-	2|COSMIC;1/492|IntOGen;1/291|TCGA;1/268|ICGC	benign	DOID:1319 / brain cancer;DOID:3070 / malignant glioma	ICGC;TCGA;COSMIC;IntOGen	TCGA-06-0211	23917401	-	-	NGSQ	+++
O95772	STARD3NL	MLN64 N-terminal domain homolog	234	N	-	Membrane	29	NSTQ	gain_of_glycosylation	-	-	30	P	S	1	-	1/323|ICGC;1/370|TCGA	benign	DOID:4159 / skin cancer	ICGC;TCGA	TCGA-FW-A3R5	-	-	-	NSTQ	+
O95793	STAU1	Double-stranded RNA-binding protein Staufen homolog 1	577	N	-	Cytoplasm	240	NATI	gain_of_glycosylation	-	-	242	A	T	1	-	1/492|IntOGen;1/268|ICGC;1/316|IntOGen;1|COSMIC;1|COSMIC;1|COSMIC;1/291|TCGA	probably damaging	DOID:2394 / ovarian cancer;DOID:1993 / rectum cancer;DOID:3070 / malignant glioma;DOID:1319 / brain cancer	ICGC;TCGA;COSMIC;IntOGen	TCGA-28-2514	21720365	-	-	NATI	-
O95793	STAU1	Double-stranded RNA-binding protein Staufen homolog 1	577	N	-	Cytoplasm	53	NSSL	gain_of_glycosylation	-	-	55	A	S	1	-	1|COSMIC	probably damaging	DOID:1324 / lung cancer	COSMIC	-	22980975	-	-	NSSL	++
O95803	NDST3	Bifunctional heparan sulfate N-deacetylase/N-sulfotransferase 3	873	N	-	Membrane	219	NWTV	gain_of_glycosylation	-	-	219	D	N	1	-	1/375|IntOGen;1|COSMIC	probably damaging	DOID:8618 / oral cavity cancer;DOID:0060119 / pharynx cancer	COSMIC;IntOGen	-	21798893	-	-	NWTV	++
O95810	SDPR	Serum deprivation-response protein	425	N	-	Cytoplasm;Membrane	272	NKSL	gain_of_glycosylation	-	-	272	K	N	1	-	1|COSMIC;1/98|IntOGen;1/233|ICGC;1/130|TCGA	probably damaging	DOID:11054 / urinary bladder cancer	ICGC;TCGA;COSMIC;IntOGen	TCGA-DK-A1A3	-	-	-	NKSL	+
O95834	EML2	Echinoderm microtubule-associated protein-like 2	649	N	-	Cytoplasm	202	NCSN	gain_of_glycosylation	-	-	202	K	N	1	-	1|COSMIC	probably damaging	DOID:219 / colon cancer	COSMIC	-	-	-	-	NCSN	+
O95834	EML2	Echinoderm microtubule-associated protein-like 2	649	N	-	Cytoplasm	324	NYSK	gain_of_glycosylation	-	-	324	D	N	1	-	1/289|ICGC;1/289|TCGA	probably damaging	DOID:10534 / stomach cancer	ICGC;TCGA	TCGA-CD-A487	-	-	-	NYSK	+
O95834	EML2	Echinoderm microtubule-associated protein-like 2	649	N	-	Cytoplasm	566	NWSE	gain_of_glycosylation	-	-	566	I	N	1	-	1/289|TCGA;1/289|ICGC	possibly damaging	DOID:10534 / stomach cancer	ICGC;TCGA	TCGA-BR-8487	-	-	-	NWSE	-
O95835	LATS1	Serine/threonine-protein kinase LATS1	1130	N	-	Cytoplasm	567	NLSV	gain_of_glycosylation	-	-	568	P	L	1	-	1/370|TCGA;1/323|ICGC	benign	DOID:4159 / skin cancer	ICGC;TCGA	TCGA-EE-A29L	-	-	-	NLSV	++
O95837	GNA14	Guanine nucleotide-binding protein subunit alpha-14	355	N	-	-	78	NIST	gain_of_glycosylation	-	-	80	F	S	1	-	1|COSMIC	probably damaging	DOID:1993 / rectum cancer	COSMIC	-	-	-	-	NIST	+
O95841	ANGPTL1	Angiopoietin-related protein 1	491	Y	1--23	Secreted	125	NMSS	gain_of_glycosylation	-	-	127	N	S	1	-	1|COSMIC	probably damaging	DOID:219 / colon cancer	COSMIC	-	22895193	-	-	NMSS	++
O95848	NUDT14	Uridine diphosphate glucose pyrophosphatase	222	N	-	Cytoplasm	142	NWSG	gain_of_glycosylation	Nudix hydrolase.	-	142	Y	N	1	-	1|COSMIC;1/268|ICGC;1/492|IntOGen;1/291|TCGA	probably damaging	DOID:1319 / brain cancer;DOID:3070 / malignant glioma	ICGC;TCGA;COSMIC;IntOGen	TCGA-12-5295	-	-	-	NWSG	+
O95857	TSPAN13	Tetraspanin-13	204	N	-	Membrane	199	NSSA	gain_of_glycosylation	-	-	200	P	S	1	-	1|COSMIC	benign	DOID:4159 / skin cancer	COSMIC	-	22622578	-	-	NSSA	-
O95863	SNAI1	Zinc finger protein SNAI1	264	N	-	Cytoplasm;Nucleus	51	NRTA	gain_of_glycosylation	-	-	52	P	R	1	-	1/289|TCGA;1/289|ICGC	probably damaging	DOID:10534 / stomach cancer	ICGC;TCGA	TCGA-BR-7196	-	-	-	NRTA	++
O95870	ABHD16A	Abhydrolase domain-containing protein 16A	558	N	-	Membrane	169	NESR	gain_of_glycosylation	-	-	169	K	N	1	-	1/1071|ICGC;1|COSMIC;1/977|TCGA;1/1148|IntOGen	probably damaging	DOID:1612 / breast cancer	ICGC;TCGA;COSMIC;IntOGen	TCGA-AR-A24H	-	-	-	NESR	-
O95870	ABHD16A	Abhydrolase domain-containing protein 16A	558	N	-	Membrane	311	NHSG	gain_of_glycosylation	-	-	313	P	S	1	-	1/323|ICGC;1/370|TCGA	probably damaging	DOID:4159 / skin cancer	ICGC;TCGA	TCGA-EE-A29E	-	-	-	NHSG	+
O95876	WDPCP	WD repeat-containing and planar cell polarity effector protein fritz homolog	746	N	-	Cytoplasm;Membrane	47	NNTL	gain_of_glycosylation	-	-	47	K	N	1	-	1|COSMIC	probably damaging	DOID:1324 / lung cancer	COSMIC	-	22975805	-	-	NNTL	+
O95881	TXNDC12	Thioredoxin domain-containing protein 12	172	Y	1--26	-	62	NKSW	gain_of_glycosylation	-	-	62	H	N	1	-	1/168|TCGA	probably damaging	DOID:263 / kidney cancer	TCGA	TCGA-DW-7838	-	-	-	NKSW	+
O95886	DLGAP3	Disks large-associated protein 3	979	N	-	Membrane	724	NYSV	gain_of_glycosylation	-	-	724	T	N	1	-	1|COSMIC	benign	DOID:1324 / lung cancer	COSMIC	-	-	-	-	NYSV	++
O95897	OLFM2	Noelin-2	454	Y	1--20	Secreted	111	NGSL	gain_of_glycosylation	-	-	111	D	N	1	-	1|COSMIC;1/198|TCGA;1/665|IntOGen;1|COSMIC	benign	DOID:4362 / cervical cancer;DOID:1324 / lung cancer	TCGA;COSMIC;IntOGen	TCGA-DR-A0ZM	-	-	-	NGSL	++
O95897	OLFM2	Noelin-2	454	Y	1--20	Secreted	328	NESG	gain_of_glycosylation	Olfactomedin-like.	-	328	D	N	1	-	1|COSMIC	probably damaging	DOID:4159 / skin cancer	COSMIC	-	22842228	-	-	NESG	-
O95897	OLFM2	Noelin-2	454	Y	1--20	Secreted	433	NNSH	gain_of_glycosylation	Olfactomedin-like.	-	435	G	S	1	-	1/147|TCGA	probably damaging	DOID:1793 / pancreatic cancer	TCGA	TCGA-IB-7651	-	-	-	NNSH	-
O95905	ECD	Protein SGT1	644	N	-	Cytoplasm;Nucleus	620	NLSQ	gain_of_glycosylation	-	-	622	L	S	1	-	1|COSMIC	probably damaging	DOID:4606 / bile duct cancer	COSMIC	-	24185509	-	-	NLSQ	+
O95918	OR2H2	Olfactory receptor 2H2	312	N	-	Membrane	94	NCSV	gain_of_glycosylation	-	-	94	D	N	1	-	1/147|TCGA	benign	DOID:1793 / pancreatic cancer	TCGA	TCGA-IB-7651	-	-	-	NCSV	++
O95926	SYF2	Pre-mRNA-splicing factor SYF2	243	N	-	Nucleus	215	NATF	gain_of_glycosylation	-	-	217	K	T	1	-	1/248|TCGA;1/230|IntOGen;1|COSMIC	probably damaging	DOID:363 / uterine cancer	TCGA;COSMIC;IntOGen	TCGA-A5-A0GP	-	-	-	NATF	---
O95926	SYF2	Pre-mRNA-splicing factor SYF2	243	N	-	Nucleus	45	NETR	gain_of_glycosylation	-	-	47	A	T	1	-	1/370|TCGA;1/323|ICGC	probably damaging	DOID:4159 / skin cancer	ICGC;TCGA	TCGA-EE-A3J8	-	-	-	NETR	+
O95932	TGM6	Protein-glutamine gamma-glutamyltransferase 6	706	N	-	-	356	NATP	gain_of_glycosylation	-	-	356	D	N	1	-	1|COSMIC	probably damaging	DOID:1324 / lung cancer	COSMIC	-	22980975	-	-	NATP	---
O95935	TBX18	T-box transcription factor TBX18	607	N	-	Nucleus	204	NSSK	gain_of_glycosylation	-	-	204	H	N	1	-	1/665|IntOGen	probably damaging	DOID:1324 / lung cancer	IntOGen	-	-	-	-	NSSK	+
O95935	TBX18	T-box transcription factor TBX18	607	N	-	Nucleus	416	NYSA	gain_of_glycosylation	-	-	416	D	N	1	-	1/1071|ICGC;1|COSMIC;1/977|TCGA	probably damaging	DOID:1612 / breast cancer	ICGC;TCGA;COSMIC	TCGA-A8-A0A6	-	-	-	NYSA	-
O95936	EOMES	Eomesodermin homolog	686	N	-	Nucleus	652	NESS	gain_of_glycosylation	-	-	654	N	S	1	-	1|COSMIC;1/181|ICGC	possibly damaging	DOID:2394 / ovarian cancer	ICGC;COSMIC	-	-	-	-	NESS	-
O95936	EOMES	Eomesodermin homolog	686	N	-	Nucleus	654	NSSS	gain_of_glycosylation	-	-	656	P	S	1	-	1/323|ICGC;1/370|TCGA	benign	DOID:4159 / skin cancer	ICGC;TCGA	TCGA-EE-A3AA	-	-	-	NSSS	-
O95948	ONECUT2	One cut domain family member 2	504	N	-	Nucleus	488	NLST	gain_of_glycosylation	-	-	488	D	N	1	-	1/370|TCGA	possibly damaging	DOID:4159 / skin cancer	TCGA	TCGA-BF-A5EO	-	-	-	NLST	-
O95954	FTCD	Formimidoyltransferase-cyclodeaminase	541	N	-	Cytoplasm	427	NNTP	gain_of_glycosylation	-	-	427	K	N	1	-	1|COSMIC;1/248|TCGA	probably damaging	DOID:363 / uterine cancer	TCGA;COSMIC	TCGA-D1-A16X	-	-	-	NNTP	---
O95954	FTCD	Formimidoyltransferase-cyclodeaminase	541	N	-	Cytoplasm	74	NMSR	gain_of_glycosylation	-	-	74	D	N	1	-	1|COSMIC	possibly damaging	DOID:219 / colon cancer	COSMIC	-	22895193	-	-	NMSR	+
O95965	ITGBL1	Integrin beta-like protein 1	494	Y	1--23	Secreted	188	NETE	gain_of_glycosylation	-	-	188	D	N	1	-	1|COSMIC	probably damaging	DOID:4159 / skin cancer	COSMIC	-	22197931	-	-	NETE	++
O95965	ITGBL1	Integrin beta-like protein 1	494	Y	1--23	Secreted	221	NITP	gain_of_glycosylation	-	-	221	D	N	1	-	2|COSMIC;1/244|ICGC	probably damaging	DOID:3571 / liver cancer	ICGC;COSMIC	-	-	-	-	NITP	--
O95967	EFEMP2	EGF-containing fibulin-like extracellular matrix protein 2	443	Y	1--25	Secreted	197	NNSS	gain_of_glycosylation	-	-	199	R	S	1	-	1|COSMIC;1/208|ICGC	probably damaging	DOID:3571 / liver cancer	ICGC;COSMIC	-	-	-	-	NNSS	+
O95972	BMP15	Bone morphogenetic protein 15	392	Y	1--18	Secreted	333	NSTN	gain_of_glycosylation	-	-	335	P	T	1	-	1/268|ICGC;1/291|TCGA;1/492|IntOGen	probably damaging	DOID:1319 / brain cancer;DOID:3070 / malignant glioma	ICGC;TCGA;IntOGen	TCGA-06-0686	-	-	-	NSTN	+
O95972	BMP15	Bone morphogenetic protein 15	392	Y	1--18	Secreted	349	NQSV	gain_of_glycosylation	-	-	349	D	N	1	-	1/370|TCGA;1/323|ICGC	benign	DOID:4159 / skin cancer	ICGC;TCGA	TCGA-EE-A2GB	-	-	-	NQSV	+
O95977	S1PR4	Sphingosine 1-phosphate receptor 4	384	N	-	Membrane	158	NTSR	gain_of_glycosylation	-	-	158	K	N	1	-	1/289|ICGC;1|COSMIC	probably damaging	DOID:1324 / lung cancer	ICGC;COSMIC	-	-	-	-	NTSR	+
O95980	RECK	Reversion-inducing cysteine-rich protein with Kazal motifs	971	Y	1--22	Membrane	236	NKTE	gain_of_glycosylation	-	-	236	K	N	1	-	1/1071|ICGC;1|COSMIC;1/977|TCGA	benign	DOID:1612 / breast cancer	ICGC;TCGA;COSMIC	TCGA-A2-A3XZ	-	-	-	NKTE	+++
O95983	MBD3	Methyl-CpG-binding domain protein 3	291	N	-	Nucleus	96	NTTL	gain_of_glycosylation	-	-	98	A	T	1	-	1/289|ICGC;1/289|TCGA	benign	DOID:10534 / stomach cancer	ICGC;TCGA	TCGA-CG-5721	-	-	-	NTTL	++
O95988	TCL1B	T-cell leukemia/lymphoma protein 1B	128	N	-	-	40	NLSR	gain_of_glycosylation	-	-	41	P	L	1	-	1|COSMIC	benign	DOID:1324 / lung cancer	COSMIC	-	-	-	-	NLSR	+
O95999	BCL10	B-cell lymphoma/leukemia 10	233	N	-	Cytoplasm;Membrane	139	NESN	gain_of_glycosylation	-	-	139	D	N	1	-	1/508|TCGA;1/375|IntOGen	benign	DOID:0060119 / pharynx cancer;DOID:11934 / head and neck cancer	TCGA;IntOGen	TCGA-CN-5359	-	-	-	NESN	+
O96002	TMEM257	Transmembrane protein 257	111	N	-	Membrane	22	NATI	gain_of_glycosylation	-	-	24	I	T	1	-	1/248|TCGA	benign	DOID:363 / uterine cancer	TCGA	TCGA-D1-A17Q	-	-	-	NATI	++
O96004	HAND1	Heart- and neural crest derivatives-expressed protein 1	215	N	-	Nucleus	111	NSTF	gain_of_glycosylation	bHLH.	-	113	A	T	1	-	1|COSMIC;1/248|TCGA	probably damaging	DOID:363 / uterine cancer	TCGA;COSMIC	TCGA-B5-A0JY	-	-	-	NSTF	+
O96007	MOCS2	Molybdopterin synthase catalytic subunit	188	N	-	Cytoplasm	80	NNSE	gain_of_glycosylation	-	-	82	F	S	1	-	1|COSMIC	possibly damaging	DOID:219 / colon cancer	COSMIC	-	22895193	-	-	NNSE	-
O96017	CHEK2	Serine/threonine-protein kinase Chk2	543	N	-	Nucleus	153	NNSY	gain_of_glycosylation	-	-	153	K	N	1	-	1/216|ICGC;1|COSMIC;1/217|TCGA	benign	DOID:219 / colon cancer	ICGC;TCGA;COSMIC	TCGA-CA-6718	-	-	-	NNSY	+
O96019	ACTL6A	Actin-like protein 6A	429	N	-	Nucleus	104	NHTY	gain_of_glycosylation	-	-	104	D	N	1	-	1/375|IntOGen;1/508|TCGA	benign	DOID:0060119 / pharynx cancer;DOID:11934 / head and neck cancer	TCGA;IntOGen	TCGA-BA-4074	-	-	-	NHTY	+
O96024	B3GALT4	Beta-1,3-galactosyltransferase 4	378	N	-	Membrane	85	NQSN	gain_of_glycosylation	-	-	87	R	S	1	-	1|COSMIC;1/198|TCGA	probably damaging	DOID:4362 / cervical cancer	TCGA;COSMIC	TCGA-DS-A1OC	-	-	-	NQSN	+
O96028	WHSC1	Histone-lysine N-methyltransferase NSD2	1365	N	-	Cytoplasm;Nucleus	163	NKTR	gain_of_glycosylation	-	-	165	A	T	1	-	1|COSMIC	benign	DOID:219 / colon cancer	COSMIC	-	22895193	-	-	NKTR	++
O96028	WHSC1	Histone-lysine N-methyltransferase NSD2	1365	N	-	Cytoplasm;Nucleus	997	NKSY	gain_of_glycosylation	-	-	999	P	S	1	-	1/508|TCGA	probably damaging	DOID:11934 / head and neck cancer	TCGA	TCGA-F7-A624	-	-	-	NKSY	+
P00338	LDHA	L-lactate dehydrogenase A chain	332	N	-	Cytoplasm	22	NITV	gain_of_glycosylation	-	-	22	K	N	1	-	1/248|TCGA;1|COSMIC	probably damaging	DOID:363 / uterine cancer	TCGA;COSMIC	TCGA-AX-A05Z	-	-	-	NITV	+++
P00439	PAH	Phenylalanine-4-hydroxylase	452	N	-	-	393	NDSK	gain_of_glycosylation	-	-	395	A	S	1	-	1/665|IntOGen;1|COSMIC;1/289|ICGC;1/178|TCGA	probably damaging	DOID:1324 / lung cancer	ICGC;TCGA;COSMIC;IntOGen	TCGA-60-2709	-	-	-	NDSK	-
P00450	CP	Ceruloplasmin	1065	Y	1--19	Secreted	58	NGTD	gain_of_glycosylation	-	-	60	P	T	1	-	1/208|ICGC;1|COSMIC	benign	DOID:3571 / liver cancer	ICGC;COSMIC	-	-	-	-	NGTD	++
P00450	CP	Ceruloplasmin	1065	Y	1--19	Secreted	712	NYTV	gain_of_glycosylation	-	-	712	K	N	1	-	1|COSMIC	possibly damaging	DOID:219 / colon cancer	COSMIC	-	22895193	-	-	NYTV	++
P00451	F8	Coagulation factor VIII	2351	Y	1--19	Secreted	1007	NASF	gain_of_glycosylation	-	-	1009	L	S	1	-	1/370|TCGA;1/323|ICGC	benign	DOID:4159 / skin cancer	ICGC;TCGA	TCGA-GN-A268	-	-	-	NASF	-
P00451	F8	Coagulation factor VIII	2351	Y	1--19	Secreted	1220	NETL	gain_of_glycosylation	-	-	1220	K	N	1	-	1/230|IntOGen;1/248|TCGA	probably damaging	DOID:363 / uterine cancer	TCGA;IntOGen	TCGA-D1-A16Y	-	-	-	NETL	+
P00451	F8	Coagulation factor VIII	2351	Y	1--19	Secreted	1370	NLTQ	gain_of_glycosylation	-	-	1370	T	N	1	-	1/977|TCGA	possibly damaging	DOID:1612 / breast cancer	TCGA	TCGA-BH-A5J0	-	-	-	NLTQ	++
P00451	F8	Coagulation factor VIII	2351	Y	1--19	Secreted	1411	NVSS	gain_of_glycosylation	-	-	1411	K	N	1	-	1/665|IntOGen	benign	DOID:1324 / lung cancer	IntOGen	-	-	-	-	NVSS	+
P00451	F8	Coagulation factor VIII	2351	Y	1--19	Secreted	1712	NKTR	gain_of_glycosylation	-	-	1712	K	N	1	-	1/248|TCGA	benign	DOID:363 / uterine cancer	TCGA	TCGA-BS-A0UF	-	-	-	NKTR	+
P00451	F8	Coagulation factor VIII	2351	Y	1--19	Secreted	423	NRSY	gain_of_glycosylation	-	-	423	D	N	1	-	1/105|ICGC	benign	DOID:1993 / rectum cancer	ICGC	-	-	-	-	NRSY	-
P00488	F13A1	Coagulation factor XIII A chain	732	N	-	Cytoplasm;Secreted	294	NGSV	gain_of_glycosylation	-	-	294	T	N	1	-	1|COSMIC;1/88|ICGC	-	DOID:5041 / esophageal cancer	ICGC;COSMIC	-	-	-	-	NGSV	+++
P00491	PNP	Purine nucleoside phosphorylase	289	N	-	Cytoplasm	55	NFSR	gain_of_glycosylation	-	-	57	P	S	1	-	1/404|ICGC;1/417|IntOGen;1/451|TCGA;1|COSMIC	probably damaging	DOID:263 / kidney cancer	ICGC;TCGA;COSMIC;IntOGen	TCGA-BP-4968	-	-	-	NFSR	++
P00519	ABL1	Tyrosine-protein kinase ABL1	1130	N	-	Cytoplasm;Membrane;Nucleus	530	NKTR	gain_of_glycosylation	-	-	530	T	N	1	-	1|COSMIC	possibly damaging	DOID:219 / colon cancer	COSMIC	-	21892161	-	-	NKTR	++
P00533	EGFR	Epidermal growth factor receptor	1210	Y	1--24	Membrane;Nucleus;Secreted	209	NLTK	gain_of_glycosylation	-	-	209	K	N	1	-	1|COSMIC	possibly damaging	DOID:2531 / hematologic cancer	COSMIC	-	23396385	-	-	NLTK	+++
P00533	EGFR	Epidermal growth factor receptor	1210	Y	1--24	Membrane;Nucleus;Secreted	261	NDTC	gain_of_glycosylation	-	-	261	K	N	1	-	1|COSMIC	probably damaging	DOID:2394 / ovarian cancer	COSMIC	-	-	-	-	NDTC	++
P00533	EGFR	Epidermal growth factor receptor	1210	Y	1--24	Membrane;Nucleus;Secreted	700	NQSL	gain_of_glycosylation	-	-	702	A	S	1	-	1|COSMIC;1|COSMIC	possibly damaging	DOID:1324 / lung cancer	COSMIC	-	19020901	-	-	NQSL	+
P00533	EGFR	Epidermal growth factor receptor	1210	Y	1--24	Membrane;Nucleus;Secreted	700	NQTL	gain_of_glycosylation	-	-	702	A	T	1	-	1|COSMIC	probably damaging	No DO	COSMIC	-	17376509	-	-	NQTL	+
P00533	EGFR	Epidermal growth factor receptor	1210	Y	1--24	Membrane;Nucleus;Secreted	852	NITD	gain_of_glycosylation	Protein kinase.	-	852	K	N	1	-	1|COSMIC	probably damaging	No DO	COSMIC	-	21057220	-	-	NITD	++
P00734	F2	Prothrombin	622	Y	1--24	Secreted	440	NISM	gain_of_glycosylation	Peptidase S1.	-	440	K	N	1	-	1|COSMIC;1/217|TCGA;1/216|ICGC	probably damaging	DOID:219 / colon cancer;DOID:5672 / large intestine cancer	ICGC;TCGA;COSMIC	TCGA-AD-6964	-	-	-	NISM	-
P00742	F10	Coagulation factor X	488	Y	1--31	Secreted	428	NDTY	gain_of_glycosylation	Peptidase S1.	-	428	K	N	1	-	1/147|TCGA	benign	DOID:1793 / pancreatic cancer	TCGA	TCGA-IB-7651	-	-	-	NDTY	+
P00747	PLG	Plasminogen	810	Y	1--19	Secreted	157	NDSQ	gain_of_glycosylation	-	-	159	P	S	1	-	1/370|TCGA;1/323|ICGC	benign	DOID:4159 / skin cancer	ICGC;TCGA	TCGA-EE-A3JD	-	-	-	NDSQ	+
P00749	PLAU	Urokinase-type plasminogen activator	431	Y	1--20	Secreted	245	NSST	gain_of_glycosylation	Peptidase S1.	-	247	N	S	1	-	1/264|ICGC;1|COSMIC;1/261|TCGA	benign	DOID:10283 / prostate cancer	ICGC;TCGA;COSMIC	TCGA-EJ-7781	-	-	-	NSST	+
P00749	PLAU	Urokinase-type plasminogen activator	431	Y	1--20	Secreted	333	NMTV	gain_of_glycosylation	Peptidase S1.	-	333	K	N	1	-	1/417|IntOGen;1/404|ICGC;1|COSMIC;1/451|TCGA	probably damaging	DOID:263 / kidney cancer	ICGC;TCGA;COSMIC;IntOGen	TCGA-CJ-4913	-	-	-	NMTV	+
P00797	REN	Renin	406	Y	1--23	Membrane;Secreted	131	NASD	gain_of_glycosylation	-	-	131	D	N	1	-	1/217|TCGA;1|COSMIC;1/216|ICGC	benign	DOID:219 / colon cancer	ICGC;TCGA;COSMIC	TCGA-CA-6717	-	-	-	NASD	+
P00966	ASS1	Argininosuccinate synthase	412	N	-	-	240	NGTT	gain_of_glycosylation	-	-	240	D	N	1	-	1/323|ICGC;1/370|TCGA	benign	DOID:4159 / skin cancer	ICGC;TCGA	TCGA-D3-A3MR	-	-	-	NGTT	-
P00973	OAS1	2'-5'-oligoadenylate synthase 1	400	N	-	Cytoplasm;Nucleus;Secreted	336	NGSP	gain_of_glycosylation	-	-	336	D	N	1	-	1/80|ICGC;1|COSMIC;1/81|TCGA	possibly damaging	DOID:1993 / rectum cancer	ICGC;TCGA;COSMIC	TCGA-DY-A1DG	-	-	-	NGSP	---
P00973	OAS1	2'-5'-oligoadenylate synthase 1	400	N	-	Cytoplasm;Nucleus;Secreted	394	NWTC	gain_of_glycosylation	-	-	394	D	N	1	-	1|COSMIC	benign	DOID:1324 / lung cancer	COSMIC	-	-	-	-	NWTC	-
P01008	SERPINC1	Antithrombin-III	464	Y	1--32	Secreted	437	NRSF	gain_of_glycosylation	-	-	439	P	S	1	-	1/248|TCGA;2|COSMIC	probably damaging	DOID:363 / uterine cancer	TCGA;COSMIC	TCGA-AX-A0J1	-	-	-	NRSF	-
P01023	A2M	Alpha-2-macroglobulin	1474	Y	1--23	Secreted	271	NYSD	gain_of_glycosylation	-	-	271	K	N	1	-	1|COSMIC;1/248|TCGA	benign	DOID:363 / uterine cancer	TCGA;COSMIC	TCGA-BS-A0UV	-	-	-	NYSD	+
P01023	A2M	Alpha-2-macroglobulin	1474	Y	1--23	Secreted	389	NESN	gain_of_glycosylation	-	-	391	A	S	1	-	1/665|IntOGen	benign	DOID:1324 / lung cancer	IntOGen	-	-	-	-	NESN	+
P01023	A2M	Alpha-2-macroglobulin	1474	Y	1--23	Secreted	427	NRSP	gain_of_glycosylation	-	-	427	D	N	1	-	1|COSMIC	benign	DOID:4159 / skin cancer	COSMIC	-	22622578	-	-	NRSP	---
P01023	A2M	Alpha-2-macroglobulin	1474	Y	1--23	Secreted	747	NSSG	gain_of_glycosylation	-	-	749	A	S	1	-	1/202|TCGA	benign	DOID:3571 / liver cancer	TCGA	TCGA-BC-A10T	-	-	-	NSSG	-
P01023	A2M	Alpha-2-macroglobulin	1474	Y	1--23	Secreted	871	NVSA	gain_of_glycosylation	-	-	871	T	N	1	-	1|COSMIC	-	DOID:1192 / peripheral nervous system neoplasm	COSMIC	-	23334666	-	-	NVSA	++
P01024	C3	Complement C3	1663	Y	1--22	Secreted	1341	NLSV	gain_of_glycosylation	-	-	1341	T	N	1	-	1/316|IntOGen;1|COSMIC;1/181|ICGC	probably damaging	DOID:2394 / ovarian cancer	ICGC;COSMIC;IntOGen	-	21720365	-	-	NLSV	++
P01024	C3	Complement C3	1663	Y	1--22	Secreted	1381	NNTM	gain_of_glycosylation	-	-	1381	K	N	1	-	1|COSMIC	benign	DOID:219 / colon cancer	COSMIC	-	22895193	-	-	NNTM	-
P01031	C5	Complement C5	1676	Y	1--18	Secreted	527	NISV	gain_of_glycosylation	-	-	529	P	S	1	-	1/323|ICGC;1/370|TCGA	probably damaging	DOID:4159 / skin cancer	ICGC;TCGA	TCGA-FW-A3R5	-	-	-	NISV	+
P01042	KNG1	Kininogen-1	644	Y	1--18	Secreted	626	NSTT	gain_of_glycosylation	-	-	627	P	S	1	-	1/370|TCGA	possibly damaging	DOID:4159 / skin cancer	TCGA	TCGA-HR-A2OG	-	-	-	NSTT	--
P01042	KNG1	Kininogen-1	644	Y	1--18	Secreted	626	NTTT	gain_of_glycosylation	-	-	627	P	T	1	-	1|COSMIC	possibly damaging	DOID:1324 / lung cancer	COSMIC	-	22980975	-	-	NTTT	--
P01106	MYC	Myc proto-oncogene protein	439	N	-	Nucleus	360	NVSE	gain_of_glycosylation	bHLH.	-	362	L	S	1	-	1|COSMIC	probably damaging	DOID:2394 / ovarian cancer	COSMIC	-	-	-	-	NVSE	+
P01111	NRAS	GTPase NRas	189	N	-	Membrane	87	NKSF	gain_of_glycosylation	-	-	87	S	N	1	-	1|COSMIC	benign	DOID:2394 / ovarian cancer	COSMIC	-	-	-	-	NKSF	+
P01116	KRAS	GTPase KRas	189	N	-	Cytoplasm;Membrane	116	NKSD	gain_of_glycosylation	-	-	118	C	S	1	-	1/178|TCGA;1/289|ICGC;1|COSMIC;1/665|IntOGen	benign	DOID:1324 / lung cancer	ICGC;TCGA;COSMIC;IntOGen	TCGA-21-1078	-	-	-	NKSD	+
P01116	KRAS	GTPase KRas	189	N	-	Cytoplasm;Membrane	26	NHSV	gain_of_glycosylation	-	-	28	F	S	1	-	1|COSMIC	probably damaging	DOID:8850 / salivary gland cancer	COSMIC	-	21503581	-	-	NHSV	+
P01130	LDLR	Low-density lipoprotein receptor	860	Y	1--21	Membrane	193	NSSP	gain_of_glycosylation	-	-	193	D	N	1	-	1/370|TCGA	benign	DOID:4159 / skin cancer	TCGA	TCGA-D9-A6EC	-	-	-	NSSP	---
P01133	EGF	Pro-epidermal growth factor	1207	Y	1--22	Membrane	672	NGSK	gain_of_glycosylation	-	-	672	D	N	1	-	1|COSMIC	probably damaging	DOID:219 / colon cancer	COSMIC	-	-	-	-	NGSK	+
P01138	NGF	Beta-nerve growth factor	241	Y	1--18	Secreted	145	NKTT	gain_of_glycosylation	-	-	145	D	N	1	-	1/370|TCGA	benign	DOID:4159 / skin cancer	TCGA	TCGA-GF-A6C9	-	-	-	NKTT	-
P01138	NGF	Beta-nerve growth factor	241	Y	1--18	Secreted	164	NITN	gain_of_glycosylation	-	-	166	N	T	1	-	1/289|ICGC;1/289|TCGA	probably damaging	DOID:10534 / stomach cancer	ICGC;TCGA	TCGA-BR-6706	-	-	-	NITN	+++
P01138	NGF	Beta-nerve growth factor	241	Y	1--18	Secreted	36	NWTK	gain_of_glycosylation	-	-	36	H	N	1	-	1/289|ICGC;1/289|TCGA	possibly damaging	DOID:10534 / stomach cancer	ICGC;TCGA	TCGA-HU-A4G8	-	-	-	NWTK	+
P01160	NPPA	Natriuretic peptides A	153	Y	1--25	Secreted	103	NSSD	gain_of_glycosylation	-	-	103	D	N	1	-	1/323|ICGC;1/370|TCGA	possibly damaging	DOID:4159 / skin cancer	ICGC;TCGA	TCGA-D3-A3ML	-	-	-	NSSD	+
P01189	POMC	Pro-opiomelanocortin	267	Y	1--26	Secreted	36	NLTT	gain_of_glycosylation	-	-	36	D	N	1	-	1|COSMIC;1/178|TCGA;1/289|ICGC	probably damaging	DOID:1324 / lung cancer	ICGC;TCGA;COSMIC	TCGA-18-3409	-	-	-	NLTT	++
P01210	PENK	Proenkephalin-A	267	Y	1--24	Secreted	79	NGTS	gain_of_glycosylation	-	-	79	D	N	1	-	1/323|ICGC;1/370|TCGA	possibly damaging	DOID:4159 / skin cancer	ICGC;TCGA	TCGA-GN-A26C	-	-	-	NGTS	+++
P01215	CGA	Glycoprotein hormones alpha chain	116	Y	1--24	Secreted	114	NKS-	gain_of_glycosylation	-	STRAND	114	H	N	1	-	1/665|IntOGen;1|COSMIC	probably damaging	DOID:1324 / lung cancer	COSMIC;IntOGen	-	-	-	-	NKS-	-
P01229	LHB	Lutropin subunit beta	141	Y	1--20	Secreted	116	NTSD	gain_of_glycosylation	-	-	116	S	N	1	-	1|COSMIC;1/216|ICGC;1/217|TCGA	benign	DOID:219 / colon cancer	ICGC;TCGA;COSMIC	TCGA-A6-6780	-	-	-	NTSD	-
P01266	TG	Thyroglobulin	2768	Y	1--19	Secreted	1097	NQSP	gain_of_glycosylation	-	-	1098	P	Q	1	-	1/404|ICGC;1/451|TCGA;1/417|IntOGen;1|COSMIC	-	DOID:263 / kidney cancer	ICGC;TCGA;COSMIC;IntOGen	TCGA-A3-3387	-	-	-	NQSP	---
P01266	TG	Thyroglobulin	2768	Y	1--19	Secreted	1499	NISA	gain_of_glycosylation	-	-	1499	T	N	1	-	1|COSMIC	-	DOID:219 / colon cancer	COSMIC	-	22810696	-	-	NISA	+
P01266	TG	Thyroglobulin	2768	Y	1--19	Secreted	2291	NVTP	gain_of_glycosylation	-	-	2293	A	T	1	-	1/1148|IntOGen;1/1071|ICGC;1|COSMIC;1/977|TCGA	benign	DOID:1612 / breast cancer	ICGC;TCGA;COSMIC;IntOGen	TCGA-BH-A0BZ	-	-	-	NVTP	---
P01282	VIP	VIP peptides	170	Y	1--20	Secreted	74	NVSR	gain_of_glycosylation	-	-	74	D	N	1	-	1/370|TCGA;1/323|ICGC	probably damaging	DOID:4159 / skin cancer	ICGC;TCGA	TCGA-FS-A4F0	-	-	-	NVSR	+++
P01282	VIP	VIP peptides	170	Y	1--20	Secreted	89	NFSK	gain_of_glycosylation	-	-	89	D	N	1	-	2|COSMIC;1/244|ICGC	possibly damaging	DOID:3571 / liver cancer	ICGC;COSMIC	-	-	-	-	NFSK	+
P01303	NPY	Pro-neuropeptide Y	97	Y	1--28	Secreted	66	NRSS	gain_of_glycosylation	-	-	66	K	N	1	-	1/233|ICGC;1|COSMIC;1|COSMIC	probably damaging	DOID:11054 / urinary bladder cancer	ICGC;COSMIC	-	24121792	-	-	NRSS	++
P01563	IFNA2	Interferon alpha-2	188	Y	1--23	Secreted	93	NDSS	gain_of_glycosylation	-	-	93	K	N	1	-	1|COSMIC	benign	DOID:5672 / large intestine cancer	COSMIC	-	22810696	-	-	NDSS	+
P01566	IFNA10	Interferon alpha-10	189	Y	1--23	Secreted	107	NFST	gain_of_glycosylation	-	-	107	K	N	1	-	1/248|TCGA;1|COSMIC	possibly damaging	DOID:363 / uterine cancer	TCGA;COSMIC	TCGA-AP-A056	-	-	-	NFST	+
P01569	IFNA5	Interferon alpha-5	189	Y	1--21	Secreted	31	NLSN	gain_of_glycosylation	-	-	31	S	N	1	-	1|COSMIC;1/248|TCGA	benign	DOID:363 / uterine cancer	TCGA;COSMIC	TCGA-AX-A0J0	-	-	-	NLSN	+++
P01569	IFNA5	Interferon alpha-5	189	Y	1--21	Secreted	94	NDSS	gain_of_glycosylation	-	-	94	K	N	1	-	1|COSMIC;1/248|TCGA	benign	DOID:363 / uterine cancer	TCGA;COSMIC	TCGA-D1-A16X	-	-	-	NDSS	+
P01570	IFNA14	Interferon alpha-14	189	Y	1--23	Secreted	33	NNSR	gain_of_glycosylation	-	-	35	R	S	1	-	1/665|IntOGen;1/178|TCGA;1/289|ICGC;1|COSMIC	possibly damaging	DOID:1324 / lung cancer	ICGC;TCGA;COSMIC;IntOGen	TCGA-34-5232	-	-	-	NNSR	+
P01570	IFNA14	Interferon alpha-14	189	Y	1--23	Secreted	94	NNSS	gain_of_glycosylation	-	-	94	K	N	1	-	1|COSMIC;1/216|ICGC;1/248|TCGA;1/217|TCGA;1|COSMIC	benign	DOID:363 / uterine cancer;DOID:219 / colon cancer	ICGC;TCGA;COSMIC	TCGA-B5-A0JY;TCGA-CA-6717	-	-	-	NNSS	+
P01583	IL1A	Interleukin-1 alpha	271	N	-	Secreted	27	NLSL	gain_of_glycosylation	-	-	27	H	N	1	-	1|COSMIC	benign	DOID:1192 / peripheral nervous system neoplasm	COSMIC	-	23334666	-	-	NLSL	++
P01730	CD4	T-cell surface glycoprotein CD4	458	Y	1--25	Membrane	91	NFTL	gain_of_glycosylation	-	-	93	P	T	1	-	1/289|ICGC;1/289|TCGA	probably damaging	DOID:10534 / stomach cancer	ICGC;TCGA	TCGA-CG-4449	-	-	-	NFTL	++
P01833	PIGR	Polymeric immunoglobulin receptor	764	Y	1--18	Membrane;Secreted	265	NVTK	gain_of_glycosylation	-	-	267	A	T	1	-	1/291|TCGA;1/492|IntOGen;1/268|ICGC;1|COSMIC	benign	DOID:1319 / brain cancer;DOID:3070 / malignant glioma	ICGC;TCGA;COSMIC;IntOGen	TCGA-02-0033	-	-	-	NVTK	++
P01833	PIGR	Polymeric immunoglobulin receptor	764	Y	1--18	Membrane;Secreted	619	NGSR	gain_of_glycosylation	-	-	619	D	N	1	-	1|COSMIC	benign	DOID:4159 / skin cancer	COSMIC	-	22842228	-	-	NGSR	-
P01833	PIGR	Polymeric immunoglobulin receptor	764	Y	1--18	Membrane;Secreted	86	NFSE	gain_of_glycosylation	-	-	88	P	S	1	-	1|COSMIC	probably damaging	DOID:2394 / ovarian cancer	COSMIC	-	-	-	-	NFSE	+
P02042	HBD	Hemoglobin subunit delta	147	N	-	-	48	NLSS	gain_of_glycosylation	-	-	48	D	N	1	-	3/323|ICGC;1|COSMIC;3/370|TCGA	benign	DOID:4159 / skin cancer;DOID:219 / colon cancer	ICGC;TCGA;COSMIC	TCGA-EE-A185;TCGA-EE-A29C;TCGA-EB-A5UN	-	-	-	NLSS	+++
P02452	COL1A1	Collagen alpha-1(I) chain	1464	Y	1--22	Secreted	1197	NFSF	gain_of_glycosylation	-	-	1197	D	N	1	-	1/248|TCGA;1|COSMIC;1/217|TCGA;1/216|ICGC;1|COSMIC	benign	DOID:363 / uterine cancer;DOID:219 / colon cancer	ICGC;TCGA;COSMIC	TCGA-AP-A0LM;TCGA-AA-3510	-	-	-	NFSF	---
P02461	COL3A1	Collagen alpha-1(III) chain	1466	Y	1--23	Secreted	1309	NVSR	gain_of_glycosylation	Fibrillar collagen NC1.	-	1311	P	S	1	-	1/370|TCGA;1/323|ICGC	possibly damaging	DOID:4159 / skin cancer	ICGC;TCGA	TCGA-EE-A2MC	-	-	-	NVSR	+
P02461	COL3A1	Collagen alpha-1(III) chain	1466	Y	1--23	Secreted	467	NGSP	gain_of_glycosylation	-	-	467	D	N	1	-	1/370|TCGA	benign	DOID:4159 / skin cancer	TCGA	TCGA-FW-A3R5	-	-	-	NGSP	---
P02462	COL4A1	Collagen alpha-1(IV) chain	1669	Y	1--27	Secreted	1229	NATE	gain_of_glycosylation	-	-	1229	H	N	1	-	1|COSMIC;2/665|IntOGen;1/289|ICGC;1/178|TCGA	possibly damaging	DOID:1324 / lung cancer	ICGC;TCGA;COSMIC;IntOGen	TCGA-60-2710	-	-	-	NATE	-
P02462	COL4A1	Collagen alpha-1(IV) chain	1669	Y	1--27	Secreted	757	NGSI	gain_of_glycosylation	-	-	757	K	N	1	-	1/316|IntOGen;1|COSMIC	probably damaging	DOID:2394 / ovarian cancer	COSMIC;IntOGen	-	21720365	-	-	NGSI	+
P02489	CRYAA	Alpha-crystallin A chain	173	N	-	Cytoplasm;Nucleus	109	NISR	gain_of_glycosylation	-	-	109	Y	N	1	-	1/323|ICGC;1/370|TCGA	probably damaging	DOID:4159 / skin cancer	ICGC;TCGA	TCGA-EB-A5UM	-	-	-	NISR	+
P02533	KRT14	Keratin, type I cytoskeletal 14	472	N	-	Cytoplasm;Nucleus	75	NSSS	gain_of_glycosylation	-	-	75	S	N	1	-	1|COSMIC	benign	DOID:1324 / lung cancer	COSMIC	-	22980975	-	-	NSSS	++
P02538	KRT6A	Keratin, type II cytoskeletal 6A	564	N	-	-	220	NLSR	gain_of_glycosylation	-	-	222	R	S	1	-	1|COSMIC	possibly damaging	DOID:1324 / lung cancer	COSMIC	-	22980975	-	-	NLSR	+
P02549	SPTA1	Spectrin alpha chain, erythrocytic 1	2419	N	-	Cytoplasm	1422	NKSS	gain_of_glycosylation	-	-	1422	D	N	1	-	1|COSMIC;1/492|IntOGen;1/291|TCGA;1/268|ICGC	probably damaging	DOID:1319 / brain cancer;DOID:3070 / malignant glioma	ICGC;TCGA;COSMIC;IntOGen	TCGA-27-2528	-	-	-	NKSS	+
P02549	SPTA1	Spectrin alpha chain, erythrocytic 1	2419	N	-	Cytoplasm	1899	NSSK	gain_of_glycosylation	-	-	1899	I	N	1	-	1|COSMIC	probably damaging	DOID:10283 / prostate cancer	COSMIC	-	22610119	-	-	NSSK	-
P02549	SPTA1	Spectrin alpha chain, erythrocytic 1	2419	N	-	Cytoplasm	2338	NYTA	gain_of_glycosylation	-	-	2338	D	N	1	-	1/57|TCGA	benign	DOID:363 / uterine cancer	TCGA	TCGA-ND-A4WC	-	-	-	NYTA	+
P02549	SPTA1	Spectrin alpha chain, erythrocytic 1	2419	N	-	Cytoplasm	2350	NITS	gain_of_glycosylation	-	-	2352	K	T	1	-	1|COSMIC	benign	DOID:5041 / esophageal cancer	COSMIC	-	23525077	-	-	NITS	+
P02549	SPTA1	Spectrin alpha chain, erythrocytic 1	2419	N	-	Cytoplasm	312	NLSV	gain_of_glycosylation	-	-	314	A	S	1	-	1|COSMIC;1/665|IntOGen	probably damaging	DOID:1324 / lung cancer	COSMIC;IntOGen	-	22941189	-	-	NLSV	+
P02549	SPTA1	Spectrin alpha chain, erythrocytic 1	2419	N	-	Cytoplasm	430	NETG	gain_of_glycosylation	-	-	430	D	N	1	-	1|COSMIC;1/1071|ICGC;1/1148|IntOGen;1/977|TCGA	benign	DOID:1612 / breast cancer	ICGC;TCGA;COSMIC;IntOGen	TCGA-C8-A12Q	-	-	-	NETG	+
P02549	SPTA1	Spectrin alpha chain, erythrocytic 1	2419	N	-	Cytoplasm	6	NETV	gain_of_glycosylation	-	-	6	K	N	1	-	1|COSMIC;1/217|TCGA;1/216|ICGC	possibly damaging	DOID:219 / colon cancer;DOID:5672 / large intestine cancer	ICGC;TCGA;COSMIC	TCGA-G4-6628	-	-	-	NETV	++
P02549	SPTA1	Spectrin alpha chain, erythrocytic 1	2419	N	-	Cytoplasm	679	NGTQ	gain_of_glycosylation	-	-	679	K	N	1	-	1|COSMIC;1/181|ICGC;1/316|IntOGen	probably damaging	DOID:2394 / ovarian cancer	ICGC;COSMIC;IntOGen	-	21720365	-	-	NGTQ	+
P02549	SPTA1	Spectrin alpha chain, erythrocytic 1	2419	N	-	Cytoplasm	78	NKSY	gain_of_glycosylation	-	-	78	D	N	1	-	1/248|TCGA;1|COSMIC	possibly damaging	DOID:363 / uterine cancer	TCGA;COSMIC	TCGA-AX-A05Z	-	-	-	NKSY	++
P02549	SPTA1	Spectrin alpha chain, erythrocytic 1	2419	N	-	Cytoplasm	926	NYSA	gain_of_glycosylation	-	-	928	G	S	1	-	1|COSMIC;1/665|IntOGen	probably damaging	DOID:1324 / lung cancer	COSMIC;IntOGen	-	-	-	-	NYSA	+
P02647	APOA1	Apolipoprotein A-I	267	Y	1--18	Secreted	250	NVSF	gain_of_glycosylation	-	HELIX	250	K	N	1	-	1|COSMIC;1/105|ICGC	probably damaging	DOID:1993 / rectum cancer;DOID:263 / kidney cancer	ICGC;COSMIC	-	-	-	-	NVSF	--
P02671	FGA	Fibrinogen alpha chain	866	Y	1--19	Secreted	331	NGSW	gain_of_glycosylation	-	-	331	T	N	1	-	1/202|TCGA	possibly damaging	DOID:3571 / liver cancer	TCGA	TCGA-CC-A7IK	-	-	-	NGSW	+
P02671	FGA	Fibrinogen alpha chain	866	Y	1--19	Secreted	402	NASP	gain_of_glycosylation	-	-	404	R	S	1	-	1|COSMIC;1/665|IntOGen	possibly damaging	DOID:1324 / lung cancer	COSMIC;IntOGen	-	22941189	-	-	NASP	---
P02671	FGA	Fibrinogen alpha chain	866	Y	1--19	Secreted	818	NGSY	gain_of_glycosylation	Fibrinogen C-terminal.	-	820	I	S	1	-	1|COSMIC	probably damaging	DOID:5041 / esophageal cancer	COSMIC	-	23525077	-	-	NGSY	+
P02675	FGB	Fibrinogen beta chain	491	Y	1--30	Secreted	328	NISQ	gain_of_glycosylation	Fibrinogen C-terminal.	-	328	K	N	1	-	1/289|TCGA;1/289|ICGC	probably damaging	DOID:10534 / stomach cancer	ICGC;TCGA	TCGA-F1-6177	-	-	-	NISQ	++
P02675	FGB	Fibrinogen beta chain	491	Y	1--30	Secreted	326	NDTI	gain_of_glycosylation	Fibrinogen C-terminal.	-	328	K	T	1	-	1/57|TCGA	probably damaging	DOID:363 / uterine cancer	TCGA	TCGA-ND-A4WC	-	-	-	NDTI	++
P02675	FGB	Fibrinogen beta chain	491	Y	1--30	Secreted	471	NGSW	gain_of_glycosylation	Fibrinogen C-terminal.	-	471	K	N	1	-	1/248|TCGA;1|COSMIC	probably damaging	DOID:363 / uterine cancer	TCGA;COSMIC	TCGA-AP-A059	-	-	-	NGSW	+
P02679	FGG	Fibrinogen gamma chain	453	Y	1--26	Secreted	144	NQTI	gain_of_glycosylation	-	-	146	K	T	1	-	1/216|ICGC;1/217|TCGA;1|COSMIC	possibly damaging	DOID:219 / colon cancer	ICGC;TCGA;COSMIC	TCGA-CA-6717	-	-	-	NQTI	+
P02679	FGG	Fibrinogen gamma chain	453	Y	1--26	Secreted	2	NWSL	gain_of_glycosylation	-	-	2	S	N	1	-	1/508|TCGA	benign	DOID:11934 / head and neck cancer	TCGA	TCGA-F7-A61S	-	-	-	NWSL	++
P02708	CHRNA1	Acetylcholine receptor subunit alpha	482	Y	1--20	Membrane	197	NGSV	gain_of_glycosylation	-	-	197	D	N	1	-	1/323|ICGC;1/370|TCGA	probably damaging	DOID:4159 / skin cancer	ICGC;TCGA	TCGA-D9-A6EC	-	-	-	NGSV	++
P02708	CHRNA1	Acetylcholine receptor subunit alpha	482	Y	1--20	Membrane	395	NISG	gain_of_glycosylation	-	-	395	D	N	1	-	1/198|TCGA	possibly damaging	DOID:4362 / cervical cancer	TCGA	TCGA-IR-A3LH	-	-	-	NISG	-
P02730	SLC4A1	Band 3 anion transport protein	911	N	-	Membrane	554	NYSV	gain_of_glycosylation	-	-	556	N	S	1	-	1/323|ICGC;1/370|TCGA	benign	DOID:4159 / skin cancer	ICGC;TCGA	TCGA-ER-A19F	-	-	-	NYSV	++
P02743	APCS	Serum amyloid P-component	223	Y	1--19	Secreted	61	NLSR	gain_of_glycosylation	Pentaxin.	-	61	D	N	1	-	1|COSMIC	probably damaging	DOID:4159 / skin cancer	COSMIC	-	22842228	-	-	NLSR	+
P02746	C1QB	Complement C1q subcomponent subunit B	253	Y	1--27	Secreted	117	NATQ	gain_of_glycosylation	C1q.	-	117	K	N	1	-	1/289|TCGA;1/289|ICGC	possibly damaging	DOID:10534 / stomach cancer	ICGC;TCGA	TCGA-CD-A4MG	-	-	-	NATQ	++
P02746	C1QB	Complement C1q subcomponent subunit B	253	Y	1--27	Secreted	131	NVSL	gain_of_glycosylation	C1q.	-	133	P	S	1	-	1|COSMIC;1/181|ICGC	benign	DOID:2394 / ovarian cancer	ICGC;COSMIC	-	-	-	-	NVSL	++
P02748	C9	Complement component C9	559	Y	1--21	Membrane;Secreted	174	NESY	gain_of_glycosylation	-	-	176	F	S	1	-	1/289|TCGA;1/289|ICGC	probably damaging	DOID:10534 / stomach cancer	ICGC;TCGA	TCGA-BR-4361	-	-	-	NESY	+
P02749	APOH	Beta-2-glycoprotein 1	345	Y	1--19	Secreted	295	NVSF	gain_of_glycosylation	-	-	295	K	N	1	-	1|COSMIC	benign	DOID:5672 / large intestine cancer	COSMIC	-	-	-	-	NVSF	+
P02751	FN1	Fibronectin	2386	Y	1--31	Secreted	2032	NGSQ	gain_of_glycosylation	-	-	2034	I	S	1	-	1/217|TCGA;1|COSMIC;1/216|ICGC	probably damaging	DOID:219 / colon cancer;DOID:5672 / large intestine cancer	ICGC;TCGA;COSMIC	TCGA-AZ-4315	-	-	-	NGSQ	+
P02751	FN1	Fibronectin	2386	Y	1--31	Secreted	2169	NVTV	gain_of_glycosylation	-	-	2171	I	T	1	-	1/508|TCGA;1/375|IntOGen	probably damaging	DOID:0060119 / pharynx cancer;DOID:11934 / head and neck cancer	TCGA;IntOGen	TCGA-CV-5432	-	-	-	NVTV	++
P02751	FN1	Fibronectin	2386	Y	1--31	Secreted	816	NTTV	gain_of_glycosylation	-	-	816	D	N	1	-	1/130|TCGA;1/233|ICGC;1|COSMIC	possibly damaging	DOID:11054 / urinary bladder cancer	ICGC;TCGA;COSMIC	TCGA-FD-A3SS	-	-	-	NTTV	++
P02774	GC	Vitamin D-binding protein	474	Y	1--16	Secreted	157	NQSM	gain_of_glycosylation	-	-	159	F	S	1	-	1|COSMIC;1/248|TCGA	probably damaging	DOID:363 / uterine cancer	TCGA;COSMIC	TCGA-B5-A11E	-	-	-	NQSM	+
P02786	TFRC	Transferrin receptor protein 1	760	N	-	Membrane;Secreted	150	NSSV	gain_of_glycosylation	-	-	152	Y	S	1	-	1/105|ICGC;1|COSMIC	probably damaging	DOID:1993 / rectum cancer;DOID:263 / kidney cancer	ICGC;COSMIC	-	-	-	-	NSSV	++
P02787	TF	Serotransferrin	698	Y	1--19	Secreted	452	NKSA	gain_of_glycosylation	Transferrin-like 2.	-	452	K	N	1	-	1|COSMIC;1/248|TCGA	probably damaging	DOID:363 / uterine cancer	TCGA;COSMIC	TCGA-D1-A16X	-	-	-	NKSA	-
P02787	TF	Serotransferrin	698	Y	1--19	Secreted	480	NISM	gain_of_glycosylation	Transferrin-like 2.	-	482	P	S	1	-	1/323|ICGC;1/370|TCGA	probably damaging	DOID:4159 / skin cancer	ICGC;TCGA	TCGA-EE-A3JA	-	-	-	NISM	+
P02787	TF	Serotransferrin	698	Y	1--19	Secreted	480	NITM	gain_of_glycosylation	Transferrin-like 2.	-	482	P	T	1	-	1/289|TCGA;1/289|ICGC	probably damaging	DOID:10534 / stomach cancer	ICGC;TCGA	TCGA-HU-A4GU	-	-	-	NITM	+
P02788	LTF	Lactotransferrin	710	Y	1--19	Cytoplasm;Nucleus;Secreted	145	NVSI	gain_of_glycosylation	-	-	147	P	S	1	-	1/208|ICGC	probably damaging	DOID:3571 / liver cancer	ICGC	-	-	-	-	NVSI	++
P03951	F11	Coagulation factor XI	625	Y	1--18	Secreted	197	NLSC	gain_of_glycosylation	-	-	199	A	S	1	-	1|COSMIC;1/261|TCGA;1/264|ICGC	benign	DOID:10283 / prostate cancer	ICGC;TCGA;COSMIC	TCGA-CH-5753	-	-	-	NLSC	++
P03952	KLKB1	Plasma kallikrein	638	Y	1--19	Secreted	164	NNSL	gain_of_glycosylation	-	-	166	C	S	1	-	1|COSMIC	-	DOID:219 / colon cancer	COSMIC	-	23856246	-	-	NNSL	-
P03952	KLKB1	Plasma kallikrein	638	Y	1--19	Secreted	332	NYSL	gain_of_glycosylation	-	-	332	T	N	1	-	1|COSMIC	-	DOID:4159 / skin cancer	COSMIC	-	22622578	-	-	NYSL	+
P03952	KLKB1	Plasma kallikrein	638	Y	1--19	Secreted	474	NYTV	gain_of_glycosylation	Peptidase S1.	-	476	K	T	1	-	1/57|TCGA	-	DOID:363 / uterine cancer	TCGA	TCGA-ND-A4WC	-	-	-	NYTV	++
P03952	KLKB1	Plasma kallikrein	638	Y	1--19	Secreted	595	NTSW	gain_of_glycosylation	Peptidase S1.	-	595	I	N	1	-	1/370|TCGA;1/323|ICGC	possibly damaging	DOID:4159 / skin cancer	ICGC;TCGA	TCGA-GN-A268	-	-	-	NTSW	-
P03973	SLPI	Antileukoproteinase	132	Y	1--25	Secreted	80	NTTR	gain_of_glycosylation	-	-	81	P	T	1	-	1|COSMIC;1/665|IntOGen	benign	DOID:1324 / lung cancer	COSMIC;IntOGen	-	22941189	-	-	NTTR	-
P04001	OPN1MW	Medium-wave-sensitive opsin 1	364	N	-	Membrane	343	NGSE	gain_of_glycosylation	-	-	343	D	N	1	-	1/977|TCGA;1/1071|ICGC	probably damaging	DOID:1612 / breast cancer	ICGC;TCGA	TCGA-D8-A1JA	-	-	-	NGSE	-
P04003	C4BPA	C4b-binding protein alpha chain	597	Y	1--48	Secreted	288	NSSP	gain_of_glycosylation	-	-	289	P	S	1	-	1/370|TCGA;1/323|ICGC	probably damaging	DOID:4159 / skin cancer	ICGC;TCGA	TCGA-GN-A266	-	-	-	NSSP	---
P04003	C4BPA	C4b-binding protein alpha chain	597	Y	1--48	Secreted	491	NGSL	gain_of_glycosylation	Sushi 8.	-	493	R	S	1	-	1|COSMIC;1/229|IntOGen	benign	DOID:1993 / rectum cancer;DOID:219 / colon cancer	COSMIC;IntOGen	-	22810696	-	-	NGSL	++
P04003	C4BPA	C4b-binding protein alpha chain	597	Y	1--48	Secreted	63	NITL	gain_of_glycosylation	-	-	63	D	N	1	-	1/323|ICGC;1/370|TCGA	benign	DOID:4159 / skin cancer	ICGC;TCGA	TCGA-EE-A2GS	-	-	-	NITL	+++
P04035	HMGCR	3-hydroxy-3-methylglutaryl-coenzyme A reductase	888	N	-	Membrane	40	NNTI	gain_of_glycosylation	-	-	42	K	T	1	-	1/248|TCGA;1|COSMIC	possibly damaging	DOID:363 / uterine cancer	TCGA;COSMIC	TCGA-AX-A05Z	-	-	-	NNTI	+
P04040	CAT	Catalase	527	N	-	-	149	NTSI	gain_of_glycosylation	-	-	151	P	S	1	-	1/323|ICGC;1/370|TCGA	possibly damaging	DOID:4159 / skin cancer	ICGC;TCGA	TCGA-EE-A2GI	-	-	-	NTSI	+
P04049	RAF1	RAF proto-oncogene serine/threonine-protein kinase	648	N	-	Cytoplasm;Membrane;Nucleus	186	NWSN	gain_of_glycosylation	-	-	186	D	N	1	-	1|COSMIC	probably damaging	DOID:5672 / large intestine cancer	COSMIC	-	22810696	-	-	NWSN	++
P04053	DNTT	DNA nucleotidylexotransferase	509	N	-	Nucleus	209	NDTE	gain_of_glycosylation	-	-	209	K	N	1	-	1/198|TCGA	benign	DOID:4362 / cervical cancer	TCGA	TCGA-EA-A50E	-	-	-	NDTE	+
P04062	GBA	Glucosylceramidase	536	Y	1--39	Membrane	372	NTTL	gain_of_glycosylation	-	-	374	M	T	1	-	1/289|TCGA;1/289|ICGC	benign	DOID:10534 / stomach cancer	ICGC;TCGA	TCGA-BR-4257	-	-	-	NTTL	++
P04062	GBA	Glucosylceramidase	536	Y	1--39	Membrane	421	NLSL	gain_of_glycosylation	-	-	423	A	S	1	-	1/289|ICGC;1/289|TCGA	probably damaging	DOID:10534 / stomach cancer	ICGC;TCGA	TCGA-HU-A4G9	-	-	-	NLSL	+
P04083	ANXA1	Annexin A1	346	N	-	Cytoplasm;Membrane;Nucleus	43	NLSS	gain_of_glycosylation	-	-	44	P	L	1	-	1/370|TCGA;1/323|ICGC	benign	DOID:4159 / skin cancer	ICGC;TCGA	TCGA-D9-A6EC	-	-	-	NLSS	+++
P04114	APOB	Apolipoprotein B-100	4563	Y	1--27	Cytoplasm;Secreted	1043	NQTE	gain_of_glycosylation	-	-	1043	K	N	1	-	1/216|ICGC;1|COSMIC;1/217|TCGA	benign	DOID:219 / colon cancer;DOID:5672 / large intestine cancer	ICGC;TCGA;COSMIC	TCGA-AZ-6598	-	-	-	NQTE	-
P04114	APOB	Apolipoprotein B-100	4563	Y	1--27	Cytoplasm;Secreted	1081	NEST	gain_of_glycosylation	-	-	1081	D	N	1	-	1/370|TCGA	possibly damaging	DOID:4159 / skin cancer	TCGA	TCGA-BF-A3DL	-	-	-	NEST	--
P04114	APOB	Apolipoprotein B-100	4563	Y	1--27	Cytoplasm;Secreted	1423	NGSL	gain_of_glycosylation	-	-	1423	D	N	1	-	1/370|TCGA;1/323|ICGC	benign	DOID:4159 / skin cancer	ICGC;TCGA	TCGA-D3-A5GT	-	-	-	NGSL	++
P04114	APOB	Apolipoprotein B-100	4563	Y	1--27	Cytoplasm;Secreted	1740	NDTM	gain_of_glycosylation	-	-	1742	M	T	1	-	1/370|TCGA;1/323|ICGC	benign	DOID:4159 / skin cancer	ICGC;TCGA	TCGA-D3-A2JF	-	-	-	NDTM	+
P04114	APOB	Apolipoprotein B-100	4563	Y	1--27	Cytoplasm;Secreted	198	NVST	gain_of_glycosylation	Vitellogenin.	-	200	A	S	1	-	1/289|TCGA;1/289|ICGC	possibly damaging	DOID:10534 / stomach cancer	ICGC;TCGA	TCGA-BR-7851	-	-	-	NVST	++
P04114	APOB	Apolipoprotein B-100	4563	Y	1--27	Cytoplasm;Secreted	2170	NLSQ	gain_of_glycosylation	-	-	2170	K	N	1	-	1|COSMIC;1/217|TCGA	possibly damaging	DOID:219 / colon cancer;DOID:5672 / large intestine cancer	TCGA;COSMIC	TCGA-CM-5348	-	-	-	NLSQ	+
P04114	APOB	Apolipoprotein B-100	4563	Y	1--27	Cytoplasm;Secreted	2168	NETL	gain_of_glycosylation	-	-	2170	K	T	1	-	1/95|ICGC	benign	DOID:5041 / esophageal cancer	ICGC	-	-	-	-	NETL	+
P04114	APOB	Apolipoprotein B-100	4563	Y	1--27	Cytoplasm;Secreted	3073	NYTL	gain_of_glycosylation	-	-	3075	A	T	1	-	1|COSMIC;1/1071|ICGC;1/1148|IntOGen;1/977|TCGA	benign	DOID:1612 / breast cancer	ICGC;TCGA;COSMIC;IntOGen	TCGA-BH-A0BZ	-	-	-	NYTL	+
P04114	APOB	Apolipoprotein B-100	4563	Y	1--27	Cytoplasm;Secreted	3282	NFSI	gain_of_glycosylation	-	-	3282	S	N	1	-	1/323|ICGC;1/370|TCGA	benign	DOID:4159 / skin cancer	ICGC;TCGA	TCGA-EE-A2GJ	-	-	-	NFSI	---
P04114	APOB	Apolipoprotein B-100	4563	Y	1--27	Cytoplasm;Secreted	3448	NKSK	gain_of_glycosylation	-	-	3448	T	N	1	-	1|COSMIC;1/665|IntOGen;1|COSMIC	probably damaging	DOID:1324 / lung cancer	COSMIC;IntOGen	-	-	-	-	NKSK	-
P04114	APOB	Apolipoprotein B-100	4563	Y	1--27	Cytoplasm;Secreted	3501	NGSV	gain_of_glycosylation	-	-	3501	K	N	1	-	1|COSMIC;1/217|TCGA;1/216|ICGC	benign	DOID:219 / colon cancer;DOID:5672 / large intestine cancer	ICGC;TCGA;COSMIC	TCGA-G4-6302	-	-	-	NGSV	-
P04114	APOB	Apolipoprotein B-100	4563	Y	1--27	Cytoplasm;Secreted	3603	NASQ	gain_of_glycosylation	-	-	3603	H	N	1	-	1/665|IntOGen;1|COSMIC	benign	DOID:1324 / lung cancer	COSMIC;IntOGen	-	-	-	-	NASQ	-
P04114	APOB	Apolipoprotein B-100	4563	Y	1--27	Cytoplasm;Secreted	4018	NFSK	gain_of_glycosylation	-	-	4018	D	N	1	-	1/370|TCGA;1/323|ICGC	benign	DOID:4159 / skin cancer	ICGC;TCGA	TCGA-EE-A3AG	-	-	-	NFSK	++
P04114	APOB	Apolipoprotein B-100	4563	Y	1--27	Cytoplasm;Secreted	4023	NFSY	gain_of_glycosylation	-	-	4025	Y	S	1	-	2|COSMIC;1/244|ICGC	probably damaging	DOID:3571 / liver cancer	ICGC;COSMIC	-	-	-	-	NFSY	++
P04114	APOB	Apolipoprotein B-100	4563	Y	1--27	Cytoplasm;Secreted	4198	NFSR	gain_of_glycosylation	-	-	4200	P	S	1	-	1|COSMIC	benign	DOID:219 / colon cancer	COSMIC	-	22895193	-	-	NFSR	++
P04114	APOB	Apolipoprotein B-100	4563	Y	1--27	Cytoplasm;Secreted	456	NLTG	gain_of_glycosylation	Vitellogenin.	-	457	P	L	1	-	1|COSMIC	benign	DOID:4159 / skin cancer	COSMIC	-	22842228	-	-	NLTG	++
P04150	NR3C1	Glucocorticoid receptor	777	N	-	Cytoplasm;Nucleus	337	NTSS	gain_of_glycosylation	-	-	339	A	S	1	-	1|COSMIC;1/665|IntOGen	-	DOID:1324 / lung cancer	COSMIC;IntOGen	-	22941189	-	-	NTSS	-
P04150	NR3C1	Glucocorticoid receptor	777	N	-	Cytoplasm;Nucleus	472	NCSA	gain_of_glycosylation	-	-	474	P	S	1	-	1/323|ICGC;1/370|TCGA	probably damaging	DOID:4159 / skin cancer	ICGC;TCGA	TCGA-D3-A2JH	-	-	-	NCSA	-
P04150	NR3C1	Glucocorticoid receptor	777	N	-	Cytoplasm;Nucleus	549	NSSV	gain_of_glycosylation	-	-	549	D	N	1	-	1/508|TCGA	probably damaging	DOID:11934 / head and neck cancer	TCGA	TCGA-F7-A50J	-	-	-	NSSV	+
P04150	NR3C1	Glucocorticoid receptor	777	N	-	Cytoplasm;Nucleus	742	NKTM	gain_of_glycosylation	-	-	742	D	N	1	-	1/66|TCGA	probably damaging	DOID:263 / kidney cancer	TCGA	TCGA-KN-8428	-	-	-	NKTM	-
P04179	SOD2	Superoxide dismutase [Mn], mitochondrial	222	N	-	-	50	NHSK	gain_of_glycosylation	-	-	50	H	N	1	-	1/665|IntOGen	probably damaging	DOID:1324 / lung cancer	IntOGen	-	-	-	-	NHSK	+
P04179	SOD2	Superoxide dismutase [Mn], mitochondrial	222	N	-	-	77	NVTA	gain_of_glycosylation	-	-	77	D	N	1	-	1|COSMIC	possibly damaging	DOID:5672 / large intestine cancer	COSMIC	-	22810696	-	-	NVTA	++
P04196	HRG	Histidine-rich glycoprotein	525	Y	1--18	Secreted	476	NFSS	gain_of_glycosylation	-	-	478	P	S	1	-	1|COSMIC	probably damaging	DOID:4159 / skin cancer	COSMIC	-	24838835	-	-	NFSS	+
P04198	MYCN	N-myc proto-oncogene protein	464	N	-	Nucleus	331	NYSA	gain_of_glycosylation	-	-	333	A	S	1	-	1|COSMIC	probably damaging	DOID:1192 / peripheral nervous system neoplasm	COSMIC	-	22367537	-	-	NYSA	+
P04201	MAS1	Proto-oncogene Mas	325	N	-	Membrane	2	NGSN	gain_of_glycosylation	-	-	2	D	N	1	-	1/370|TCGA;1/323|ICGC	possibly damaging	DOID:4159 / skin cancer	ICGC;TCGA	TCGA-FS-A4FC	-	-	-	NGSN	++
P04259	KRT6B	Keratin, type II cytoskeletal 6B	564	N	-	-	517	NGSG	gain_of_glycosylation	-	-	517	Y	N	1	-	1|COSMIC;1/665|IntOGen;1/178|TCGA;1/289|ICGC	possibly damaging	DOID:1324 / lung cancer	ICGC;TCGA;COSMIC;IntOGen	TCGA-46-3767	-	-	-	NGSG	+
P04264	KRT1	Keratin, type II cytoskeletal 1	644	N	-	Membrane	219	NTST	gain_of_glycosylation	-	-	219	D	N	1	-	1/198|TCGA	benign	DOID:4362 / cervical cancer	TCGA	TCGA-C5-A2LZ	-	-	-	NTST	-
P04264	KRT1	Keratin, type II cytoskeletal 1	644	N	-	Membrane	248	NQSR	gain_of_glycosylation	-	-	248	D	N	1	-	1/316|IntOGen;1|COSMIC;1/181|ICGC;1/323|ICGC;1/370|TCGA;1|COSMIC	probably damaging	DOID:4159 / skin cancer;DOID:2394 / ovarian cancer;DOID:5672 / large intestine cancer	ICGC;TCGA;COSMIC;IntOGen	TCGA-FW-A3R5	21720365	-	-	NQSR	+
P04264	KRT1	Keratin, type II cytoskeletal 1	644	N	-	Membrane	539	NGSG	gain_of_glycosylation	-	-	539	Y	N	1	-	1/665|IntOGen;1|COSMIC	benign	DOID:1324 / lung cancer	COSMIC;IntOGen	-	-	-	-	NGSG	-
P04264	KRT1	Keratin, type II cytoskeletal 1	644	N	-	Membrane	69	NLSG	gain_of_glycosylation	-	-	71	G	S	1	-	1|COSMIC;1/665|IntOGen	probably damaging	DOID:1324 / lung cancer	COSMIC;IntOGen	-	-	-	-	NLSG	+
P04275	VWF	von Willebrand factor	2813	Y	1--22	Secreted	1965	NFTL	gain_of_glycosylation	-	-	1967	K	T	1	-	1/289|ICGC;1/289|TCGA	probably damaging	DOID:10534 / stomach cancer	ICGC;TCGA	TCGA-HU-A4GH	-	-	-	NFTL	+
P04279	SEMG1	Semenogelin-1	462	Y	1--23	Secreted	141	NTSQ	gain_of_glycosylation	-	-	142	P	T	1	-	1|COSMIC	probably damaging	DOID:1324 / lung cancer	COSMIC	-	22980975	-	-	NTSQ	++
P04279	SEMG1	Semenogelin-1	462	Y	1--23	Secreted	443	NDSD	gain_of_glycosylation	-	-	443	D	N	1	-	1/370|TCGA	possibly damaging	DOID:4159 / skin cancer	TCGA	TCGA-EB-A3Y7	-	-	-	NDSD	-
P04626	ERBB2	Receptor tyrosine-protein kinase erbB-2	1255	Y	1--22	Cytoplasm;Membrane;Nucleus	873	NETE	gain_of_glycosylation	Protein kinase.	-	873	D	N	1	-	1/198|TCGA	probably damaging	DOID:4362 / cervical cancer	TCGA	TCGA-IR-A3LF	-	-	-	NETE	+
P04629	NTRK1	High affinity nerve growth factor receptor	796	Y	1--32	Membrane	451	NRTA	gain_of_glycosylation	-	-	453	P	T	1	-	1|COSMIC;1/289|ICGC;1/665|IntOGen;1/178|TCGA	benign	DOID:1324 / lung cancer	ICGC;TCGA;COSMIC;IntOGen	TCGA-66-2777	-	-	-	NRTA	+
P04629	NTRK1	High affinity nerve growth factor receptor	796	Y	1--32	Membrane	706	NESD	gain_of_glycosylation	Protein kinase.	-	706	T	N	1	-	1|COSMIC	probably damaging	No DO	COSMIC	-	22855342	-	-	NESD	+
P04637	TP53	Cellular tumor antigen p53	393	N	-	Cytoplasm;Nucleus	148	NSTP	gain_of_glycosylation	-	-	148	D	N	1	-	1|COSMIC;1|COSMIC;1/130|TCGA;1/98|IntOGen;1|COSMIC;1|COSMIC	benign	DOID:219 / colon cancer;DOID:2531 / hematologic cancer;DOID:11054 / urinary bladder cancer	TCGA;COSMIC;IntOGen	TCGA-DK-A3IN	11384100;9185695;16596195;11223675	-	-	NSTP	---
P04637	TP53	Cellular tumor antigen p53	393	N	-	Cytoplasm;Nucleus	164	NQSQ	gain_of_glycosylation	-	-	164	K	N	1	-	1|COSMIC;1|COSMIC;2|COSMIC;1|COSMIC;1|COSMIC;1/168|TCGA	probably damaging	DOID:1612 / breast cancer;DOID:5041 / esophageal cancer;DOID:1324 / lung cancer;DOID:3070 / malignant glioma;DOID:263 / kidney cancer	TCGA;COSMIC	TCGA-A4-7287	9796697;10709097;17917588;16696020;23033341	-	-	NQSQ	+
P04637	TP53	Cellular tumor antigen p53	393	N	-	Cytoplasm;Nucleus	168	NMTE	gain_of_glycosylation	-	-	168	H	N	1	-	1|COSMIC	probably damaging	DOID:10534 / stomach cancer	COSMIC	-	7633655	-	-	NMTE	+
P04637	TP53	Cellular tumor antigen p53	393	N	-	Cytoplasm;Nucleus	200	NLSV	gain_of_glycosylation	-	-	202	R	S	1	-	1|COSMIC;3|COSMIC;1|COSMIC;1|COSMIC	possibly damaging	DOID:8618 / oral cavity cancer;DOID:1612 / breast cancer;DOID:219 / colon cancer;DOID:5041 / esophageal cancer	COSMIC	-	11325447;9796697;11433398;15523690	-	-	NLSV	+
P04637	TP53	Cellular tumor antigen p53	393	N	-	Cytoplasm;Nucleus	210	NTSR	gain_of_glycosylation	-	-	212	F	S	1	-	2|COSMIC	possibly damaging	DOID:1612 / breast cancer	COSMIC	-	9796697	-	-	NTSR	-
P04637	TP53	Cellular tumor antigen p53	393	N	-	Cytoplasm;Nucleus	228	NCTT	gain_of_glycosylation	-	-	228	D	N	1	-	1|COSMIC;1|COSMIC;1|COSMIC;1|COSMIC;1|COSMIC;1|COSMIC	possibly damaging	DOID:1612 / breast cancer;DOID:3571 / liver cancer;DOID:1324 / lung cancer;DOID:4159 / skin cancer;DOID:5041 / esophageal cancer;DOID:1793 / pancreatic cancer	COSMIC	-	15288479;12001123;10615230;11704866;8569192;8631591	-	-	NCTT	+
P04637	TP53	Cellular tumor antigen p53	393	N	-	Cytoplasm;Nucleus	235	NYTC	gain_of_glycosylation	-	-	237	M	T	1	-	2|COSMIC;1|COSMIC;1|COSMIC;1|COSMIC;1|COSMIC	probably damaging	DOID:1993 / rectum cancer;DOID:219 / colon cancer;DOID:1324 / lung cancer;DOID:5672 / large intestine cancer	COSMIC	-	15702478;12001123	-	-	NYTC	+++
P04637	TP53	Cellular tumor antigen p53	393	N	-	Cytoplasm;Nucleus	247	NRTP	gain_of_glycosylation	-	-	249	R	T	1	-	4|COSMIC;1|COSMIC;1|COSMIC;1/492|IntOGen;1|COSMIC;1|COSMIC;1|COSMIC;1/268|ICGC;1|COSMIC;1/291|TCGA;2|COSMIC;1|COSMIC;1|COSMIC;1|COSMIC;1|COSMIC;1|COSMIC;1|COSMIC;2|COSMIC;2|COSMIC	probably damaging	DOID:1612 / breast cancer;DOID:3571 / liver cancer;DOID:1324 / lung cancer;DOID:3070 / malignant glioma;DOID:10283 / prostate cancer;DOID:4159 / skin cancer;DOID:2394 / ovarian cancer;DOID:5041 / esophageal cancer;DOID:1793 / pancreatic cancer;DOID:8618 / oral cavity cancer;DOID:1319 / brain cancer	ICGC;TCGA;COSMIC;IntOGen	TCGA-76-4925	21512767;22980975;9665415;8151121;8137263;23788652;11353048;16459017;11981662;14697642;10367371;16322298;16078640;11948487;10693987;17982662;9459157;23917401;15312469	-	-	NRTP	---
P04637	TP53	Cellular tumor antigen p53	393	N	-	Cytoplasm;Nucleus	251	NLTI	gain_of_glycosylation	-	-	251	I	N	1	-	1|COSMIC;2|COSMIC;1|COSMIC;1|COSMIC;1/508|TCGA;1|COSMIC;1|COSMIC;1|COSMIC;1|COSMIC	probably damaging	DOID:1612 / breast cancer;DOID:219 / colon cancer;DOID:2596 / larynx cancer;DOID:2531 / hematologic cancer;DOID:10283 / prostate cancer;DOID:4159 / skin cancer;DOID:5041 / esophageal cancer;DOID:11934 / head and neck cancer	TCGA;COSMIC	TCGA-P3-A6T0	11044641;11309337;12637159;22610119;22842228;8402617;9537247;22891273;11306496	-	-	NLTI	+++
P04637	TP53	Cellular tumor antigen p53	393	N	-	Cytoplasm;Nucleus	254	NITL	gain_of_glycosylation	-	-	254	I	N	1	-	1|COSMIC;1|COSMIC;1|COSMIC;2|COSMIC	probably damaging	DOID:3571 / liver cancer;DOID:2531 / hematologic cancer	COSMIC	-	1375111;9262496;8380058;23788652	-	-	NITL	+++
P04637	TP53	Cellular tumor antigen p53	393	N	-	Cytoplasm;Nucleus	259	NSSG	gain_of_glycosylation	-	-	259	D	N	1	-	1|COSMIC;1/508|TCGA;1|COSMIC;1|COSMIC;1|COSMIC;1|COSMIC;1|COSMIC	possibly damaging	DOID:2531 / hematologic cancer;DOID:2394 / ovarian cancer;DOID:1909 / melanoma;DOID:11934 / head and neck cancer;DOID:1993 / rectum cancer;DOID:11054 / urinary bladder cancer	TCGA;COSMIC	TCGA-P3-A6T2	7767983;16183105;10697269;12824925;15298727	-	-	NSSG	-
P04637	TP53	Cellular tumor antigen p53	393	N	-	Cytoplasm;Nucleus	268	NSSE	gain_of_glycosylation	-	-	270	F	S	1	-	2/289|TCGA;1/977|TCGA;1/289|TCGA;1/289|ICGC;1/1148|IntOGen;1|COSMIC;1|COSMIC;1/1071|ICGC;2/279|ICGC;1|COSMIC;1|COSMIC;3|COSMIC;1|COSMIC;1|COSMIC;2|COSMIC	probably damaging	DOID:1612 / breast cancer;DOID:219 / colon cancer;DOID:3070 / malignant glioma;DOID:2531 / hematologic cancer;DOID:2394 / ovarian cancer;DOID:5041 / esophageal cancer;DOID:1793 / pancreatic cancer;DOID:10534 / stomach cancer;DOID:2596 / larynx cancer;DOID:1319 / brain cancer	ICGC;TCGA;COSMIC;IntOGen	TCGA-BR-7715;TCGA-E1-5305;TCGA-DU-7008;TCGA-BH-A0AW	21665242;11588905;1483940;11004672;23407552;10070948;18772890;8569192;12771990	-	-	NSSE	+
P04637	TP53	Cellular tumor antigen p53	393	N	-	Cytoplasm;Nucleus	288	NLSK	gain_of_glycosylation	-	-	290	R	S	1	-	1|COSMIC;1|COSMIC	benign	DOID:4362 / cervical cancer;DOID:219 / colon cancer	COSMIC	-	17521451	-	-	NLSK	++
P04637	TP53	Cellular tumor antigen p53	393	N	-	Cytoplasm;Nucleus	313	NSSP	gain_of_glycosylation	-	-	313	S	N	1	-	1|COSMIC	benign	DOID:3070 / malignant glioma	COSMIC	-	8674005	-	-	NSSP	---
P04637	TP53	Cellular tumor antigen p53	393	N	-	Cytoplasm;Nucleus	345	NETL	gain_of_glycosylation	-	-	347	A	T	1	-	1|COSMIC;1|COSMIC;1|COSMIC	probably damaging	DOID:1612 / breast cancer;DOID:3070 / malignant glioma	COSMIC	-	23104868;18772890;15138567	-	-	NETL	+
P04908	HIST1H2AB	Histone H2A type 1-B/E	130	N	-	Nucleus	75	NKTR	gain_of_glycosylation	-	-	75	K	N	1	-	1|COSMIC;1/178|TCGA;1/289|ICGC	-	DOID:1324 / lung cancer	ICGC;TCGA;COSMIC	TCGA-60-2698	-	-	-	NKTR	+
P04920	SLC4A2	Anion exchange protein 2	1241	N	-	Membrane	1014	NTTL	gain_of_glycosylation	-	-	1014	I	N	1	-	1/508|TCGA;1/375|IntOGen	probably damaging	DOID:0060119 / pharynx cancer;DOID:11934 / head and neck cancer	TCGA;IntOGen	TCGA-CV-7424	-	-	-	NTTL	+
P04920	SLC4A2	Anion exchange protein 2	1241	N	-	Membrane	1219	NETE	gain_of_glycosylation	-	-	1221	A	T	1	-	1/202|TCGA	possibly damaging	DOID:3571 / liver cancer	TCGA	TCGA-DD-A3A9	-	-	-	NETE	+
P05013	IFNA6	Interferon alpha-6	189	Y	1--20	Secreted	94	NDSS	gain_of_glycosylation	-	-	94	K	N	1	-	1|COSMIC	benign	DOID:219 / colon cancer	COSMIC	-	22810696	-	-	NDSS	+
P05019	IGF1	Insulin-like growth factor I	195	Y	1--21	Secreted	142	NNTK	gain_of_glycosylation	-	-	142	K	N	2	-	1/178|TCGA;1/289|TCGA;1/289|ICGC;1/665|IntOGen;1|COSMIC;1/289|ICGC	probably damaging	DOID:10534 / stomach cancer;DOID:1324 / lung cancer	ICGC;TCGA;COSMIC;IntOGen	TCGA-CG-5720;TCGA-66-2771	-	-	-	NNTK	+
P05023	ATP1A1	Sodium/potassium-transporting ATPase subunit alpha-1	1023	N	-	Membrane	754	NFTS	gain_of_glycosylation	-	-	756	A	T	1	-	1|COSMIC	probably damaging	DOID:2531 / hematologic cancer	COSMIC	-	23415222	-	-	NFTS	++
P05060	CHGB	Secretogranin-1	677	Y	1--20	Secreted	509	NHTA	gain_of_glycosylation	-	-	509	H	N	1	-	1/92|TCGA	benign	DOID:3953 / adrenal gland cancer	TCGA	TCGA-OR-A5KB	-	-	-	NHTA	--
P05060	CHGB	Secretogranin-1	677	Y	1--20	Secreted	96	NESS	gain_of_glycosylation	-	-	96	H	N	1	-	1|COSMIC	benign	DOID:1324 / lung cancer	COSMIC	-	-	-	-	NESS	+
P05090	APOD	Apolipoprotein D	189	Y	1--20	Secreted	154	NLSP	gain_of_glycosylation	-	-	156	P	S	1	-	1/370|TCGA;1/323|ICGC	benign	DOID:4159 / skin cancer	ICGC;TCGA	TCGA-EE-A3AG	-	-	-	NLSP	---
P05093	CYP17A1	Steroid 17-alpha-hydroxylase/17,20 lyase	508	N	-	Membrane	166	NISF	gain_of_glycosylation	-	-	166	D	N	1	-	2|COSMIC	probably damaging	DOID:1909 / melanoma	COSMIC	-	24265154	-	-	NISF	+
P05108	CYP11A1	Cholesterol side-chain cleavage enzyme, mitochondrial	521	N	-	Membrane	382	NETL	gain_of_glycosylation	-	-	382	K	N	1	-	1|COSMIC;1/248|TCGA	probably damaging	DOID:363 / uterine cancer	TCGA;COSMIC	TCGA-BS-A0UF	-	-	-	NETL	-
P05120	SERPINB2	Plasminogen activator inhibitor 2	415	N	-	Cytoplasm;Secreted	401	NITN	gain_of_glycosylation	-	-	401	K	N	1	-	1/248|TCGA;1|COSMIC	benign	DOID:363 / uterine cancer	TCGA;COSMIC	TCGA-AX-A0J0	-	-	-	NITN	+
P05129	PRKCG	Protein kinase C gamma type	697	N	-	Cytoplasm;Membrane	347	NISD	gain_of_glycosylation	-	-	347	H	N	1	-	1/665|IntOGen	-	DOID:1324 / lung cancer	IntOGen	-	-	-	-	NISD	+++
P05155	SERPING1	Plasma protease C1 inhibitor	500	Y	1--22	Secreted	136	NSTE	gain_of_glycosylation	-	-	136	H	N	1	-	1/244|ICGC;2|COSMIC	benign	DOID:3571 / liver cancer	ICGC;COSMIC	-	-	-	-	NSTE	++
P05155	SERPING1	Plasma protease C1 inhibitor	500	Y	1--22	Secreted	166	NMTF	gain_of_glycosylation	-	-	168	A	T	1	-	1|COSMIC	possibly damaging	DOID:219 / colon cancer	COSMIC	-	22895193	-	-	NMTF	+
P05155	SERPING1	Plasma protease C1 inhibitor	500	Y	1--22	Secreted	337	NQTL	gain_of_glycosylation	-	-	337	D	N	1	-	1/208|ICGC;1|COSMIC	possibly damaging	DOID:3571 / liver cancer	ICGC;COSMIC	-	-	-	-	NQTL	-
P05156	CFI	Complement factor I	583	Y	1--18	Secreted	306	NLTA	gain_of_glycosylation	-	-	306	I	N	1	-	1/289|ICGC;1/289|TCGA	possibly damaging	DOID:10534 / stomach cancer	ICGC;TCGA	TCGA-BR-4256	-	-	-	NLTA	+
P05160	F13B	Coagulation factor XIII B chain	661	Y	1--20	Secreted	122	NKTT	gain_of_glycosylation	-	-	122	Y	N	1	-	1/289|ICGC;1|COSMIC	probably damaging	DOID:1324 / lung cancer	ICGC;COSMIC	-	-	-	-	NKTT	+
P05160	F13B	Coagulation factor XIII B chain	661	Y	1--20	Secreted	190	NKTE	gain_of_glycosylation	-	-	190	K	N	1	-	2|COSMIC;2/248|TCGA	benign	DOID:363 / uterine cancer	TCGA;COSMIC	TCGA-B5-A0JY;TCGA-D1-A103	-	-	-	NKTE	++
P05160	F13B	Coagulation factor XIII B chain	661	Y	1--20	Secreted	207	NCTK	gain_of_glycosylation	-	-	207	K	N	1	-	1|COSMIC	benign	DOID:219 / colon cancer	COSMIC	-	22895193	-	-	NCTK	+
P05162	LGALS2	Galectin-2	132	N	-	-	58	NSSD	gain_of_glycosylation	Galectin.	-	60	L	S	1	-	1/289|TCGA;1/289|ICGC	benign	DOID:10534 / stomach cancer	ICGC;TCGA	TCGA-HU-8608	-	-	-	NSSD	-
P05165	PCCA	Propionyl-CoA carboxylase alpha chain, mitochondrial	728	N	-	-	499	NSTK	gain_of_glycosylation	-	-	499	I	N	1	-	1|COSMIC	possibly damaging	DOID:263 / kidney cancer	COSMIC	-	23797736	-	-	NSTK	+
P05165	PCCA	Propionyl-CoA carboxylase alpha chain, mitochondrial	728	N	-	-	586	NGSK	gain_of_glycosylation	-	-	586	D	N	1	-	1|COSMIC;1/229|IntOGen	benign	DOID:219 / colon cancer	COSMIC;IntOGen	-	-	-	-	NGSK	+
P05177	CYP1A2	Cytochrome P450 1A2	515	N	-	Membrane	221	NNTH	gain_of_glycosylation	-	-	221	K	N	1	-	1|COSMIC;1/665|IntOGen	benign	DOID:1324 / lung cancer	COSMIC;IntOGen	-	22941189	-	-	NNTH	++
P05177	CYP1A2	Cytochrome P450 1A2	515	N	-	Membrane	378	NSSF	gain_of_glycosylation	-	-	378	H	N	1	-	1/665|IntOGen	possibly damaging	DOID:1324 / lung cancer	IntOGen	-	-	-	-	NSSF	--
P05177	CYP1A2	Cytochrome P450 1A2	515	N	-	Membrane	393	NTTL	gain_of_glycosylation	-	-	393	D	N	1	-	1/323|ICGC;1/370|TCGA	benign	DOID:4159 / skin cancer	ICGC;TCGA	TCGA-EE-A2M5	-	-	-	NTTL	+
P05181	CYP2E1	Cytochrome P450 2E1	493	N	-	Membrane	220	NFSS	gain_of_glycosylation	-	-	222	P	S	1	-	1/370|TCGA	benign	DOID:4159 / skin cancer	TCGA	TCGA-D3-A3C8	-	-	-	NFSS	++
P05181	CYP2E1	Cytochrome P450 2E1	493	N	-	Membrane	238	NVTE	gain_of_glycosylation	-	-	240	A	T	1	-	1|COSMIC	possibly damaging	DOID:5041 / esophageal cancer	COSMIC	-	23525077	-	-	NVTE	++
P05230	FGF1	Fibroblast growth factor 1	155	N	-	Cytoplasm;Nucleus;Secreted	51	NRSD	gain_of_glycosylation	-	-	51	D	N	1	-	1/370|TCGA;1/323|ICGC	probably damaging	DOID:4159 / skin cancer	ICGC;TCGA	TCGA-ER-A19G	-	-	-	NRSD	++
P05451	REG1A	Lithostathine-1-alpha	166	Y	1--22	Secreted	141	NSST	gain_of_glycosylation	C-type lectin.	-	141	T	N	1	-	1|COSMIC;1/289|ICGC	probably damaging	DOID:1324 / lung cancer	ICGC;COSMIC	-	-	-	-	NSST	--
P05451	REG1A	Lithostathine-1-alpha	166	Y	1--22	Secreted	66	NMTS	gain_of_glycosylation	C-type lectin.	-	68	N	T	1	-	1/95|ICGC	possibly damaging	DOID:5041 / esophageal cancer	ICGC	-	-	-	-	NMTS	++
P05556	ITGB1	Integrin beta-1	798	Y	1--20	Membrane	161	NVTS	gain_of_glycosylation	VWFA.	-	163	K	T	1	-	1|COSMIC;1/217|TCGA;1/216|ICGC	probably damaging	DOID:219 / colon cancer;DOID:5672 / large intestine cancer	ICGC;TCGA;COSMIC	TCGA-CK-5916	-	-	-	NVTS	++
P05556	ITGB1	Integrin beta-1	798	Y	1--20	Membrane	350	NLTP	gain_of_glycosylation	VWFA.	-	352	I	T	1	-	1|COSMIC	probably damaging	DOID:263 / kidney cancer	COSMIC	-	23797736	-	-	NLTP	---
P05556	ITGB1	Integrin beta-1	798	Y	1--20	Membrane	438	NDSD	gain_of_glycosylation	-	-	438	K	N	1	-	1/248|TCGA;1|COSMIC	possibly damaging	DOID:363 / uterine cancer	TCGA;COSMIC	TCGA-AP-A056	-	-	-	NDSD	---
P05771	PRKCB	Protein kinase C beta type	671	N	-	Cytoplasm;Membrane;Nucleus	626	NTSN	gain_of_glycosylation	AGC-kinase C-terminal.	-	626	D	N	1	-	1/316|IntOGen;1/181|ICGC	benign	DOID:2394 / ovarian cancer	ICGC;IntOGen	-	-	-	-	NTSN	-
P05783	KRT18	Keratin, type I cytoskeletal 18	430	N	-	Cytoplasm;Nucleus	156	NASL	gain_of_glycosylation	-	-	158	R	S	1	-	1/370|TCGA	benign	DOID:4159 / skin cancer	TCGA	TCGA-D3-A2JP	-	-	-	NASL	+
P05787	KRT8	Keratin, type II cytoskeletal 8	483	N	-	Cytoplasm;Nucleus	95	NKTL	gain_of_glycosylation	-	-	95	I	N	1	-	1/289|TCGA;1/289|ICGC	possibly damaging	DOID:10534 / stomach cancer	ICGC;TCGA	TCGA-CG-4465	-	-	-	NKTL	++
P05976	MYL1	Myosin light chain 1/3, skeletal muscle isoform	194	N	-	-	85	NRTN	gain_of_glycosylation	-	-	86	P	R	1	-	1/375|IntOGen;1/508|TCGA	probably damaging	DOID:0060119 / pharynx cancer;DOID:11934 / head and neck cancer	TCGA;IntOGen	TCGA-CR-7374	-	-	-	NRTN	++
P05997	COL5A2	Collagen alpha-2(V) chain	1499	Y	1--26	Secreted	1241	NESM	gain_of_glycosylation	-	-	1241	D	N	1	-	1|COSMIC;1/248|TCGA;1|COSMIC;1/323|ICGC;1/370|TCGA	possibly damaging	DOID:4159 / skin cancer;DOID:363 / uterine cancer	ICGC;TCGA;COSMIC	TCGA-GN-A266;TCGA-D1-A17Q	22197931	-	-	NESM	+
P05997	COL5A2	Collagen alpha-2(V) chain	1499	Y	1--26	Secreted	1340	NSSS	gain_of_glycosylation	Fibrillar collagen NC1.	-	1341	P	S	1	-	1/1071|ICGC;1/1148|IntOGen;1|COSMIC	probably damaging	DOID:1612 / breast cancer	ICGC;COSMIC;IntOGen	-	22722201	-	-	NSSS	-
P05997	COL5A2	Collagen alpha-2(V) chain	1499	Y	1--26	Secreted	1438	NISF	gain_of_glycosylation	Fibrillar collagen NC1.	-	1440	R	S	1	-	1|COSMIC	probably damaging	DOID:1324 / lung cancer	COSMIC	-	22980975	-	-	NISF	--
P05997	COL5A2	Collagen alpha-2(V) chain	1499	Y	1--26	Secreted	620	NGSS	gain_of_glycosylation	-	-	620	K	N	1	-	1/147|TCGA	probably damaging	DOID:1793 / pancreatic cancer	TCGA	TCGA-HZ-8002	-	-	-	NGSS	+
P06126	CD1A	T-cell surface glycoprotein CD1a	327	Y	1--16	Membrane	166	NQSQ	gain_of_glycosylation	-	-	168	N	S	1	-	1|COSMIC	benign	DOID:1324 / lung cancer	COSMIC	-	22980975	-	-	NQSQ	+
P06126	CD1A	T-cell surface glycoprotein CD1a	327	Y	1--16	Membrane	59	NNSS	gain_of_glycosylation	-	-	59	S	N	1	-	1|COSMIC	benign	DOID:1909 / melanoma	COSMIC	-	22622578	-	-	NNSS	+
P06133	UGT2B4	UDP-glucuronosyltransferase 2B4	528	Y	1--23	Membrane	182	NHSG	gain_of_glycosylation	-	-	182	K	N	1	-	1/665|IntOGen;1/289|ICGC;1/178|TCGA;1|COSMIC	probably damaging	DOID:1324 / lung cancer	ICGC;TCGA;COSMIC;IntOGen	TCGA-39-5024	-	-	-	NHSG	-
P06133	UGT2B4	UDP-glucuronosyltransferase 2B4	528	Y	1--23	Membrane	434	NDSL	gain_of_glycosylation	-	-	436	P	S	1	-	1/323|ICGC;1/370|TCGA	probably damaging	DOID:4159 / skin cancer	ICGC;TCGA	TCGA-EE-A3JI	-	-	-	NDSL	-
P06213	INSR	Insulin receptor	1382	Y	1--27	Membrane	1380	NSS-	gain_of_glycosylation	-	-	1381	P	S	1	-	1/370|TCGA;1/323|ICGC	probably damaging	DOID:4159 / skin cancer	ICGC;TCGA	TCGA-D9-A6EC	-	-	-	NSS-	---
P06239	LCK	Tyrosine-protein kinase Lck	509	N	-	Cytoplasm;Membrane	208	NYTN	gain_of_glycosylation	-	-	208	H	N	1	-	1/202|TCGA	probably damaging	DOID:3571 / liver cancer	TCGA	TCGA-CC-A5UE	-	-	-	NYTN	+
P06241	FYN	Tyrosine-protein kinase Fyn	537	N	-	Cytoplasm;Membrane;Nucleus	255	NLSV	gain_of_glycosylation	-	-	255	D	N	1	-	1/508|TCGA	benign	DOID:11934 / head and neck cancer	TCGA	TCGA-CQ-A4CD	-	-	-	NLSV	++
P06241	FYN	Tyrosine-protein kinase Fyn	537	N	-	Cytoplasm;Membrane;Nucleus	347	NGSL	gain_of_glycosylation	Protein kinase.	-	347	K	N	1	-	1/375|IntOGen;1/508|TCGA	benign	DOID:0060119 / pharynx cancer;DOID:11934 / head and neck cancer	TCGA;IntOGen	TCGA-DQ-5625	-	-	-	NGSL	+
P06276	BCHE	Cholinesterase	602	Y	1--28	Secreted	209	NITA	gain_of_glycosylation	-	-	211	A	T	1	-	1|COSMIC;1/248|TCGA	possibly damaging	DOID:363 / uterine cancer	TCGA;COSMIC	TCGA-D1-A17Q	-	-	-	NITA	+
P06276	BCHE	Cholinesterase	602	Y	1--28	Secreted	580	NYTM	gain_of_glycosylation	-	-	582	M	T	1	-	1/289|TCGA;1/289|ICGC	probably damaging	DOID:10534 / stomach cancer	ICGC;TCGA	TCGA-F1-6874	-	-	-	NYTM	+
P06280	GLA	Alpha-galactosidase A	429	Y	1--31	-	263	NDTD	gain_of_glycosylation	-	-	265	P	T	1	-	1/198|TCGA	probably damaging	DOID:4362 / cervical cancer	TCGA	TCGA-EK-A2GZ	-	-	-	NDTD	++
P06400	RB1	Retinoblastoma-associated protein	928	N	-	Nucleus	146	NATS	gain_of_glycosylation	-	-	148	M	T	1	-	1|COSMIC;1/248|TCGA	benign	DOID:363 / uterine cancer	TCGA;COSMIC	TCGA-B5-A11E	-	-	-	NATS	++
P06400	RB1	Retinoblastoma-associated protein	928	N	-	Nucleus	724	NVTA	gain_of_glycosylation	-	-	724	I	N	1	-	1|COSMIC;1/233|ICGC;2|COSMIC	probably damaging	DOID:11054 / urinary bladder cancer	ICGC;COSMIC	-	24121792;21822268	-	-	NVTA	+
P06401	PGR	Progesterone receptor	933	N	-	Cytoplasm;Membrane;Nucleus	99	NSSS	gain_of_glycosylation	-	-	99	S	N	1	-	1|COSMIC	benign	DOID:219 / colon cancer	COSMIC	-	22895193	-	-	NSSS	+
P06493	CDK1	Cyclin-dependent kinase 1	297	N	-	Cytoplasm;Nucleus	238	NNTF	gain_of_glycosylation	Protein kinase.	-	238	K	N	1	-	1/248|TCGA;1|COSMIC	benign	DOID:363 / uterine cancer	TCGA;COSMIC	TCGA-BS-A0UF	-	-	-	NNTF	-
P06493	CDK1	Cyclin-dependent kinase 1	297	N	-	Cytoplasm;Nucleus	283	NHSY	gain_of_glycosylation	Protein kinase.	-	285	P	S	1	-	1/370|TCGA	benign	DOID:4159 / skin cancer	TCGA	TCGA-OD-A75X	-	-	-	NHSY	+
P06681	C2	Complement C2	752	Y	1--20	Secreted	146	NGSG	gain_of_glycosylation	-	-	148	A	S	1	-	1/289|ICGC;1/289|TCGA	possibly damaging	DOID:10534 / stomach cancer	ICGC;TCGA	TCGA-CG-5728	-	-	-	NGSG	++
P06681	C2	Complement C2	752	Y	1--20	Secreted	232	NLTQ	gain_of_glycosylation	-	-	233	P	L	1	-	1/370|TCGA;1/323|ICGC	probably damaging	DOID:4159 / skin cancer	ICGC;TCGA	TCGA-EE-A181	-	-	-	NLTQ	+++
P06681	C2	Complement C2	752	Y	1--20	Secreted	232	NSTQ	gain_of_glycosylation	-	-	233	P	S	1	-	1/370|TCGA;1/323|ICGC	probably damaging	DOID:4159 / skin cancer	ICGC;TCGA	TCGA-DA-A1HV	-	-	-	NSTQ	+++
P06681	C2	Complement C2	752	Y	1--20	Secreted	671	NESP	gain_of_glycosylation	Peptidase S1.	-	671	D	N	1	-	1/370|TCGA	probably damaging	DOID:4159 / skin cancer	TCGA	TCGA-EE-A29S	-	-	-	NESP	---
P06731	CEACAM5	Carcinoembryonic antigen-related cell adhesion molecule 5	702	Y	1--34	Membrane	173	NATY	gain_of_glycosylation	-	-	173	D	N	1	-	1/1148|IntOGen;1|COSMIC;1/1071|ICGC	possibly damaging	DOID:1612 / breast cancer	ICGC;COSMIC;IntOGen	-	22722201	-	-	NATY	+
P06731	CEACAM5	Carcinoembryonic antigen-related cell adhesion molecule 5	702	Y	1--34	Membrane	377	NLTL	gain_of_glycosylation	-	-	377	T	N	1	-	1|COSMIC	-	DOID:263 / kidney cancer	COSMIC	-	-	-	-	NLTL	++
P06731	CEACAM5	Carcinoembryonic antigen-related cell adhesion molecule 5	702	Y	1--34	Membrane	44	NVTE	gain_of_glycosylation	-	-	46	A	T	1	0.02	1/198|TCGA	possibly damaging	DOID:4362 / cervical cancer	TCGA	TCGA-MU-A51Y	-	-	-	NVTE	++
P06731	CEACAM5	Carcinoembryonic antigen-related cell adhesion molecule 5	702	Y	1--34	Membrane	564	NDTR	gain_of_glycosylation	-	-	566	A	T	1	-	1/268|ICGC;1|COSMIC;1/492|IntOGen;1/291|TCGA	benign	DOID:1319 / brain cancer;DOID:3070 / malignant glioma	ICGC;TCGA;COSMIC;IntOGen	TCGA-32-4209	-	-	-	NDTR	+
P06731	CEACAM5	Carcinoembryonic antigen-related cell adhesion molecule 5	702	Y	1--34	Membrane	620	NTSP	gain_of_glycosylation	Ig-like 7.	-	621	P	T	1	-	1|COSMIC;1/248|TCGA	-	DOID:363 / uterine cancer	TCGA;COSMIC	TCGA-D1-A167	-	-	-	NTSP	---
P06732	CKM	Creatine kinase M-type	381	N	-	Cytoplasm	45	NETP	gain_of_glycosylation	-	-	45	K	N	1	-	1|COSMIC;1/9|ICGC	probably damaging	DOID:10534 / stomach cancer	ICGC;COSMIC	-	-	-	-	NETP	---
P06737	PYGL	Glycogen phosphorylase, liver form	847	N	-	-	168	NQTI	gain_of_glycosylation	-	-	170	K	T	1	-	1/1148|IntOGen;1/977|TCGA;1|COSMIC;1/1071|ICGC	possibly damaging	DOID:1612 / breast cancer	ICGC;TCGA;COSMIC;IntOGen	TCGA-A8-A08R	-	-	-	NQTI	++
P06737	PYGL	Glycogen phosphorylase, liver form	847	N	-	-	559	NRSS	gain_of_glycosylation	-	-	560	P	R	1	-	1/665|IntOGen	probably damaging	DOID:1324 / lung cancer	IntOGen	-	-	-	-	NRSS	+
P06746	POLB	DNA polymerase beta	335	N	-	Cytoplasm;Nucleus	279	NKSM	gain_of_glycosylation	-	-	281	N	S	1	-	1|COSMIC	-	DOID:3571 / liver cancer	COSMIC	-	21822264	-	-	NKSM	-
P06756	ITGAV	Integrin alpha-V	1048	Y	1--30	Membrane	550	NHSK	gain_of_glycosylation	-	-	550	S	N	1	-	1/289|TCGA;1/289|ICGC	benign	DOID:10534 / stomach cancer	ICGC;TCGA	TCGA-BR-6458	-	-	-	NHSK	-
P06858	LPL	Lipoprotein lipase	475	Y	1--27	Membrane;Secreted	19	NASR	gain_of_glycosylation	-	-	19	T	N	1	-	1/665|IntOGen;1/178|TCGA;1/289|ICGC;1|COSMIC	possibly damaging	DOID:1324 / lung cancer	ICGC;TCGA;COSMIC;IntOGen	TCGA-33-4547	-	-	-	NASR	+
P06865	HEXA	Beta-hexosaminidase subunit alpha	529	Y	1--22	-	291	NLSL	gain_of_glycosylation	-	-	292	P	L	1	-	1/370|TCGA;1/323|ICGC	probably damaging	DOID:4159 / skin cancer	ICGC;TCGA	TCGA-EB-A3Y6	-	-	-	NLSL	++
P06865	HEXA	Beta-hexosaminidase subunit alpha	529	Y	1--22	-	325	NFTC	gain_of_glycosylation	-	-	325	D	N	1	-	1/1148|IntOGen;1|COSMIC;1/977|TCGA	benign	DOID:1612 / breast cancer	TCGA;COSMIC;IntOGen	TCGA-E2-A1LH	-	-	-	NFTC	+
P07093	SERPINE2	Glia-derived nexin	398	Y	1--19	Secreted	204	NRTF	gain_of_glycosylation	-	-	204	K	N	1	-	1|COSMIC;1/1148|IntOGen	probably damaging	DOID:1612 / breast cancer	COSMIC;IntOGen	-	16959974	-	-	NRTF	-
P07093	SERPINE2	Glia-derived nexin	398	Y	1--19	Secreted	250	NISM	gain_of_glycosylation	-	-	250	S	N	1	-	1/261|TCGA	probably damaging	DOID:10283 / prostate cancer	TCGA	TCGA-KK-A59V	-	-	-	NISM	+
P07098	LIPF	Gastric triacylglycerol lipase	398	Y	1--19	Secreted	159	NKTG	gain_of_glycosylation	-	-	159	K	N	1	-	1/248|TCGA;1/230|IntOGen;1|COSMIC	benign	DOID:363 / uterine cancer	TCGA;COSMIC;IntOGen	TCGA-D1-A16Y	-	-	-	NKTG	+
P07098	LIPF	Gastric triacylglycerol lipase	398	Y	1--19	Secreted	235	NFSD	gain_of_glycosylation	-	-	237	F	S	1	-	1/50|ICGC;1|COSMIC	probably damaging	DOID:8618 / oral cavity cancer	ICGC;COSMIC	-	24292195	-	-	NFSD	+
P07099	EPHX1	Epoxide hydrolase 1	455	N	-	Membrane	234	NMTQ	gain_of_glycosylation	-	-	236	A	T	1	-	1/244|ICGC;2|COSMIC	probably damaging	DOID:3571 / liver cancer	ICGC;COSMIC	-	-	-	-	NMTQ	++
P07101	TH	Tyrosine 3-monooxygenase	528	N	-	-	467	NFSD	gain_of_glycosylation	-	-	467	S	N	1	-	1/57|TCGA	probably damaging	DOID:363 / uterine cancer	TCGA	TCGA-N7-A4Y8	-	-	-	NFSD	--
P07195	LDHB	L-lactate dehydrogenase B chain	334	N	-	Cytoplasm	127	NYSP	gain_of_glycosylation	-	-	127	K	N	1	-	1/181|ICGC;1|COSMIC;1/316|IntOGen	benign	DOID:2394 / ovarian cancer	ICGC;COSMIC;IntOGen	-	21720365	-	-	NYSP	---
P07195	LDHB	L-lactate dehydrogenase B chain	334	N	-	Cytoplasm	250	NWTI	gain_of_glycosylation	-	-	252	A	T	1	-	1|COSMIC;1/248|TCGA;1/230|IntOGen	possibly damaging	DOID:363 / uterine cancer	TCGA;COSMIC;IntOGen	TCGA-B5-A11U	-	-	-	NWTI	+
P07197	NEFM	Neurofilament medium polypeptide	916	N	-	-	793	NGSR	gain_of_glycosylation	-	-	793	K	N	1	-	1|COSMIC;1|COSMIC;1/289|ICGC	benign	DOID:219 / colon cancer;DOID:1324 / lung cancer	ICGC;COSMIC	-	22895193	-	-	NGSR	+
P07202	TPO	Thyroid peroxidase	933	Y	1--18	Membrane	505	NASF	gain_of_glycosylation	-	-	505	D	N	1	-	1/156|ICGC;1/168|TCGA	benign	DOID:263 / kidney cancer	ICGC;TCGA	TCGA-BQ-7056	-	-	-	NASF	+
P07202	TPO	Thyroid peroxidase	933	Y	1--18	Membrane	608	NLST	gain_of_glycosylation	-	-	608	D	N	1	-	1/370|TCGA	probably damaging	DOID:4159 / skin cancer	TCGA	TCGA-FR-A726	-	-	-	NLST	-
P07202	TPO	Thyroid peroxidase	933	Y	1--18	Membrane	61	NLTK	gain_of_glycosylation	-	-	63	K	T	1	-	1|COSMIC	possibly damaging	DOID:5041 / esophageal cancer	COSMIC	-	23525077	-	-	NLTK	+++
P07204	THBD	Thrombomodulin	575	Y	1--18	Membrane	457	NLSG	gain_of_glycosylation	EGF-like 6; calcium-binding.	-	459	P	S	1	-	1/202|TCGA	possibly damaging	DOID:3571 / liver cancer	TCGA	TCGA-DD-A3A9	-	-	-	NLSG	++
P07205	PGK2	Phosphoglycerate kinase 2	417	N	-	Cytoplasm	184	NASG	gain_of_glycosylation	-	-	184	K	N	1	-	1/289|ICGC;1/289|TCGA	possibly damaging	DOID:10534 / stomach cancer	ICGC;TCGA	TCGA-HU-A4GH	-	-	-	NASG	+
P07205	PGK2	Phosphoglycerate kinase 2	417	N	-	Cytoplasm	376	NATC	gain_of_glycosylation	-	-	376	T	N	1	-	1/665|IntOGen;1|COSMIC	probably damaging	DOID:1324 / lung cancer	COSMIC;IntOGen	-	-	-	-	NATC	+
P07225	PROS1	Vitamin K-dependent protein S	676	Y	1--24	Secreted	258	NYTG	gain_of_glycosylation	-	-	260	P	T	1	-	1/977|TCGA;1|COSMIC;1/1071|ICGC	probably damaging	DOID:1612 / breast cancer	ICGC;TCGA;COSMIC	TCGA-AC-A2BK	-	-	-	NYTG	++
P07305	H1F0	Histone H1.0	194	N	-	Nucleus	108	NKTK	gain_of_glycosylation	-	-	108	K	N	1	-	1/198|TCGA	possibly damaging	DOID:4362 / cervical cancer	TCGA	TCGA-C5-A3HD	-	-	-	NKTK	+
P07306	ASGR1	Asialoglycoprotein receptor 1	291	N	-	Membrane;Secreted	115	NLSE	gain_of_glycosylation	-	-	115	D	N	1	-	1/147|TCGA	benign	DOID:1793 / pancreatic cancer	TCGA	TCGA-IB-7651	-	-	-	NLSE	+
P07327	ADH1A	Alcohol dehydrogenase 1A	375	N	-	Cytoplasm	264	NFSF	gain_of_glycosylation	-	-	264	D	N	1	-	1|COSMIC	probably damaging	DOID:4159 / skin cancer	COSMIC	-	22842228	-	-	NFSF	+
P07332	FES	Tyrosine-protein kinase Fes/Fps	822	N	-	Cytoplasm;Membrane	78	NQTE	gain_of_glycosylation	-	-	78	S	N	1	-	1|COSMIC;1/665|IntOGen	possibly damaging	DOID:1324 / lung cancer	COSMIC;IntOGen	-	18948947	-	-	NQTE	+
P07333	CSF1R	Macrophage colony-stimulating factor 1 receptor	972	Y	1--19	Membrane	808	NYTV	gain_of_glycosylation	Protein kinase.	-	810	I	T	1	-	1|COSMIC;1/665|IntOGen	possibly damaging	DOID:1324 / lung cancer	COSMIC;IntOGen	-	-	-	-	NYTV	-
P07357	C8A	Complement component C8 alpha chain	584	Y	1--20	Membrane;Secreted	139	NCSQ	gain_of_glycosylation	-	-	139	D	N	1	-	1/370|TCGA;1/323|ICGC	possibly damaging	DOID:4159 / skin cancer	ICGC;TCGA	TCGA-BF-A1Q0	-	-	-	NCSQ	++
P07357	C8A	Complement component C8 alpha chain	584	Y	1--20	Membrane;Secreted	169	NASY	gain_of_glycosylation	-	-	169	D	N	1	-	1/248|TCGA;1/370|TCGA;1/323|ICGC;1|COSMIC;2|COSMIC;1|COSMIC	probably damaging	DOID:4159 / skin cancer;DOID:363 / uterine cancer;DOID:1909 / melanoma	ICGC;TCGA;COSMIC	TCGA-DA-A3F8;TCGA-D1-A17Q	22842228;24265154	-	-	NASY	+
P07357	C8A	Complement component C8 alpha chain	584	Y	1--20	Membrane;Secreted	482	NLSR	gain_of_glycosylation	-	-	484	R	S	1	-	1|COSMIC	possibly damaging	DOID:219 / colon cancer	COSMIC	-	-	-	-	NLSR	++
P07358	C8B	Complement component C8 beta chain	591	Y	1--32	Secreted	57	NVTL	gain_of_glycosylation	-	-	57	D	N	1	-	1/370|TCGA;1/323|ICGC;1|COSMIC	possibly damaging	DOID:4159 / skin cancer	ICGC;TCGA;COSMIC	TCGA-EE-A180	22842228	-	-	NVTL	+++
P07359	GP1BA	Platelet glycoprotein Ib alpha chain	652	Y	1--16	Membrane	89	NGTL	gain_of_glycosylation	-	-	89	D	N	1	-	1/370|TCGA;1/323|ICGC	possibly damaging	DOID:4159 / skin cancer	ICGC;TCGA	TCGA-EE-A2MD	-	-	-	NGTL	+++
P07477	PRSS1	Trypsin-1	247	Y	1--15	Secreted	135	NGTK	gain_of_glycosylation	Peptidase S1.	-	135	T	N	1	-	1|COSMIC;1/665|IntOGen	benign	DOID:1324 / lung cancer	COSMIC;IntOGen	-	-	-	-	NGTK	++
P07477	PRSS1	Trypsin-1	247	Y	1--15	Secreted	146	NTSS	gain_of_glycosylation	Peptidase S1.	-	148	A	S	1	-	1/80|ICGC;1/81|TCGA;1|COSMIC	benign	DOID:1993 / rectum cancer	ICGC;TCGA;COSMIC	TCGA-AF-6655	-	-	-	NTSS	+
P07477	PRSS1	Trypsin-1	247	Y	1--15	Secreted	146	NTTS	gain_of_glycosylation	Peptidase S1.	-	148	A	T	1	-	1/229|IntOGen;1|COSMIC	benign	DOID:219 / colon cancer	COSMIC;IntOGen	-	-	-	-	NTTS	+
P07864	LDHC	L-lactate dehydrogenase C chain	332	N	-	Cytoplasm	266	NLSR	gain_of_glycosylation	-	-	268	R	S	1	-	1/977|TCGA;1|COSMIC;1/1071|ICGC	benign	DOID:1612 / breast cancer	ICGC;TCGA;COSMIC	TCGA-AO-A03M	-	-	-	NLSR	+
P07864	LDHC	L-lactate dehydrogenase C chain	332	N	-	Cytoplasm	76	NITS	gain_of_glycosylation	-	-	76	K	N	1	-	1/289|TCGA;1/289|ICGC	benign	DOID:10534 / stomach cancer	ICGC;TCGA	TCGA-CG-4306	-	-	-	NITS	+
P07910	HNRNPC	Heterogeneous nuclear ribonucleoproteins C1/C2	306	N	-	Nucleus	245	NETN	gain_of_glycosylation	-	-	245	D	N	1	-	1|COSMIC	probably damaging	DOID:4159 / skin cancer	COSMIC	-	21984974	-	-	NETN	-
P07911	UMOD	Uromodulin	640	Y	1--24	Membrane;Secreted	505	NCSA	gain_of_glycosylation	ZP.	-	507	Y	S	1	-	1/57|TCGA	probably damaging	DOID:363 / uterine cancer	TCGA	TCGA-ND-A4WA	-	-	-	NCSA	+
P07942	LAMB1	Laminin subunit beta-1	1786	Y	1--21	Secreted	270	NCSC	gain_of_glycosylation	-	-	272	F	S	1	-	1|COSMIC;1/217|TCGA;1/216|ICGC	probably damaging	DOID:219 / colon cancer;DOID:5672 / large intestine cancer	ICGC;TCGA;COSMIC	TCGA-AD-6901	-	-	-	NCSC	++
P07942	LAMB1	Laminin subunit beta-1	1786	Y	1--21	Secreted	992	NETG	gain_of_glycosylation	-	-	992	K	N	1	-	1/98|IntOGen;1|COSMIC	benign	DOID:11054 / urinary bladder cancer	COSMIC;IntOGen	-	-	-	-	NETG	+
P07947	YES1	Tyrosine-protein kinase Yes	543	N	-	Cytoplasm;Membrane	20	NTTE	gain_of_glycosylation	-	-	22	P	T	1	-	1/248|TCGA;1|COSMIC	benign	DOID:363 / uterine cancer	TCGA;COSMIC	TCGA-B5-A0K0	-	-	-	NTTE	+++
P07949	RET	Proto-oncogene tyrosine-protein kinase receptor Ret	1114	Y	1--28	Membrane	1044	NNTP	gain_of_glycosylation	-	-	1046	A	T	1	-	1/289|ICGC;1/289|TCGA	benign	DOID:10534 / stomach cancer	ICGC;TCGA	TCGA-CD-A4MG	-	-	-	NNTP	---
P07949	RET	Proto-oncogene tyrosine-protein kinase receptor Ret	1114	Y	1--28	Membrane	1068	NWSG	gain_of_glycosylation	-	-	1070	P	S	1	-	1/147|TCGA	possibly damaging	DOID:1793 / pancreatic cancer	TCGA	TCGA-IB-7651	-	-	-	NWSG	--
P07949	RET	Proto-oncogene tyrosine-protein kinase receptor Ret	1114	Y	1--28	Membrane	113	NRSF	gain_of_glycosylation	-	-	115	G	S	1	-	1|COSMIC;1/248|TCGA;1/230|IntOGen	possibly damaging	DOID:363 / uterine cancer	TCGA;COSMIC;IntOGen	TCGA-A5-A0GW	-	-	-	NRSF	+
P07949	RET	Proto-oncogene tyrosine-protein kinase receptor Ret	1114	Y	1--28	Membrane	740	NATA	gain_of_glycosylation	Protein kinase.	-	740	K	N	1	-	1/508|TCGA;1/375|IntOGen	probably damaging	DOID:0060119 / pharynx cancer;DOID:11934 / head and neck cancer	TCGA;IntOGen	TCGA-CV-7433	-	-	-	NATA	+
P07951	TPM2	Tropomyosin beta chain	284	N	-	Cytoplasm	121	NESE	gain_of_glycosylation	-	-	121	D	N	1	-	1|COSMIC;1/98|IntOGen;1/233|ICGC;1/130|TCGA	probably damaging	DOID:11054 / urinary bladder cancer	ICGC;TCGA;COSMIC;IntOGen	TCGA-DK-A1AE	-	-	-	NESE	+
P07988	SFTPB	Pulmonary surfactant-associated protein B	381	Y	1--24	Secreted	195	NLSE	gain_of_glycosylation	-	-	195	D	N	1	-	-	probably damaging	DOID:1909 / melanoma	ClinVar	-	-	-	-	NLSE	+
P07996	THBS1	Thrombospondin-1	1170	Y	1--18	-	1140	NKTY	gain_of_glycosylation	TSP C-terminal.	-	1140	D	N	1	-	1/370|TCGA;1/323|ICGC	probably damaging	DOID:4159 / skin cancer	ICGC;TCGA	TCGA-EE-A2GO	-	-	-	NKTY	+
P07996	THBS1	Thrombospondin-1	1170	Y	1--18	-	205	NDSF	gain_of_glycosylation	-	-	207	N	S	1	-	1/508|TCGA;1/375|IntOGen	benign	DOID:0060119 / pharynx cancer;DOID:11934 / head and neck cancer	TCGA;IntOGen	TCGA-CN-6020	-	-	-	NDSF	+
P08047	SP1	Transcription factor Sp1	785	N	-	Cytoplasm;Nucleus	126	NSTN	gain_of_glycosylation	-	-	126	S	N	1	-	1|COSMIC;1|COSMIC;1/233|ICGC	benign	DOID:11054 / urinary bladder cancer	ICGC;COSMIC	-	24121792	-	-	NSTN	+
P08047	SP1	Transcription factor Sp1	785	N	-	Cytoplasm;Nucleus	783	NGS-	gain_of_glycosylation	-	-	785	F	S	1	-	1/202|TCGA	probably damaging	DOID:3571 / liver cancer	TCGA	TCGA-CC-5261	-	-	-	NGS-	-
[truncated: 11,086 more rows]
