# Supplementary material for: Loss and gain of N-linked glycosylation sequons due to single-nucleotide variation in cancer
Source: Sci Rep. 2018 Mar 12;8:4322. doi: 10.1038/s41598-018-22345-2 (PMC5847511; doi:10.1038/s41598-018-22345-2)
Supplement: Supplementary file 9 — Table S9 [file 41598_2018_22345_MOESM9_ESM.xlsx]

## Sheet: S9_LOG_som_three_cancers
UniProtKB_AC	Gene_Name	Protein_Name	Sequence_Length	Signal_Peptide_Existence	Signal_Peptide_Position	Cellular_Component	Motif_Position	Subsequence	Method	Domain	Secondary_Structure	NetNGlyc_Prediction	Mutation_Position	Reference	Variation	Genomic_Variation	Minor_Allele_Frequency	Source_Freq	PolyPhen2_Prediction	Cancer_Type	Data_Source	Patient_ID	PMID	HGMD_Disease	HGMD_PMID
O15244	SLC22A2	Solute carrier family 22 member 2	555	N	-	Membrane	72	NYTV	UniProt-Manual_assertion / NetNGlyc_prediction / string_search	-	-	+++	74	T	M	1	-	1/279|ICGC;1|COSMIC;1|COSMIC;1/289|TCGA;1/504|ICGC	probably damaging	DOID:1793 / pancreatic cancer;DOID:1319 / brain cancer;DOID:219 / colon cancer	ICGC;TCGA;COSMIC	TCGA-DU-6399	22895193	-	-
O15438	ABCC3	Canalicular multispecific organic anion transporter 2	1527	N	-	Membrane	1007	NTSL	UniProt-Manual_assertion / string_search	-	-	-	1009	S	F	1	-	1/323|ICGC;1/289|ICGC;1/289|TCGA;1/370|TCGA;1/202|TCGA	probably damaging	DOID:4159 / skin cancer;DOID:10534 / stomach cancer;DOID:3571 / liver cancer	ICGC;TCGA	TCGA-FW-A3R5;TCGA-G3-A3CJ;TCGA-BR-8381	-	-	-
O75473	LGR5	Leucine-rich repeat-containing G-protein coupled receptor 5	907	Y	1--21	Membrane	77	NISQ	UniProt-Manual_assertion / NetNGlyc_prediction / string_search	-	-	+	77	N	S	1	-	1|COSMIC;1/289|ICGC;1|COSMIC;1/217|TCGA;1/216|ICGC	possibly damaging	DOID:219 / colon cancer;DOID:1324 / lung cancer;DOID:5672 / large intestine cancer	ICGC;TCGA;COSMIC	TCGA-CK-5916	-	-	-
P10163	PRB4	Basic salivary proline-rich protein 4	310	Y	1--16	Secreted	108	NQSQ	UniProt-Manual_assertion / NetNGlyc_prediction / string_search	-	-	+	110	S	P	1	-	1/179|TCGA;1/291|TCGA;1/492|IntOGen;1/268|ICGC;1|COSMIC;1/508|TCGA	benign	DOID:1319 / brain cancer;DOID:3070 / malignant glioma;DOID:11934 / head and neck cancer	ICGC;TCGA;COSMIC;IntOGen	TCGA-06-0154;TCGA-QR-A70O;TCGA-TN-A7HL	-	-	-
P10721	KIT	Mast/stem cell growth factor receptor Kit	976	Y	1--25	Cytoplasm;Membrane	486	NGTV	UniProt-Manual_assertion / NetNGlyc_prediction / string_search	-	-	++	486	N	D	1	-	1|COSMIC;1|COSMIC;1|COSMIC;1|COSMIC	possibly damaging	DOID:184 / bone cancer;DOID:1993 / rectum cancer;DOID:219 / colon cancer;DOID:5672 / large intestine cancer	COSMIC	-	17298867	-	-
P28472	GABRB3	Gamma-aminobutyric acid receptor subunit beta-3	473	Y	1--25	Membrane	105	NLTL	UniProt-PubMed:24909990 / NetNGlyc_prediction / string_search	-	-	+++	107	T	M	1	-	1/289|ICGC;1/289|TCGA;1/508|TCGA;1/375|IntOGen	probably damaging	DOID:0060119 / pharynx cancer;DOID:10534 / stomach cancer;DOID:11934 / head and neck cancer	ICGC;TCGA;IntOGen	TCGA-FP-A4BE;TCGA-D6-6825	-	-	-
Q96S37	SLC22A12	Solute carrier family 22 member 12	553	N	-	Membrane	102	NATA	UniProt-Manual_assertion / NetNGlyc_prediction / string_search	-	-	++	104	T	M	1	-	1/289|TCGA;1|COSMIC;1|COSMIC;1/289|ICGC	probably damaging	DOID:1319 / brain cancer;DOID:10534 / stomach cancer;DOID:219 / colon cancer	ICGC;TCGA;COSMIC	TCGA-CG-4300	22895193;21817013	-	-
Q9NTG1	PKDREJ	Polycystic kidney disease and receptor for egg jelly-related protein	2253	Y	1--19	Membrane	295	NNSL	UniProt-Manual_assertion / string_search	-	-	-	297	S	L	1	-	1/508|TCGA;1|COSMIC;1/375|IntOGen	benign	DOID:4159 / skin cancer;DOID:0060119 / pharynx cancer;DOID:11934 / head and neck cancer	TCGA;COSMIC;IntOGen	TCGA-CR-7370	24838835	-	-
Q9NTG1	PKDREJ	Polycystic kidney disease and receptor for egg jelly-related protein	2253	Y	1--19	Membrane	923	NTSV	UniProt-Manual_assertion / NetNGlyc_prediction / string_search	-	-	+	925	S	L	1	-	1/217|TCGA;1/289|TCGA;1/216|ICGC;1|COSMIC;1|COSMIC;1/289|ICGC	benign	DOID:10534 / stomach cancer;DOID:219 / colon cancer;DOID:5672 / large intestine cancer	ICGC;TCGA;COSMIC	TCGA-BR-8680;TCGA-AZ-4315	22895193	-	-
Q9NUN5	LMBRD1	Probable lysosomal cobalamin transporter	540	N	-	Membrane	347	NLSN	UniProt-Manual_assertion / NetNGlyc_prediction / string_search	-	-	+	349	S	C	1	-	1/492|IntOGen;1/268|ICGC;1/291|TCGA;1|COSMIC;1/665|IntOGen;2|COSMIC	possibly damaging	DOID:1319 / brain cancer;DOID:1324 / lung cancer;DOID:3070 / malignant glioma	ICGC;TCGA;COSMIC;IntOGen	TCGA-14-0813	22941189;23917401	-	-
Q9P121	NTM	Neurotrimin	344	Y	1--33	Membrane	44	NVTV	UniProt-Manual_assertion / NetNGlyc_prediction / string_search	-	-	+++	46	T	M	1	-	1/375|IntOGen;1/95|ICGC;1/508|TCGA	possibly damaging	DOID:0060119 / pharynx cancer;DOID:5041 / esophageal cancer;DOID:11934 / head and neck cancer	ICGC;TCGA;IntOGen	TCGA-CR-6481	-	-	-
Q9UKZ4	TENM1	Teneurin-1	2725	N	-	Cytoplasm;Membrane;Nucleus	1757	NISL	UniProt-Manual_assertion / NetNGlyc_prediction / string_search	-	-	++	1759	S	L	1	-	1/198|TCGA;1/375|IntOGen;1/508|TCGA	possibly damaging	DOID:4362 / cervical cancer;DOID:0060119 / pharynx cancer;DOID:11934 / head and neck cancer	TCGA;IntOGen	TCGA-IQ-7631;TCGA-DR-A0ZM	-	-	-
Q9UPZ6	THSD7A	Thrombospondin type-1 domain-containing protein 7A	1657	Y	1--47	Membrane;Secreted	234	NLTE	UniProt-Manual_assertion / NetNGlyc_prediction / string_search	-	-	+++	236	T	M	1	-	1/508|TCGA;1|COSMIC;1/375|IntOGen;1/88|ICGC;1|COSMIC	probably damaging	DOID:0060119 / pharynx cancer;DOID:1993 / rectum cancer;DOID:5041 / esophageal cancer;DOID:11934 / head and neck cancer	ICGC;TCGA;COSMIC;IntOGen	TCGA-CN-4741	-	-	-
